# Supplementary material for: Synthetic augmentation of cancer cell line multi-omic datasets using unsupervised deep learning
Source: Nat Commun. 2024 Nov 29;15:10390. doi: 10.1038/s41467-024-54771-4 (PMC11607321; doi:10.1038/s41467-024-54771-4)
Supplement: Supplementary file 4 — Supplementary Data 2 [file 41467_2024_54771_MOESM4_ESM.csv]

	Latent_1	Latent_2	Latent_3	Latent_4	Latent_5	Latent_6	Latent_7	Latent_8	Latent_9	Latent_10	Latent_11	Latent_12	Latent_13	Latent_14	Latent_15	Latent_16	Latent_17	Latent_18	Latent_19	Latent_20	Latent_21	Latent_22	Latent_23	Latent_24	Latent_25	Latent_26	Latent_27	Latent_28	Latent_29	Latent_30	Latent_31	Latent_32	Latent_33	Latent_34	Latent_35	Latent_36	Latent_37	Latent_38	Latent_39	Latent_40	Latent_41	Latent_42	Latent_43	Latent_44	Latent_45	Latent_46	Latent_47	Latent_48	Latent_49
SIDM00001	-0.00387	2.88359	5.68649	-0.11909	1.58586	-0.28487	-4.50253	-0.92889	-7.36398	5.96912	6.19057	-5.09139	-4.67584	7.96682	0.81654	3.68587	6.48488	5.29337	-2.70929	1.28531	3.04657	-4.86152	-8.15605	-2.07016	4.90191	1.83964	-7.27333	0.44601	7.02216	2.08205	1.444	5.26762	-3.39393	7.25937	2.73287	-2.52612	8.014	-0.83115	13.11604	0.88842	5.85853	-0.27412	-5.05474	1.40337	-2.36386	6.52615	1.95031	-1.751	-7.16815
SIDM00003	-4.38157	4.06711	0.22748	-2.35183	1.2934	0.56781	-5.50167	1.84085	1.70137	0.13043	4.6244	6.97434	1.91969	-2.83647	-4.77788	-3.15258	-1.90395	3.48015	1.6664	0.88434	-3.88734	6.70431	3.17881	-1.18695	0.70846	-3.17833	1.87367	-4.61242	-3.48276	-2.32424	-6.14825	-2.95592	-1.99512	-0.21929	0.50432	1.78773	-1.29863	0.59199	1.64851	0.79069	4.23043	-3.12285	5.3475	-3.19537	2.90442	10.26517	0.72995	1.45395	1.63229
SIDM00005	-4.18733	-2.83961	6.26704	-2.44218	1.16816	10.69421	-4.45997	-6.86774	0.68502	-6.94763	-1.43273	7.42666	2.3951	-6.96095	-1.73995	6.74749	-3.06623	-1.74314	2.11185	-7.56546	-14.39436	0.0772	-5.5694	-6.9238	-3.07765	1.60399	-0.1796	2.0349	4.80057	2.13042	2.91439	-0.16978	-4.2291	-1.33915	2.44631	-6.4898	-4.69014	-2.30239	-1.09398	7.20144	4.91847	11.83818	0.90433	-1.76633	-4.19449	5.83066	-2.69848	-5.67525	10.695
SIDM00006	-2.60866	-8.49073	5.8524	0.06205	5.50764	-8.23852	-10.08997	2.19449	-3.18109	2.47048	-3.15218	1.78594	1.13019	-1.50871	1.86253	-6.11661	4.40093	3.10588	-3.62753	1.45695	0.58542	-3.21674	-0.30554	-3.28661	-4.30597	-0.85542	-1.25162	0.80252	1.37671	-3.22457	2.47858	3.36988	3.9505	-0.52381	2.73737	3.53586	-12.84452	1.88885	0.34047	1.91523	-12.72815	-11.95186	-0.86424	0.16244	-4.10172	-8.63431	-8.65795	-4.64264	5.22937
SIDM00007	-1.14239	-1.18706	-0.41428	2.31247	6.20915	-1.54925	-4.00805	12.61665	3.97206	1.89946	-2.49319	2.95335	0.1484	-0.23257	-0.22763	-4.38313	1.3315	6.64213	-3.47175	-1.92426	1.25236	2.01056	1.41754	3.26481	-4.48558	4.30348	-5.73782	-1.0663	3.02636	-2.41949	-0.23838	10.4289	1.53351	-0.02055	-0.67288	5.53961	-9.09947	5.67569	-4.90965	-0.85498	-7.9169	-3.80461	-4.17251	1.97843	-4.33491	3.07275	-1.71406	-2.87608	-1.82424
SIDM00008	-0.21514	1.77356	1.20645	2.97529	-0.61687	3.91059	4.10023	-2.73863	-2.808	5.93582	1.69538	3.86913	-0.92655	4.96452	0.39248	-4.83902	-5.80826	0.85051	2.21569	-4.97147	1.85969	-0.842	-4.75651	-1.62926	3.55304	0.82199	0.23562	-8.08921	-0.08635	1.93841	0.05114	-2.02517	0.7563	-1.13935	-2.96883	6.52998	-2.49971	0.09683	3.1642	-3.63227	7.65509	6.49991	0.24046	-2.79632	2.25826	0.5459	-6.67347	3.45857	3.17814
SIDM00011	-1.67559	-9.85194	-3.18932	6.51434	-1.76442	1.93904	-0.7737	2.55683	1.47489	-0.56375	11.52309	-10.5273	-4.0559	-0.64883	5.02791	1.07999	-8.95368	0.71886	-2.43323	-1.09481	1.56782	4.43126	-10.17083	5.63261	1.20424	6.77521	3.2567	-0.52496	-5.62144	9.11845	-7.86795	6.93006	6.83822	-2.09154	6.45092	1.92062	1.90952	-3.83864	1.5019	3.19651	8.47941	-2.49302	5.67749	-9.80102	-2.71482	4.94273	1.97298	-1.69859	0.27574
SIDM00015	1.88364	-3.04638	-5.46014	0.85606	0.09064	0.51091	10.00882	2.86647	0.78367	-4.88116	-5.64879	0.34821	2.16749	4.38248	2.16915	3.95895	-4.94611	2.94274	-4.64432	-4.07348	-9.33652	0.80048	0.27878	-6.60813	-2.57505	-0.30902	0.52693	-9.14113	3.5402	2.20576	-10.03632	-2.23105	-1.5503	-2.14558	-4.76136	-7.82848	2.51545	1.81232	3.92127	-5.26422	-0.66214	1.35571	0.91029	-5.55556	-0.34935	2.03404	-4.29875	-1.58445	1.98601
SIDM00016	2.20313	-3.26876	-3.10917	-2.66675	-2.67753	-2.25923	-1.73383	5.21981	1.90971	10.2887	-6.13351	2.29407	3.50602	2.81656	0.75584	2.04813	4.49486	-2.29527	2.79675	1.96294	-5.19643	-1.58195	-1.87247	1.68482	-1.61302	5.14851	4.41963	1.381	-3.26633	-0.35805	1.64845	3.12771	-0.46577	-4.24506	-6.14057	5.02337	-0.13755	-1.1586	1.85341	-2.17857	0.90151	2.13767	-3.56667	-5.66937	0.96268	2.62746	-7.01071	-6.99108	-1.0853
SIDM00017	5.36221	-4.93853	2.64671	-1.32719	6.07	6.87067	-4.86878	-0.04173	5.90044	1.10424	1.00232	-3.28215	0.66822	6.67233	-0.50805	-3.02162	4.4215	8.25095	3.77709	-6.48969	3.59397	5.21793	-3.69682	6.47695	1.27033	-2.43035	-2.94832	-1.231	2.45027	0.93731	0.61967	6.14346	-0.35176	-3.90156	4.80118	4.48878	5.70942	-1.91118	4.40476	2.52932	-3.40575	5.97581	-0.46831	-7.66202	6.15112	3.66537	-0.95588	3.45718	-4.32395
SIDM00018	5.92078	0.11098	-2.82271	-10.44834	8.36956	-1.45821	-3.58358	-2.50548	-9.67394	-2.41093	-8.06818	6.02621	6.28369	4.99286	-3.7587	-1.93696	0.93848	2.7374	0.27303	2.06203	7.60908	0.1674	-1.95181	-1.8251	1.52061	6.47463	-9.76144	-2.5047	1.03502	1.68393	-3.326	2.38565	-0.78034	9.24706	-2.52396	-3.05618	-1.58284	-0.33569	6.9639	9.46267	-0.6422	-6.60351	-14.95449	7.85451	-2.47756	5.16556	-10.75812	2.9923	-3.89382
SIDM00023	2.58522	-1.01653	-4.5683	5.20031	3.41251	-3.22971	-5.33401	-6.99392	-2.39233	6.29346	-0.41457	-6.92572	0.43324	-2.2593	6.41266	-0.26	1.25507	1.38853	-4.36778	1.80446	-2.49069	4.91859	7.19502	-2.36522	7.35799	7.59605	-1.72784	-10.40903	5.12958	-4.60675	-8.08438	-0.36472	10.90416	1.20211	-1.15125	1.37793	-2.37286	-2.84011	-3.3116	-0.53956	-0.02456	-2.45938	5.11329	0.63331	-2.88017	3.11077	-3.13898	-0.59879	2.60233
SIDM00026	-0.48034	-4.71063	3.4537	3.02102	-1.84741	5.99015	-7.51463	9.08986	1.87523	4.36822	-2.81507	-9.09794	1.48458	-0.80856	-0.15271	6.01448	-3.96116	-7.89328	10.06329	3.70746	-3.8963	-10.39976	1.56316	0.16374	-2.23835	3.00853	-2.10737	0.49564	6.17976	-1.59469	-12.58103	4.26425	3.64694	-3.14052	-7.57864	7.6709	-13.85973	3.26571	-8.42043	-8.39083	4.573	1.71014	1.91153	4.51165	0.8454	-2.15399	13.7351	8.02192	-5.06216
SIDM00027	-1.43609	-7.91618	-3.58691	-4.1939	-4.08579	3.81103	-6.04673	-2.77834	1.41572	-3.46858	-3.19645	6.25356	6.12952	0.55816	3.05627	4.44035	2.66525	-8.49049	-3.44098	4.04233	2.48027	-13.09725	1.53557	-9.2372	-1.83761	-2.38125	0.90822	10.03838	8.49956	3.71107	-12.21101	-1.04584	6.15112	3.30876	-7.59432	-1.03115	-11.99797	-8.66631	-6.59274	-4.46127	6.45329	-6.91528	-3.49495	-0.08583	-0.63411	-2.63106	4.31079	15.90869	1.69441
SIDM00028	-5.6967	-2.39577	7.31675	-2.94051	3.50129	0.01599	-3.98158	2.44727	2.02097	-1.44544	9.14077	1.61367	-0.85681	6.4452	-3.39624	-0.28392	5.39896	5.48253	4.48051	2.45751	-2.88432	8.25471	1.84494	6.54693	2.21853	5.39392	-4.98198	4.53338	-3.4786	0.25504	-2.28195	2.61746	0.95085	-3.50676	2.37467	-2.12574	-4.38787	8.76066	6.04518	3.58645	-0.95756	2.2144	3.34893	6.9334	-0.98649	-1.42758	1.26361	-4.97538	6.27227
SIDM00029	-0.48136	-3.84771	0.2863	-3.54744	-4.3071	1.57764	-3.19167	-4.04521	-5.04849	-2.60477	8.78273	0.09285	-2.89583	7.16377	-5.0937	0.58627	0.83374	1.2256	1.29242	2.32144	-3.56132	2.03437	0.23532	0.04988	10.38348	4.48143	-1.28433	4.38905	-0.47304	2.14039	-4.88144	-1.33941	0.74114	-5.96837	2.66532	-0.63837	1.00557	1.85054	9.6534	3.48382	3.50512	4.11464	1.77626	2.01576	2.12837	-2.04218	1.73751	-4.92079	4.58158
SIDM00032	4.09871	-3.60332	11.46131	1.95673	5.22014	-3.77924	-3.69944	4.32068	-2.06199	6.03289	-4.46728	-5.08424	5.36578	-8.81523	1.19929	1.70638	-1.169	-2.80032	4.86723	1.3374	1.35483	2.29515	-1.78864	-2.26763	2.46069	-4.92462	3.62117	-3.42372	-0.60659	3.14582	-1.56136	5.16958	-0.91276	3.17413	2.96587	0.06022	-0.74288	3.2933	4.13855	-5.39772	2.3141	-1.75287	-5.4076	-0.76391	5.41698	2.44066	-10.31571	-4.88669	-4.70546
SIDM00035	2.99635	-11.10413	-3.97822	0.78205	-0.74133	-2.50135	0.40371	6.60901	-3.99776	-0.25614	-5.77151	-8.07537	5.83698	2.45885	-11.23962	-8.01414	-6.98377	-2.86815	11.5454	5.92395	5.58678	-0.45322	-8.28484	-9.42018	13.62912	-2.51511	-7.46961	-1.23658	-2.17874	5.07179	-3.05884	-1.14865	-3.07075	-0.4989	-6.3562	5.90929	3.9901	7.29733	-4.5913	-7.51257	-7.97854	-8.49611	-0.95362	4.00554	0.62803	-3.56017	-0.61174	2.45114	-0.70781
SIDM00036	-2.38154	-3.40191	-0.91276	0.14619	5.09649	-5.50832	-11.54693	6.73669	-5.75787	-2.08387	3.42809	-7.77563	-1.03154	4.48668	-7.43862	4.10608	10.85126	5.7894	9.43675	8.02958	3.70092	2.61751	-5.73128	4.66604	-3.78145	1.43629	1.2111	-1.19493	5.67367	7.7351	-1.56138	-5.68381	-3.6077	-6.52007	0.43914	-3.04033	-1.75826	-7.59689	-0.24129	-1.34671	0.58591	2.23567	-5.24199	-7.37288	-5.08683	-4.39169	6.76555	7.97519	6.99247
SIDM00037	-2.83764	2.75657	6.00971	0.50083	-0.73502	-5.74017	-7.0144	-8.07908	2.72511	2.43311	0.72476	-4.55781	-0.73994	3.53314	-5.62759	-4.36227	-0.53323	-1.8088	8.94704	-0.44681	-1.51329	2.4942	-2.57981	-1.10357	0.75913	-2.1667	-10.92886	6.59487	1.22907	-6.2224	4.62412	4.36884	-5.58947	10.50221	-0.49439	-1.09954	-5.94902	5.90121	-1.16936	1.78635	7.28587	2.98321	-8.99621	0.12304	-9.41207	-4.57018	8.36574	0.69484	-5.31458
SIDM00040	-1.79638	-6.9677	4.54484	-0.45372	-4.75296	4.80532	-4.31229	4.27209	-1.47707	-4.98473	-5.17596	2.06572	5.11248	2.31877	-1.23548	4.96875	3.0302	-1.07143	0.64154	-0.91917	1.31263	2.46066	-2.62745	7.61548	1.5704	1.83153	9.32996	8.17184	-12.15631	-8.31403	2.38575	3.04421	2.40678	4.47623	5.48839	4.76442	-7.98461	-7.72175	14.73174	6.81659	2.25237	5.04991	0.93865	3.73331	0.74032	-5.83748	4.17669	-2.04337	-1.46171
SIDM00041	4.58199	-2.67429	1.93421	3.06283	-5.18992	1.13157	-1.17009	1.22762	2.0722	-0.13895	1.01886	-4.0186	7.74068	0.0259	0.39013	4.73661	1.54012	-1.26135	4.01704	2.14851	-2.72131	0.01647	2.4408	-1.10869	0.50391	1.362	-5.29757	-1.06013	1.35782	3.57932	-1.57245	-0.77769	1.45761	-3.28518	4.32289	-0.40831	-0.67917	2.8373	-2.30669	-0.77158	-5.74069	3.85961	1.6771	0.97636	0.76968	-2.14189	-0.60339	-1.30966	-4.49406
SIDM00042	-7.68933	-5.51	8.33988	-5.10293	4.43834	13.3195	-0.20214	-18.80333	0.51433	5.40824	3.07888	-0.5076	-17.97415	-0.95593	5.31218	-1.53099	-4.30002	6.78508	14.19388	-4.12389	4.07031	-1.08388	5.50496	-4.04127	2.27287	14.26419	0.8411	11.02599	-14.87965	-2.99698	-5.87305	-6.0743	-6.3853	-8.80757	3.306	5.26721	1.09686	3.90207	-4.34972	-12.23331	-10.01907	-1.72047	-9.78132	-8.33537	-7.14298	3.75574	4.08615	0.82564	-0.02565
SIDM00043	6.33242	-7.43878	2.7316	5.19283	7.65648	0.14137	-0.06331	8.4037	-2.15685	-0.14473	3.12444	-2.57382	-2.9464	10.69932	-5.75518	0.96681	-2.75933	8.65731	-8.81204	5.76056	4.0647	0.27327	8.5289	-3.12607	6.00677	-6.09805	-8.26123	-7.60794	-0.12259	-8.08446	4.99534	-7.65075	0.90329	-0.44695	-3.74481	-4.6352	-0.36985	-6.9424	3.22248	-11.37286	6.00481	-1.85861	-8.28583	2.01432	-7.08733	-6.42361	0.85738	3.97256	2.4081
SIDM00044	5.19516	-3.32515	-0.83508	-1.89051	-5.17035	-3.61995	-13.76943	8.53914	5.25314	-2.88535	1.21981	9.70909	4.98235	1.40807	-4.77789	-8.61867	9.69434	-1.85073	9.07142	-6.80076	-4.37017	2.04505	1.33699	-2.54568	9.33017	-13.80189	-5.21888	-6.16018	0.67612	2.15603	-4.19366	-2.79006	4.1586	6.57894	4.99175	1.4308	-4.27226	11.44791	7.99053	-3.02124	-7.4567	2.94956	2.09941	9.07165	-5.50658	-3.62572	1.84377	-0.68594	2.14822
SIDM00045	2.92915	-3.78008	-9.28231	2.42323	-0.58003	17.20702	-8.11779	-3.44082	-10.35334	1.60366	7.345	-4.34399	-1.08599	3.12727	7.02563	-9.05568	1.61894	12.19405	5.01462	2.68155	-12.14366	6.13239	-7.91952	-0.43272	-0.19801	-0.07194	1.133	10.39939	5.31938	-4.436	6.38798	-7.84032	4.12573	-4.13138	1.20908	2.16629	0.67065	-1.57433	-1.14472	-11.54206	-4.98217	-0.2683	4.92894	0.70266	4.5566	-2.77389	-2.5202	-0.56402	0.57717
SIDM00046	-0.11276	-7.3708	-3.7609	12.39149	-3.58373	-1.82444	-7.67798	-8.76586	-10.86178	-3.22887	1.24357	-6.77906	8.03771	-0.14936	-4.96611	7.2119	-0.26159	-2.05888	-1.79672	7.12482	-3.72932	-4.61961	-4.90215	-6.153	-2.97168	1.30201	-2.73132	5.95626	-4.63481	-0.79934	-6.44461	5.57424	7.24873	9.16891	-13.33544	2.92899	-5.32664	-4.05135	-5.81549	3.92035	4.52237	-5.24322	-0.41241	-1.91123	-0.73492	-4.16729	-0.1946	5.20896	6.26099
SIDM00047	-2.06752	1.43827	-1.01543	-3.08614	0.21571	3.57087	-2.99806	-2.51829	1.8963	-5.11181	2.04654	-1.59912	3.85911	3.79587	2.56036	8.71889	-1.76499	0.61688	0.41301	4.16085	3.64326	-4.18241	4.61561	-5.0323	4.6293	7.88741	-14.00148	2.59727	-5.45942	2.19947	5.8974	0.77919	-5.04531	5.59441	-1.42815	4.53326	-1.59726	1.56129	-0.76783	-7.70954	-2.36591	-1.38291	4.29515	2.01574	-0.80512	1.56052	1.13544	-2.52044	3.81944
SIDM00048	0.55423	-2.86524	-0.10945	-6.21012	-4.70107	4.80168	-8.5561	-7.93404	-1.96046	1.75941	4.51767	-0.42635	5.12531	-2.76785	-1.39588	7.81383	-0.47463	0.80276	-3.68902	5.68262	-2.44028	1.39885	4.68617	1.43684	4.53427	4.67102	-12.20361	2.36532	-2.70612	-3.16619	-0.66014	4.36437	3.60353	4.47712	-0.11091	-2.82474	-2.34865	2.99632	-1.01644	-3.00467	3.54444	-3.37384	-3.20121	-4.9288	-8.82414	7.21051	1.3122	3.90837	4.34842
SIDM00049	8.21644	1.32126	7.15424	5.57926	-1.8453	4.68763	1.20445	-5.3947	-11.23228	-3.45514	-5.51395	-11.67229	-13.6626	0.5055	6.1882	0.9026	8.14919	4.0663	-4.61366	6.48926	-4.0901	-5.34303	-4.4281	-12.02487	-2.90663	2.03914	-7.70562	6.44507	4.49123	-2.72072	0.62975	4.64093	5.94004	-10.54801	-6.39752	5.43344	0.91706	3.09978	1.27416	-0.21749	-3.14916	-3.56766	-0.58686	-3.93981	-6.51459	9.87663	-8.4859	3.34437	8.64941
SIDM00050	3.91004	0.17752	1.27845	-2.16207	-8.67986	-1.06646	2.58003	4.27346	0.08062	-4.32522	-0.54296	2.27804	2.508	-4.35894	1.70033	3.60901	2.29895	-8.81368	5.37216	1.60651	-2.66513	4.29271	-1.84225	0.16388	3.23774	0.32741	-1.63084	-1.84617	-6.9669	1.52899	1.48111	0.71474	1.34638	5.63883	4.29574	0.94245	0.98719	3.77358	-1.99044	2.18406	-1.57335	-2.91776	1.00859	5.97742	2.41736	-0.63324	-1.33304	-1.49527	2.98403
SIDM00051	6.90514	-2.77849	-3.4666	-3.88648	-2.93669	3.14753	-4.22787	-2.38251	-2.31731	-1.87643	2.79764	1.06009	0.92296	-0.87641	2.85904	-1.98772	-1.87609	-4.91516	2.74604	6.84687	-0.19712	3.99246	-5.62246	2.22019	-0.7351	-1.52634	-2.61785	1.19498	-0.25592	0.82525	1.62036	-1.33017	-2.81952	-2.13154	5.40368	-4.34777	-3.53077	0.95833	-0.59991	-1.13288	-5.23295	0.66812	0.83602	4.31861	-3.1485	0.62213	-0.9033	-1.93008	0.29506
SIDM00052	1.90499	-2.62448	-7.88211	2.45989	9.14998	0.33037	-10.06076	3.24794	-1.54389	-4.39811	-5.00591	-2.62785	3.62171	16.40768	-6.75267	-4.7504	2.42469	4.02526	-25.20182	-2.25963	2.72157	5.23437	1.63218	6.19989	-1.05862	4.2548	-9.08913	2.26663	-9.69621	-5.20609	2.19911	2.51365	-2.27263	5.06521	7.02627	0.81136	-10.51243	0.21866	8.24268	7.06189	1.56383	6.10354	-10.15267	5.84066	-2.08139	-11.60648	13.71206	-1.12036	-8.67502
SIDM00053	-0.89123	-3.67514	3.84842	1.57617	-2.09756	0.35164	-0.2975	0.76748	-2.38588	5.35551	-3.05508	-4.37262	1.22113	-2.89091	-0.96394	2.64313	-5.21087	2.35479	0.29778	1.45208	-3.16689	2.72912	6.07771	5.76297	-2.28807	6.96562	-3.65714	-8.29422	-1.5919	-2.7331	-3.72884	-1.54577	0.24068	-1.0675	-7.66869	2.22856	-7.25786	-3.39433	2.86535	-6.21719	3.89163	3.21742	5.21479	-0.17402	-5.0118	-1.07793	8.00473	2.7319	5.61167
SIDM00054	-5.73629	-6.80371	2.79831	-3.19338	2.31967	0.58714	-1.56293	2.58436	-1.36481	6.15738	4.17623	0.0449	-3.94042	4.56861	-4.94696	0.32824	-3.74225	-2.51576	4.16289	-0.87478	-5.30703	-0.83046	1.29108	-2.94172	4.37631	-5.09725	-7.10784	2.05921	-2.77091	3.01412	-0.23914	1.71658	2.34129	2.80416	-2.59621	-1.11625	-4.12642	2.15829	2.56988	0.03515	0.2393	3.09661	-0.50467	-1.35581	-0.0936	-1.29049	3.43467	2.57421	0.33042
SIDM00055	2.95767	1.48983	6.36019	-1.94875	-2.48494	4.44951	-1.39683	-4.43993	-1.1517	-10.18587	-0.47732	-8.4538	2.78428	4.12834	0.87004	6.30818	-5.43307	4.7474	-1.39273	1.80383	1.46443	-8.4752	-0.5712	4.00153	1.18171	9.32557	-3.98875	0.8455	2.71835	1.54479	0.45224	2.00104	-1.07039	7.54648	-1.73042	4.52157	2.12814	-8.23723	-1.92457	-3.30392	-3.37886	-5.0325	2.10772	4.53292	1.25744	-1.19352	0.43045	8.51596	1.60791
SIDM00056	2.5254	-4.06765	-1.21817	0.08287	-4.22286	3.60439	-4.97397	5.13302	-6.44304	4.60267	-1.03999	-2.25648	-0.95708	6.80306	-0.04537	-1.02734	1.06297	0.13218	5.49939	1.2752	3.32728	-4.57327	3.76228	-6.75484	4.97334	-3.22196	-13.50986	-0.98352	-5.07179	7.95241	-4.25261	-1.4433	-2.42507	-5.42099	1.85694	-1.10514	-5.64812	1.41779	3.0179	-9.16802	-1.87874	7.89485	-2.62334	8.81932	1.18075	-7.8416	4.27537	1.25796	1.16008
SIDM00057	-1.176	2.97435	0.87277	-3.90013	1.0954	0.01607	-5.1013	1.40046	-1.42541	4.04765	-0.24485	3.55964	2.31765	-3.31883	-0.5795	-1.51259	-1.56175	0.75384	2.90714	-0.86875	-4.64679	2.33703	2.03993	0.70279	1.82594	-4.75008	-0.37122	-3.20624	-0.04179	0.49628	-0.81713	-4.03611	1.57668	1.0957	1.99355	-1.03279	-1.26572	5.17969	1.7599	1.739	1.06689	-2.80797	2.80854	-2.10814	-2.28711	2.58625	0.92259	-1.58044	2.5866
SIDM00058	1.73218	-0.71311	-0.44805	-1.79476	2.16318	0.16006	4.08186	-0.90163	-2.88159	-2.30654	3.24703	-2.14301	-1.38187	1.02563	1.51962	-4.76744	-2.99721	0.66777	-2.30036	0.64964	8.85983	2.61912	-5.37387	-1.03209	5.26576	-0.06432	-5.80971	0.73488	-0.39903	-0.65833	-3.05316	4.35084	-0.79432	-2.76243	3.26146	-0.08776	-2.21911	3.15467	0.85638	1.07653	1.64867	-0.14747	6.29405	-1.02153	-0.73328	1.1103	0.44066	-0.6245	-2.00943
SIDM00062	-5.54509	-2.10919	0.39433	-4.24703	5.37082	6.69172	-1.44701	-3.9406	-1.87048	2.21119	0.00622	-10.66258	7.13218	2.39724	2.67416	-1.87999	3.40911	3.88674	11.26296	-5.53322	-4.0759	7.96492	-10.86674	0.00783	3.82358	-2.32515	-1.1598	3.6447	-2.68056	4.07404	-1.18815	-11.41799	-0.66042	-6.69283	-5.22752	-0.52852	-1.94644	-6.48133	-1.43705	3.27363	3.10668	-2.00038	-4.3545	-8.05099	-0.47064	-5.36227	6.03785	1.90163	2.06614
SIDM00063	6.50444	-3.82404	3.36763	3.59727	5.22806	-0.80913	-1.08846	2.179	-4.7659	-3.54271	0.43798	-3.78422	-2.28541	-0.92718	2.55561	-4.3487	-3.18406	4.11322	-2.17576	-5.37305	2.90476	2.29882	-5.64282	0.62033	3.95828	5.56053	-1.20105	7.43844	1.97444	-1.14739	-4.84047	1.39635	-1.64611	-1.87949	1.47592	2.27514	3.35975	0.48832	6.54881	3.14553	2.8285	-4.67741	4.01762	1.75462	0.77089	-0.19039	-2.52289	-9.02632	-2.24275
SIDM00064	1.76571	-0.51649	-1.78836	-8.83139	4.54015	-3.56736	2.80184	4.48422	-0.00094	0.83482	5.63539	-4.28227	-1.02655	1.82977	7.10757	0.96375	-4.41543	4.42714	0.89297	-0.61259	9.21028	-4.17391	2.39453	0.04292	4.58217	0.07406	-0.04685	2.39003	-6.21329	1.56761	-9.88191	0.31464	-6.26998	1.78598	11.21323	-1.76607	2.95012	0.48959	-10.79095	-7.6235	1.12802	-1.69059	-7.18008	2.47182	-6.96907	-6.70206	1.55396	4.93663	5.23995
SIDM00065	-2.5403	4.13691	1.79306	-8.61138	7.6382	-5.50058	-3.7648	-0.96713	0.27815	4.65853	-2.35234	0.34835	1.83743	-2.64139	4.97218	2.57541	2.89989	6.66476	1.38742	-3.47301	7.12345	-7.4798	-3.08374	-3.27993	4.97274	-0.33634	0.55439	-0.18239	-1.97946	-1.00513	-7.05605	3.56604	-4.35654	1.22907	9.72021	0.63578	2.12526	0.4415	-13.41796	5.82612	-5.42413	-1.47489	1.7649	0.16379	1.35918	-9.42247	-3.09149	9.88205	6.73965
SIDM00069	-7.20074	-2.87251	10.9107	6.94008	18.02501	16.84611	-6.36482	13.31438	-1.89684	-2.65554	8.0824	4.11255	-12.02085	1.37909	-0.27493	-7.96574	-9.07041	-0.84068	11.50327	-3.14184	-3.08669	3.79507	-1.05959	0.20595	-11.52668	15.20833	-6.79619	-0.66799	0.29333	-0.15179	-2.00739	-2.7769	9.47853	-4.83464	2.74582	-5.78654	-3.34448	1.49463	-0.04735	-3.13666	13.05267	4.24631	1.6048	2.51623	-9.22824	5.19982	7.11273	-6.56529	2.27151
SIDM00071	10.41173	0.33995	-3.30962	-6.86878	3.42098	10.67556	-10.84127	-11.27179	4.2592	-9.88226	4.09414	7.11262	-5.94638	-4.04267	4.12083	-21.94053	-6.00813	-6.63801	11.6105	-1.22038	-7.05404	1.30568	-9.18221	2.57674	7.62451	5.43775	-2.94667	0.05551	7.26616	-5.1453	-4.25745	-9.74467	2.01104	4.62857	15.50876	-1.10872	-3.22874	2.75308	-3.96823	-6.04007	5.81128	-11.32769	2.68404	-5.16537	-3.97758	-9.00878	12.03563	2.51723	8.3628
SIDM00072	6.15139	-6.19284	11.68928	-9.05746	1.22534	-2.87214	-10.49806	-2.8875	2.13409	10.17283	-0.90001	-1.63676	-1.81424	4.55903	-6.60179	-10.67078	-4.60458	0.14786	4.23581	-0.13994	2.18701	3.54805	-10.78863	-11.5888	0.1849	-10.08877	-7.19011	-3.4276	-3.33129	3.18877	14.34727	-6.29326	1.88845	17.56981	-3.73198	-4.8153	-2.12673	-1.44857	-0.55859	10.86277	-0.87341	0.38856	-5.07874	11.50597	-9.64939	6.28118	-4.42662	-0.37649	2.05542
SIDM00073	12.16543	-5.76374	7.74421	1.22018	1.91019	5.08618	1.17319	2.97851	3.14222	-14.50963	9.59478	-3.27476	-8.83977	6.2067	-4.23399	0.76261	1.56019	6.51155	-6.82007	0.70545	-12.27225	1.60306	3.31728	4.57507	11.39036	-2.93323	-4.07858	-14.8024	-3.5126	-3.34948	-1.15381	6.71006	5.22938	0.39044	5.91923	6.32667	-4.80589	4.66977	8.53875	-5.99895	3.31918	7.58192	4.14711	-0.00689	6.91047	-0.53286	5.95451	1.01337	2.8296
SIDM00074	5.22874	-6.86742	5.94563	-9.62331	-1.3915	11.41469	4.56262	-9.45258	-4.3036	3.02144	2.27886	-6.96103	2.27171	-0.06246	1.00591	-0.20823	-1.08325	-1.62475	3.80225	-3.0208	0.18286	8.05352	-5.00948	-2.31779	6.67924	5.22912	10.23401	1.96763	0.44413	0.08264	10.30998	2.2368	-2.0446	9.08285	5.89085	1.44898	-7.02487	-11.27782	0.00535	-5.52878	0.34562	-4.43798	-7.48069	1.38816	-0.7447	5.50597	12.46958	-6.74617	-1.80849
SIDM00075	-2.5661	-4.2484	-1.09115	-2.59991	-0.03837	1.43204	-1.04089	-5.95603	2.69327	0.04819	3.55834	-2.80283	2.38686	5.76393	1.18599	0.41878	-1.80636	3.79671	-4.89141	3.93918	1.19562	3.71821	2.12535	0.88315	7.19836	1.08793	-1.58957	0.91074	-4.22983	-1.91677	-6.32808	-1.37515	-1.46535	-0.74553	-2.74144	6.49094	-0.93673	-2.04363	-3.0502	-3.9649	-0.39841	-1.03583	-5.62417	-1.55178	0.86083	0.70613	2.27593	-1.49792	-2.04614
SIDM00077	3.8369	0.12044	-7.8744	0.06127	3.96135	-2.50385	-7.13452	0.75453	6.22526	2.9381	3.24657	2.97935	5.77526	2.03224	-5.26739	-2.18218	4.6072	6.62841	3.93771	0.57255	-5.74774	1.76574	-0.94157	-2.50873	6.39704	-1.21543	-5.14029	-3.17213	3.29427	2.38497	1.26461	3.60596	-1.65529	1.54683	7.14514	1.92523	1.33032	1.84136	2.18301	-15.81733	-8.55116	1.8738	-2.39476	1.35892	2.03668	-5.83157	2.18722	-2.73801	2.88232
SIDM00078	-1.28648	-6.0126	-7.77354	0.14407	4.19119	-9.69297	-3.55309	10.92272	3.55724	-1.72895	9.30469	-3.75483	6.96838	4.31272	2.78606	5.06178	-3.86015	4.94288	-2.42026	7.93253	-5.89758	2.77962	2.48133	0.7614	0.52836	3.67819	-0.9008	-14.53997	0.70951	8.17193	0.26202	15.83973	-10.26217	2.48697	5.01488	-1.41888	5.22271	6.4566	-0.27385	-10.25032	-2.98819	0.72927	-7.40572	-2.31252	3.83114	-2.5913	8.91281	2.32603	4.65413
SIDM00079	10.49752	3.64111	2.82125	-3.45421	-12.4049	-1.34549	-2.78493	0.16584	1.83743	-8.86044	1.96127	-9.77484	7.7774	-6.69447	-0.29879	-4.78916	1.32262	1.03887	7.04121	-0.52795	4.10371	-1.58841	-6.4425	2.38933	11.60396	0.60575	-6.79869	-1.65457	-2.92419	7.75658	1.92345	0.90028	1.59248	3.30246	0.84999	-10.48164	0.86391	3.96362	4.16464	2.35314	-3.89483	-7.06453	5.86006	4.67981	-7.00779	-3.70236	3.27565	-1.88039	10.3401
SIDM00080	8.15237	-0.16688	6.15024	-1.77022	-2.40704	-4.11207	-1.38801	2.65065	-3.40598	-10.17756	2.82264	-6.26672	3.35855	-5.42775	10.52776	-1.4291	-0.76611	0.43059	-3.99613	4.44245	2.90781	0.77262	-1.33575	-0.79774	-0.28204	0.34483	-1.7016	5.455	5.83195	13.22052	-6.45538	4.14103	3.38114	5.52222	11.22481	-1.15795	7.06679	2.56737	-5.1222	0.2421	2.5808	-13.21541	1.86902	-3.86751	2.48719	-6.19963	-8.38042	-2.64146	3.68878
SIDM00081	4.34394	-0.25167	2.85851	-5.32768	-0.19829	2.06501	-0.51321	-5.14094	-6.54371	-6.60867	6.64173	-3.82119	3.13245	-3.81529	-2.55773	-2.7686	-5.66444	3.84694	2.06407	1.52856	9.80543	3.81228	-5.81398	-1.2252	1.39008	-5.89867	0.62047	1.83784	-1.95847	1.03673	-5.27926	0.45086	-5.2072	2.84016	3.69277	-0.64139	-3.8054	2.27456	5.74323	2.86131	1.47652	-6.56355	10.99214	-6.86933	-6.04998	5.18273	-4.32668	-5.83215	-0.2751
SIDM00082	1.83228	-0.18907	5.12598	-3.62403	1.75456	-8.43115	0.42763	10.54484	7.79198	-9.15147	-2.01936	-2.02896	5.45011	-4.83989	-10.80396	-1.99058	5.03627	1.53318	0.90892	-8.30786	-0.90273	1.66783	-0.32219	3.28205	2.75147	3.51529	0.53802	7.37536	-0.62373	7.65526	-6.97499	4.98087	-2.10916	10.42446	9.78814	-4.02618	0.25324	0.30205	0.98075	9.46568	-0.01185	-1.11826	5.18242	5.4579	5.75607	1.63388	-7.64684	-0.70645	2.32165
SIDM00083	1.97717	-2.68197	-2.52487	-2.10686	-2.86907	2.02938	4.14235	5.41465	-11.57476	7.62475	6.28642	3.2454	5.7671	-1.02638	-5.25345	5.90924	-2.81303	6.46085	4.15116	8.3871	-0.44047	-1.992	-0.93037	-6.29034	-1.78087	-9.03469	-2.04138	4.13075	-1.51272	-9.52835	-0.33856	3.09199	-5.80947	-14.62707	5.74709	-3.88391	-3.88957	-0.09891	6.96212	-8.77459	-3.10549	-11.17758	-0.72576	-10.155	-10.03386	-1.86029	-3.76874	3.5335	-3.83717
SIDM00084	11.87823	-9.84905	-2.94999	-7.34715	-2.70579	5.96298	11.45578	-4.62873	-2.95219	-1.21847	0.07207	-2.06089	8.84926	-3.17412	3.07538	0.62738	3.3552	2.52284	5.95151	-8.273	6.53264	0.6132	2.76642	-11.38256	-2.54536	7.57095	-2.87479	3.93458	-7.29018	-2.51202	-6.63911	10.63731	-4.05289	-7.85823	-3.57586	0.8113	-3.06896	7.40193	-1.52132	-1.81377	0.87456	-6.69625	0.96274	2.27514	5.46614	4.96172	-1.39561	8.99843	-8.02653
SIDM00085	3.84113	8.51836	-4.24342	1.19866	-0.38737	-6.73599	-0.65578	0.41761	-5.38828	2.78812	5.35566	2.9709	-4.13419	0.51236	0.92752	-4.8011	-3.07805	8.18849	3.07624	-2.69722	8.26239	4.81542	-1.57022	-1.66222	6.30459	-2.39684	-1.50045	-6.81698	-4.91362	-3.31337	-9.41493	-3.13098	4.76266	-12.51412	-1.17886	2.13798	-2.35812	11.58456	-3.51328	-5.60574	6.70259	-8.10136	-0.40546	-3.90566	-1.68456	-7.22817	9.94987	8.09889	0.85828
SIDM00086	1.82905	-4.46876	1.00072	-3.57968	-1.94973	2.07017	-10.1853	2.48625	1.55475	9.27732	-0.32416	0.27556	3.95232	-7.06376	-5.5955	3.06684	-1.29085	-5.10932	0.38533	6.17409	-1.30654	3.12708	-7.86061	-1.90995	2.86468	-4.13185	-1.37764	-3.99611	6.62442	-3.55575	-5.49916	6.14146	0.72686	-7.19655	2.07797	-4.6692	-6.01611	0.62993	5.26501	1.74534	2.35905	4.7318	5.22858	-4.2257	-7.50966	7.66384	-1.05317	8.36681	2.58603
SIDM00087	3.15506	-2.27323	5.58136	-15.70782	-4.38297	6.11375	2.83112	-6.67365	-5.00625	-1.51185	9.01349	-5.41031	0.15153	3.86147	-0.08187	7.86449	-4.22982	1.20293	0.33913	-5.52595	-0.4614	-3.67989	8.58478	-13.15685	3.90898	5.86786	-14.75261	9.93657	-5.25232	-14.7022	-7.98977	-4.07986	0.0811	11.039	-4.28725	-0.82852	5.57643	-9.31817	6.93454	4.17567	4.91925	-7.43797	2.71425	8.21206	4.23503	-0.20299	2.46316	5.36329	-5.75256
SIDM00088	8.24712	-4.28289	0.93827	4.59167	14.92364	4.79228	-7.54354	11.168	7.25434	7.0148	5.91721	2.20137	0.07516	-10.37423	4.65633	-10.50887	-5.89197	-8.86948	10.96339	1.44082	-2.28468	-8.57767	4.77854	-7.20201	5.03114	-5.46769	0.80146	5.96431	0.4693	8.72735	14.13401	-5.26495	-5.24166	14.86252	-3.58292	5.15944	-9.78908	-0.77878	0.47965	2.07833	7.83077	8.93125	-1.75263	-1.46527	-6.50294	-13.20989	2.55584	3.33669	-1.13721
SIDM00090	5.48822	3.31277	5.3435	-3.63574	1.00885	8.77811	-5.35037	-4.50889	-2.48622	-0.73454	2.95101	-3.50868	5.59476	4.37553	-0.19244	-11.7959	4.50502	1.65808	2.77862	-0.19817	1.2517	9.39549	-9.72355	11.39436	10.8387	1.20648	-3.96156	-0.20742	-0.68746	5.92096	1.2726	6.38322	6.73536	-7.36341	-6.8009	6.24154	-11.77833	7.68921	7.72018	-4.30159	10.74663	11.84142	-7.33385	-6.82845	-4.54569	0.6921	3.68147	1.37125	0.59029
SIDM00091	-1.08821	0.87944	2.50071	-6.17303	7.17115	-0.77504	-6.32302	6.225	0.60021	-3.73867	3.75688	0.90409	9.00762	-0.84567	2.87376	5.10127	6.75253	13.4562	1.29775	2.81927	-4.88937	-6.89804	2.90328	-0.08755	-2.10785	3.98865	-8.04148	-14.08121	0.1327	-3.31088	2.24354	-3.13769	-1.03707	-4.54209	1.63369	4.80167	-5.23097	0.49645	9.72221	-11.65941	4.51589	5.66224	7.0877	4.78192	0.19999	-2.59224	-1.03321	-7.55174	6.36278
SIDM00092	5.91569	-7.1098	7.39219	-0.71587	4.29357	3.02217	-0.24257	0.69887	-2.83245	3.41597	7.81884	-14.15103	-5.88578	3.05245	-5.63696	-3.54317	-6.82295	3.45701	8.34351	5.48736	-0.4474	3.98517	-6.41235	6.26477	-1.79281	5.7287	0.64594	3.58762	2.50225	-1.10293	-7.96678	-4.62293	2.8162	0.39548	-3.45568	2.54489	-5.96168	-5.35155	3.52836	-7.37805	3.36938	0.0932	1.62626	-5.02074	-2.23071	-8.0585	1.79786	2.65852	5.79087
SIDM00093	0.40263	-3.95958	-8.32086	3.86762	1.43568	-0.542	-2.47587	-4.45732	3.88364	-0.83509	-0.08053	-5.27153	0.51199	3.86874	2.90306	-2.58414	5.12284	5.63947	6.70677	-4.37641	-8.57306	5.19659	0.89853	6.19118	1.75221	4.4069	-1.03792	-5.77255	3.87848	4.35652	-0.09352	-3.84515	-2.63647	-1.27294	-5.60885	7.26313	-3.30878	3.36036	4.28992	2.48992	-0.56095	-0.38507	-2.84259	-5.06501	-5.03057	-6.52867	-2.53916	6.40548	-1.13043
SIDM00094	-1.95716	-3.18941	-2.51666	-6.90481	-1.46692	4.08253	-4.60002	2.40661	9.2397	2.14989	-1.45053	-4.40178	-4.27369	-3.28262	0.47136	-9.46463	1.62844	-1.8884	-4.86481	3.8041	-0.82661	3.8735	0.14708	-0.62121	-3.78044	-5.05934	-2.24736	3.50704	-1.98125	5.21192	-8.00072	4.16545	-0.9451	3.36179	0.04497	-3.09418	-2.86299	2.37874	0.3596	7.97894	0.32495	-0.61311	-4.2944	-5.04034	-4.17285	4.25933	0.51865	9.35582	5.99142
SIDM00095	2.93274	-5.42532	-11.16641	-4.22018	-0.22224	-10.14969	-2.15357	0.39759	-4.49327	-1.98966	3.25234	-2.04775	1.87408	1.22744	-10.15256	-0.82752	-0.22783	4.38131	1.37726	2.12459	3.66924	2.14976	-4.05787	-6.22055	5.99455	0.43877	3.0046	-2.24473	0.40087	-5.8194	-2.92719	-1.44111	-1.77952	-9.47322	7.59038	-0.64363	-3.00576	3.91353	6.37654	0.58146	-4.7261	-10.1989	-3.63464	-1.24674	-7.4873	-4.83218	2.80496	-1.77202	-0.50935
SIDM00096	5.58575	-6.90094	11.19167	-2.02468	-13.4187	2.41052	-2.50794	-1.29884	1.98019	5.29606	4.13095	-1.00694	11.32773	5.98959	-0.72176	-1.891	3.80525	7.17832	-6.09109	1.37265	1.12304	-4.58877	0.95711	0.0812	-2.4281	-11.3682	-12.88986	-14.84484	1.42292	-3.56408	9.30957	4.65865	-6.5134	-8.86021	-3.09497	8.60388	-3.74209	-10.39747	-2.06222	-8.81994	0.59376	1.78886	5.29413	-0.96004	-2.68843	1.80376	-13.85794	-7.36633	-7.2203
SIDM00097	-9.06926	-3.8741	9.35616	-3.30069	1.46819	4.1088	-5.96046	-10.04715	-3.33676	0.54131	-2.64262	-0.42417	6.89096	-9.63314	-4.23314	-0.52244	-4.0102	4.75725	5.75529	-0.23622	-9.90655	-11.8987	4.26808	-4.04525	-9.00121	8.54643	-7.42032	1.79591	11.13103	6.3985	-4.09593	-2.66574	4.00807	7.44439	0.22861	-2.84397	-5.70533	10.03178	-5.07216	4.31643	5.66107	5.74	4.79165	-12.30543	-13.70561	-8.06266	7.47365	5.66004	-0.35374
SIDM00098	2.30451	-2.66804	3.90354	-4.92996	-5.68169	0.66613	-0.42883	2.27921	1.85872	0.1739	-2.43405	-3.36186	0.15511	-3.32021	-0.45978	2.62983	2.87425	-3.52403	-7.28671	5.33801	-2.22638	-5.71894	-0.62706	1.62005	-3.80346	1.02715	-4.5111	-1.56039	6.83664	6.0512	-1.16425	2.74508	5.08998	2.96453	-2.08996	-2.9641	-1.83387	3.42773	0.11912	1.29737	-3.52133	-3.49206	-5.89255	1.14009	0.64852	1.83608	1.85712	4.32411	3.53699
SIDM00099	1.58691	0.95155	1.77808	-4.47663	-1.04748	0.15684	1.7564	0.27156	2.93918	-3.18954	-0.1432	0.39218	-0.16985	2.69461	1.3981	-3.21114	-0.73557	-1.43197	1.70262	5.73352	-4.34668	-0.82651	-2.08982	6.35899	-6.65165	-0.85162	-1.4736	0.58873	1.9459	6.28162	-0.0719	1.92143	-3.45621	2.97256	-2.16643	0.31713	-3.84734	-1.19499	0.64342	0.62884	-3.0028	1.03297	2.40545	-1.8542	-3.17277	-3.46552	3.44278	-2.11858	-0.15932
SIDM00100	2.88167	-3.8577	1.73642	-4.65004	-2.39815	-3.16578	4.49348	0.28451	0.92049	0.2302	-2.28935	-0.88217	-3.24995	-3.01559	1.57419	0.15046	1.11542	-2.51688	-1.16117	5.5446	-1.39627	3.4457	-0.98545	4.99555	-3.62277	2.66864	-1.16399	-2.06722	-2.13623	0.21031	-2.73171	1.03288	0.93567	5.86127	-5.29692	-0.5514	-0.50507	3.21587	1.86659	4.06252	-5.20506	-6.49154	0.97204	-0.34225	-1.23318	-1.9638	3.10639	1.45803	1.93183
SIDM00101	1.742	1.97211	2.16962	-5.61725	-3.50428	1.42058	-1.64059	2.01066	5.46595	-4.50293	-1.55569	-2.24968	-1.60984	-0.92003	2.51796	-0.9617	3.72359	-0.25737	2.05121	1.46943	-3.71756	-0.04695	2.85544	0.58367	-4.00854	2.65085	-4.10592	2.32078	1.11359	6.96535	-1.54588	3.54304	-1.93371	8.24931	0.52754	1.89785	-2.82911	2.98916	-2.64738	2.66023	2.51672	0.69646	-6.85358	-2.23591	2.09081	-1.61343	0.90602	4.16469	4.61104
SIDM00102	5.19664	-0.91359	5.82776	-5.83577	-5.81542	3.13851	-4.80829	3.04146	6.88057	0.45545	-2.95755	-1.87448	-1.09253	-2.24699	0.11577	4.35744	4.01179	-1.76425	-1.161	2.58377	-5.27954	-2.00381	2.34002	1.69745	-4.30558	3.17973	-0.46739	1.54041	4.12613	5.77634	2.11534	2.17024	4.67917	4.31126	2.04544	-0.6036	-2.23102	2.03918	0.61909	0.61576	-4.16743	-4.60462	-7.01199	0.84348	1.97615	-4.672	-1.17354	2.37135	0.43381
SIDM00103	2.83292	2.26118	0.17489	-4.70272	-5.56541	7.58735	-1.89749	-0.53415	3.2138	-3.15841	0.50613	-1.20404	0.26198	0.79419	2.80395	-2.69477	6.27058	0.41426	4.34485	3.10473	-3.27573	-4.82767	-0.26317	-0.69647	-2.87626	4.85244	-4.05627	2.14192	2.09146	9.66222	0.31982	4.58612	-0.9695	3.00742	-0.68682	-0.70633	-4.58347	2.90845	0.89437	1.00951	-3.08276	1.06697	0.73092	1.31117	-0.7006	-0.49794	-1.55405	-0.87469	1.13165
SIDM00104	3.81356	0.94771	6.1674	-3.33618	-3.14787	3.64747	-3.95839	2.66466	4.47745	-3.53847	-7.92796	-3.75526	-3.77645	-2.06798	0.00942	-3.92637	2.69743	-3.94335	-1.38827	4.39286	-3.71496	0.3579	1.19858	3.95639	-4.43813	-2.82399	-1.4697	4.28578	-0.96118	3.25678	-1.99578	0.45666	-1.84204	0.12353	1.20054	-3.03981	-4.39261	0.97297	1.07003	2.60315	-2.3548	3.68542	-4.02105	0.88379	-0.49619	-3.42781	3.60237	4.13788	-0.86007
SIDM00105	-1.91998	-9.67113	-9.56296	-0.61945	5.84824	-10.04253	-4.15941	-3.78316	4.51016	-10.7502	-1.43424	-4.7822	1.24594	14.89701	2.75924	3.20722	8.15162	0.96529	6.4792	-2.14612	-0.74502	13.66495	1.82121	7.01208	-1.70071	10.23449	-8.46293	-2.78068	1.80453	7.64854	4.41748	-1.58449	-6.45346	6.6384	0.31042	12.33233	-13.38138	5.58177	9.04317	-4.00599	-3.6136	-3.34561	-12.95368	0.76579	-6.95059	-18.18605	-1.15977	8.76234	1.18916
SIDM00107	4.36971	3.43529	0.76892	-7.70175	-4.26099	-1.85573	0.28234	-0.17076	1.54776	-10.88936	3.51008	-6.81232	-1.37336	-1.64441	4.13271	-7.71009	-1.81795	-3.3404	0.00841	0.21217	0.59672	0.86447	0.04356	-1.76819	0.93773	-2.13866	3.05879	3.37961	2.64328	3.3637	1.28326	-4.38347	-3.08568	-1.58663	1.62365	0.84706	-6.82759	4.37399	5.27177	-1.37265	4.36211	-3.21369	5.93589	5.69292	1.19431	-7.47544	-2.64942	-5.78377	-2.42288
SIDM00108	0.60711	4.93096	-2.09054	-2.78689	4.10472	-0.43495	0.2222	4.68669	-6.74096	-9.1291	5.11451	-2.17878	2.73286	6.11581	1.39135	-5.01804	-4.20377	1.60641	-9.99594	8.60925	10.80292	7.64303	1.90487	0.81938	9.80276	4.85973	-3.05693	3.16971	-5.58465	7.2752	-5.5733	-6.21243	5.54014	12.55485	2.26371	4.49673	-1.76958	2.10519	1.57935	4.18339	15.82515	-6.49794	4.44709	-3.93771	0.13538	-2.51511	12.44828	0.2926	3.46519
SIDM00111	-4.87182	-2.45382	-5.15899	-2.85362	-7.86463	-5.15668	1.21356	-3.52546	6.2411	-1.0587	-5.90472	7.87822	2.76047	2.6013	-2.95026	-0.72953	11.43347	2.37507	5.11403	-0.38088	4.06313	5.82597	5.04175	-5.43078	-9.4018	-0.3308	-9.59025	1.80586	-4.12032	-11.68648	-11.26288	-2.93185	0.32684	-11.32436	-4.56896	-5.7348	-5.73367	5.35175	5.14156	-3.48422	6.83301	1.29649	-6.92227	-0.56199	-1.94406	-4.17349	6.70562	6.26319	-1.17034
SIDM00112	3.86512	-1.85291	-3.85914	-4.15588	0.3709	-2.30307	-5.34303	0.33453	-6.08961	2.96499	-1.42281	-6.22525	3.35893	-1.22585	-6.16951	3.85003	-2.01592	-0.98437	0.44909	-4.0857	2.05745	1.33592	2.80399	-1.86626	4.48345	2.96581	0.87672	-7.69671	-3.67957	2.60092	-4.0749	3.36758	6.17911	-6.92801	-1.22002	-2.80777	-8.71065	6.18145	-1.80911	-1.14623	6.24319	4.67419	-7.57761	-0.68689	-0.47173	-0.95531	-3.14659	6.72752	0.5833
SIDM00113	3.07793	-1.72361	3.89942	-4.38133	3.23999	-6.90103	-8.113	-1.0734	2.24706	8.25781	-7.18942	-2.1586	-5.92185	-2.1715	10.10833	9.51676	7.12937	-4.59082	4.71651	1.03642	-2.54571	-5.73437	-2.16933	1.15541	9.20063	-0.07196	-0.03982	-9.19884	2.77053	2.85134	-0.22228	4.93285	6.90809	2.77248	-0.88766	1.16598	-0.62914	-0.68959	4.33913	2.26293	3.71609	0.90385	-6.97038	3.02252	-3.50074	0.07995	-3.71299	0.18115	5.40339
SIDM00114	3.7129	-2.60232	-0.31462	-2.50198	0.95274	-0.71702	-8.1429	-4.42572	0.33153	0.65773	-9.40108	5.82834	-8.53977	-2.18703	1.32847	-0.95719	5.86766	-0.67901	-2.92898	14.82484	-3.32159	-5.14181	0.72331	0.22049	-6.75442	4.67328	-2.46153	-2.93614	-1.05196	1.54074	2.74084	1.47631	3.57285	6.11987	-6.71179	3.65229	-2.75479	2.23627	-0.0202	1.59959	4.85667	-3.58181	-11.53853	3.31823	0.19057	-2.18269	-1.78104	-2.48304	9.26768
SIDM00115	6.28166	1.36498	13.57796	2.77995	2.33361	4.78098	-7.27455	2.99387	-6.8609	4.31967	5.79249	-5.10249	3.03277	2.50098	-3.0856	-0.41033	7.84404	7.56338	-14.08636	-11.70235	-4.3759	6.70841	2.91803	3.63932	-0.80285	-7.86466	-10.91642	2.86087	5.74789	-14.13577	1.3822	7.34518	8.26643	1.36536	-3.80223	-3.1423	-2.9015	-2.70887	8.09236	14.57626	4.48849	-4.07152	-2.7363	-3.11161	-2.93939	7.14297	0.81761	-3.96258	4.49157
SIDM00116	-1.20965	7.22805	-0.27708	0.38721	1.06195	-0.59349	4.45541	1.75227	6.40137	-2.19961	-1.93661	-0.16214	-2.52388	-3.58555	-3.59499	1.58632	2.49637	0.63586	1.75284	6.67392	3.22175	-2.69752	-5.00282	-2.03213	3.84088	3.70077	-1.47675	8.71153	-5.00766	-0.73874	-9.85985	2.9788	-3.80427	5.70224	2.47328	9.1032	14.19888	0.07947	0.8956	7.85173	-2.80448	-10.61642	0.4141	-11.92182	-12.56639	0.9267	-2.05907	16.11614	2.83098
SIDM00117	9.51087	7.51038	-10.01858	5.2463	0.87514	4.08159	-12.66219	-19.6126	-3.92472	10.09534	1.28899	0.12955	3.41228	-0.71862	4.31408	-10.03593	9.41949	1.08165	4.08816	3.14965	0.88821	-8.51232	-0.53466	-1.46351	9.39757	-2.74607	-6.03877	-8.03837	4.70946	1.81225	-4.77786	-7.87552	-4.35257	7.82814	0.8408	13.90931	4.6077	-7.98363	-3.34384	-0.57877	-7.47871	-3.78935	-1.58801	1.6407	-6.56833	-12.01954	-4.72246	-3.93923	10.91281
SIDM00118	6.35069	1.157	17.6879	5.0773	0.23518	0.27301	-1.97222	-5.21121	-2.54983	4.1709	0.38148	4.70726	-10.05482	-7.5906	-10.88406	2.18503	-0.32224	-0.95634	1.40822	-0.42775	-9.76816	2.0393	-4.64529	5.25411	0.25436	3.73161	-6.23699	-3.61756	-0.9022	0.34099	11.93587	3.00547	-3.73565	-4.14738	-6.12392	-5.86774	-3.82557	-0.76387	2.67944	-4.33099	7.43681	-6.05665	-0.37347	1.07805	3.74421	7.38564	4.85693	10.12497	4.79118
SIDM00119	1.78695	-5.49925	-4.73162	-1.34561	12.83891	-1.15727	-14.5236	0.64079	1.44398	-3.57685	-0.32035	-3.35598	0.47845	-6.84109	0.17955	-4.70053	-1.01043	3.98641	-1.8642	1.85497	-1.31246	-3.97069	-4.54817	-8.40189	-5.63687	-1.15477	-3.62549	-4.20963	-3.4581	-6.41399	-5.31076	3.84692	2.26662	3.08199	11.55086	5.35575	-7.88046	-1.01216	-4.33098	-0.01869	-6.15778	1.58922	8.63047	-4.41264	-2.50788	-6.07979	5.32403	3.46744	-1.49048
SIDM00120	-1.78073	0.83631	1.20852	2.85126	1.40881	8.31245	2.27841	5.47236	2.97434	-0.48563	-4.2876	-6.95243	0.98543	-0.28822	0.88885	-3.76003	-3.26428	6.54444	-4.19895	0.51911	-9.47319	1.75768	-11.92164	7.89908	7.89434	5.24437	-4.8374	-9.14989	-3.22897	-1.80683	6.04408	4.96156	1.41511	7.66048	1.60055	-3.93486	-0.66153	-6.88602	7.11131	-9.14658	1.68271	3.62385	-5.68453	-0.82748	0.65818	-7.85528	0.55862	7.61224	-0.92628
SIDM00121	-2.50591	-6.38942	4.89943	0.58842	6.75442	0.72725	-6.96771	0.67551	4.14642	2.00129	-2.22768	-2.86808	1.18616	1.77164	0.76343	-6.03512	1.71701	-0.18685	-2.32554	2.36484	3.98744	-2.45771	-2.19854	0.44852	-2.40426	-0.86259	-9.16187	-5.33042	-2.44214	1.23768	-2.48781	6.93395	0.41761	-0.65406	-7.46918	-3.56939	3.23881	0.25278	5.13189	1.80217	1.82342	0.97749	-7.34649	9.33432	-1.63192	7.11624	-1.68798	1.93272	-2.41272
SIDM00122	5.74976	-4.29684	-6.92467	-3.36129	3.19415	10.92145	5.3681	5.87677	-4.54764	1.03515	-8.00419	1.95035	4.02331	1.97073	0.87369	-6.70323	3.81831	-9.00758	-6.1152	2.21373	-1.14951	4.54328	-10.32096	-8.18907	0.75322	-8.70253	1.52446	3.29271	6.4018	-6.8397	0.97648	-3.99111	2.17433	-10.01095	-7.34284	4.29938	-9.97952	0.05513	6.97136	5.32583	-6.49076	10.5611	-0.95772	-4.36104	-7.82846	3.90562	3.24545	-2.59698	2.19061
SIDM00123	7.3494	-4.54887	-0.44787	-4.51463	-3.96249	2.42538	0.52653	1.76171	5.38433	2.89697	-7.58999	-7.06328	4.58965	5.41065	-2.11092	6.07508	-0.04812	4.26524	3.04625	-9.32991	6.29735	0.11299	5.89417	5.15419	10.14975	4.0346	-2.98255	-5.06934	-1.53207	-3.60568	-8.23025	5.14347	11.03554	1.4711	-1.80862	2.5851	-3.85806	2.59007	-8.78123	1.35532	3.4067	3.67351	-4.3621	1.76129	3.20953	-1.59985	-9.89378	11.40064	3.25088
SIDM00124	10.9637	2.7756	-2.03441	-12.08401	-2.55488	6.19098	-2.49404	1.33821	3.36364	-7.34284	-4.34576	0.06249	-12.75765	-0.45849	2.67726	-2.2895	8.88158	4.44275	1.2142	5.0314	-4.34816	-2.51312	6.14775	2.18242	-6.23967	0.03641	2.9096	-0.65398	-0.45302	-8.05501	-9.31925	0.49926	3.26388	-8.83413	0.27405	3.82184	0.35232	-2.50182	0.37084	-2.86579	-6.98043	2.78177	3.2559	0.26373	0.72788	-2.84827	-10.86876	7.29262	-1.39019
SIDM00125	0.96287	-4.21653	-4.58824	-3.81267	0.43663	-1.73704	-2.17942	-2.66218	-7.39473	5.2992	-2.98336	0.73406	9.795	0.86731	6.61908	-2.49439	12.21809	0.20966	8.15393	-3.17599	-1.08124	-1.54602	-5.37545	-4.37032	2.21938	-14.66042	-2.87653	-5.72788	5.8082	-5.9792	-2.52383	-7.99047	12.50502	-8.75879	-2.54205	-3.25225	-5.35905	-2.48929	-7.65503	0.57867	5.74351	2.98342	-2.23796	-1.63164	-5.07069	-1.71734	-5.47636	6.42593	-1.20595
SIDM00126	1.31054	3.43454	0.67578	5.01228	-2.20838	1.82498	-6.32173	-3.38825	-1.37459	-3.46491	-2.5493	-3.7987	-0.53805	-3.58514	3.48358	-2.09664	-0.68633	-1.13639	4.5519	-0.62926	-3.85231	7.26273	7.10703	-5.05836	-3.86745	3.67715	1.89741	-1.42325	-1.45575	1.2388	-3.0384	0.87589	-1.19463	6.25132	5.78324	6.66655	-2.15894	1.5494	-8.94215	5.56848	4.80481	2.16115	1.22653	3.33754	4.49079	-2.26197	-2.40282	3.33621	-4.46868
SIDM00127	6.71378	-8.77131	-3.35421	3.29197	2.17914	-2.98373	-4.17824	4.21411	-5.47982	-0.26618	0.51915	8.91923	-3.60542	9.22418	-5.14077	-8.25769	-5.53918	3.19333	-3.22925	9.64791	-3.8669	2.57932	3.57378	-9.36049	4.04965	4.77825	0.1966	-2.13237	-2.49629	2.89525	-0.66002	9.09846	5.28557	8.13959	6.31659	-1.20627	-1.00207	10.45616	0.44454	-17.60772	-4.97939	-8.24572	-2.86021	3.42182	1.68496	-5.90335	1.30185	0.59759	6.40801
SIDM00128	0.60999	-8.41061	-2.09551	15.52855	7.00317	0.14213	-7.88396	8.82811	-5.05218	3.96868	-0.13798	4.67775	0.53336	3.18524	4.81559	-6.38317	-2.69822	6.69323	-4.84412	-1.63706	-3.50319	-5.63797	6.98543	-4.30518	7.52062	-6.21759	-6.4105	-0.67372	-2.53402	-11.03865	-10.39738	-0.07215	10.75709	-1.65352	4.52672	-4.07662	3.70974	-8.09085	4.44607	-7.23682	-1.587	1.11173	6.46479	0.97638	-7.97907	4.08882	4.81628	-13.466	3.00407
SIDM00129	-6.60833	1.6212	2.66529	0.20904	-2.85038	8.87158	-4.77899	4.63119	-6.86667	0.149	3.43408	-4.11189	3.88533	4.32978	-1.73201	-2.70936	-6.33402	-1.60612	-0.20301	2.0621	-3.57342	8.99937	8.83201	-4.75905	1.06415	-1.4195	3.20784	3.25327	-5.82683	9.53783	2.60448	2.89551	-6.22486	3.49823	-3.23929	4.92746	-2.5279	0.2393	-3.40035	-3.45439	6.15893	-2.90147	7.15598	-3.55769	8.37685	5.76774	-1.18014	1.72125	-2.35891
SIDM00130	0.60972	-3.77231	-0.21923	-1.58385	-0.19218	5.23031	-3.15567	-2.68716	-7.45523	-3.95844	6.7061	4.78311	4.14014	-2.88471	-7.02426	-0.10035	-4.32802	6.20303	4.20977	1.9895	-4.37921	-7.02934	2.13139	-8.89753	-0.33625	6.32093	-13.10901	6.50522	-6.40937	-8.92569	-5.93259	2.59154	0.55855	9.86149	2.80714	6.25615	-1.2791	2.81021	4.48585	-2.40091	-5.58402	-0.66131	4.65866	4.2383	-1.93506	0.44652	2.41139	1.9425	5.62406
SIDM00131	0.5899	-3.88671	-1.02025	-1.97061	-2.55163	-0.08316	2.73552	-4.64455	1.87204	5.84901	1.2784	4.88185	2.3314	0.52042	-3.01252	0.99121	-4.89136	0.49155	-2.58346	-2.94612	5.06477	6.97618	-0.27381	-16.36197	-0.49282	-5.04629	0.57153	-3.69074	-1.64011	-9.51922	-6.69381	0.84516	-5.51599	-8.81034	-0.47229	6.12096	3.46793	1.47607	6.9372	-1.30483	1.53676	-4.8218	0.29776	-1.74114	1.61213	1.31443	-5.42531	11.17186	-0.31606
SIDM00132	8.91249	0.06326	6.3126	7.13869	3.10686	4.77326	1.64736	-6.70702	-13.65443	3.69512	-1.43331	2.00335	-4.8198	1.33193	-0.8357	-5.83568	-9.23409	1.82115	1.17601	0.67591	5.68475	0.63624	2.30621	5.22579	2.99581	0.45019	4.5694	1.71455	3.18531	3.56034	-5.06415	4.7443	0.53158	1.03302	-3.14666	-7.42959	-1.07315	-5.77311	8.73655	2.00946	3.5346	-3.66484	-2.84759	-1.34315	-7.99345	0.77334	-1.00902	-2.69071	7.96858
SIDM00133	3.88315	2.15202	-3.72747	4.70574	1.70418	-1.28839	-3.86583	6.85898	-2.0412	1.491	-5.67263	-3.10187	3.63036	-1.75193	9.23985	-0.61465	3.901	3.3373	2.93208	7.47666	-2.8452	-4.18193	-4.43685	0.46702	-3.76956	-1.68713	-0.53731	-8.49694	-7.9017	1.6032	5.59612	1.3754	-8.17047	3.7376	-2.84331	1.36438	-8.30901	5.20059	-3.23271	1.61055	6.79547	-0.09306	-3.70856	1.69271	-3.15807	0.40673	5.2646	4.69415	2.57036
SIDM00134	0.08159	6.96781	0.60765	-3.409	4.38216	5.13403	-4.18449	2.48698	-1.05395	0.40663	1.40167	0.3035	0.03072	-0.60287	0.65852	-0.22806	-3.97304	2.07102	4.21919	3.42085	-14.05922	-0.04654	-1.6731	-6.97056	-5.01662	2.86329	-1.87403	-2.19771	4.6464	-2.70092	-1.6381	8.73766	7.60593	-3.08899	-3.65881	7.99257	-1.58227	9.83181	-0.52295	-2.17492	4.31064	3.92439	-2.60491	-11.92292	-9.68837	-3.05807	1.11247	-2.09086	-10.03842
SIDM00135	7.04711	-2.38594	-9.08406	-6.3133	-2.25984	-0.5242	-4.26861	-2.57042	-12.39406	0.96112	3.28078	-0.6958	7.88996	-2.19071	-0.82167	-10.41242	-6.60293	-3.62847	-3.1662	1.32376	4.88261	10.64552	-12.60134	-6.51573	2.21524	-9.14536	-5.60491	-2.64701	3.40069	-7.20898	0.67038	-1.98375	-4.92157	-17.69843	3.99044	2.97439	6.92646	-1.34838	-5.32826	-1.16853	-10.06649	6.74859	-1.38456	1.94648	-7.98933	1.29576	-5.26772	-3.67007	-1.20861
SIDM00136	-6.40499	-2.82171	-4.9442	-2.60579	0.67392	-0.80415	-3.70965	0.63425	-9.13381	9.71654	1.76874	11.54568	-0.44387	2.04197	1.65038	2.59567	4.12725	2.03419	6.61748	-10.40832	-5.79688	-0.71891	0.05939	5.20496	3.8986	5.80357	-2.61441	0.33048	5.44944	-2.85936	2.25875	-0.49453	3.9178	-2.08777	-3.48917	-0.04071	-4.11541	-8.17906	8.12805	-5.08098	18.06239	-1.30988	1.21951	3.44851	-3.90329	-1.82026	3.56098	-0.44958	8.99354
SIDM00137	0.24284	0.85293	3.94763	5.64731	3.4095	0.12487	-1.43772	-8.98763	-8.28441	4.89505	-11.47764	-4.4457	4.57351	3.54143	2.76979	-12.51213	-2.01005	4.7805	-1.66126	1.65839	-3.17303	-5.62399	-4.38386	3.75509	-3.04928	14.24001	-4.22538	-4.49837	-0.84742	3.43204	3.57827	3.50129	0.81413	11.14064	-11.30973	3.77375	-0.56933	-3.93545	-1.62085	-5.75557	3.07333	-1.42393	-1.68382	15.9411	-6.71117	-13.58525	3.06906	-2.22606	0.23503
SIDM00138	5.3944	-8.03606	10.12498	1.44543	6.59197	11.09287	-5.54446	-8.98253	7.17794	-4.73181	5.79296	-8.81237	-4.00566	-5.78394	-2.58164	-0.92622	-1.62217	-6.99567	-5.90538	15.40235	5.23782	-0.6056	-3.16234	-1.68696	-7.49661	-2.84002	-2.68971	4.70419	0.57652	1.84647	3.82792	-4.39736	-4.57561	8.26193	-9.20278	9.54181	4.4302	5.05544	0.66255	-4.26169	5.79939	1.42862	-14.36141	-5.3044	2.74522	-1.14563	-1.21404	15.67754	-2.72259
SIDM00139	8.86085	3.9061	-7.17981	-6.96857	-10.75945	1.48219	5.58806	4.21537	-4.66591	-4.61242	-6.06251	-9.52792	5.55543	14.7451	-3.81625	2.75776	-4.4114	9.55392	-3.7789	-0.38577	-1.49285	-2.66937	-13.77104	8.25948	2.74137	11.50665	9.35122	-7.94845	-1.50439	9.80258	-2.96668	0.55953	5.04525	6.49538	-9.72587	6.99884	-13.81631	1.32845	1.69269	-1.69749	0.27702	0.4622	-1.83678	-4.57434	1.92887	-14.57277	0.18998	7.09204	-4.54773
SIDM00140	-8.2826	7.7728	4.59865	-0.18373	-4.23755	0.76436	-1.2777	-2.92256	-4.62713	-12.49766	8.94833	-4.38747	-10.25702	8.64511	0.03983	-4.39689	-8.82732	-1.79848	-10.32438	-6.43708	-7.581	3.21065	-4.28594	4.33843	16.42907	-6.3163	-14.80051	3.53236	-2.05154	-2.96113	-5.36205	9.70937	1.20611	9.54937	0.23143	7.38408	4.05984	10.43697	-0.40064	-3.12947	11.00722	4.11935	-5.63136	-3.56113	-6.36046	4.4929	7.65302	-0.4546	13.83819
SIDM00142	-2.05526	-3.62798	-2.6249	-0.28814	0.31647	8.48699	4.40338	-2.80346	-6.09472	7.55185	1.88678	0.89254	-1.79979	8.62367	-1.87081	1.25683	6.21695	-1.04672	7.64083	-1.79045	4.84976	0.12294	-8.00083	4.28179	7.76443	14.87388	12.3785	-2.30077	-0.30412	8.79094	4.44451	3.98947	-10.77809	-6.15143	5.93843	3.40536	-3.93822	16.41677	9.99391	-6.04821	4.17769	6.32454	1.27854	-0.56933	2.60672	-8.25726	14.99199	-1.96538	10.88936
SIDM00143	-5.75738	4.26088	-5.55865	-2.19322	16.73006	6.51989	-0.50368	-9.89158	-15.07246	-7.32587	2.421	8.13271	5.26137	5.08442	1.28308	-6.54031	3.41654	-1.35631	1.29042	2.59295	-2.66404	-5.7983	0.59333	-2.29928	2.25775	10.69189	-8.52218	3.12674	5.05807	1.32491	-2.57093	-0.53391	0.87407	4.93492	-8.07742	-3.35452	-6.61281	-0.36763	5.74542	7.1771	2.14504	1.74533	3.52454	-0.74484	0.63462	6.0876	-4.44147	-2.34025	-0.89236
SIDM00144	8.75159	9.75872	3.06252	0.54638	-7.3827	8.88243	3.34294	-9.56374	-4.75342	-3.21121	-0.99174	3.81491	4.51516	11.29965	7.57024	-5.43019	6.09431	0.92734	7.04932	5.33525	2.54593	0.01273	3.41362	3.72536	-4.34819	-1.71348	-5.39267	10.39013	4.86902	-7.34647	2.44739	-3.21455	7.54534	4.00721	5.09949	7.57185	4.99483	2.88534	-4.79407	0.73341	-0.83736	-0.75348	2.14599	6.18705	2.27186	3.90239	-0.09551	3.44673	-14.49364
SIDM00145	2.20458	-7.60232	4.1947	1.78134	0.18384	3.60021	3.50616	0.96303	4.81137	-2.65542	-3.78144	0.04084	3.11233	-1.22032	7.38369	-4.52373	0.54352	1.4286	0.26407	0.86559	1.16408	-0.74673	-4.10294	0.1744	-2.26463	2.41463	-11.252	-3.767	-1.56138	2.66525	-3.23621	5.10009	1.00395	-1.24747	-6.79147	-3.25279	5.47413	-0.3983	8.32818	-0.53192	-2.36364	-7.80848	-5.43769	8.34434	3.6755	3.2691	-1.03997	-1.04781	2.63861
SIDM00146	3.99199	7.83264	-2.31785	-0.76263	3.99993	11.82335	-0.69508	-10.8971	-3.59273	3.40299	4.38623	0.92755	-0.40433	-0.1131	6.00213	-2.93153	3.06034	9.88175	-2.0882	1.2057	0.68571	-2.4818	-9.97261	0.9689	8.04908	-2.74163	-8.81223	-5.19566	2.95666	-0.03758	5.40654	5.09533	0.89393	-2.38713	-3.03529	5.23485	-3.97501	1.87798	-1.06316	5.42203	4.67592	4.66212	-6.84075	-4.53813	-9.08244	6.55331	4.76884	-0.92297	0.67503
SIDM00147	-1.00739	-10.37825	-3.14162	7.47473	1.02845	7.49372	-3.25785	-12.56261	-0.34244	-2.81767	1.53495	9.35971	4.21406	10.13245	-5.45958	-1.45963	5.4961	-0.05262	1.67678	6.46716	1.20974	5.39529	2.20233	-1.66915	-2.30889	0.84482	-0.57464	-1.64157	10.17546	-0.84107	-2.27137	-0.6854	-2.5792	1.72321	-4.59609	0.21481	4.38594	5.09963	-3.26628	0.93464	2.76849	7.51082	-4.09159	3.02944	-3.86834	1.1627	6.38242	5.59495	-7.49728
SIDM00148	-4.59372	-12.71989	10.77774	6.73174	12.81277	6.68325	-4.36228	-10.8813	4.39104	1.61172	3.88349	8.49826	-4.46953	8.72896	0.88563	0.43783	-9.18383	4.19479	1.92414	9.21842	-3.55885	1.75358	4.0642	-9.98476	-5.90924	7.92988	0.18432	-6.72103	7.16879	4.79812	-3.74459	-9.82865	-10.5153	2.48454	-3.8272	-6.16318	-3.57829	-0.76176	-7.83326	3.40278	-1.02362	1.03498	-4.16423	1.36371	-4.66937	-11.66384	8.668	3.06392	1.88636
SIDM00149	3.8683	2.97114	-5.17405	-2.46995	-7.67607	1.12926	0.93412	9.73159	-5.67574	5.59425	-3.98907	12.80404	4.00667	9.23894	6.33008	-7.34152	-8.14637	-0.31445	-3.70841	-2.61113	-0.45589	-12.92298	7.19167	-0.94286	2.4802	-9.9093	0.19007	-8.98127	10.01413	4.78365	0.0209	1.78672	5.65171	-6.28613	-7.81395	10.23567	-2.65058	1.29844	1.32912	-5.8242	3.77928	6.06217	0.90323	1.64887	-3.59557	-5.93534	-7.70462	-3.47421	6.30628
SIDM00150	-1.56225	-7.55789	-0.8282	-0.33986	-3.8811	-1.44708	-4.7737	1.3493	-4.91004	0.83867	0.66128	1.89231	1.92788	6.28119	1.78245	3.70569	1.3597	-4.30567	2.02843	-3.62611	3.79618	-6.10269	-2.80807	-0.85295	-0.74991	-0.18869	-1.77206	-1.09455	9.47541	-5.22958	17.56954	-2.84047	-6.72326	-0.00599	9.57705	9.07324	-9.51932	-2.42198	3.11611	5.09146	11.95637	7.25139	1.9605	3.74888	3.68027	-0.60939	7.91792	-3.10051	-14.55741
SIDM00151	9.56122	4.89183	-6.36491	-1.56238	8.9218	2.05747	0.99977	-6.85011	-6.65266	-2.63846	0.06315	-5.68449	-4.42467	-3.27629	-5.09312	-3.08235	-12.88732	2.03992	0.89667	10.69457	4.73675	-5.79132	-2.47277	-10.53555	7.17936	4.46746	-8.23554	-1.77322	12.43177	3.48939	5.5156	-16.33013	9.18748	14.54953	-2.54628	-13.15458	-5.48349	-0.58824	-14.62068	-5.86827	-0.73436	-3.84511	-1.95048	-11.71996	-7.09843	-3.9302	2.85902	6.41622	3.88397
SIDM00153	2.35493	-2.81427	1.18239	-8.09705	-2.7142	4.66216	-3.09803	-1.24297	-4.65515	-2.45575	3.83125	-2.31053	-1.94902	-4.63155	4.96758	-1.271	0.15277	-1.55661	-0.25762	-5.8151	-3.69724	6.4771	-2.40557	-6.05502	0.50418	-0.35885	-1.12644	2.14321	-0.68081	1.61366	-2.99847	4.44955	0.89794	3.31789	-2.47778	-6.77028	2.47486	-8.49588	6.00138	0.27317	5.74555	1.66139	-3.1914	8.36552	0.95831	6.15575	1.07511	2.99063	5.04906
SIDM00154	4.26984	-2.20611	-3.99699	0.24256	-3.80833	4.27124	0.58927	0.89979	-0.70464	1.50829	3.89729	-3.25829	11.02315	-0.47349	5.03762	2.16051	0.78055	0.31517	2.70269	5.15081	-1.13614	0.48447	1.53291	-0.5831	2.84569	7.64319	-9.62658	1.09313	1.82146	7.07844	-1.32129	5.26058	0.59829	2.63925	0.72867	-4.09507	-2.76061	-1.29169	-1.83963	-4.75392	-8.97009	-3.8009	7.52611	0.3094	-1.15088	4.2384	-0.37177	-1.30402	0.96319
SIDM00155	-3.12771	-5.51571	4.15321	-0.99452	8.08305	2.28146	-3.31813	3.25594	7.99831	-5.14758	6.6066	-1.38501	2.09768	-0.99602	4.62302	-1.65049	2.40117	14.38836	1.01542	-7.55757	0.09421	-0.95426	4.92722	0.92027	7.69872	-2.91341	-4.0662	-9.42089	3.39989	-4.24756	-3.88506	3.77678	1.52831	1.61427	3.64408	2.95121	7.34279	-6.18153	1.24506	-15.5679	3.01309	1.26179	-5.97003	7.97431	5.30054	-2.79713	-5.50291	0.2907	-0.76847
SIDM00156	5.06912	-0.42079	4.29251	-2.74715	2.91082	0.93733	1.3949	-5.10205	1.69186	0.8223	-2.21818	7.8667	1.17743	-7.19989	9.35182	-1.63473	2.41136	2.20089	2.36165	-10.17529	-7.29509	5.16064	2.15267	-1.04726	-4.85127	1.97359	1.39243	4.57127	0.83692	-9.47104	0.92444	8.74323	10.7499	6.0044	8.8965	-0.87113	13.22263	4.32795	-10.29902	-8.90675	8.39602	-10.31975	-6.38422	-6.51909	-8.79546	-8.04781	0.85175	-4.689	5.40931
SIDM00157	-4.65507	-3.54638	-0.00606	0.10735	1.37795	1.99276	6.7361	2.86854	-0.22504	1.62268	2.12615	-2.34652	1.84691	6.71696	0.64651	-6.38263	4.84742	-0.56734	-2.8662	11.45318	-0.06803	12.21794	-11.62305	-0.38585	-3.00775	-1.2157	-3.73028	-2.79835	-3.39316	-4.89393	-6.06697	1.35544	-0.96813	-2.28549	-2.2103	6.77567	8.02043	10.64052	-3.05251	-19.67121	-0.87291	-3.54812	-2.44221	-1.60125	-7.11103	1.31338	10.53433	3.68344	2.50198
SIDM00158	2.02863	3.6163	-7.67864	-7.7348	-6.38941	-5.59136	4.80889	-5.14314	-4.00745	-5.7445	4.34785	-1.98524	1.2605	-3.70517	-2.83434	1.77221	2.00818	-1.33222	3.39668	-2.84646	-3.10896	2.042	1.51427	-7.57692	-4.33164	4.65752	-3.22293	3.59139	-1.95788	-5.87412	-9.6147	1.34741	-2.95953	-4.70849	-6.04916	-0.60629	4.43573	-2.62902	0.93092	-4.25305	-3.41731	-6.85216	-1.36205	0.26438	-3.72014	3.9811	6.83668	1.73326	0.29307
SIDM00159	-0.69412	-8.17034	-2.04923	0.64476	-3.51993	1.32489	4.84076	0.29435	-2.84422	-3.10151	4.8653	3.879	8.16328	-0.38557	-7.18643	-5.27606	-1.62132	12.7486	2.49265	-8.11606	-0.6723	-3.137	3.93595	5.33165	-2.12385	3.78592	-8.12455	-8.6986	-1.02244	-1.74162	-2.72372	7.12167	-1.31432	1.50668	2.25175	2.06379	2.99706	12.19313	4.91507	-5.94744	4.73152	-3.37115	3.62365	3.72293	0.56282	-1.28793	-4.34253	7.85567	-4.97709
SIDM00160	-3.00623	-6.48669	3.55342	1.52916	-0.56995	-0.6804	-0.26275	-2.206	-2.53209	0.13589	-3.71802	-4.82583	1.96976	1.06933	-2.38047	0.2954	-1.46542	3.79743	1.0223	-3.67347	-1.18794	-2.91914	-3.69839	-6.06874	-3.87105	-6.2818	1.3581	5.82207	0.58146	-0.2385	0.66462	3.08814	1.0231	3.51707	-3.05141	8.94686	-8.02349	-7.91822	-1.84347	-4.77288	-0.16772	5.68156	-3.82992	3.63274	7.84573	3.67052	-4.02946	4.59524	3.47973
SIDM00161	2.5771	6.30637	1.75745	4.04735	-1.44048	-2.3917	7.51272	1.33998	-1.95854	0.96025	-0.92603	-6.15469	10.77156	-2.74025	-1.60922	0.2986	-3.95072	-0.09683	1.05996	-8.6557	-0.539	-5.47598	-2.63417	5.91381	6.14642	3.01865	2.98701	-1.3455	6.31726	-0.90507	-6.09518	11.27134	-9.5964	5.16731	1.26457	-3.37062	-2.40414	0.64361	4.49499	2.4609	-1.38265	-6.08277	-4.60457	0.88511	1.467	1.55762	-1.28273	3.97679	1.63355
SIDM00162	5.77971	-4.86832	-1.64359	-0.73617	2.02806	5.84265	4.98942	3.91284	-3.06991	1.56645	0.66668	0.17833	2.00221	3.04448	0.50586	1.97279	-1.12815	-5.07519	1.9617	3.86151	-2.16221	-0.423	0.09304	5.55718	-0.72788	-3.94281	0.54695	3.11981	3.97993	0.91681	-0.83668	0.26338	4.99442	-1.64374	0.1	4.88279	-1.76071	-1.53278	1.09272	0.81306	2.01272	-4.43687	-5.06192	5.69324	-1.84105	2.07609	-2.44923	0.46644	6.26698
SIDM00163	0.06235	-1.25842	-4.96294	8.47361	2.56812	10.28705	8.655	0.3382	-2.88277	3.52932	6.05511	3.27526	-2.63571	1.13339	-1.32959	-5.07025	-3.52793	6.06487	4.99014	-0.59585	-1.76479	3.61021	-1.89347	0.17445	6.79528	4.82653	3.11479	-4.6811	-2.96761	5.63744	0.51014	3.8455	2.8578	-5.59078	3.35707	-0.4751	3.77678	6.36311	4.73597	-1.46638	5.78409	-5.238	-3.43368	-1.42409	3.13538	0.6521	1.62657	5.31667	4.1518
SIDM00164	-0.68858	-5.67226	-4.84072	-6.07858	1.80444	0.4401	9.34211	0.98093	2.44348	-1.20872	4.21075	2.53745	1.1576	3.96953	0.1009	8.08197	-4.54532	7.08259	-3.7518	3.09648	-10.80543	1.24114	3.77525	-2.95018	-1.58818	1.59547	1.97512	-1.0081	-2.54407	1.4275	-2.17962	1.29036	4.69304	2.41143	-5.37896	8.46644	-1.99264	2.45553	-2.15523	-1.84343	-3.15185	2.93532	-5.56443	-6.49138	3.97853	2.26935	0.16607	7.10066	4.98637
SIDM00165	0.18097	-3.47367	-5.50745	-4.76281	-3.18656	3.54717	-3.4085	4.39979	6.10107	1.31121	-2.01806	2.8064	-0.96736	-0.21001	3.03997	-3.55	-3.00664	3.50577	3.26006	-2.10181	-5.16432	1.46905	-3.86814	-3.99461	2.80041	3.36746	2.59247	0.61109	-1.52092	-3.62	3.68678	4.96167	-4.77714	-3.67562	-8.81993	10.15918	1.36684	0.69019	-5.2136	-0.68124	3.35062	-2.94919	-1.46397	-3.60271	-1.66352	6.50342	-5.88428	0.90951	-3.1703
SIDM00166	2.17162	1.09528	-4.58747	-2.69582	0.20902	-1.96038	0.6166	4.60027	-1.36611	0.84125	3.09809	0.92401	6.24689	-2.35804	-0.57237	1.56369	2.91718	-1.04234	5.63058	-1.56624	-5.27491	0.37099	-3.63257	-0.59941	6.43049	3.68338	2.86336	-6.3299	-9.11317	6.36747	4.30127	-2.92435	-1.44124	-1.98866	-8.37063	3.75091	-3.87596	2.43729	1.67544	-1.66046	0.24828	-1.2389	1.50948	-2.44326	1.44528	-4.30585	-0.37645	-2.07505	10.72361
SIDM00167	0.89615	-2.26381	-1.20859	-5.24021	5.81662	-0.16656	8.00811	-3.89631	-6.89598	2.38668	0.67668	-3.34206	-2.46064	-4.39755	4.91004	-3.94253	-7.25688	2.03498	1.8707	1.91607	-2.6169	3.25041	5.77802	4.42345	-7.06843	-6.25526	0.95338	-5.52232	3.49044	5.21958	-5.20622	0.37766	-1.03969	-3.33344	5.70219	2.48598	7.5611	4.44878	3.93163	0.36447	-4.15982	-2.23544	1.93101	4.42192	1.71657	0.02153	1.46993	-4.37833	-1.35367
SIDM00168	-2.28582	0.57734	-3.03484	1.8706	-3.27183	-0.13493	6.02221	-3.22836	-4.62484	-1.83867	-0.393	0.77797	0.36931	-1.3193	-0.21917	-4.45371	-6.11074	2.84256	2.42199	0.98541	-3.86039	1.58274	0.43408	-5.15184	-3.16727	-0.03587	5.80435	-9.16987	-6.29246	2.28732	-4.58739	0.90938	0.95306	2.49469	1.62372	-4.32486	3.77579	4.52614	-2.6157	0.30465	2.00766	-0.00248	-0.48304	-6.85495	2.9634	3.83652	-4.30359	2.17904	1.64192
SIDM00169	-1.85029	-1.02351	-2.82943	3.4978	-1.57063	-3.76731	4.19099	-1.82834	-1.33554	6.07402	-2.78446	-0.80846	1.59212	0.47097	-0.70025	-8.36818	-4.2269	1.37132	3.11999	-1.61507	-4.10969	0.63333	0.31335	-3.00519	-3.60277	1.72378	3.25073	-7.00465	-0.45707	0.36614	-3.41972	-1.35749	4.20713	2.63248	-1.04351	3.16266	3.2797	2.64609	4.43367	-2.62153	7.91623	-3.634	-1.28351	-4.78344	1.17303	-4.54699	-9.57351	1.10183	1.20429
SIDM00170	3.03001	-5.19966	1.15952	0.79596	-3.36556	-6.21633	4.94825	-2.4254	-4.5599	0.03011	-0.7999	-2.15186	1.58601	0.21809	2.66739	2.60539	-2.50562	5.07141	-3.9399	3.22902	-6.55726	-0.09463	5.84639	-8.0943	-3.55665	-4.53117	-1.41958	-8.00506	0.46632	1.89641	-2.54775	-2.84567	-1.62855	-3.21424	-4.23287	-3.87705	3.95224	7.43681	8.47601	-0.09956	2.04119	-4.991	-4.64134	-3.08342	1.90018	-3.4308	-7.96747	-0.60592	3.6367
SIDM00171	1.76471	-6.38438	1.30465	1.43694	-1.53469	0.28049	4.2203	3.22108	-3.33171	3.41277	0.19981	-4.06955	-2.08213	0.03197	-1.60917	-0.46352	0.33634	0.789	2.56145	-2.58004	-2.40314	-1.09435	0.10422	-3.40641	-3.96316	2.85983	-0.03952	-2.97525	-2.8691	1.61259	-2.06357	4.88749	4.80174	-0.47672	1.17559	4.25002	2.60847	3.86848	4.61075	-4.06467	4.29955	2.61411	-2.90823	0.47821	0.1017	1.57321	-4.46412	-1.23599	2.71499
SIDM00172	-0.33613	5.27363	-3.49989	2.818	4.01724	5.02065	-9.56081	9.68807	0.01408	6.17436	3.46503	-7.67145	-5.07386	6.40057	0.07307	-8.34095	-0.88624	11.52575	-0.07404	-6.34039	-5.91355	-0.32647	0.47099	-1.23704	6.83949	-3.47661	-11.67386	-2.75422	-8.94126	-7.06748	10.33953	4.5599	-1.5537	-5.97647	4.8968	-6.39654	2.66466	-3.05663	0.59206	-20.78846	-4.3126	-1.59692	3.03393	-1.21539	-13.05596	1.61462	4.03369	-4.10312	-10.52357
SIDM00173	3.78729	-0.17532	-1.16143	11.5876	7.06877	5.32756	2.14674	-0.99115	-4.83042	3.27203	4.15795	-4.69429	-0.64992	1.40931	2.77731	-7.95582	-7.85666	-0.28801	-0.02664	-3.2183	-0.40212	3.43824	2.24045	-2.74812	2.27918	-2.36871	1.21146	-12.18772	-2.70107	3.40243	-1.84426	1.35503	-5.0257	5.57094	-9.32961	5.88141	0.95006	8.75228	0.78042	1.12517	6.90213	1.59327	-0.25994	-1.08655	-0.36918	-4.71923	-0.597	-1.06943	0.12416
SIDM00174	1.72185	-3.89879	-2.86789	-1.19227	-1.12382	3.59456	-9.39497	-0.61365	7.38723	3.64847	3.49358	5.18673	0.10735	-1.27793	1.96819	1.41762	-2.96435	2.18715	-2.88324	4.27487	-5.02859	0.91042	4.74946	-5.6846	3.38038	-3.52457	-7.60926	-3.32448	-1.10261	-4.74072	2.00288	-3.5212	2.92777	-3.09928	4.01621	2.2934	-2.81951	6.30229	3.73911	-6.13552	-4.38187	1.99471	1.46752	0.34386	-1.40442	-4.91829	-0.51925	-5.50125	-0.4767
SIDM00175	-0.1969	6.03592	0.01139	-2.47813	1.09891	8.78778	-4.42055	2.59907	-0.31912	-5.77701	7.96043	-5.6536	3.21141	-3.20207	2.443	-1.46912	-2.15916	-0.67394	1.5275	3.94306	-2.17348	2.56161	-0.96043	-5.25021	-8.60588	8.74908	4.42071	1.71093	-5.16502	-4.86858	6.40125	6.73469	-4.5879	-1.51238	1.62586	0.66856	-2.55898	5.33548	-2.09829	-5.82478	3.80252	-1.95399	5.82061	-4.6524	0.3689	1.23536	-1.33271	-5.00084	1.47482
SIDM00176	3.97366	-2.46555	-12.68579	-4.83724	0.68317	-1.18092	-8.64797	1.79174	-2.10567	-2.11317	3.53179	3.84196	5.76058	3.05197	-3.44272	-0.21161	-0.66075	-6.29104	-3.15273	10.27161	-2.68654	-2.62877	-4.92324	1.83118	-0.60302	-7.41028	-5.39467	5.7469	0.87436	6.18795	3.73094	-0.20858	-0.68774	-5.33237	8.489	-2.91509	4.25775	2.40116	1.2551	2.9082	-4.61834	5.51468	-1.46775	4.03527	-0.9899	-2.57769	2.80457	-0.82851	1.07931
SIDM00179	1.04388	8.31031	1.3659	-3.75561	-1.82962	0.99388	-8.10695	0.3493	0.49875	2.06466	3.62053	5.13261	8.41038	-4.11213	4.28257	-3.04442	0.19239	3.3367	-2.94329	-4.39904	-4.48245	0.80444	4.22969	1.02992	2.24944	-0.89245	2.48062	-7.52658	3.47976	-2.23016	0.29825	-0.1744	-5.08248	-2.03215	9.12851	2.33099	-6.79121	4.85345	2.93295	0.67331	8.31991	0.97211	5.81709	1.45129	-8.00957	4.0255	2.31434	-0.15454	7.2374
SIDM00180	9.05173	-1.19373	6.59177	-2.66647	-5.84741	4.75764	-7.15675	-13.71874	-1.27388	-3.51726	-3.30201	-9.17481	-2.24559	3.08499	1.93149	6.93186	-0.7064	0.8024	1.53677	4.59421	4.16871	2.98502	-0.26586	-2.24041	-0.19871	9.32712	-2.51059	3.55129	-0.05164	-1.95401	1.20187	2.95171	3.83512	2.26783	0.34129	5.03772	-5.19509	-4.05127	1.42702	-3.67182	1.23674	4.74294	-0.62383	-0.18114	-5.6243	-1.18572	-11.79903	3.40346	0.10672
SIDM00181	0.85859	-4.89589	1.85521	-2.10238	-2.5524	2.3376	-0.57396	3.56183	-3.57498	2.71467	1.66207	5.13384	-0.32597	0.67583	-5.30161	-1.53711	-5.63152	-4.61131	3.06599	5.46813	-9.7478	0.71615	-3.94751	1.85094	1.84881	-8.30199	-1.18789	2.06507	1.74278	-3.83544	3.34237	6.09781	5.17229	-0.61661	1.64468	-8.68193	-6.23389	8.5251	0.08659	0.0851	1.0554	-1.06534	2.39952	-3.8873	-12.91907	-2.02953	5.45795	-6.12915	2.79385
SIDM00182	1.78797	-1.56911	11.86466	-0.80863	-6.08574	-9.74224	-2.12756	1.49505	8.95717	-6.07122	-8.9594	-8.70015	5.11893	3.93883	-6.8031	1.88329	1.9855	10.65128	-5.45803	1.26645	3.40694	10.27578	-9.89935	2.96972	-2.84044	2.35341	0.35953	-8.11511	6.74671	-8.79916	5.5929	9.95622	-5.14986	0.82558	2.28114	10.69745	8.52144	-1.24039	0.82342	-0.87614	4.71852	-7.57809	2.13452	7.80785	-0.7875	-7.05348	-2.72275	3.68759	4.85455
SIDM00183	-1.66239	-6.00843	1.66234	-0.80562	-1.08406	-1.31219	4.9665	4.19259	-2.58189	0.21104	0.83073	2.28481	-1.08935	1.87217	8.86207	1.00463	-2.40062	-4.93948	-1.56991	8.63301	0.29781	-1.95978	-7.27449	-1.12456	-1.2154	3.74658	-6.38058	-0.06012	-0.61319	-3.00771	-4.68115	-0.76356	2.63363	-3.55117	1.38649	0.32593	9.4977	5.19134	-0.28831	-4.04496	-3.548	-4.21286	0.00461	3.87311	1.71458	2.32422	6.64749	-4.12297	3.50881
SIDM00184	-0.12068	5.02129	-2.30269	-3.4253	-2.7371	-0.635	6.79693	3.56777	2.69142	-2.98598	3.2096	-3.36029	5.31507	-2.1219	1.40193	1.22407	0.50644	3.7948	2.10892	-1.51584	-2.34589	4.05215	3.85551	-0.92801	-1.4362	8.44466	2.04819	-2.30965	-1.65593	-0.61217	-0.90188	3.78188	-1.32905	6.31124	-0.69178	5.49157	2.79642	5.97056	-0.7516	2.52153	3.80898	-5.00404	7.09777	-5.15563	-0.37155	0.19918	1.58493	0.31966	3.44584
SIDM00185	4.24111	5.25695	-2.75301	1.94481	-0.59005	0.25631	-0.19233	3.89674	3.28968	-0.10942	-0.84496	3.30225	2.34921	-2.85317	0.44712	2.11464	5.61363	1.22702	0.88614	1.36497	-6.12565	-0.36519	3.39961	-0.57328	-4.7278	11.12587	6.06237	-0.92599	0.82321	1.07543	1.94608	2.12142	-1.73201	7.55352	6.96303	-1.42206	1.82644	3.24733	-5.10513	0.92713	3.4301	-7.53209	-0.08675	-0.5669	3.09101	-1.02498	0.35823	-3.29876	7.54204
SIDM00186	6.20186	-3.39028	4.69265	-2.01687	4.68428	-0.82412	-2.36462	-1.31148	-0.88957	-3.297	-1.13436	-16.12297	-9.87828	3.73667	-1.11737	4.80905	2.28993	-2.99656	8.92085	-8.31468	7.51498	-2.45558	3.98521	-6.79851	1.69784	3.23496	-1.00044	-2.32299	-6.52536	-1.36078	-1.23039	3.64474	7.80745	-4.56418	1.42154	-4.21613	1.26331	-0.35779	-1.1083	-2.24724	-2.00927	9.65554	-7.02501	0.3154	0.38607	-8.04091	-8.61376	-1.53549	-5.8926
SIDM00187	12.15611	3.0759	-1.25628	-0.52936	2.21343	5.41267	-1.07915	-7.53625	-1.61682	-7.36563	-1.23017	-8.23106	4.16589	-0.30657	4.59449	4.11308	3.22642	4.15686	8.59551	0.18974	4.8632	2.03379	-0.22033	-4.21526	3.44289	10.78185	0.63485	5.57657	-8.74693	-3.55878	-6.05562	-3.13565	-0.06059	9.74008	8.89074	2.22166	7.94234	-9.29283	3.93492	-1.54976	-4.51177	4.10023	4.55396	0.52902	-1.35216	-4.41384	-4.24937	1.12678	1.5255
SIDM00188	10.0539	2.62539	5.0511	-6.70028	-0.87879	3.51786	-4.19854	-2.37694	2.02602	0.18361	-0.07328	-5.91766	0.13675	-3.01506	-1.77161	9.38105	0.33053	3.61058	-4.6694	0.83903	-1.10898	-2.66788	-2.11756	-3.02201	0.96933	3.26812	-2.8195	1.30372	4.47082	-1.39648	-1.64586	0.69322	0.80387	2.07177	4.84637	-0.3691	3.04638	-3.47304	4.46787	-0.7964	4.19651	-2.0079	-7.09154	1.3807	-0.82094	-5.7202	-6.36066	4.58111	1.44681
SIDM00190	3.34734	5.37772	-0.48513	-5.35893	-2.26518	5.84966	3.23581	7.68156	-0.75771	-6.6067	-4.80416	-1.78967	2.0697	-1.88148	5.93113	0.52223	-2.806	-5.78642	5.69414	7.61131	-5.89412	-1.21764	-0.94799	2.63708	1.62863	7.53123	-0.56763	5.40981	-8.08843	-0.95739	6.05492	6.99254	0.22243	8.73586	0.35219	4.34011	5.23588	0.80893	1.75162	-0.51604	-2.51837	-3.51206	5.2909	1.79842	3.65628	0.43742	-0.53489	-0.11886	5.31507
SIDM00191	2.49194	2.79417	4.97138	2.04125	-0.75821	1.44764	-5.33709	5.16452	1.07256	-3.92348	-5.81808	-5.45079	-9.11914	-2.74928	2.66314	1.64787	3.32926	-0.59252	-1.17941	2.52579	-0.15944	-3.57883	-2.69834	-7.41048	1.37488	-0.11989	-3.18282	-3.07805	1.0567	-5.4388	-7.31484	-0.60401	2.80621	2.0124	8.05492	2.35401	0.51466	-0.51274	0.59047	1.56271	5.31178	12.57181	2.94029	3.40849	-3.77451	-3.94044	-8.33416	3.28457	2.73658
SIDM00192	-6.6021	-4.89207	-5.05002	0.41975	7.31462	5.93074	4.58492	9.81627	-8.4445	7.89106	-3.67148	0.16612	-5.68462	3.30646	5.57492	-2.69684	1.87987	1.76353	-7.7683	-9.71591	-3.65698	-2.17153	-2.1184	-13.52572	-4.8521	-1.49675	2.222	-6.08093	2.54898	-1.03897	3.70364	2.19563	6.02724	-4.52328	-6.15188	7.11051	-2.47841	0.51841	10.16928	4.93071	13.56638	-2.6849	-5.04568	-3.72019	-8.51971	-10.50303	-1.0314	5.73282	7.67246
SIDM00193	17.2844	-8.63982	9.54058	0.35224	0.33055	-10.27392	1.53144	-0.82127	-1.39736	-8.32708	9.25509	-5.45673	-5.34199	-5.76432	-4.99128	-8.62018	-0.81299	-1.68033	5.71877	-9.42433	0.59019	-2.35919	6.65322	6.26083	-3.16562	-7.97242	-5.85785	7.74515	12.16971	5.46117	-5.48734	0.12574	1.24473	-0.2442	-4.14934	3.88605	6.95839	-13.33509	6.45048	-1.17774	-13.7381	-7.35796	-1.37324	1.96421	-3.7121	-0.24854	2.24957	-4.82998	2.84142
SIDM00194	-2.43149	-7.61827	4.66563	-1.49307	3.77949	0.87098	-3.81694	9.78526	0.65623	12.49793	6.94734	-6.92463	-3.93369	-4.3581	-0.17591	-2.32889	3.43592	3.054	13.42899	-0.91466	-5.13392	-2.05036	8.30141	19.16634	-15.67685	-2.36069	3.71992	-1.76765	4.53051	-3.88012	-0.46164	-6.84504	9.19608	0.62433	-8.45993	6.10427	6.2898	2.4859	4.39433	-5.38485	8.04137	-9.9554	-0.80823	-1.06702	-10.0849	0.48299	8.09936	-0.40915	3.77555
SIDM00195	-0.46765	-2.93355	-1.75766	-3.32956	-5.0027	2.31249	-3.01862	2.19854	9.94348	-5.36346	-1.12839	5.83572	7.9705	-0.98346	2.85667	0.51215	0.48353	-1.88322	-0.00131	0.44286	2.65364	1.2145	-4.47474	-4.97953	-3.03032	2.59018	-5.34146	3.65115	6.03477	0.7547	-9.04681	1.4099	4.02574	7.88279	-2.66185	6.25627	3.50069	1.47746	2.17179	7.20116	-1.63446	-11.39531	2.85437	-2.9249	-1.73378	3.97758	0.26415	1.56544	3.2216
SIDM00196	0.96061	-0.40761	-2.30383	2.41346	3.04834	-10.6005	-5.17135	10.44607	-0.12213	-8.84138	2.72224	6.25695	6.78141	5.76941	-3.48177	6.59013	0.85161	-4.73794	2.55037	5.56609	8.50054	-0.08016	-5.02515	-5.82929	-3.56072	-2.82545	-1.35417	6.51443	-2.47311	4.25901	-2.48145	1.41333	6.02354	2.23999	-0.36803	2.81092	5.53897	4.46317	1.64633	-4.70529	4.15964	-10.08289	1.78347	-0.09686	-1.4789	0.13303	4.19831	1.56276	-1.14444
SIDM00197	0.25922	-0.38889	-0.92798	0.9444	-0.82093	-5.08577	-13.84834	-0.70689	4.69663	-9.041	-5.89498	-0.02824	5.94129	-1.47439	0.44581	1.73346	5.10344	-10.00578	-3.07501	6.18573	5.34884	-2.79216	-2.40212	-4.20305	-5.66101	1.45829	-1.41888	4.62096	3.056	0.38207	-2.20958	2.48436	3.96662	-3.42037	-5.29356	10.45889	2.62087	7.88967	2.9272	1.9121	3.6725	-1.36823	-3.62157	-1.6227	-0.25139	1.01843	6.75278	6.78517	-4.05672
SIDM00198	-0.58993	-0.86519	-0.80929	8.17336	1.5565	-3.33737	-4.21027	4.12856	5.80815	-13.6459	-4.79682	7.10808	7.52483	5.60532	-0.77065	-6.64481	-1.07472	6.49526	1.34822	-2.62969	2.4992	-6.43955	-4.10268	3.82731	2.66981	-3.99703	-13.43166	-0.33528	3.35376	-2.54754	-11.88091	4.17205	3.35578	-0.32575	-0.94285	1.82878	-0.13292	-5.71	-1.63957	-5.64007	-2.17246	-0.76095	0.44046	-0.5455	-11.77798	-4.87936	13.01624	-5.07285	3.48229
SIDM00199	4.22452	-1.30294	-3.90306	-6.08884	-5.73795	-0.3201	-2.58099	6.64103	-7.09403	2.87112	6.1539	-1.31494	3.8982	0.45881	3.5644	-4.91528	-0.0265	4.43608	2.29579	4.07435	-2.24204	-1.37391	-1.94889	-1.9753	-1.18013	-5.33218	-1.64717	-3.51663	8.61652	6.77871	-9.06796	-1.8951	2.06217	-3.50983	10.79759	-2.87255	-7.62973	7.67443	1.83576	-0.92201	2.45545	2.83186	-0.23963	5.92692	1.53171	-5.84129	5.81585	11.52308	3.224
SIDM00200	-0.98659	-5.26795	-8.16073	0.3364	-0.16194	-0.51351	-0.83226	0.10347	-1.17203	-7.1442	4.45479	6.54966	8.12967	1.25533	-2.84447	3.83566	3.47357	-6.95518	0.50191	-0.12517	7.49519	-5.17212	-1.2087	-8.47451	-5.49684	1.83113	-1.84954	8.21497	-2.84446	5.20099	-3.70558	0.8332	6.18958	-0.51739	-3.9235	7.79679	4.57017	3.46145	2.80607	2.62245	1.76	-5.51802	-3.44646	-3.07553	4.49094	-0.62136	2.86696	0.57593	-0.21739
SIDM00201	8.86842	2.10063	3.67762	8.09997	-10.72332	10.83457	-3.20853	2.8085	8.83542	-13.74659	3.74814	-1.33616	4.95116	-5.24176	2.11456	-11.20299	1.43633	3.74938	7.54903	0.59441	-5.27965	6.09141	-2.4942	-6.00949	-5.92445	0.67937	-10.59392	-2.12923	6.73179	7.7986	-8.28437	2.09586	0.27915	0.07775	-0.82099	2.37455	1.1366	12.97099	-8.35443	-5.81794	-0.1957	-5.36732	-8.7833	-3.81502	-9.81575	-0.63998	2.12111	1.42277	3.30577
SIDM00202	-2.27407	1.19587	2.80423	-1.93831	-3.27241	-1.31314	-2.81522	3.82512	-0.50129	-10.18159	1.27634	9.47305	10.99699	3.67976	1.03231	-2.40963	-5.57963	-2.74989	1.6278	2.50544	0.70961	0.32172	-6.1443	-5.96038	-1.50872	-2.5691	-6.83934	3.44539	0.73787	-0.72925	-7.52796	1.66855	2.84357	-0.93696	-3.0601	7.21352	3.13492	1.71312	3.93589	-1.88138	2.16766	-7.59182	7.56603	0.71962	-4.05952	1.04039	1.92822	-2.12925	-2.52858
SIDM00203	-0.20387	-2.22698	-4.62008	-0.48615	-7.55894	-0.11618	1.69408	8.87655	2.90233	-11.25441	-2.38016	9.07151	9.87405	0.1027	-0.50549	3.537	2.39792	-4.31252	-0.8259	-2.48174	10.30126	-4.6164	-3.89697	-5.22683	-0.93705	0.78257	-6.00021	3.5643	2.8451	2.95515	-8.67042	0.14734	2.77781	1.96575	-2.48699	8.57637	0.73793	1.80416	2.7269	1.41894	0.30764	-10.1717	1.23831	2.0952	-0.74854	-4.52689	8.52845	3.18706	6.43208
SIDM00205	-4.95468	-8.67595	3.6876	3.2197	1.56076	1.72005	-11.37959	1.83156	8.28005	-11.72462	-5.01873	3.67953	9.52565	-0.69059	-0.80614	-5.19785	7.78042	5.70285	6.29201	-5.03323	5.18415	-1.73176	1.25798	-10.43304	-0.52697	-4.60642	-5.26382	6.15415	-0.02901	-8.21794	-10.9579	-3.68867	2.70349	-1.63711	-3.56642	9.4171	4.92867	11.77074	7.33049	4.37445	7.1189	-0.15871	-7.76029	0.83802	-7.01289	2.28642	5.72622	-1.50318	-7.80756
SIDM00206	-1.68497	-6.59868	-9.3736	2.68284	-5.28432	1.7028	3.44029	3.52996	-2.73242	0.95502	3.79038	0.55655	9.83247	4.07977	-9.57301	7.01706	-0.84257	0.00187	-1.34741	3.93108	1.99721	3.56356	4.76431	-5.41983	-1.45014	-3.19916	-5.12869	2.93662	-0.50702	0.78647	-1.26721	0.2874	0.53576	-5.35924	3.66423	0.69677	-4.01123	3.54782	-0.13256	2.10647	-0.91382	0.83177	2.67036	-0.00543	4.78062	-0.98774	-1.08769	3.59705	-1.20207
SIDM00207	-1.57247	-0.72	-15.1552	-12.74135	0.7631	-0.21205	4.35211	-0.18806	-1.71063	8.76544	-1.75024	5.78359	5.64337	-4.48447	-7.04533	4.52928	-1.1276	-0.46871	6.68423	6.17892	5.23848	5.21707	-12.55303	1.7233	3.3351	2.71798	1.01221	-5.18132	-1.95572	-0.81074	3.28752	6.25689	2.18426	-3.68728	12.29817	1.33625	-4.78809	6.22344	2.17332	-4.00702	-4.7517	-3.88647	-5.24087	2.01902	-8.08024	0.06844	2.70652	3.67886	-1.40608
SIDM00208	5.58352	-0.07123	-1.99735	-0.60671	4.10325	8.99988	-4.87983	-11.17103	5.53479	-0.82595	-2.4781	-5.47312	-4.37681	-4.71115	-4.68604	11.05151	-0.61651	-0.6038	-3.17215	3.54476	8.92361	4.65167	12.2321	-10.2087	-7.89149	7.84847	-8.48928	-1.17673	2.66981	-8.8188	-5.8613	-15.41385	8.81984	-4.64699	3.54618	6.4706	-6.83943	4.68698	3.36353	2.09759	11.05303	5.11454	-17.50243	-5.01106	-11.16994	-3.32232	1.8284	5.96468	-2.3189
SIDM00209	-5.89531	-0.59304	-12.12074	2.26628	-1.02184	11.57221	11.57522	-2.74557	-6.33561	4.82291	8.59817	4.18297	16.30163	-5.15292	-17.72125	-3.86049	1.76964	8.80539	2.41616	-8.16901	-5.46419	0.90361	9.91776	-12.72937	-1.40206	-1.1653	-6.71429	0.7526	-4.31368	3.29257	-7.57768	6.68553	-2.1326	3.74162	6.53977	5.34398	-6.59637	3.72795	-1.42898	-13.82385	1.22587	7.75052	-3.16916	-10.75455	-7.67673	1.03945	-0.57017	6.5955	-9.04335
SIDM00210	-1.90592	1.00463	-0.39274	-2.60363	0.00496	9.64819	3.24534	-8.08081	0.2308	7.09082	-1.46451	6.05825	8.80768	8.7245	6.58496	4.75005	5.61047	-2.71531	1.35259	-8.34203	14.73043	2.9039	3.64556	-0.28075	-0.29973	7.80302	-2.2055	5.58078	7.0012	-1.74208	4.41843	-0.95898	-12.83804	1.86446	-1.52185	5.31357	1.66199	-3.54834	1.77217	-3.24875	4.50417	-2.29303	-2.31744	-11.11062	-9.06107	1.3776	4.73991	2.56448	-8.02656
SIDM00211	-7.0965	-4.69867	-0.28982	8.23958	7.50059	-1.87583	3.62655	8.02359	-2.92582	-1.86378	2.13258	-6.2186	3.11091	6.39623	1.53586	-5.33888	0.95203	-7.92074	-3.13419	-4.52773	8.25803	-11.09042	1.58338	8.43393	-6.02733	-4.33705	-1.68921	-5.89637	-0.91832	0.00143	0.85844	4.58412	-1.86139	-0.02713	-3.98159	7.59751	1.775	-5.92594	3.10323	2.74142	-6.4893	-0.36433	3.0554	3.49448	1.83152	-2.398	2.54803	7.07062	-0.09015
SIDM00212	-3.91523	-4.47547	-21.29392	-9.72642	-0.87031	-9.93562	-0.32554	1.37194	2.05278	-1.80903	-0.50216	-4.15788	7.00022	0.33996	-0.91176	2.61285	3.08825	2.56592	4.73055	1.16043	6.32988	8.42267	-3.7597	-13.51968	-7.14583	11.68699	1.96382	0.73839	-6.17444	-1.51641	-7.83514	8.71187	3.74649	-12.64092	3.03837	13.37728	-8.17224	4.07184	4.0079	-0.67745	-1.03969	0.11925	-3.88693	-3.27801	-7.85267	-1.59394	2.65946	0.30605	-2.35332
SIDM00213	2.70474	-7.41788	-0.56333	-3.69754	5.04341	-1.32598	-0.18631	-0.93425	-7.72294	-2.56755	5.97282	-5.99939	-0.98099	10.13301	-13.2475	-2.73814	-0.4868	-1.08126	3.96367	5.90859	-0.95884	4.00422	4.50818	-5.15436	6.92395	3.14757	-5.47168	8.27155	-1.95985	-0.69438	-3.64405	6.81999	-4.94084	-0.82215	3.25659	-3.18049	1.50293	7.47443	2.3524	6.6706	1.59039	3.93814	-5.61441	1.22817	11.66546	-4.08311	8.64287	5.48954	-6.04351
SIDM00214	1.84873	-10.34987	-9.38305	-0.78896	2.29852	-1.35347	-1.18128	7.14557	-4.10961	-6.83899	3.01284	-2.65004	-1.72091	2.99562	-0.57479	3.36637	-3.40508	-2.19548	7.53939	-0.49254	1.4658	-8.52957	0.0501	6.21689	-3.76568	-0.11675	-0.95874	-3.3859	2.94925	5.26857	-1.1243	-0.01725	0.49091	3.17613	-2.79616	3.44282	-3.57993	-0.39823	3.04027	-8.23924	-1.19375	2.46556	5.14286	3.50294	0.31146	2.49854	5.83919	-12.51883	-0.30312
SIDM00215	7.12095	-1.36876	3.33515	-2.16142	0.62891	13.67552	3.31305	3.8369	-8.21879	2.56158	-2.12122	-7.00469	-1.61935	-1.02287	-4.68171	-1.29611	6.17172	-1.95672	8.99615	-3.42041	0.89473	1.48548	8.78312	-1.93653	3.20865	-2.32149	-0.79184	-0.89118	3.87653	-5.60625	-3.92074	-6.56413	4.37132	-0.37089	-6.83361	1.13446	-5.18837	0.40958	-1.1829	1.48756	5.68476	-5.35249	-0.00051	5.59598	-4.88728	6.74316	7.68164	0.46194	1.76273
SIDM00216	4.07324	-6.27666	5.03591	0.79464	-5.02971	4.1024	-7.27938	-4.27969	-0.94035	-7.48389	-1.07437	-2.14578	0.41817	-1.23939	-0.34577	0.46158	-3.05765	-5.58247	-4.38911	2.21491	0.46614	-4.51045	1.98127	6.59213	-1.33441	-5.80848	-9.32956	1.77334	10.21297	-7.43817	3.36602	-2.90878	0.02611	-5.66503	3.63626	-9.1981	-5.5778	3.47385	-8.17955	-6.42778	3.10603	-4.74611	-3.92519	4.28277	-0.26175	7.50573	2.04248	4.85223	0.76231
SIDM00217	-0.69701	-2.65044	-1.98138	-5.78366	2.8987	-2.30715	-0.30469	3.13902	-2.30681	2.88614	4.79032	-4.91617	-2.92583	-1.96175	-2.09419	-5.71278	-4.03079	-0.9267	4.79795	-2.68167	3.21854	7.19529	-2.30493	4.36631	-4.57728	-1.55182	-1.81308	0.88084	4.85231	-1.15284	5.31085	0.287	3.71769	-3.4022	-7.06277	2.38162	2.93309	4.49265	3.73968	3.54277	4.96404	2.9892	-4.28817	-1.66944	-3.02904	2.51997	13.9662	0.72324	5.95223
SIDM00218	3.05454	-4.60571	-5.11639	0.18562	-4.22196	-0.21464	0.23471	7.57688	-2.31896	7.27643	4.25558	-0.50744	-7.06292	2.00157	7.42541	-5.61955	-4.26503	-7.9022	7.97271	-0.11764	-1.77451	1.11535	2.47145	-6.70227	5.60428	-5.31024	-7.75502	-10.76674	-5.01532	-0.36695	-2.71003	1.36427	3.4151	-12.49227	1.34732	3.92438	1.6257	5.4802	4.29694	3.97508	0.4707	5.58669	-0.47321	5.47697	0.36024	-10.53126	6.94748	0.89535	5.28762
SIDM00219	4.10998	0.0312	0.21568	4.6343	5.21296	1.45055	-1.05668	-5.54821	-2.62875	2.57047	-1.14788	-4.60131	2.01769	2.17762	-3.31389	-0.68778	6.83113	-1.4027	2.03033	-0.30054	4.69661	-10.19594	4.6973	-1.04476	3.5558	-4.98029	-1.76708	-2.21889	6.94068	-4.69938	-3.22214	-1.63038	5.03991	-2.07288	-2.20426	-4.60018	-8.93269	0.09658	-0.48799	1.65386	0.49614	-0.40489	1.94164	0.64691	-0.52982	4.35748	2.97189	9.4647	-6.15642
SIDM00220	11.62758	-3.59624	0.37954	6.4111	-1.62585	6.9892	-6.02062	0.2357	-4.10687	-6.00078	2.11916	-14.52393	-10.10255	-5.60943	-6.06557	-5.38693	1.58544	-4.66824	1.83355	0.97559	4.16292	-15.17239	9.47206	8.56744	3.24716	-5.99195	-5.34705	-8.53628	6.55242	-4.03173	3.49095	-7.11505	4.48332	-2.0864	-2.94695	-17.1556	-10.13303	-1.09136	-7.89556	-5.37219	10.86503	6.37883	-6.8255	5.01872	-6.66732	-4.3989	1.33625	11.97477	0.361
SIDM00222	15.14349	-6.47312	3.69305	-2.90275	2.67497	-1.63632	-3.72237	5.17385	-1.274	-3.46396	4.16858	-7.76827	-5.1891	0.47242	3.92864	-6.95789	4.46026	-1.18057	-0.47739	3.3933	-0.20812	-0.68824	-9.15048	1.14643	3.43104	4.13146	3.27542	6.93288	-2.82703	-4.0678	2.73141	9.44528	3.55265	-1.95901	7.98577	-0.2146	-10.60941	7.13922	-3.91951	3.92696	-6.33739	-1.83573	-8.9022	-1.74754	-4.78932	-2.6318	0.94603	-5.73521	4.7648
SIDM00223	-4.79567	-2.78487	3.15643	-2.41668	1.66728	-1.13616	1.82412	3.54246	-4.30065	0.99936	4.39088	-1.13125	0.05893	1.51461	-4.23651	0.67249	-5.09233	-6.17605	-2.65518	2.25781	-2.38611	3.36366	0.61965	-1.25985	-4.55535	-1.6755	-10.06606	-2.43845	1.29266	-5.99327	-1.63735	-2.32269	4.3566	1.76595	3.75853	-7.96534	5.6449	8.40451	-3.35472	-1.90124	-0.50681	-0.30755	-2.11224	7.64522	-1.71252	-1.31986	5.01304	-4.51292	1.45634
SIDM00224	7.94682	-16.04731	1.981	-9.95735	-0.94421	3.76033	-4.02962	9.75593	3.2913	-5.16048	0.40842	-17.98409	3.48651	11.22447	2.06585	11.28472	-0.12833	1.35397	-1.75269	3.58783	3.57298	-1.72064	-4.10177	2.90768	10.79144	-1.23275	-1.72482	1.71467	-1.19243	6.04937	-8.42183	0.97151	6.83308	-5.05905	-11.29015	2.82109	-6.5078	2.36958	-7.16542	-1.36676	-8.07456	3.96587	-8.54462	2.15194	3.85143	-9.84245	2.44116	6.06372	5.46727
SIDM00225	3.24608	-7.39926	2.67634	6.06702	-4.46668	-3.31172	-1.54867	-4.23798	3.17641	0.22428	-7.98489	7.21316	-7.03852	-3.74232	-4.56335	-9.40579	-2.77183	-6.27354	4.3432	7.84523	2.18689	-2.08517	-3.09964	-7.26653	-1.84765	2.60897	9.96424	1.33214	-0.11813	6.16697	-5.13844	4.65682	-3.3255	-6.95595	5.68331	-0.1275	3.09053	12.08826	-0.26213	-9.5063	-6.05433	-5.45892	-1.84296	2.62123	4.29001	7.25277	8.91383	4.78848	13.66073
SIDM00226	-4.72885	-8.97262	13.04709	-8.38538	-4.279	0.35147	-4.22828	-4.82329	5.1372	2.30172	-2.53701	-3.21163	-6.02985	9.1025	-2.03475	-2.05077	-3.29712	-6.17293	1.66924	0.66837	3.64718	1.87032	-7.75338	-10.87356	4.59732	2.75648	-3.08163	5.34471	-5.42356	-1.42979	-4.83972	-3.06176	-6.1131	5.09813	7.14352	-0.19303	-9.88455	2.4394	-2.93105	-5.72968	-1.25055	2.58612	-5.7779	6.13735	-8.02591	-3.75291	10.55112	-1.85824	6.43048
SIDM00227	0.42331	-9.27734	-5.72344	-0.45441	-6.57712	1.93982	7.6787	10.94649	6.00069	-6.11216	-4.86615	5.41882	-5.86889	14.21877	7.39857	-15.61556	-4.25133	-4.66364	-1.82867	-1.80794	-7.92041	-1.34201	9.2709	-3.90198	-7.30351	4.24088	-4.9175	-6.61708	-0.33582	-0.47193	-3.46512	-0.67284	3.62108	-8.78159	2.3466	5.48094	-8.08494	2.48224	-4.01509	3.43776	-5.90689	12.25812	12.14522	-6.90415	-13.96785	-1.26306	-4.24676	2.77112	2.61201
SIDM00228	1.06898	0.24053	0.00341	-2.62256	0.07247	-1.4666	1.21057	-3.96707	0.52133	2.67737	-4.98013	-3.29316	3.45335	-0.9116	3.60676	-4.1652	-0.16655	-5.97487	7.92972	1.26619	-3.03293	6.86709	-3.50341	-1.43883	4.25285	1.35455	1.2585	-5.86036	-2.44267	-2.84479	3.19989	-1.64491	-2.44604	-7.86337	-5.73575	0.61519	4.70707	3.0416	-1.36896	0.91988	6.46044	1.55621	-1.83015	-1.62967	3.34834	2.27521	-2.61587	-2.40427	0.92931
SIDM00230	-0.22078	-5.41825	-2.11562	-5.27784	5.17032	2.02596	0.40179	2.27873	-1.23719	-1.00749	-8.00617	-2.67767	-4.32176	-7.30612	4.00868	-0.81965	-6.35177	-10.7483	8.8201	-4.48747	-1.76519	1.74873	-7.04647	5.16046	0.89177	0.38708	1.0645	-3.30137	0.78243	-4.22819	0.80768	0.54331	10.12841	-3.83948	-7.26339	0.47237	4.10694	0.91834	0.08774	1.94661	-7.41955	-4.71985	3.05069	0.29267	-5.45823	9.32667	-1.42889	-11.96325	10.40586
SIDM00231	5.63633	1.54077	4.04449	-4.04344	-0.27519	-0.02686	-3.68726	2.15162	-1.33945	-0.90108	-3.43607	-0.24845	-4.81743	0.10386	2.18281	10.49369	-1.60585	-0.44644	-4.87012	1.67142	-1.34115	-3.89721	-8.71886	-0.97799	2.95092	-2.02854	-4.53894	-2.27479	7.72788	-6.72719	-2.53407	-1.77573	1.61079	3.02084	7.97697	-0.29571	0.0968	-4.11818	-1.20412	-2.0803	4.11094	1.73905	-3.79824	2.08662	-3.0935	-2.40123	-5.41155	3.9287	2.5087
SIDM00232	8.7459	2.4805	3.77215	-1.95895	-4.96197	-1.50903	-0.88143	1.99399	0.68254	-1.06108	-2.48831	2.32534	-2.67165	-6.94838	-0.44143	7.9701	3.19683	1.37213	-4.44949	-0.69205	-3.01727	0.24752	-3.4948	-2.00065	3.61698	-0.78262	-1.18202	-0.94066	4.27029	-5.87655	-4.65673	-0.22099	1.38617	4.18537	8.56971	3.32867	3.56053	-2.16246	-5.8614	-1.51816	6.9713	-2.69116	-3.81932	1.23541	-2.94428	-5.92507	-4.3996	-2.39347	9.59895
SIDM00233	-3.84796	-10.21369	3.13888	-4.22146	-0.70658	2.75906	0.18922	1.84572	5.81934	0.34974	12.7294	-7.97713	1.39988	5.79841	-2.21043	-8.6242	-0.93091	-1.67062	7.71889	-6.72546	1.55484	-14.5972	7.14063	-4.25615	-0.97619	-11.29284	-8.9757	1.91943	-7.1523	10.56617	-4.58888	-4.99843	3.61101	8.68893	-1.01192	3.99421	5.48713	-1.87723	4.37092	4.90101	-8.79622	-2.49983	0.45974	2.89563	1.2473	4.29019	-11.15588	7.1747	1.39044
SIDM00234	-1.59771	-3.15908	4.1509	-0.34688	1.26199	9.03901	-6.64371	-4.19144	4.69873	-2.99537	5.00217	8.05383	2.02044	1.61854	-1.21346	0.9022	0.87661	-1.78138	1.72602	3.56055	-8.3335	7.37468	2.2441	-1.73488	0.15933	1.47887	-4.29478	-0.62666	-1.9672	-5.90188	2.91019	-2.74002	0.06698	-7.73714	-2.84901	0.77274	-1.79203	2.32933	3.83187	-6.33977	6.61276	-1.68787	-1.65767	-0.55778	0.95666	4.74078	-2.58832	-4.7296	1.89006
SIDM00235	8.58485	-7.5351	-5.9589	-11.2763	0.76455	-1.73991	-7.11522	-2.95552	4.96757	-0.27702	-1.21344	-1.25334	-13.95987	0.30859	-5.16643	0.03383	-7.13165	3.08072	-8.80178	-1.94909	-6.40084	-2.41662	-5.72824	-3.6212	6.55931	4.1281	-8.87278	-6.90407	-5.38247	-9.78746	-10.15021	-5.39074	12.07561	4.35614	1.92083	4.86291	1.46846	-4.20706	-3.36473	7.59579	2.33132	4.35272	-5.48197	-4.89609	-8.3338	-2.92141	-10.83328	8.4544	6.25051
SIDM00237	3.75464	5.34149	-1.69351	-1.16098	-2.30366	2.79601	-8.44737	-8.03294	-5.0632	-3.10805	8.11127	-7.37207	1.89231	6.19252	-1.58544	6.69428	-3.94844	7.69074	-4.84421	-2.40607	-1.99081	-1.17945	3.95753	8.52036	8.80376	3.85147	-0.04872	-10.37283	6.0067	-6.68443	-9.47641	-1.12588	-0.01072	-2.92165	-9.73627	-1.30926	-9.9654	-1.79862	1.06481	-2.11905	17.59939	-0.66136	-1.37733	-6.88982	-5.12685	8.74368	1.53949	10.24918	4.63801
SIDM00238	3.28669	4.69652	4.01819	-2.27221	2.69482	16.39227	4.54705	-16.24243	-5.92444	-0.05985	-0.17759	9.63195	-1.49712	-3.70533	6.86223	-4.90695	-2.32885	1.25981	4.64312	-0.39207	2.52578	5.28989	-2.56073	-3.83133	-7.3347	2.3823	-6.79236	5.88868	4.91205	1.50099	-7.02846	3.76046	0.95367	-0.77645	7.27845	2.54393	5.74631	5.91535	-2.22423	9.62508	-3.38433	1.1045	3.96463	-11.52962	-9.76484	5.24338	1.56813	5.07235	-3.34048
SIDM00239	0.6654	-1.34524	-5.26324	-5.39764	0.58575	-7.08065	-4.95791	-7.94214	-3.75561	2.84888	-3.35058	5.89165	1.17596	-3.83348	-2.92993	2.51171	5.75465	1.4241	12.32059	5.7542	-3.74464	-4.68599	-4.08849	-8.46686	-0.71833	-0.97384	-2.76682	-7.15229	-4.23789	-3.32603	-4.37535	0.60949	-1.32237	7.01892	-2.03302	0.68667	-8.91185	3.43105	0.3769	5.60946	3.02891	4.79343	5.30867	-1.05688	0.05608	-1.02145	-7.80442	14.40192	-2.0442
SIDM00240	3.95866	1.59395	-5.32301	-0.80306	5.13043	2.2889	-9.26606	-6.34088	-0.01064	-0.19526	7.53961	1.29928	-3.70409	1.12487	0.14902	-5.03542	-5.72844	-2.18402	-1.27998	1.34704	-9.97499	2.48211	1.96301	-1.69576	4.62872	-1.37888	-3.4324	-1.98091	5.97538	-3.01584	4.47056	7.82586	2.13115	-1.22544	-2.02638	1.13334	-6.37752	4.60359	3.84752	-8.90371	5.26497	-1.24755	0.94463	-1.79797	-5.74623	2.93133	4.86717	-0.29923	-0.13542
SIDM00241	3.10208	6.25536	5.65735	-3.59284	-4.61062	12.24335	-5.33296	-8.46413	-5.11989	-1.34392	-7.20993	-7.59554	-5.14291	-14.36315	-6.20812	-2.91097	-8.92755	3.41973	-9.70051	-8.68974	-2.90797	-5.15176	-6.64801	4.27492	-4.45581	-3.3244	-4.55711	-7.22868	0.8103	2.35765	9.11029	5.47478	-5.25203	-12.65002	-15.4334	-8.17126	3.1274	1.6277	-0.28547	-1.33377	-7.3285	-7.6753	0.41827	6.63885	-7.14803	6.83589	-1.11993	1.64385	12.49334
SIDM00242	-9.9044	-7.43858	-3.91491	5.46601	11.30654	0.76299	-6.36287	3.37562	2.2411	11.18259	10.11168	0.73371	16.44046	-3.86816	-4.08413	3.35963	0.12131	2.90445	4.88572	4.70156	-2.99009	11.4869	5.76258	19.06888	-7.83554	-2.97394	-7.98848	6.5931	7.12843	8.23357	1.45066	5.77214	-4.23006	4.79554	5.31575	7.40046	8.58205	-0.3049	-8.374	-4.6418	-8.97825	-12.36094	12.58119	-12.72267	-10.11386	-8.16179	1.84096	-13.56072	-0.88657
SIDM00243	0.85896	7.70547	9.35063	-5.49288	6.34339	1.93637	6.86776	1.32601	-3.93462	-16.73123	6.21285	-2.73724	5.655	5.5159	2.2115	-2.57887	6.67139	8.85605	-1.76032	7.70121	8.18831	-4.42129	2.60931	4.67618	-5.87416	3.33729	2.17787	-8.64509	3.0429	4.13465	-7.76156	4.48408	-3.82689	-7.85973	-1.49589	3.39372	1.49541	-1.952	-1.36379	-5.88845	1.30383	2.91294	-4.27149	5.9257	5.56114	-3.18914	7.02907	3.37951	-5.09781
SIDM00244	0.53532	0.48656	5.5737	-4.01639	0.29477	0.88297	2.01096	-4.15543	-2.46781	0.6627	5.4177	-0.75126	1.54155	15.50023	7.62475	-0.07474	-3.08348	-1.30664	0.60519	-7.82546	0.67081	-0.03148	2.04481	-8.62758	-12.76895	6.0371	-3.03552	0.89078	0.41655	7.1225	-8.09122	-3.53524	6.65427	3.99289	-0.7059	-3.94574	8.1511	7.55431	2.13378	-25.47919	-7.45185	-6.55894	-9.57182	-5.38817	-19.22383	4.06331	0.37247	-10.79796	4.59143
SIDM00245	-3.97081	4.59625	-2.70857	-6.77737	1.89001	2.84381	6.99944	1.14849	-3.09439	-0.30316	-3.9214	-2.5871	-5.34489	-4.76667	5.85934	0.09455	-0.18516	-2.77362	-0.93566	-3.18139	0.73235	-3.1445	-1.18667	0.01664	3.18279	0.89051	-2.22692	5.98409	-1.50609	0.81931	-2.33516	-2.2721	-0.15511	-0.47619	-4.99839	4.71815	5.41761	3.13296	2.18769	1.74502	-2.14767	0.75926	3.30862	1.70908	1.8924	1.77815	-0.20124	-0.10103	-3.86864
SIDM00246	1.04138	-5.35863	-1.75235	-2.58287	-2.31208	-2.25517	2.79989	3.3143	4.30822	-7.03755	3.43291	-2.81974	-5.49191	-1.46985	3.32808	4.21341	-1.73502	7.07488	-1.79522	-0.32201	5.81836	2.57789	-3.01082	9.51397	-1.38129	1.33017	-6.78215	4.96717	0.71418	1.13859	-6.29574	5.72822	4.91475	-7.58796	6.49118	-0.75118	0.52222	10.131	-1.29898	-0.57707	-0.15283	-3.7855	8.43732	-2.65485	-2.67011	0.77388	-2.77839	-3.57181	-0.55391
SIDM00247	4.9347	-12.28368	3.4809	-4.59668	3.41792	9.11358	-4.11157	-2.07443	5.61032	1.41491	-4.29783	-0.20263	3.33514	3.80406	1.79468	-1.78869	-5.69096	2.90716	-4.85786	0.59647	11.54883	11.47387	12.32926	5.52398	8.5402	5.35366	-9.2806	-2.25146	10.98078	4.76838	8.2051	-5.79185	4.67367	13.02449	3.33528	5.25642	-16.9835	-8.00752	-0.44442	-0.82312	-0.33826	-11.53944	-15.61146	8.36778	-2.66084	-3.25924	3.18043	11.95663	5.23308
SIDM00248	-6.93818	-13.73752	-1.21942	2.94918	0.01475	-1.73874	-4.33865	-1.35141	5.64008	2.77928	1.66558	1.93439	-1.31247	1.97669	4.00595	-3.36957	0.77394	1.57409	-0.30871	-2.51026	1.12906	6.80041	-8.96821	2.36046	-2.47919	-5.52245	-4.35361	-13.19363	0.80371	9.38753	-2.35006	0.70107	-2.04781	-4.08564	9.26578	2.30805	9.50259	2.10163	5.98954	-2.14202	3.44957	1.0928	-4.44829	-2.74368	0.40298	-8.2765	-7.27199	6.55206	1.79772
SIDM00249	-0.60665	1.94739	-0.28295	0.24023	4.7431	-5.66931	-0.831	-3.20339	-13.73627	8.52123	6.12904	-10.46282	7.4369	-2.64031	0.53963	-5.88969	-8.73313	0.96803	3.01102	1.01117	-3.96997	1.0344	-1.32086	2.41576	5.92709	0.91382	0.33024	-4.80385	2.20164	-6.41015	-6.47181	5.53545	8.12619	11.69449	-5.77655	-13.35859	-2.84436	8.9813	-6.14936	2.89048	-0.70842	-8.87422	5.52512	-3.58643	-5.08397	1.6144	-1.72826	-1.41507	-1.36698
SIDM00250	-5.2632	1.24057	-4.45531	2.54596	11.03893	-6.09672	-14.21079	-0.12267	-2.00283	0.02702	4.07441	4.2449	5.91915	5.54036	8.51437	-9.29718	11.69845	15.97816	-6.87848	0.61092	-0.50285	3.06452	5.67266	-3.60546	-8.01895	-5.74655	0.58253	2.49922	13.28719	2.13846	0.76205	-1.6831	-1.28155	2.01181	-4.20968	-5.53864	-5.29322	-14.50392	-6.96006	-7.99972	-2.89695	-10.51254	-1.04017	2.00315	-0.3191	-8.71933	-5.05281	-5.87727	7.32595
SIDM00251	5.4723	-3.31138	-2.87222	-13.42726	-11.45947	-0.05668	-8.42655	-16.16874	-6.02319	-2.43286	8.45755	-1.02951	2.25463	-0.22147	-8.41604	3.53737	-6.68733	8.09731	-10.0044	-5.77764	-5.41833	-4.605	1.0231	7.77372	3.1677	-10.79018	4.0448	12.27894	12.69582	2.98161	6.37858	-4.354	-3.39024	-13.06624	6.97432	-2.94717	-0.99863	1.44077	5.7661	10.24906	2.32955	-1.2589	-9.99421	-1.08477	-3.66671	-2.72228	-2.67683	-4.30084	-14.8986
SIDM00252	0.94777	-0.9032	3.24734	3.28215	-2.58925	1.43935	2.17042	7.16532	-16.00286	4.37692	16.44798	3.14471	-8.27935	-0.63766	-6.34429	12.29744	-5.44918	5.30994	-2.93024	1.89703	-6.40136	-10.68629	-6.00307	0.55174	-11.61389	2.89749	-4.36504	3.41959	-0.89164	0.64648	-3.71656	5.16642	1.74898	-5.25309	1.92688	-1.58348	3.50162	2.73579	0.29065	2.10246	11.3721	-8.55066	-6.33095	-0.26073	-3.80555	-6.20173	0.0725	5.75938	18.43847
SIDM00253	-0.10651	1.65577	-6.01131	-9.03386	8.61167	-7.10975	-0.62283	-0.14495	1.37779	1.22746	3.61732	-6.78291	-2.8461	-1.24448	19.0449	1.70241	10.75805	-0.55105	-1.42875	2.54585	6.71258	5.44001	7.32229	1.35202	-4.62708	2.50719	-12.95862	-4.21087	7.78171	-5.06718	-5.86452	-6.67296	0.00347	8.46538	9.04989	3.34961	7.29442	3.0953	-14.97299	-13.34343	-5.28491	1.41339	-4.93185	2.29396	-4.19625	-7.07149	16.99022	8.27551	2.98507
SIDM00254	3.56754	6.18165	7.32093	-3.50265	2.46293	3.95277	-2.70461	4.92565	-0.18709	-3.84504	-4.98565	-2.65894	-12.01042	0.07815	0.1273	1.54321	8.91081	-1.87121	2.79334	-20.75528	-2.30223	8.6208	-5.28777	-1.68229	-6.66371	1.03903	-6.28199	-0.32414	-2.2069	-8.91924	-1.577	14.60089	1.82406	1.29724	18.95364	-8.05116	4.04412	9.42193	-8.09196	-7.46397	2.11057	1.00223	-9.91063	-4.0106	-9.07568	4.29596	-5.49208	-1.02753	3.97428
SIDM00255	0.95383	0.67021	6.59686	-3.1664	-8.02541	0.63402	-1.16638	-6.39312	11.85389	-0.25667	-2.10298	-1.37032	0.32657	-5.13357	14.93986	-0.16145	5.25834	-6.26111	-4.72969	0.02351	3.47228	9.80753	7.84811	2.14118	-8.27289	9.73019	-16.33457	-8.43871	5.09462	0.45928	-4.95376	-1.65927	1.60462	3.37995	8.60235	6.87572	9.53533	15.31841	-9.62277	-18.78308	6.27274	-11.73751	-5.04062	-0.47071	-11.63479	0.49057	-3.94769	5.26821	4.85733
SIDM00256	-3.45765	-0.58099	3.05066	-6.31129	-2.55515	4.02403	2.92416	-0.39992	-1.90532	6.03364	-4.50696	0.92826	0.11821	3.04044	9.34442	-1.84514	3.80759	1.78641	-4.17798	0.04989	4.08077	2.64722	-1.91063	-2.09522	-5.9209	2.88515	-3.42893	3.02062	2.15196	-6.75816	-2.84685	0.49704	-4.2189	-5.92002	7.39961	1.58885	2.68991	6.71083	-1.53941	-5.45231	-3.70108	-2.2181	5.29505	-0.15144	-3.43282	2.54498	-2.39446	-2.09536	0.78988
SIDM00257	-19.61396	-1.46655	-9.31018	-9.91892	1.55328	3.0807	10.6848	-1.19782	-6.46805	5.89168	-0.36601	-6.97329	-13.5302	3.72589	3.58776	-5.93539	1.52874	-9.81261	-1.86047	-6.38463	-2.41328	5.86589	-7.89589	1.4598	-2.95843	1.30043	-3.89987	-17.8837	-1.44666	7.68437	6.36776	-1.71632	-1.74999	4.50063	15.93123	-16.93708	-1.54206	7.98549	-5.38408	-13.01189	7.99665	-2.95643	-3.97264	-1.50003	-6.29974	3.63283	6.2998	16.11565	4.48338
SIDM00258	-6.08358	-3.3822	-1.10005	-10.71681	2.43064	-5.26661	7.0257	6.41548	-4.93593	-0.03739	7.149	0.61162	1.05479	4.60561	-3.08054	7.16662	2.74538	-16.46201	-3.88907	-14.71006	-0.67396	1.01515	-0.64865	-1.86377	1.2005	-2.27152	-10.73266	-2.31094	0.11103	-0.8539	4.14644	4.08753	3.03264	9.20028	8.29033	-8.29862	5.90798	7.25156	-3.36006	0.10541	-7.97659	-10.91389	0.58824	2.14068	2.70954	-2.36857	4.18945	-3.1823	7.20215
SIDM00259	3.49168	-2.27014	6.86885	0.95194	2.79556	12.02767	7.36945	-3.41114	-4.19077	3.2586	-4.25656	2.42716	-5.50525	1.15264	0.28646	3.15999	-6.68984	-2.38396	3.09686	11.94436	-4.96724	2.82501	1.21583	-9.66198	-8.95785	1.87489	-13.84638	6.61576	-1.35783	-4.832	-6.61568	-9.98723	2.39239	1.35482	3.33632	-3.1004	1.32118	9.8679	-15.44156	-12.63337	-2.48824	-5.75722	-3.44779	-5.90065	-10.62399	7.33408	0.34752	-1.21454	0.14609
SIDM00260	-4.48751	-1.19378	1.24236	-6.47788	0.71847	-0.87041	-0.65622	-4.39928	4.7492	3.19512	6.70025	8.83834	0.90262	0.26384	8.01824	7.59284	11.25498	5.43323	-12.49966	-2.00635	-5.07403	3.62011	-3.60955	12.94995	2.3659	-2.99112	-3.85913	-8.20932	0.92031	-2.94159	2.84645	-10.2558	-9.89204	5.64374	-0.29616	-2.86098	0.57657	-1.24308	16.54331	1.09675	10.98115	-6.68322	-6.75439	8.91714	-2.61834	-9.51343	0.34405	-2.59164	8.12054
SIDM00261	7.90063	-7.96616	8.23856	5.23514	-8.37419	3.19236	5.9225	-7.25605	11.92649	-5.36033	-3.08029	11.36779	1.04002	-9.39364	8.42768	-0.17686	3.00613	-6.51175	7.76921	-7.91227	4.54869	-1.35127	9.70414	0.22929	-6.60228	4.59168	-8.49063	9.35346	2.48955	2.89263	-1.31287	-4.56307	-4.67248	-1.64224	-5.16761	8.47025	1.08548	2.58062	-4.40921	-8.54315	-5.48788	-8.91925	-6.55491	-1.85263	-3.49382	-7.84637	5.5712	2.20675	3.90656
SIDM00262	-4.12471	-2.9269	1.4147	-4.6927	-2.35536	-6.73407	5.9062	-2.59929	-3.82938	-9.26991	6.43957	1.61239	-4.94608	-3.32915	3.71194	-0.08778	-2.67941	-7.58807	1.93154	-9.98196	2.68383	2.80895	-4.77564	3.23907	-6.43111	5.704	8.96987	-1.87001	2.66929	1.22821	-9.69125	7.99314	3.18093	5.05504	3.19779	-2.00837	-1.05961	5.09474	-6.32174	3.90107	7.35799	-3.48109	1.21976	-6.88199	-7.43133	2.20797	5.45933	7.63941	0.45189
SIDM00263	-9.27869	0.3473	-5.32154	-4.4338	0.14365	3.36594	-0.0865	-1.47149	-4.53774	-12.01739	4.37696	10.33254	8.78209	-3.21084	11.11418	2.76078	-3.22243	-2.69194	7.45865	-9.76441	7.43311	-13.73721	-8.24152	-2.75582	-6.13214	-4.99827	-0.85262	4.22382	6.76165	6.58971	-12.23464	-5.65686	9.36696	3.82054	3.52823	3.46794	1.89079	-8.41273	1.91694	-8.67187	-0.6994	-2.94893	8.03503	-6.84655	-10.32261	-0.84143	8.51186	0.00145	2.30701
SIDM00264	11.10291	0.1841	-5.40814	11.25797	2.67775	-4.4141	-11.63638	6.98161	10.09343	-8.21233	-9.81561	-2.51702	2.6527	1.43658	5.42926	3.68584	1.92016	-6.55819	3.84862	9.66203	3.66778	-2.30131	2.71941	-7.18255	-1.96046	1.84449	-7.29094	1.39342	2.20874	5.64771	-3.61637	-4.36468	2.66193	5.41922	-3.14685	6.64141	1.80212	2.97086	-4.51934	-0.19913	2.65437	-2.60922	-8.07827	-1.84546	-6.82562	-2.44114	6.31402	1.1529	2.96422
SIDM00265	0.06441	-3.51985	-1.63776	5.44582	-5.50991	0.75143	-4.8583	4.95127	2.65779	-11.55905	-0.39188	3.29691	6.55729	4.82532	2.59285	-0.34758	0.61091	-1.10502	2.94045	-0.59788	7.51886	-2.28534	-3.03952	-4.54003	-3.23626	0.53992	-1.29683	4.77222	1.90924	2.77848	-6.86893	1.10329	3.35794	-4.96334	-3.63417	5.21162	-2.03393	2.49011	2.12369	-2.01107	-0.37148	-4.82813	-0.58002	-3.22901	-0.16783	-2.98941	4.44222	3.25327	-0.16968
SIDM00266	-1.86101	-0.63908	1.28078	3.5685	-1.35173	3.00872	-1.2928	4.13262	5.27536	-8.02762	-0.46726	6.12266	11.7977	5.02409	1.6308	1.22693	-3.71463	0.97575	5.26015	0.0873	5.51967	-4.2366	1.12858	-2.60191	0.94192	2.10373	-7.49463	7.58772	2.41889	-2.08278	-3.78893	1.37875	0.09386	0.18665	-1.27117	5.40198	-5.15537	4.07518	-0.44631	-3.79963	-0.32599	-2.97824	3.37666	-4.46295	-5.994	-4.1269	5.26304	0.16308	-2.33685
SIDM00267	-2.5073	0.56046	8.88452	0.5387	-5.25306	4.01786	-9.52812	-3.21389	-0.46667	-14.33184	-2.72685	-3.72915	-9.9922	-1.23334	-0.56967	1.84378	-1.76507	-0.94773	-5.83632	3.03258	-2.39397	-0.15072	0.44827	-0.59771	-0.8286	0.31558	-4.12983	0.41138	5.9616	-4.76446	-1.17016	-8.33352	1.04687	3.87539	-5.63021	7.72756	2.02315	-3.76228	-4.01511	-3.63768	8.67299	0.16177	-1.08125	2.62564	1.52646	0.47028	-2.98074	-0.69047	8.79389
SIDM00269	-3.45019	-4.76276	-0.15562	1.56256	-1.67087	-0.03677	-6.86072	3.26545	2.31498	-6.14153	1.12917	0.90552	10.88196	3.77946	-0.45309	-0.06162	-4.95225	-2.48638	-2.82145	-1.33987	4.97425	1.68967	-3.68137	-3.05887	-4.57687	-8.93204	-4.16028	5.8507	6.30213	1.1907	-3.70617	2.46998	1.888	-8.14964	-6.36669	2.00267	-5.61549	5.654	3.31395	2.57669	2.1015	-4.89574	0.97065	-6.07739	-4.68295	1.29446	4.93292	7.19161	-3.1525
SIDM00270	2.59023	-1.47037	-5.74274	1.02817	4.84459	7.97319	2.12612	-0.56434	1.03704	-2.92838	6.57168	-8.5344	0.76789	0.14517	3.8628	3.33042	7.26469	10.95857	1.11526	-2.44299	0.20042	1.79512	9.09063	-10.02912	7.66532	6.19127	-8.00363	-4.19544	2.82449	-6.18231	-0.18039	-5.26748	-0.85725	1.95358	-1.4222	5.61779	0.38379	-3.51427	0.64007	-18.81407	1.97865	0.74952	-4.88042	1.08084	4.56497	0.02883	-8.3176	4.79785	-3.4529
SIDM00271	0.3544	-10.8214	-2.30007	-5.33157	0.21111	2.44925	-1.44848	6.82522	3.13484	-2.75249	5.7146	-5.35873	0.42794	3.62913	5.75739	4.61821	4.10353	1.54909	1.10819	1.15132	1.3479	-1.57572	0.31835	3.00621	-0.07371	7.3401	6.29498	-3.87088	1.32033	-2.36499	-6.75114	-0.43401	0.8762	-7.0051	-2.81426	1.19772	-5.10057	4.04138	2.81255	-4.92684	0.10019	-5.97369	-10.69807	-5.39339	-0.50456	3.98788	3.38368	-3.62613	3.82256
SIDM00272	-3.4505	1.15092	0.14191	2.27524	-3.82773	10.00125	-8.808	-18.04055	-11.97619	11.95313	-5.676	-0.02673	11.28914	-5.77784	-3.61508	-11.2831	2.32989	-4.98094	4.74354	5.29649	-5.96024	1.95751	-2.91314	-14.68565	6.46998	-1.99079	-6.12648	-3.5941	7.71234	-3.87183	-0.76451	-1.68193	-6.89315	-5.40379	-8.69288	-1.01136	2.86709	4.16953	0.95023	4.58488	4.67435	7.43324	11.92358	5.31264	-10.68866	2.94415	3.41701	-2.49188	4.95485
SIDM00273	-1.41048	1.23167	-4.83274	-4.48251	-5.63573	5.7382	-1.27124	5.14405	-0.00096	10.56638	-7.58521	10.67222	7.82332	-3.14085	3.42436	6.08325	7.9873	-7.37717	4.97863	-0.54	-4.76506	9.10242	-6.06887	-7.32482	-2.19351	-5.25175	-1.43584	7.1322	-2.09643	-4.18852	2.1269	0.76153	-4.65387	-9.24401	0.00266	5.2304	-10.28939	3.59578	-5.02539	-5.31507	1.67502	-5.8184	-6.58941	-6.23513	-6.43238	6.08522	-3.14181	6.94411	-0.16994
SIDM00274	2.951	-5.9344	4.14436	-0.11625	1.1533	6.81479	7.63566	-8.30993	-1.22843	-0.20394	12.31908	-0.67325	-1.27818	-0.40236	-8.48054	6.45541	-1.08403	-1.4288	-0.50713	2.05233	-0.25472	4.07544	-1.0959	-2.72063	-5.33665	5.99989	-4.8338	6.45467	-6.82565	-9.69296	-0.02337	2.49959	-4.58023	-0.08533	-3.09677	0.09534	-2.92358	5.44002	5.48467	-0.73996	7.61674	-4.08651	0.46533	-9.17924	-4.5319	1.55392	0.61315	-0.31681	6.52375
SIDM00275	1.84753	1.95645	-2.85509	2.73574	-0.45865	-2.42735	4.09335	2.0307	-5.80211	-4.96701	-5.49895	3.17309	2.57189	-1.29704	0.01511	-3.6724	3.92443	7.35363	-0.46107	-5.64966	-3.14878	-4.33943	1.46216	4.24254	-2.96379	-0.18055	-0.07636	-8.10756	1.91767	-6.92624	-4.59909	-0.94658	1.25077	-9.37541	-5.77394	2.74552	1.72894	1.68677	-3.19223	-3.45779	0.92737	-0.68411	3.35224	-0.44889	0.6688	-0.88481	-3.88377	4.71765	3.66415
SIDM00276	1.21768	-2.90876	-0.89452	-0.99524	-9.34248	5.31167	-3.76851	-3.60663	-8.35575	-3.13566	-1.89851	-0.76906	-9.53617	4.67789	-1.9906	-1.78942	-7.35033	-3.23666	-6.55632	10.1398	-8.25216	2.11958	-1.83708	8.8114	0.01887	-5.03443	-6.80272	-0.73461	-0.51105	1.56479	-0.77066	1.56555	4.72584	-5.04954	-2.55834	-5.7365	-7.91191	-1.0305	-3.24836	-8.12754	2.63778	1.96934	-3.06033	3.37118	-5.72481	0.093	3.52115	5.31089	6.41374
SIDM00277	0.27911	-9.2458	-5.14492	5.41759	-8.83304	10.30884	-6.13162	-9.90522	-6.61491	-4.65381	-5.0305	2.67032	6.22388	6.38205	3.23182	-6.06011	-8.47672	-0.74779	-2.16188	-2.33772	8.18324	8.3647	6.15387	3.09059	1.13938	-3.34283	-11.49657	3.41844	0.44687	0.4525	2.62614	-2.25699	-12.88259	-7.34253	-7.45886	3.4107	-1.17822	3.6298	8.59401	-4.66811	0.55209	2.16752	-4.23541	6.91258	2.02448	-5.76528	-3.55713	-0.91778	-3.1018
SIDM00278	4.60744	-0.69007	-6.13705	6.36668	-8.92933	-5.38489	-0.61709	4.94217	-0.73091	-9.68021	-2.1977	-0.37498	-3.40753	6.5928	2.66717	-5.91487	-3.98548	12.72862	3.61052	7.68562	4.00254	-4.53529	0.22008	-0.75811	-3.51406	1.04793	-0.34425	-8.39458	6.19809	7.91457	-10.8402	2.02644	-1.00559	-3.80649	3.61529	4.36811	0.55267	-1.54036	2.57981	-16.15746	0.29322	0.26796	-2.29685	5.23443	-3.6436	-7.22384	-9.34561	-12.60414	2.95497
SIDM00279	-5.63681	-8.40611	-0.5366	-2.75013	11.80228	9.6055	-1.77281	5.62009	-0.20987	-6.21736	5.36289	-5.94033	13.38848	4.38215	-6.75432	-0.98987	1.06296	-1.56905	13.83883	2.45048	-4.80558	6.37266	-0.64507	-3.40668	-0.11655	0.54552	-13.22652	-4.70534	-2.48342	1.51557	-6.46579	1.60453	-7.67236	-0.9889	6.3089	1.52566	2.21206	0.994	5.18497	-0.96587	-4.57468	10.94517	-0.79739	1.34813	1.68481	-5.90092	13.44924	-8.10408	3.1347
SIDM00280	-12.78071	-7.44832	-8.48585	3.36	4.09468	2.82917	3.50875	8.69848	6.46137	-3.03406	9.84972	8.38518	5.5507	0.28923	0.42979	8.75497	-2.01855	-2.91016	-2.31369	2.55965	-2.04997	1.38546	2.0829	-5.4559	3.49871	3.191	-0.04208	-5.39978	-2.77623	-4.56427	2.09068	-1.27762	-1.82597	-13.93926	4.88244	-1.20448	0.54467	-0.23929	5.27795	-2.35689	9.75488	-5.96271	-5.30102	-4.98657	-3.3261	1.31931	8.95606	-13.88819	12.62784
SIDM00281	3.36112	-0.54326	-4.41501	-4.92821	5.26784	6.09727	-0.64324	-2.75861	-3.95358	6.16355	2.20184	-6.81662	1.40653	5.30567	5.69974	-2.58501	-4.45807	9.04139	-3.60139	4.33852	1.24768	5.76475	0.93343	-2.37901	7.11775	-1.51421	-7.11538	-3.11295	-0.989	0.67225	-6.41373	-1.78319	-2.03931	-7.77863	0.51914	0.60753	-1.4889	-1.82024	0.61596	-8.86285	-3.16621	4.02867	2.06577	2.78856	-8.64671	-2.45891	-3.46713	-2.02224	-2.28084
SIDM00282	1.75706	-1.24613	-7.90219	-10.12453	5.65433	-0.4374	3.56211	-2.60738	-12.37077	0.25221	7.26476	2.34482	-8.04714	-1.0049	6.02349	4.25872	-5.66788	6.35959	8.34755	-1.22784	2.20823	-2.32433	3.49605	6.06519	-1.02549	-0.96858	-6.10964	4.61136	11.40429	0.1987	-0.01596	-5.38987	5.94689	5.12455	-1.55613	-0.10889	0.81845	4.49499	2.87083	-1.49679	4.48699	-1.98634	-8.12464	5.14806	-0.8179	-4.40625	11.15112	-2.68534	8.39284
SIDM00283	3.22845	-2.3749	-4.58239	3.10314	7.32797	-6.63437	-3.79036	1.50277	8.84443	8.30972	-0.68076	3.16198	-3.73622	-4.95954	-12.93337	-2.02628	2.53664	-9.17535	3.25582	6.00497	2.30294	3.96103	1.93776	-4.4276	-2.82267	-6.6557	-3.51604	-0.58305	1.36144	0.67478	-0.7293	-0.92209	3.01581	-0.61166	6.75042	1.1142	4.1676	-2.82859	-11.06748	-1.12572	2.64989	-3.61852	0.68496	0.78678	5.00283	3.66629	6.43346	-4.65965	2.69464
SIDM00284	12.72732	-8.01452	3.74599	-4.32591	1.00973	8.66091	-2.21179	-0.86837	-3.79978	-0.29906	-0.15823	4.21424	-3.0219	4.71277	9.38193	-13.89101	-1.71774	-6.40009	-1.15503	1.46652	-7.03326	10.75916	3.73834	3.317	4.9156	11.12453	2.81786	1.66444	2.74254	9.42281	1.88768	15.35773	6.53112	8.91416	2.82	11.19113	-11.83341	15.36231	0.78389	-5.45063	8.75452	-13.88822	3.36248	-5.63755	2.95344	-8.52839	-2.14486	-3.55523	-4.98154
SIDM00285	1.32331	-9.52939	7.79775	-5.40534	-1.91345	10.76169	-6.08913	3.7266	0.75085	3.88134	2.46314	-3.25092	-1.40243	14.66146	5.84002	-4.7167	2.42468	-2.47085	-5.14271	-0.41682	-3.35985	14.7029	2.81982	3.50013	-2.30738	15.53443	-2.69884	0.24613	3.88864	-3.4519	-7.38984	4.22398	6.30907	-16.1783	-1.31581	7.26343	0.75495	12.33883	-5.95126	-10.05655	1.61904	0.31642	-0.55935	7.09171	-4.16748	0.8678	4.74009	3.97139	6.28852
SIDM00286	-2.09646	-2.96909	8.90267	-10.69764	-6.92084	-3.59464	2.4106	2.07641	0.83544	1.18666	-0.87463	1.07463	-4.14108	6.98206	7.31725	-0.28871	13.26699	-8.86922	-0.16679	-9.96807	3.47411	-2.51789	0.41027	-0.79838	1.85674	6.4549	-3.33994	1.61142	2.82479	3.08455	-17.42106	5.62195	-1.94709	-1.92323	14.41476	4.20201	3.20963	0.15188	-0.11568	-1.10705	-2.07131	-8.97612	0.36395	8.44268	-8.3982	5.64351	9.93718	-4.48891	15.14581
SIDM00287	-0.79575	-0.21988	5.55276	-4.87954	6.56764	-0.68561	-2.85592	-8.34279	0.71248	14.8511	6.69388	7.97282	-3.6433	-3.19599	-4.24171	0.47676	5.03231	-9.719	0.86063	7.15652	-4.61428	-3.59188	-10.73643	-0.38869	-7.82824	-0.54205	-3.00034	-2.32439	7.04132	-0.33298	5.67932	2.98322	3.9543	4.47635	1.46508	2.81963	-1.06816	3.89415	0.46099	5.51813	2.60514	-0.12625	-6.46228	-1.12792	3.7047	4.69836	-5.49271	-2.93849	-1.68467
SIDM00288	-1.18019	2.95754	4.06549	-0.93066	2.86119	6.89288	1.87313	-1.71832	-0.53985	-1.83364	5.70381	2.78727	-5.63661	7.06053	3.17808	6.66249	8.51959	6.26851	3.17306	-4.69157	-5.92867	5.69816	9.39185	4.15458	-4.89812	3.84114	-2.28585	-7.18046	-3.15725	-2.73832	6.15506	4.51909	1.81851	-0.77852	-1.86728	4.81683	3.04856	-9.54025	9.56643	-7.99579	8.89363	2.74244	5.20732	2.94631	-2.37056	1.60286	8.27018	-3.95901	-2.39674
SIDM00289	-1.57105	-2.05703	5.29803	1.01827	3.91265	4.16735	-4.42834	-2.22392	-2.29906	3.10851	-0.5549	-0.42363	-3.40438	3.02773	-1.01187	-6.91754	1.61547	-5.54429	-6.46574	-7.27836	0.27732	-3.96057	-2.25266	2.87335	-2.90739	-6.15643	-11.299	-3.33527	5.28863	4.20584	0.69512	2.6431	3.88726	-2.49536	-1.5869	2.51029	-0.21974	-6.58323	6.13482	1.11632	2.2593	-0.01007	-6.69515	3.83071	0.52674	-0.66568	-3.60556	4.62508	-1.23013
SIDM00290	-0.68113	-12.29095	3.40641	-6.63927	1.51493	3.77459	1.62794	0.02325	4.79776	-3.23645	-4.13466	-3.67862	-8.56762	11.92564	3.17826	-15.62109	-1.05896	-0.65386	1.97397	-3.43389	8.27459	-0.47518	6.93146	11.60327	9.8373	2.9828	1.97758	0.57747	9.62373	-11.97805	-1.80356	0.54997	-4.82874	-12.96445	8.23024	-7.06937	-12.638	-1.14689	-0.44307	-1.47788	0.53434	-2.37116	8.00677	3.37077	0.2845	-5.25045	0.93101	4.21794	1.91795
SIDM00291	-2.36248	-2.24799	-6.11641	-0.99941	-9.24932	7.82617	-1.81805	4.89316	-4.61247	-0.1714	5.36428	-2.40305	1.17069	-1.55854	7.88258	-0.06659	-8.63745	2.74962	-3.6577	-8.83051	-3.94091	0.64994	3.18738	7.70145	1.96432	14.15228	-4.56962	0.18319	11.00021	8.12981	-7.6555	1.53953	-0.01647	0.94729	2.30587	11.71701	-1.29368	4.51313	0.85493	2.51663	2.87858	-2.60422	13.85639	3.92336	2.2583	-4.55062	-4.75813	4.25177	9.46724
SIDM00292	-2.0124	-4.94141	13.16784	-6.1086	5.45336	0.49617	-6.57938	7.20105	1.21709	-5.25548	-6.72249	1.31662	0.24217	-3.59564	-4.10307	-6.78844	4.77626	5.55519	6.08643	8.56208	-1.01075	9.72026	10.22812	1.45905	-0.19471	10.49345	-11.88294	9.12906	3.09876	-2.93451	-10.7836	12.35494	4.85677	-1.24514	0.98218	-1.57488	9.9412	23.02546	2.39128	2.22431	0.44696	-10.27698	-10.2242	9.60842	-2.22987	-7.54704	4.38825	1.77492	3.90648
SIDM00293	-1.64656	-1.15057	1.44328	-7.52241	2.35147	3.11433	10.07797	-0.96529	-3.9955	-3.80422	0.48357	-0.91647	1.56806	-0.09788	9.53192	-1.81998	-4.30723	-1.60616	5.73653	3.9053	-0.31183	0.63158	-0.22681	-1.33712	-11.81771	12.24487	0.21637	1.81938	2.61269	5.36078	-4.25772	-2.36493	-4.9729	1.9373	1.22561	6.17085	0.59836	6.0406	-3.70843	-8.02649	2.64192	1.16212	-1.44154	5.13294	3.4344	-1.40673	4.80291	-5.72202	1.41702
SIDM00294	0.03951	-11.82884	2.29306	1.52331	11.36264	5.59183	-2.01545	-9.80784	1.05769	0.63402	0.14069	2.73099	-6.27329	10.95669	-0.69253	-2.30117	2.79341	0.82935	-1.28361	-3.94189	-2.69229	5.86859	5.75282	7.42544	10.60666	-6.67335	-3.53096	-6.66861	4.1001	3.70188	-5.27102	0.10106	-3.90768	-25.89938	-5.05094	4.45747	12.16167	10.05862	8.75012	-1.78619	1.40554	8.0799	0.75523	10.637	5.38628	-5.74797	12.18934	-0.16808	7.49885
SIDM00296	-8.02404	-3.48073	6.76412	1.35824	0.86088	3.151	-6.66025	-12.62794	-6.57701	-0.74417	-0.45512	9.63472	0.11398	-0.67599	3.6198	-7.60572	0.40957	-5.42596	1.45023	7.65903	-10.22825	-1.79404	8.83596	-2.85486	-5.45207	7.92912	-12.74136	4.09525	10.06817	-1.19301	-2.03581	6.26936	8.1878	-20.59633	-1.85333	-5.86543	-0.55929	15.32711	7.11728	-3.73759	4.74883	2.32068	-2.64036	3.48639	0.73452	-4.99305	5.28771	-1.07103	7.59766
SIDM00297	4.44953	-0.78412	-2.33772	4.34021	-3.98338	-0.1618	0.62093	-1.90756	-4.16964	3.67816	-3.59494	-0.36642	2.93312	-3.59756	6.27501	8.41436	2.45682	-1.90042	-0.42005	8.00504	-5.26753	-3.60823	0.4087	0.08452	-0.18949	9.66523	-6.57434	-1.67722	-5.20645	-3.27914	2.66867	2.25693	4.90726	-2.01668	-3.11152	0.46516	1.57479	1.33383	1.28459	-5.23551	1.00906	-1.56451	-0.70201	-1.04678	1.50063	1.5733	-3.7363	0.78425	4.90189
SIDM00298	11.8097	3.29129	8.39998	-3.30973	-4.58665	1.57999	-2.78662	-2.54334	3.10838	-3.69699	0.95673	-5.00939	3.53515	-3.98316	0.80154	2.89642	-1.11794	3.97363	-3.20032	5.61166	-5.40244	1.34914	-2.65942	-1.17649	-3.87594	1.40159	-0.89307	-2.2697	11.45465	-3.5551	-13.50479	0.75625	-1.8376	-5.59452	0.45305	-4.66746	2.80522	-2.24261	-1.34181	-0.57697	-2.27585	-8.82846	5.43642	7.90347	-0.21295	-8.92104	-4.54639	-2.94661	5.29888
SIDM00299	1.72742	-3.4361	-0.83907	3.83961	-0.57821	1.48243	-1.08469	0.09232	3.09365	1.09109	2.09731	0.96181	1.0802	0.81191	2.81246	-4.85402	1.64351	-1.52608	4.56873	5.60401	-1.69494	4.16051	-2.00454	1.75165	-1.25161	-0.92537	-1.72968	0.12378	-4.19398	2.35957	1.54218	4.12446	-7.47877	-0.24031	-2.44114	-2.90045	-1.99422	1.66977	-2.16868	1.68118	2.42267	-1.97947	1.76127	2.20802	-1.86569	0.4882	1.12265	-3.14728	6.78894
SIDM00300	0.54143	2.61848	-3.84478	-5.74231	1.78494	0.90452	3.94257	-1.48147	-7.10416	-6.7629	-5.10601	-3.57924	-1.34437	0.4475	-5.29788	-2.86043	1.17886	6.86026	3.21098	6.16159	-1.18225	2.14655	-10.21732	-8.74604	-0.5351	-0.17177	0.06733	-3.97187	1.14005	-2.19754	4.98118	3.56913	2.2345	7.10667	-3.03468	5.17205	4.95814	7.21361	4.64385	-4.87941	1.46785	-1.2788	4.25667	1.23224	-2.29123	7.28659	-0.53355	7.0052	-3.79696
SIDM00301	-0.13149	-6.98645	3.66346	1.46756	0.99007	10.02829	3.77153	-5.40543	8.21874	-1.24323	-5.1367	6.74993	-0.77548	-2.50316	2.03763	-3.20786	0.20016	8.20298	-3.51339	-8.12058	1.07339	-2.68318	-0.30037	-0.18805	3.19499	-2.3782	-2.55949	-2.62687	-0.42382	0.54695	-5.35212	0.78684	-5.7991	-6.28558	-1.74732	1.75157	0.77159	3.55506	0.45125	0.93303	-1.9534	-5.79725	-7.78079	3.63162	-0.13401	-1.05441	5.41014	7.46233	0.41285
SIDM00302	5.17204	1.41815	-4.68953	-3.20335	0.78242	6.10265	0.01667	-0.05733	-3.66956	-6.18461	3.01663	-6.05561	5.26818	4.24126	-0.373	1.07092	1.77828	4.63499	2.23167	6.3676	4.5729	-3.38495	-1.65286	-5.80777	-2.48271	9.32026	-3.169	2.56406	-2.10757	-0.7375	-5.12217	5.72839	-4.66399	-3.86922	3.93203	-4.40207	-3.75015	4.06675	-1.31962	-7.24034	-3.08632	6.99355	2.58117	0.81062	-5.09171	-2.10044	3.26274	0.21072	-4.64564
SIDM00303	-2.80975	8.88456	-8.04244	1.67068	-0.46292	4.63872	-8.84208	-4.28621	-1.55654	-6.34957	17.38215	-7.55507	-2.53772	3.93439	3.57263	5.27987	-0.30085	7.7545	4.87033	5.06815	4.10864	3.16298	-6.08716	2.18711	-0.98965	4.08046	-1.50161	10.46677	9.99577	-3.95827	-9.43472	-3.34078	-2.26659	2.79856	-0.01059	8.59698	3.65261	-0.10608	1.21714	-9.51828	-1.44019	3.43144	0.32801	-6.19061	-10.61183	-9.78486	-10.39539	-6.10259	4.91711
SIDM00304	1.18615	2.64138	3.02505	-4.27297	2.01881	-0.68782	-2.69616	-2.65236	0.9748	1.24085	4.03309	-5.38928	2.72475	0.35096	-5.71165	-3.89485	-10.29714	-1.26081	-0.54505	1.39831	-2.82125	1.24376	5.19133	1.62032	0.94631	2.07603	-1.98895	-2.34347	-0.24869	-10.2888	0.06169	7.08807	10.53633	2.01557	-1.70518	-2.20072	6.47833	2.66038	3.62848	-3.34896	-1.58206	-9.09968	0.23352	-0.29436	-12.53344	-0.39396	1.65091	1.69145	-0.54027
SIDM00305	2.54304	-0.73432	6.8813	0.59432	-1.63333	0.75261	-0.22395	-2.60695	0.30327	-5.75762	10.49186	-11.00086	-0.04225	4.21029	7.12822	1.05147	-0.04122	7.73134	5.89053	-4.59237	0.3035	-6.09259	1.58575	1.25079	-1.87919	4.71968	-1.93683	-3.33666	-3.77044	-7.77515	-4.38304	-1.59221	0.73785	-1.95995	1.89888	-1.73084	1.86642	-2.59263	-0.65341	-7.13575	3.09	4.1564	-3.723	-2.91556	-10.1167	-7.03262	-10.38142	-5.24514	3.06719
SIDM00306	-2.65809	2.7207	2.63041	-4.12505	2.22029	-4.80874	5.3628	8.23425	0.6664	-5.25433	-8.78794	7.72723	-7.78553	2.22835	5.56454	-7.24033	-0.08867	-2.94909	6.6876	2.95105	1.76309	-1.16222	-6.23566	-3.31095	-0.61187	-1.92873	-2.76758	-1.11056	2.56897	2.87637	-7.04128	4.96826	-0.0046	-1.39846	-10.55206	10.30142	-7.80991	2.40287	-0.85257	0.19198	8.70701	10.72426	-9.36906	2.41005	-7.8802	-9.36497	11.80269	3.51402	3.27749
SIDM00307	1.63643	3.80083	2.3858	-0.56456	1.45108	1.45014	1.47512	-1.79856	0.56767	0.3988	-0.64671	2.7023	-0.8083	-2.70558	-1.54132	-0.12832	1.71824	5.96802	-0.40474	-6.22822	2.75725	-1.29946	-5.47465	7.53348	1.74016	-1.63526	-3.04695	-1.80747	0.65269	-3.58034	-0.7873	1.49322	1.55987	-4.98477	2.41117	3.98694	-2.29961	0.2297	0.99519	0.76244	0.87713	-0.60641	-2.92315	-0.94711	1.05083	-2.35714	-2.80875	0.97144	3.49375
SIDM00308	5.68279	-11.74743	-5.86616	-7.96379	15.21853	6.90276	-0.47867	-2.27919	-16.38336	11.27946	-2.02951	3.75696	6.72861	6.03083	-9.57179	-1.27953	-1.29531	-0.0116	4.53478	-1.53648	2.58786	4.9148	2.49089	7.70931	1.54037	8.51289	-15.12243	0.51951	-8.04984	7.35425	3.36981	13.38952	-5.20232	5.02858	-5.64568	-4.82439	-16.58151	-4.7402	1.5353	-9.28007	-6.17253	2.57141	-10.85805	10.02906	-4.6007	1.03431	5.75984	0.63515	1.75958
SIDM00309	4.18234	3.63424	-4.18644	-4.46552	-0.8459	2.82263	1.25616	-0.80469	-1.77591	-6.70518	0.88399	-3.84726	-0.26735	0.73527	-0.64017	-0.09954	-0.51964	-0.24675	3.48605	4.20123	1.20772	1.77631	4.16643	0.37375	0.31939	1.47274	-4.60101	4.6581	-4.62256	2.01644	-3.38406	0.89387	-0.97153	10.51046	4.56221	0.84532	-4.5852	-1.18942	-5.22293	-0.39803	0.17749	5.56228	1.90712	-0.28375	-3.85627	-1.73161	0.41959	1.74638	-1.68362
SIDM00310	4.57418	0.7904	0.50047	-6.00621	0.27256	5.4537	0.83542	1.68354	1.40378	1.24796	-3.8811	-1.20014	-2.85508	-4.3081	-1.24009	6.06973	0.18961	-4.50988	-0.85425	7.61927	-2.20869	-6.03284	-1.02057	1.00094	-6.4351	1.53439	0.20057	4.38795	-1.09355	-6.60708	0.37919	0.66588	1.58091	4.67542	6.13575	-0.42814	-1.04787	-0.60696	1.45168	2.34977	-3.04515	3.78372	-4.18507	1.11072	-0.18006	-0.39048	0.27635	2.40283	0.11973
SIDM00311	3.65577	2.6737	-3.78705	-5.18919	-1.02829	5.65664	3.38847	0.48103	-2.57097	-3.53004	1.43326	-5.03319	2.55533	-1.51484	3.15309	1.77901	-0.55086	-1.46344	1.28309	4.03515	-2.11809	-3.14086	-1.73593	-0.22203	-0.06698	2.63442	-4.65283	4.06403	-1.38664	0.20142	-1.7458	1.40361	1.54545	0.86403	2.27168	-0.97253	0.92889	-0.01009	2.33242	-0.9784	-3.74738	4.17491	4.02229	-2.28583	-1.89465	1.42168	-0.80483	1.44252	-2.01647
SIDM00312	-1.17838	-4.92362	7.19113	-7.65145	-1.19369	11.80404	-2.42029	-8.35132	11.98654	7.90645	0.73596	-7.92978	-0.8776	-1.69875	9.27699	-0.73741	3.00707	-7.79254	11.96812	-15.80742	-10.37951	-10.77925	-6.96362	3.13447	-4.55121	-2.83444	-19.0093	-4.73069	5.75203	2.35253	-3.88798	-0.02424	-8.37562	-2.11232	8.83943	-2.50635	-3.96054	-21.00109	10.23018	-18.4399	-4.76063	13.22903	8.77388	3.52937	-4.47981	-1.77132	-4.3912	-4.40394	-7.79855
SIDM00313	14.554	-6.78651	-11.35768	-12.39729	-11.42688	-0.41451	9.26622	-0.84957	5.23917	3.60611	5.93411	-14.03361	-5.10648	3.08792	-1.17038	-3.80857	6.68548	7.87104	20.94724	-8.10383	-5.88417	-2.08874	-19.16362	-9.69505	0.07682	-5.94386	-2.03495	-4.07536	-5.36752	13.11994	0.07077	6.26452	-6.57239	-2.3516	2.1209	-9.23894	9.34844	-3.57605	13.20927	4.85966	-10.13705	-6.00075	11.53618	-0.77176	2.3075	14.27932	-1.36103	0.52181	13.45792
SIDM00314	5.47005	-7.95065	-2.90081	2.88029	-6.97406	1.77295	3.88807	-12.26188	0.73578	-0.50161	3.34967	4.50676	11.83228	-0.29907	-3.08029	-4.1246	7.68917	-1.94505	4.02451	1.82451	-7.92146	-3.61979	1.05218	2.17619	-1.08455	-2.3101	1.42884	4.55889	4.89924	-0.53244	4.92093	0.99634	-5.99159	-2.81024	2.1822	4.87467	5.05457	6.71312	2.60515	-3.3384	2.22257	2.3486	5.97414	-1.14698	0.68238	3.06386	-1.52378	-3.31092	-3.56057
SIDM00315	-0.8366	-3.40373	-4.47609	-2.03493	-2.69622	-3.14475	-1.50001	2.55638	1.28614	6.40897	7.4921	1.10733	4.77645	3.57358	-10.13119	3.13299	-0.79048	4.48771	2.67781	-10.71503	6.70681	3.92554	2.65772	-3.3947	-6.29987	2.2538	3.86477	4.50065	-1.37553	-0.97263	-5.3427	2.30113	-0.47603	-7.92318	-0.91547	-6.76689	-3.62756	-1.05623	4.84866	1.47561	6.60506	-8.56872	-1.43066	-7.87889	-7.79061	8.84283	7.79486	2.85134	-6.74702
SIDM00316	3.89796	-9.02773	0.46891	-4.97404	-2.67045	-2.6982	1.40388	-1.70844	1.4184	1.47028	3.20472	1.41888	11.0122	-5.4847	-9.16985	5.80485	0.59299	-7.38138	-6.78593	-4.60593	7.22498	5.6268	-0.98095	-9.60378	-0.78867	5.88706	-6.86831	7.28155	-0.9616	-8.34095	-2.32453	8.26662	-6.15311	-16.61855	-1.76007	-2.77879	-10.79882	5.16263	13.14808	0.95533	-2.44847	-6.51776	-5.50959	0.04211	0.93037	-3.86771	-5.99296	0.63858	3.80049
SIDM00317	7.60236	-3.68338	1.8848	-14.59622	-7.33898	-4.92783	1.59459	3.29943	6.52306	2.66085	-8.94755	-3.92842	-2.94175	-3.51836	-4.33056	4.81083	8.03641	-0.67106	1.42069	-1.26985	-4.99857	-0.07729	-9.3793	7.53178	-1.64746	-5.58155	-1.85064	-2.03224	3.90006	-7.20128	-6.5921	5.07097	0.3714	-3.53488	-5.2459	-2.88346	-3.28629	-3.61994	-1.05691	4.08299	-3.49031	-6.13875	-4.52412	3.33209	-1.68432	-10.0984	-7.87178	14.94253	10.37051
SIDM00318	13.25876	0.07015	-2.96346	-15.74749	-6.7729	-5.40893	6.60632	2.02794	-0.96908	-5.81788	-4.42906	-4.93973	-5.9292	0.44091	0.74763	8.18887	10.94513	1.26676	1.57823	-4.73457	-7.53211	6.57961	-3.09442	-2.77674	0.69133	0.70183	-4.89678	-5.14396	5.79808	-6.41062	-4.87357	-0.70194	-8.15063	-0.08821	8.92672	3.46365	-8.67205	-0.12785	6.11862	-0.55824	-3.08508	1.1208	-0.83906	3.11099	2.71619	-6.74854	-9.42466	14.1182	-0.39864
SIDM00319	3.68909	-0.97274	-5.13833	-3.41605	-3.96833	-1.91462	3.35552	1.60593	-0.21003	3.14734	6.00215	-4.40044	4.72068	-5.01804	1.5259	4.15882	4.17774	-3.92502	5.12293	4.31336	-1.52621	1.17696	1.28893	-0.54908	-3.59433	4.64823	-2.4108	-2.28807	-4.92671	4.01345	2.60902	3.40003	2.99569	5.60809	2.60296	4.40647	6.1324	4.51581	-3.0241	-0.4918	-0.17127	-0.31789	0.62555	-1.62712	-3.74844	-4.34777	0.06012	-4.82668	0.95956
SIDM00320	2.42527	9.97675	4.4278	-7.11515	-2.33353	-1.13826	7.27697	2.27403	-6.83497	-4.58223	-5.49403	4.10458	-1.18593	-7.66681	-1.55744	-5.98799	-0.21925	11.9788	3.934	-8.93528	-4.83286	8.94425	-0.4018	8.60925	-5.51183	2.10793	5.09616	0.90409	3.71297	1.6245	-6.82463	-2.92709	-10.55288	-4.55666	2.23792	3.64122	8.6727	-2.37874	3.06547	-5.27175	13.9943	-5.19531	2.7147	5.84409	4.25226	-12.20322	-2.35266	2.95278	5.69612
SIDM00321	3.59561	5.61474	5.32379	2.57372	8.92634	14.89869	-5.8926	2.7769	-4.06416	9.31753	-0.37086	7.33434	-7.38349	6.48286	2.01562	-6.5223	1.8092	0.2667	-5.3721	-4.63224	11.4309	-5.1537	-2.35098	3.46493	-5.08615	-2.53703	-7.68003	-0.17343	5.02702	-0.80692	-5.24537	6.07182	-0.47457	0.7358	2.28995	4.73997	-0.10359	-7.71725	1.33162	-2.73682	8.60705	14.37294	-6.59629	-1.81216	-4.96826	3.78786	-10.14008	-0.03621	-2.60205
SIDM00322	0.14278	-8.02213	-4.54766	6.01591	-1.88799	-8.21792	-2.13679	-5.50115	2.69706	4.74256	-5.86684	2.81151	4.31538	2.65962	8.46134	-0.53159	-6.20287	6.81768	-1.62283	11.36861	6.53525	4.90998	-0.89756	6.25316	6.56751	1.84868	5.17264	-7.04258	7.65324	0.85259	-12.6481	2.64192	-4.31478	-1.86508	4.25214	-1.80431	-0.65724	-4.0437	4.46947	-3.45562	2.44574	-7.2795	10.87818	3.25683	-5.00694	-6.5146	-9.04858	4.20035	8.18893
SIDM00323	-0.2655	-1.92206	0.88978	-7.04622	11.57609	-1.84496	7.36891	3.75451	-0.11921	7.65772	-1.46304	-4.2676	-4.67962	3.17068	-3.03282	-1.67765	4.48225	-4.63943	1.00769	7.65917	6.24885	-4.12718	-5.07826	0.35654	-3.37752	0.76279	-5.27264	-2.00445	-0.73427	2.95563	1.6436	5.40636	3.18207	-1.88253	-3.98749	2.90081	4.52372	-1.85195	5.0144	-1.04077	-5.77128	-2.79962	-1.06486	4.35842	2.25227	1.37939	5.38267	0.33421	-2.28659
SIDM00324	-3.43268	5.34034	2.82424	1.20722	8.80165	7.47449	-0.44116	-2.28151	-0.08454	4.5432	-8.03769	-7.30398	-16.12982	9.60993	4.37203	-10.2562	15.81839	-12.81428	-0.69538	-12.11626	-1.46138	4.84702	0.63472	-0.16128	-2.49511	-3.58571	-8.54721	3.65954	3.03767	-2.453	-9.54475	10.75502	-6.38386	-4.67522	-1.51479	4.50232	0.72065	-3.2437	-11.55671	-4.97004	7.77847	0.91682	1.93912	7.92131	-3.976	-0.83558	15.67254	7.90428	5.23553
SIDM00325	7.98372	-3.21073	0.01747	3.19186	6.54204	-4.13272	-0.27222	-2.878	-2.24016	-9.20237	3.80832	-12.07476	-4.51783	3.66841	4.85863	-7.29196	-12.00992	8.19012	1.62789	2.38669	-4.6547	-2.36734	6.51803	1.57805	0.6048	-7.48839	0.37275	-5.71762	2.29906	0.92787	-9.7533	-7.03895	-4.91619	5.98581	1.59619	0.74001	7.12478	0.36417	-1.32343	-11.08834	-0.90351	-5.65513	-2.38114	2.02939	-2.23689	-5.77276	-8.15576	-4.25298	-5.71424
SIDM00326	-1.65856	-9.60049	-0.62635	-3.17102	2.87953	-0.98536	-3.41176	2.39563	2.33782	-4.06299	4.68364	-9.38851	7.54844	5.7227	-3.47028	-4.29303	1.41843	11.17691	1.6701	-0.05077	1.14343	13.36828	-6.25581	-0.79401	9.39362	-1.80123	-1.78967	-7.26443	4.53517	2.46443	-9.2451	-3.35103	-7.15855	-9.56881	0.21195	-1.77816	-7.54474	-2.14332	11.52252	-8.82734	-4.75786	-1.61409	-1.57533	-0.32863	-7.29726	1.7206	-1.56687	-6.41164	1.51119
SIDM00327	18.09782	-0.61771	-5.28845	-21.36833	5.89542	2.09494	-1.64195	-8.14848	4.11468	-4.67452	-3.57896	-14.42817	-6.85626	-7.53396	-2.83432	-4.92334	0.18047	2.05545	1.19379	-0.27823	-3.24265	11.83786	-4.277	-0.86678	-2.25615	-10.67849	-10.23397	-1.69378	4.4555	3.01738	-2.77308	-5.22351	-2.76751	0.75524	-6.30613	-1.50547	9.46785	4.85082	-1.4772	4.62177	10.62065	-3.38488	6.08761	16.05646	3.05436	11.13309	7.13847	9.81049	2.80858
SIDM00328	8.18759	-3.10735	-9.99536	-0.76669	9.46803	-6.65785	-2.13555	-3.87172	-2.92362	0.86056	9.5458	-14.19016	8.58083	-5.47257	1.28805	1.68241	-7.42874	2.88227	4.34074	8.78635	-0.16984	-5.65969	-2.94953	1.61868	8.90881	4.02174	-7.2703	-3.4278	6.31725	-3.92338	-0.74899	-1.55115	-1.61496	8.58599	0.11478	2.8523	-7.16598	-0.29319	-0.77623	-0.58592	-10.22427	-7.11556	-4.76789	7.70879	-0.90842	-11.20039	9.59925	2.7992	9.74863
SIDM00329	8.7538	-6.45671	-4.67517	-13.09301	-2.91018	2.44467	-1.0275	2.12455	0.0232	-2.42165	4.17053	-10.39287	7.38834	11.03428	-2.13054	-1.87827	-3.2587	0.93726	-6.94303	-8.52697	3.70434	-11.64084	6.0344	0.09031	6.18032	-11.89388	-8.20165	-7.12433	-7.87459	4.85006	2.6867	1.25214	-5.46478	-8.61384	-3.39647	7.97297	4.81774	-11.09355	7.49762	-11.44927	0.8767	4.45269	7.54639	13.32547	-0.9236	-3.74992	-9.4798	4.95915	5.28175
SIDM00330	-3.16406	-2.13575	4.91411	-4.49829	-2.8344	-4.41195	-3.01708	6.77757	-1.27927	4.38973	-4.30113	-0.85172	4.5378	7.82196	-1.65836	-4.35651	7.65994	-3.18762	-0.09544	2.60061	-4.38426	-1.2373	5.16856	-2.08483	-0.18087	5.12471	-7.37999	2.42447	1.30148	1.13229	-3.08863	6.74962	4.08436	8.55666	9.37091	1.81718	7.92876	3.68881	-5.70661	-1.79673	-1.70589	0.11145	3.5079	2.36837	0.95491	3.35996	5.00885	1.89913	6.73768
SIDM00331	-4.87829	-0.68635	-0.35515	-8.97117	1.2821	2.46455	1.44182	-2.35116	-3.30689	-8.627	9.60935	1.56597	-0.31642	3.91692	0.18384	-1.75181	5.14578	5.28512	-4.13202	0.0463	4.92391	5.4409	-2.25021	0.75251	-4.68321	-0.17708	-2.26372	-2.90572	-0.24001	-0.78185	-1.68325	5.37778	3.88888	9.35901	-0.52545	3.75944	2.92603	-13.0299	10.07494	5.28962	5.12059	-0.26553	-5.68856	3.54866	1.33685	5.54117	-2.02468	5.48532	-3.136
SIDM00332	4.78427	1.36437	-5.56127	11.30294	5.10379	11.18082	-14.65468	-11.19639	7.05771	-9.53661	-3.40274	2.72076	-4.49638	-5.20243	-5.62987	-0.61122	-1.6368	-2.49055	7.13595	7.31786	-4.10719	3.88204	2.83479	5.3737	-6.17518	2.66209	-2.5161	3.843	12.16486	-2.49961	3.66821	-4.22524	-7.19215	-5.35984	-4.23446	-1.20162	2.77125	0.90228	-6.03781	6.68259	-7.14561	6.29313	14.85688	1.01766	-6.26858	-9.06875	-6.60971	-3.84404	6.21598
SIDM00333	-1.40227	7.27338	-1.59801	6.8451	7.34185	-6.77583	-12.55653	-5.65197	3.52652	1.51623	1.21876	-1.00587	-4.38282	2.09888	0.98411	-9.04303	-10.12439	0.91592	7.43972	-9.62853	2.54319	0.5655	-6.94712	-0.35166	3.28849	-1.35515	-1.80379	1.14879	3.65234	1.09368	1.61627	0.73057	-5.8324	7.15567	4.54257	-17.18195	-4.90984	-6.71815	-3.38539	-3.25347	3.7108	-2.73425	-5.37687	-9.21402	-12.49067	-1.50923	10.74571	-13.13228	4.91336
SIDM00334	-3.54384	-3.31911	4.39498	0.40177	7.40373	3.33753	5.51912	-7.49391	-1.02665	-3.24268	-6.5588	3.87235	-3.28621	6.03952	2.51501	0.81776	2.30899	5.63488	3.00642	1.63273	18.52348	4.18077	-3.5505	-5.13719	-4.03946	0.99179	4.6031	5.71087	-6.37633	1.85107	-7.08328	-8.07991	-6.65489	4.34535	1.55527	6.49615	-7.07918	0.21231	8.92531	9.03717	7.39688	-0.51307	1.07023	-9.26367	-8.34982	-8.06459	8.3527	7.83055	-4.72174
SIDM00335	-3.77108	-5.66848	-11.58512	-6.39792	-3.3025	-8.2782	11.92576	-7.04426	-8.8292	1.38898	-8.02103	7.08192	0.0055	14.23423	-1.2878	0.99417	1.67196	-0.09725	5.08785	-1.73797	11.82491	1.04691	0.49077	-4.24659	3.07627	13.08833	5.19439	2.03174	-6.89279	7.7318	0.64835	-0.13758	-3.09053	7.51678	8.78648	2.84918	-10.87701	-0.44149	9.11479	1.8789	1.94874	-9.54208	5.31078	2.54208	-8.9746	-19.67274	9.91473	-3.1399	7.35306
SIDM00336	14.69048	7.86397	10.13477	1.58112	0.73206	1.45585	-7.182	-3.49929	-0.08127	-6.84369	-1.02927	-8.02968	7.58353	-1.97235	6.80674	-8.03481	3.38091	1.0896	-8.16633	-1.40457	1.11033	7.07678	1.70024	1.58659	-2.92236	-2.8755	-1.54457	-0.59539	7.2815	3.81389	-1.27079	4.45334	2.54239	-3.88828	-1.47007	6.8908	9.91422	9.52826	-0.92092	-2.46614	4.94757	-1.19801	0.19212	3.48745	-9.18536	3.66383	9.01935	-9.26823	-2.25072
SIDM00337	12.29772	-9.64249	9.88393	2.75238	-8.2034	8.83137	-7.36597	-3.51063	-14.37605	0.01955	3.89145	-8.3478	4.47424	-3.29165	5.7779	-3.07715	-15.50548	-4.98659	-9.49828	-2.17274	8.01626	13.99643	-0.90918	-3.45379	4.39112	-0.15374	2.6522	3.30365	-3.89118	9.39133	-0.31519	2.77142	-0.07941	10.22735	3.00893	2.01812	-15.25817	4.54399	-2.61017	10.8757	14.41829	-12.24212	0.14119	-4.32892	2.20454	4.49895	2.03722	10.91898	4.74318
SIDM00338	3.06443	5.12336	-13.04692	-14.22026	8.70655	-0.50101	-3.97554	4.35518	-5.68702	3.13544	-4.89567	4.53691	0.91054	6.2558	-1.54037	-7.49314	-0.62118	0.22062	6.8977	-0.79307	0.10702	1.73626	-1.44241	0.28265	-4.69117	6.2398	-2.29037	0.70718	4.72569	-0.46378	-6.87005	2.64234	4.58261	9.25544	-7.66059	1.95871	6.15725	-3.4833	3.64704	5.9995	-0.52977	3.76269	-17.77594	9.92024	-4.51612	-2.04138	-1.88272	5.87407	3.56151
SIDM00339	-0.30455	-9.61187	-0.22498	-3.1143	-2.11728	0.24472	-2.16805	2.80078	0.56365	-10.0547	-3.30282	-3.03802	1.3829	4.07018	-2.83881	-0.69373	-2.39283	7.21682	-5.74426	-0.42658	1.38453	-9.06981	-5.47496	6.61437	-1.22496	-3.15619	-11.35552	-3.80476	6.54633	-5.43123	-1.59117	5.86034	-1.49492	-13.34295	-1.25447	1.24448	-5.01494	-8.721	10.18074	-5.90687	0.97461	8.04582	-8.92916	-0.66222	-7.70907	-4.15487	2.9945	-1.91328	0.74839
SIDM00340	0.2898	-11.56523	0.3211	-14.44655	-16.33426	10.79219	10.40077	-1.31329	2.77423	0.77293	6.65857	-3.10635	-5.62854	-2.17615	-6.43741	-2.41452	-2.43304	1.42326	-5.46522	2.28796	-1.4521	8.78749	-8.7796	10.6612	0.89267	1.0067	-15.40652	-15.54601	-1.73174	-14.99611	-5.88266	4.68115	2.58837	0.24838	17.89963	6.11792	12.46392	-0.7433	9.34058	3.84629	0.72772	5.93762	-4.38948	3.55108	-12.06745	-7.87611	9.12718	-2.85873	3.30325
SIDM00341	7.97892	5.64425	-10.00137	-6.7116	-4.22971	7.52283	2.31661	-3.73724	-3.90839	-8.62008	-1.08457	1.15251	1.52243	-2.45104	-5.43138	-7.65364	1.75676	0.73793	-2.59949	2.4191	-14.10853	-1.01386	-7.67438	-6.15215	2.99212	3.45898	-0.02436	-6.24515	-1.30848	-1.67146	2.0155	9.42345	2.37408	3.02131	1.91179	2.66233	-3.99496	6.6563	-5.90424	-10.01703	4.48187	1.99699	-1.60864	-8.79243	-2.68999	9.41781	-11.38912	14.09781	-10.134
SIDM00342	-4.9285	-3.43832	-0.7193	-5.45572	4.33472	2.98788	-11.95467	-10.39505	-4.68838	-2.25297	-1.76189	0.90779	5.07357	-5.31208	-3.84647	-8.03723	6.02055	8.96078	0.14783	0.42152	9.24507	4.74621	-0.8915	3.103	-0.92225	-9.54316	-7.82342	2.29187	-1.86467	-4.59297	-2.37329	13.90737	0.38862	-0.5087	2.49471	-0.89438	-5.42224	-6.5771	5.37425	14.34221	3.9514	-7.59851	-5.12732	9.24959	-17.10994	10.16134	-1.00677	4.88361	0.7913
SIDM00343	2.26377	0.28463	-5.19706	-7.66934	3.5181	-0.00161	2.81786	-1.25861	-2.50169	-2.53498	-6.17103	-0.22919	-0.3157	-2.65964	-2.55044	4.42795	1.77556	4.2397	1.07377	4.1344	4.23572	-1.24707	-0.00519	-8.25963	-8.38994	0.44925	-1.12405	-0.5067	5.25638	-4.17451	-1.51427	5.98171	3.60328	-7.71552	-1.24027	7.38181	-2.30829	6.37034	5.7021	0.73552	3.14847	-0.72891	-2.94752	-2.79532	-5.98192	-5.65709	-0.30287	3.58643	-2.01321
SIDM00344	2.15788	-0.35132	7.86348	7.10654	-9.67427	2.87439	4.41941	3.94571	-3.99604	6.19735	-0.04914	0.58525	3.46605	-0.01049	-0.78866	7.96475	-5.76426	2.60317	-6.99144	-1.32282	-4.76128	-0.12682	-0.372	1.17672	0.50172	5.05566	-0.44517	3.83232	0.59206	-7.13693	-4.53424	0.65908	-2.06744	5.28129	-7.44315	6.28005	-6.62038	3.55468	4.69386	-1.28915	13.78774	-6.65495	-4.0227	-0.77301	-9.07857	-7.20176	3.57714	1.97678	-4.98917
SIDM00345	-2.76083	-6.99025	-6.07224	-3.72465	-6.57503	-2.81678	7.62633	-2.30076	-3.88217	2.72519	-3.97659	-0.36349	2.00055	-3.09507	-2.44793	1.03757	2.00265	3.95803	2.72197	2.83214	-5.13295	-7.40161	-5.79646	-6.99191	7.55393	-1.63547	-7.57223	3.75053	2.09494	3.18512	-6.42167	-2.60157	7.87073	-0.69877	-0.03951	-1.5034	-1.41371	2.9265	0.97076	1.29443	9.0921	1.38873	-4.21284	-11.42203	-5.29426	-4.23052	2.91242	6.70198	2.80094
SIDM00346	9.77768	-13.01912	-6.887	-7.35001	3.26907	2.57114	-1.53255	-1.41871	-5.76829	5.90735	-5.31283	4.60585	3.0976	4.74371	-0.60752	-1.16202	-1.06602	3.9146	0.6283	-3.14252	6.37811	0.33552	-0.18556	8.98442	-1.14272	4.78752	-7.6376	3.57906	3.10747	-1.59693	2.77965	-2.26367	0.36207	6.94438	-1.5808	-1.03387	0.55816	-5.31465	2.67925	-4.48389	-3.34669	-5.67291	-14.6031	7.41726	2.52593	-7.65968	-2.57238	-1.30264	1.69416
SIDM00347	11.67347	-2.76676	4.99446	-0.42784	-6.43735	-4.16138	-5.00524	-7.74764	-3.82673	-5.11173	1.22229	-10.60493	3.93946	6.38609	9.50628	-0.40119	-0.38762	6.76817	-7.89121	0.94147	0.83322	-0.74059	10.63452	4.28301	1.25108	-3.93685	3.05864	-15.96342	-1.27511	1.6833	-1.59694	-6.57578	10.47552	8.10214	3.7136	5.59794	-0.06707	0.89978	0.8319	2.28504	7.61668	-6.80625	-3.77409	9.79343	-14.20793	-7.91066	-9.58458	-8.79813	0.42872
SIDM00348	8.74133	-1.13925	2.04636	9.7642	4.79115	7.21855	5.26937	-8.95926	-8.68711	-0.40418	-0.41842	-2.58406	6.55003	-0.29122	5.11567	2.70251	-10.4783	6.60409	-3.69121	-0.231	-3.90092	7.77024	7.3584	-0.88732	6.80306	-1.5467	-13.75662	-0.16383	2.20838	-8.25806	-12.95091	-3.21074	-5.82634	4.12052	-5.08159	3.06412	3.58959	6.01462	-4.64267	-5.6697	-4.6773	-4.56639	-1.52168	6.63159	4.69721	-3.13237	-7.84254	2.36173	-2.96324
SIDM00349	11.89577	-2.32226	3.57064	10.68169	4.19621	-0.03207	-14.98525	-7.48338	-5.48304	-0.21263	7.74472	-17.61921	11.31252	-0.42854	3.6336	-13.45168	-7.13969	1.79502	-2.7239	2.29167	-6.66595	5.92753	0.33012	-2.91209	5.19262	0.18988	-1.7058	0.96761	2.74971	-8.30763	-8.81548	-3.80182	-1.01996	5.61065	4.33752	0.64478	-3.64388	-3.32883	-0.61597	-0.35607	-1.42922	-0.682	3.83011	8.85423	1.78762	-4.78193	-3.52768	-2.91487	-1.42625
SIDM00350	7.9054	9.11395	-1.38724	6.73845	9.66673	1.04397	3.32617	0.9237	-4.01156	-2.68557	-0.05938	9.79488	-2.11503	5.90031	4.51289	2.23146	-8.36317	9.06907	-11.22629	9.29687	-14.63005	-7.77176	3.15053	7.24702	-11.08086	3.31276	-1.84594	-0.90493	9.06182	1.64409	-3.20315	7.81053	5.17632	6.42646	1.07444	-9.44506	-0.60903	0.96836	-5.43105	-4.25234	3.22457	-2.03538	5.699	-1.00612	1.7288	-1.55685	-9.39329	-8.07253	1.25689
SIDM00351	-6.34987	-2.08122	5.52793	6.97716	9.00011	9.19601	4.99611	9.20008	-1.3065	2.54278	-3.36395	4.16367	-2.21773	3.55766	6.93774	-2.00669	3.64156	2.86721	-7.33524	-6.32128	5.9995	-0.40963	15.52725	-2.2011	-1.08508	-2.66966	-0.55493	-10.57734	2.85377	0.14233	-2.08463	-1.58695	8.19785	-6.53983	-8.5867	5.24993	-9.64281	2.91747	2.26962	-3.08527	13.94226	1.82567	-0.45838	0.46253	-2.11683	-3.72136	-5.06121	-0.09884	4.29274
SIDM00352	-2.58722	15.3406	-2.27409	-1.76517	-5.45737	-1.57555	-6.31997	3.69555	-3.04	2.79764	3.12008	-6.51733	1.57353	8.86225	6.05354	1.1206	0.04666	-5.81903	18.59526	1.46145	-0.49704	6.56868	3.33848	-3.01277	11.08662	7.13764	-17.0459	-2.28141	-7.83219	12.54129	-0.48473	0.00415	-2.04799	0.65651	-9.62692	-3.26767	-1.24434	2.87439	8.34295	-4.53457	3.87278	1.25164	1.64442	3.77984	-4.7748	-8.84646	9.2094	1.80726	14.52547
SIDM00353	4.03453	0.91228	-3.34408	2.83296	-4.18245	0.43553	0.2238	-3.6475	0.86451	8.55241	-10.56588	1.08816	-3.22156	0.51405	11.67856	-20.58267	-4.00287	3.6658	10.46172	-5.56328	5.6974	3.42984	-2.82026	1.4595	6.62964	-5.39584	4.48179	-12.63614	4.67319	10.54945	0.29479	5.02803	-4.56583	-8.9155	-1.45206	-0.73098	-8.08493	1.65765	10.33274	-2.33208	-3.47484	1.22197	2.43672	-4.30699	-8.12813	-4.46757	-5.83166	0.18123	2.20621
SIDM00354	4.23369	-1.73668	-3.77971	-2.99965	9.33878	-6.19563	-4.99702	-7.63309	-4.74094	-2.21556	-5.42262	-9.83283	-1.04587	-9.49539	7.34377	1.89606	-3.5192	9.7383	1.48016	5.01109	1.16623	-4.5381	1.34894	-10.36839	-3.51481	-3.41182	-0.81915	-16.54524	6.69858	3.35548	4.50948	0.13128	10.21317	0.44269	-3.80325	0.36932	1.86222	-6.64782	-3.26068	-1.7796	-1.35872	0.59644	0.53381	3.67719	-1.38517	-1.94102	-4.36474	7.03079	1.69529
SIDM00355	5.57135	4.45375	4.24601	-3.14974	-3.32701	6.38766	-1.51174	-3.83518	5.23262	-4.72268	6.17567	-0.23189	4.6359	-3.7191	7.93061	3.86722	5.11186	3.72626	-1.71609	1.8824	2.38919	-0.57683	-1.32271	-3.41775	-5.20736	7.48056	-1.88689	4.21575	0.20883	4.93532	-3.69595	-4.12413	-8.42835	1.78138	5.41438	4.50716	2.34884	-0.11223	1.9886	-1.4733	-7.06385	-5.18778	1.56811	-4.92943	3.14491	0.33818	-9.87776	-4.156	-3.27896
SIDM00356	-8.89385	-4.48471	0.64143	-4.4559	-4.60955	2.27049	-5.39448	-7.71581	-5.06663	-5.38851	1.86503	0.17714	1.25456	4.99163	-8.23318	-5.60083	-8.81531	-5.22626	-4.03333	7.34003	-2.87497	3.15268	-8.46855	-0.22811	-9.87324	4.89213	-6.9112	4.85401	-10.86553	0.46907	-0.75317	1.67071	1.08768	7.21043	-3.19451	5.13901	-4.95422	-5.27169	5.79621	-1.9192	0.05476	6.99823	7.42553	-4.49442	-1.68474	0.45399	4.15931	6.73168	1.36106
SIDM00357	-4.53396	-1.47217	3.75623	-3.03592	1.61936	-0.54799	2.92176	0.7186	-4.08345	-4.55427	2.66121	-0.46666	3.79557	10.1726	0.11856	0.7841	-5.68414	-3.14294	0.07486	-0.50948	-2.16991	0.56256	-1.16936	0.63339	-2.7654	4.06093	-1.78325	-3.60842	1.94324	-0.87917	0.46053	0.87636	1.29467	-3.20101	-2.50429	-4.99535	2.11836	1.93078	3.56175	-4.59104	0.98236	-0.29629	-3.19527	1.47192	-0.71825	-0.10623	1.18111	-5.40016	0.00929
SIDM00358	-14.24907	-0.49808	-10.69189	-7.68579	2.64953	9.33779	6.91795	-0.33402	-2.48431	-5.33304	-0.46245	-10.69236	9.0703	3.77917	-0.65682	7.66687	1.24311	8.16113	12.55191	15.6131	3.13179	3.72625	-7.97975	0.71433	-1.00748	16.51198	3.09354	-5.78279	1.99994	20.19653	-6.93221	4.04112	-10.07488	1.72262	1.75954	9.59467	-12.84763	-3.18475	-2.01909	-19.71626	-6.07083	-2.01447	-1.95029	-13.30009	-6.55297	-5.42957	-2.39217	2.74544	11.83671
SIDM00359	1.11361	-14.81318	0.50913	0.68653	2.86585	4.40157	7.94824	-4.97956	-1.99051	3.52154	10.75286	-0.80112	-6.78746	-4.90338	-11.3731	-7.40817	-1.74694	-1.415	3.99658	-6.48503	-10.07997	-2.3406	15.29582	-7.74027	-4.5632	1.96479	-4.25055	3.46738	0.98633	6.83697	-8.34627	0.92854	13.85555	1.70545	1.627	9.38441	11.79952	6.0097	16.25735	2.27602	10.83052	-9.73857	-4.83707	-5.92091	-8.94002	-3.3098	-6.03007	5.52023	2.95653
SIDM00360	-4.00703	-0.96008	2.06172	-3.23914	-5.83387	4.92762	0.01115	-4.12282	4.67694	2.93216	-4.51292	9.85052	-0.24431	-0.98455	-1.13119	-1.60602	-0.52141	0.10449	12.15898	-4.95718	-1.01549	2.54954	3.07285	4.30978	-5.83887	8.90704	-6.2005	3.37615	6.76179	-9.72115	-9.90759	-0.44843	1.3086	-3.17339	1.33161	4.64875	2.87748	-3.98248	0.29463	-3.91711	4.10507	-1.19717	6.38505	3.15365	-7.84908	-3.83875	2.57419	-7.4003	3.35895
SIDM00361	4.46988	2.51978	-9.12745	-1.10826	2.68077	1.46924	-1.83141	-1.97702	-3.49798	3.80298	-4.13501	-2.22991	-3.51245	-2.68269	-5.72774	-2.42428	4.51967	-0.58049	-7.30127	5.97669	-0.69909	-3.1751	-0.09231	2.1287	3.21526	4.58588	-4.36839	-1.61679	-0.65109	-0.67684	-0.65401	2.13456	4.46278	1.51884	-9.2442	-5.47814	-2.01396	-1.89249	5.03677	1.4964	3.43489	-3.18121	-0.82492	2.82485	-2.98362	1.4384	-0.17388	2.11783	5.12488
SIDM00362	-1.57343	-0.83108	7.87255	-0.74223	4.8042	1.25992	6.35632	-2.12431	-0.23442	2.64862	2.301	3.12499	-5.5616	4.73126	-3.08896	-2.16995	-1.85431	-4.41711	-3.4018	8.31902	4.52054	0.71955	-7.0743	2.85091	-5.31107	-0.52598	-8.42234	-2.64322	1.58594	-5.87439	4.98337	2.96518	-1.9418	-1.2859	-4.72882	2.78388	0.26919	0.6837	2.42495	-2.40425	-1.4246	-0.57156	-3.25314	2.02934	5.40215	4.66169	0.89805	-2.49072	-4.06797
SIDM00363	-2.32347	-7.77561	-2.81731	1.94105	-0.30441	1.91108	-6.62528	-15.61248	-12.53646	-7.83345	3.82343	12.2434	-8.31876	9.96072	6.09341	0.11094	5.23708	10.22338	11.50473	10.63219	-4.05873	-3.49398	-0.36396	5.06713	-5.91513	4.86286	1.37322	3.0605	-5.52426	1.84989	-8.59327	9.68448	-5.1698	8.61081	14.28866	-2.68834	-4.18236	-1.32249	3.81392	9.49071	7.14061	-1.1295	-12.13149	7.0603	2.14368	-2.47507	-9.10044	4.81702	-2.12817
SIDM00364	-11.31591	1.42392	5.7174	-9.30831	5.27304	10.57627	-6.71916	-6.39662	7.44459	3.88639	3.55643	11.57595	-1.23969	-5.04139	4.90004	-6.70454	2.16958	2.50042	1.71298	-1.04963	0.44196	6.16013	-0.99131	9.12798	-20.00127	-9.20528	-7.26608	2.32918	6.60772	-4.01025	-1.75198	5.60776	14.66628	-2.59878	-1.52274	1.26466	-7.89706	-9.01176	6.44483	-0.24904	1.17156	-2.20879	-0.5293	5.59035	-3.8691	-5.39008	-3.1288	7.15497	1.86144
SIDM00365	1.24107	-3.76844	5.94842	-4.46708	1.83188	7.60302	-0.41072	1.43323	-1.97583	-9.40297	-4.82518	-3.18828	-5.40149	-2.60962	-2.79008	-3.328	-4.96037	-0.77055	5.8784	1.49789	4.16026	0.88725	4.50698	-0.92651	-10.44493	6.62534	-0.36615	-0.0281	-0.59291	-8.77029	-1.56644	-4.74575	0.95618	-11.07756	5.66225	-0.13563	0.27994	1.10702	1.37103	-5.88741	1.19435	8.26038	-4.74439	8.7241	3.37529	-7.3587	-0.54595	-4.39063	2.63635
SIDM00367	-0.23393	-3.91225	0.44972	3.2381	-5.35545	5.79074	7.54103	-3.52901	3.98057	7.59908	-5.05066	5.88132	-1.66699	-6.51448	9.9415	3.89233	0.30866	-8.93751	-0.03487	-0.06583	-1.539	-0.51146	1.39718	6.06874	1.06613	6.29684	6.16701	1.67285	-5.2672	-3.05353	1.42941	-1.28932	0.50426	-5.00599	-0.59014	3.732	-10.44306	1.90195	3.19685	2.22618	0.21005	2.37845	-0.9429	-6.27976	-3.71453	1.3314	2.15141	-2.26412	-0.02791
SIDM00368	0.87463	3.07996	-1.41594	-0.66199	1.59634	10.16302	-3.50109	-4.97998	6.55706	-0.92462	0.88192	1.73989	1.23438	-3.97011	-2.10341	-3.24704	1.64912	-4.65929	-5.38954	1.12922	-1.39567	-2.29502	-3.73863	2.62449	-10.61335	4.84808	3.42431	-0.00898	2.5079	2.60482	-9.3802	-3.23813	2.70904	-2.35996	9.15397	-6.95434	7.88377	-1.45189	1.94798	5.50712	-1.46265	-3.93029	0.60469	-10.34032	2.62902	-7.15819	-9.07233	9.86794	-4.36936
SIDM00369	-0.75408	0.71981	6.43597	-0.73824	0.33262	3.49058	-7.29445	-10.06765	1.27076	-3.42655	0.22673	-5.89058	1.96861	5.31078	-7.85035	-8.35099	8.72286	1.16425	-3.902	1.50315	-0.71186	0.94837	-10.28042	4.64456	0.66951	1.40873	-1.66466	-17.81291	2.71651	1.49937	2.3604	5.72665	10.63466	-2.25454	-8.15222	3.02173	-19.41106	3.13173	9.40702	-5.26517	-4.03997	-1.33301	-8.85088	-6.61855	-1.9815	6.55674	-1.68419	2.33084	8.76985
SIDM00370	1.22416	-1.17319	-7.89529	-2.94976	9.40732	4.98842	-8.69287	-1.22023	-1.95455	-4.01702	0.32632	0.19433	-1.25437	-4.79808	-0.19423	-9.11373	4.13846	0.45707	-5.36535	5.07054	2.51298	2.14949	10.97946	-4.66153	1.24717	-3.62599	-6.15632	7.09116	-1.83136	-3.85319	-2.60977	0.54701	-1.26494	-0.07563	-0.38799	-9.0949	2.63088	-7.97914	-2.53586	1.78816	-2.68778	1.10674	-8.11532	9.79947	-1.93855	7.40073	1.32949	2.86586	1.77769
SIDM00371	3.4752	0.67698	6.24252	-8.1983	-2.75307	4.05707	4.1442	-2.6815	2.40456	-1.1921	-9.24327	-3.5802	8.68632	-6.15335	13.5082	-6.90306	-1.27903	7.94591	8.74886	-5.73941	-2.49837	-8.29162	3.01898	-1.26399	3.55361	-4.00352	-4.86526	0.23853	6.95265	-5.30162	-5.7742	-14.58054	2.86967	1.24868	-3.90861	6.05691	-11.28633	-0.94653	2.86365	-4.97208	2.40642	1.45174	0.39987	0.76917	-1.62466	-0.11301	5.09205	1.95804	1.44404
SIDM00373	3.27807	12.47126	-5.02048	11.60402	0.05606	0.79651	2.40295	-2.56878	-5.23913	-7.9861	7.33525	5.91797	-3.28478	8.90659	7.33784	9.81941	-0.41788	7.51946	-5.47334	-5.25431	-1.51226	-0.55677	6.12778	-10.08418	8.02954	-2.07651	-4.33616	-6.80405	1.75518	1.23798	3.24933	-3.71953	-6.04608	-3.50611	-1.49971	-10.74866	-4.22642	-3.49256	6.65444	1.28163	6.70589	8.47702	3.52504	-10.00038	-3.08259	-3.04653	-0.60876	-3.71931	-0.17856
SIDM00374	-2.00501	-3.58834	3.27493	-1.37093	-6.74475	-6.3557	-6.46618	-9.51666	-1.04666	15.97484	-3.27266	9.33371	-4.4825	7.55664	12.80617	5.52183	8.791	8.17797	-3.34487	-1.87043	-6.98128	-5.2614	1.08589	-8.13532	-0.61925	-10.48189	-0.15024	1.35474	21.8812	4.27317	2.90825	-0.72126	-2.838	0.59956	1.55173	-12.29395	5.89479	8.9272	4.86988	11.59269	-4.47557	2.11512	0.06862	6.59521	-7.43581	-5.76867	-10.53829	9.8317	7.41911
SIDM00375	0.42725	0.24997	-5.77383	-6.71572	11.90871	-3.60656	-0.51877	9.06183	-12.56744	-6.83044	8.73922	-2.5756	0.77679	10.11029	-4.11314	-1.1777	0.62405	8.06148	0.08805	1.60501	0.88064	4.58014	-4.80438	0.31857	-3.77641	3.34503	-1.6774	-12.68716	-8.03169	-3.41822	-0.78599	1.42107	-0.16123	8.15666	1.07906	-7.8094	-1.41811	13.70663	4.76436	-3.36092	-0.75896	0.89489	0.08862	9.22634	3.68975	-8.07622	6.58357	-10.07293	-5.02315
SIDM00376	-3.856	-3.56112	-1.93082	-5.13065	1.83444	2.70186	-0.19984	-1.04537	-3.48721	-8.72139	5.83847	1.8951	7.98498	4.08236	-3.84995	-2.26954	7.44454	0.42676	-7.77432	4.5986	5.95557	-2.19498	2.05287	-1.28248	-5.20264	0.34273	-7.10706	-4.4701	4.81135	1.72455	-10.48183	6.29679	3.99472	14.889	1.47702	1.29525	0.17446	-14.9902	10.2487	2.82479	-4.14767	-0.36651	-5.86041	9.64351	-2.79004	3.47811	0.14712	0.58827	-0.44137
SIDM00377	12.43935	-4.96595	6.64278	-2.51298	1.44639	5.27396	-6.72377	4.76402	-6.08474	7.48095	11.86326	-4.63794	-6.50148	4.50425	10.99274	-9.44465	-2.84513	-1.18323	6.22878	-4.68312	-1.88264	-0.79414	1.08596	-8.24168	11.55839	0.87363	1.36031	-9.01829	-7.07521	1.31859	1.64698	-3.35045	6.70085	-7.40183	6.54885	0.46719	-9.80385	-0.83274	-5.47384	2.67625	-11.4117	4.22129	2.5644	4.37117	4.30308	-2.1775	5.77399	9.1019	8.0646
SIDM00379	6.17645	-3.33646	-0.99834	4.40872	-2.23576	-0.58915	-2.54287	-1.27805	-2.37993	0.52775	-4.82676	0.43834	-2.84643	-4.65804	4.1583	-8.79551	10.28651	4.71225	-0.38819	1.53601	-8.61913	-4.66622	3.5095	-1.62229	-2.51794	-3.42435	-1.49681	-7.05605	8.27002	-0.29119	-5.39457	-2.97669	7.33668	-1.84233	6.9405	-0.99579	-7.74621	-1.20284	2.53938	-4.60411	5.77705	10.45421	-10.00866	-1.67682	-3.56406	-10.37224	1.07872	3.95623	2.38945
SIDM00380	1.12781	-1.06619	-11.55703	-1.9862	3.37758	9.6347	-7.88765	6.60901	-5.26736	-1.05693	-6.18085	1.0044	-2.21862	8.61904	-1.15934	-3.34967	5.1054	4.75853	3.43854	2.60767	5.988	-9.12237	3.74757	-2.32177	2.56311	2.22942	-2.08629	-2.91251	-1.38877	-2.86419	-4.21062	-3.6297	-4.22592	9.07504	6.24935	4.55056	3.50561	3.14695	7.56395	2.10255	-9.76964	-6.13165	-10.71662	8.51779	4.26332	-8.02519	-8.47593	-8.04827	-2.2316
SIDM00381	8.75248	-0.71242	-6.32036	1.71903	4.9605	10.44652	2.68766	-2.84875	4.62868	-4.06272	5.17353	-0.95277	-0.36563	-1.79807	-3.86416	0.02503	1.63564	10.25384	3.00568	2.82923	-3.45235	12.12992	9.36329	9.50305	-1.62251	2.10771	-7.93836	-9.52226	-0.2537	8.47346	-1.8091	2.57016	-2.82194	-4.26287	0.25685	-4.62576	0.62909	9.3822	11.03737	5.16983	-1.44347	-4.69439	4.61831	2.03516	5.27211	-1.90254	-4.08805	2.91891	0.11717
SIDM00382	6.05475	-8.87823	0.10537	6.33849	-3.52215	-2.61562	-4.47812	3.44724	1.15911	0.43259	0.15291	1.2262	1.41174	3.77974	-0.9942	-13.75586	5.68272	0.34477	1.69493	-5.20399	6.62771	-0.31991	-0.56835	-1.95938	4.14909	-0.52943	-0.39927	-7.46437	-7.08437	-6.62719	-5.91535	7.40507	-1.72752	-7.36355	4.70855	-3.6532	-10.78425	8.197	0.2142	-1.35645	-2.38404	6.56775	-8.22196	3.13749	7.17199	-0.89669	1.43603	6.61628	3.08776
SIDM00383	0.62689	3.81689	-4.7659	-3.19909	-1.13442	10.00478	0.76742	-9.7052	-3.77404	-11.70245	3.13885	1.1351	7.07484	11.63701	1.69857	5.01512	0.32273	7.13267	-5.74493	11.20388	7.1358	14.5007	-6.42189	1.37636	-8.39676	9.50891	-0.81042	-4.71901	-1.30401	-3.69942	-10.93921	-13.46475	-2.54257	12.43687	10.3107	9.9227	-3.43919	2.08208	1.77568	4.73728	-6.59863	-6.6508	-3.09088	1.2108	1.67328	-8.62391	5.82684	0.63785	4.17383
SIDM00384	10.98135	-6.05759	6.06283	-5.6675	-7.38629	7.26414	-3.57787	-0.94593	3.79659	-3.58711	7.14724	-6.5463	-7.97674	8.75565	-0.51901	6.3947	3.97447	-2.44216	-2.61684	11.49221	-4.73798	-2.1798	4.78905	-3.36735	7.08555	-5.62474	-6.84846	-9.75018	-0.65737	0.88034	7.50417	11.87162	-4.29681	-1.75377	3.97301	15.76175	-3.78819	-5.0146	4.19825	6.59173	13.3494	0.24735	-2.78411	0.44612	1.71349	7.24125	4.53112	-10.73463	-10.12619
SIDM00386	2.73942	-9.71188	-2.36294	-1.19137	-4.13734	6.43464	-7.95639	6.22483	9.78881	-6.85301	-9.63959	7.15048	7.16106	-1.97918	-3.55282	2.39852	0.8673	-3.26741	2.31513	2.88856	4.64033	-3.07929	2.64821	6.18634	7.17481	-7.26443	-6.1961	2.51574	2.72274	0.98972	-15.45396	2.16324	-1.96731	-5.85893	-9.64068	3.90434	-1.6465	4.09093	10.51017	-7.64405	3.34197	-2.25192	-3.29302	2.3178	-6.12806	0.8767	5.47417	7.40104	-10.8378
SIDM00387	-4.71229	-7.99824	-4.97137	-5.04642	5.1128	5.12219	2.01126	-0.26287	-7.30519	3.41285	-7.83753	7.28779	0.07577	7.20072	-1.43393	-2.95131	-3.79902	-7.06255	-8.13326	5.00423	0.41538	-3.87431	-2.90808	-14.52049	1.82817	7.32619	-6.14378	2.74571	6.72316	-8.73838	-11.75986	-0.25305	-2.38384	-2.30454	8.10858	5.82167	1.63176	-1.89129	-4.24722	-2.06237	-0.87958	-2.91743	-2.4031	0.74899	-4.99748	0.64541	7.30973	2.93634	-0.72569
SIDM00388	-1.56086	-0.64615	4.05287	4.57079	5.93669	3.16551	5.71462	5.97975	1.76729	-8.59064	-2.59114	-2.43771	-3.75659	2.22915	-10.73671	-14.24098	1.15971	-4.7615	-2.58385	1.72553	1.87528	4.08383	4.23021	0.11424	-2.98638	-10.03007	-1.72409	-0.95513	1.54929	-5.17147	-1.165	-4.02152	2.97881	-5.63708	3.98174	3.56478	-0.96409	-5.41079	-1.72592	0.45587	1.28918	-0.53352	1.18457	3.78262	6.55747	-7.57501	5.78538	-0.27176	-7.51901
SIDM00389	8.88556	-3.2289	-1.09277	-7.78257	3.16451	0.06252	6.79839	-7.03118	-11.03812	12.28273	21.03738	-5.29106	4.14142	-1.71534	-2.83793	-2.33191	5.20216	0.00321	5.82915	-1.25507	0.55178	-0.72083	-2.38073	6.15055	-1.6798	-5.93996	2.04236	-0.8672	17.82589	-2.23896	6.96576	-3.94628	0.78901	0.36916	-11.83895	-12.99952	-1.72747	-10.37281	0.31927	-7.89951	2.75844	0.84339	-7.29403	1.02406	3.95777	-3.37998	10.85188	11.29464	1.78742
SIDM00390	11.64639	-3.74593	4.06672	-5.21652	-6.85783	10.97184	-0.18596	-2.05319	2.29698	4.20082	3.69868	-3.82265	4.98095	-2.7026	-0.31057	-6.33375	2.15906	-2.32829	1.01553	6.02448	2.28022	-2.21664	-6.35735	-3.79549	3.53829	-6.6808	-9.57853	-1.6915	2.05979	0.64115	10.41589	6.07972	0.63374	-9.44747	-1.22029	11.63431	-0.96916	2.78215	-0.28256	-2.29036	4.34117	-6.45999	9.0294	-4.78201	6.7351	5.75686	-6.75414	5.10806	-7.53926
SIDM00391	-5.57336	4.07911	1.31123	-21.11613	-2.08366	-8.39573	11.62896	-5.91853	-0.25014	4.42998	11.1103	1.79641	2.08497	3.75291	5.33329	-0.80782	-8.05455	-6.99108	1.49418	-4.84928	-7.22057	0.98877	-1.78366	2.47144	4.29848	8.6828	-19.61303	-1.63809	-1.70483	-2.14703	4.52403	9.91835	-5.268	1.35047	4.79832	9.52497	5.93961	4.16145	8.85414	0.00482	5.07394	0.93755	10.35781	-0.69545	-3.93559	-6.18645	3.15424	10.1709	4.47736
SIDM00392	6.57777	7.36805	-1.27774	4.38273	2.531	6.46093	-7.56804	9.13014	-2.82532	5.23072	-8.37588	-6.50871	-3.70426	-3.03969	5.24506	-1.41038	-0.42728	0.11403	1.63829	-3.76567	0.48741	6.01671	0.23854	1.0263	15.51288	-3.61793	3.42596	2.05116	-3.14327	13.61716	-5.21896	-9.66468	4.3539	13.59503	9.98053	9.58123	-4.68977	0.08761	-1.872	-0.0345	2.26966	-2.26115	2.25412	-4.00949	-4.52688	7.58325	8.65248	0.7813	3.1343
SIDM00393	-9.20722	2.34404	0.77259	6.65097	-3.81623	7.52401	-1.99182	-2.52814	3.25022	3.08542	15.13229	10.51164	-1.49578	8.44735	-6.16001	-5.81046	-1.93006	-3.21728	2.81327	0.06898	-7.63774	-5.22294	7.38417	1.8698	-0.66672	-0.62677	-7.50843	-7.13137	0.85403	-13.85201	12.92788	3.50545	10.46504	-5.88909	3.72325	7.15366	-5.78148	-4.12236	7.76661	-6.13596	10.56893	-5.04705	5.30582	-3.6226	-15.47534	-4.01272	2.31109	-5.03398	1.64376
SIDM00394	-2.12163	0.02002	12.26422	3.69803	10.38771	5.87456	-3.75979	2.46478	7.00779	-11.75054	2.40904	8.58822	5.92839	4.22835	10.99866	-6.35112	5.03559	4.81663	7.28622	-3.92519	-7.39969	5.14566	7.20082	7.02617	-0.82017	-6.42107	-11.92295	-2.29251	-0.7616	-5.42292	6.82104	0.12549	-0.04033	-4.42793	9.28904	0.83603	-15.04617	-0.99659	5.3517	-5.72904	-2.09329	10.54731	9.56637	-3.62502	3.0102	-3.22338	6.3403	4.36596	1.75511
SIDM00395	-8.82692	1.32652	3.1375	-0.90111	5.889	-0.39784	-3.5594	-0.56112	-2.98755	2.41672	-1.36284	0.516	3.29241	18.04275	-4.69383	-3.40803	6.81121	3.99825	3.82959	-2.27892	-3.59264	-3.65685	-0.77626	-17.70387	-1.35079	6.97215	-5.30702	8.91018	0.98315	-0.57908	-14.20549	1.94323	-3.65704	-6.66715	3.54297	2.04901	5.9954	1.18607	0.0878	-1.39055	2.05313	6.82288	-4.48375	-0.32939	-3.82432	5.24118	12.11889	-4.80702	0.63222
SIDM00396	2.00923	-2.61568	1.15958	-2.39434	-1.89604	9.99149	-0.0978	3.93771	-4.50714	4.46153	-2.47369	-8.19624	6.50375	6.49781	10.79245	6.97319	1.002	0.04083	3.71096	-4.65012	2.9624	5.48717	0.0408	4.47886	-0.30873	1.11407	-3.19146	-2.58749	-2.24738	-2.59011	7.13492	-1.34006	-5.58602	5.44613	-8.48436	5.02721	1.40506	0.39128	-1.18174	11.04978	-3.05528	-1.75709	-2.04073	-0.63179	2.04851	5.78361	-1.35883	-3.91463	-2.20846
SIDM00397	7.75242	-0.82675	0.16042	2.92867	6.01354	5.13438	-4.85708	5.50548	2.25999	-2.03291	0.91301	-3.43195	-6.38484	-1.58982	-1.46748	2.78373	1.56114	-1.30336	5.80609	5.39746	3.04522	6.36942	-0.55463	8.55054	-7.73187	6.54522	-7.52147	1.41735	-2.17187	0.25428	0.6279	1.26625	-4.13781	11.79064	-3.38089	6.97977	-8.62785	-3.2626	0.96428	-0.32271	5.34469	-1.02231	-11.35305	3.14669	-12.55157	-1.19022	5.78656	3.80076	0.19362
SIDM00398	6.60421	-11.27854	6.37834	-0.68746	4.95719	1.79012	-0.92575	-5.97124	0.45079	-0.85934	-0.1056	-4.33561	-3.05112	-0.63798	-0.91783	-0.25427	-6.16262	3.12303	-1.45171	-2.65721	-5.68592	5.95386	3.35079	5.30094	-0.59923	-7.35913	-4.21145	-3.65142	5.22902	4.28925	-1.88762	2.58559	-4.55934	-0.14445	5.92167	-3.62208	0.97889	5.97303	3.2973	5.12444	-5.56156	-4.86726	-1.37717	2.19133	-1.3836	-3.11837	-0.51677	0.06481	-0.9367
SIDM00399	0.49921	0.4045	-4.69336	-2.13498	7.40416	-6.82444	2.8301	0.85676	-3.94705	7.56093	-2.71663	1.71358	-0.76344	-2.38755	-4.39966	-0.6413	-0.89605	-1.7813	-0.70374	8.77657	0.92623	-5.37405	2.33343	1.38757	-2.71036	0.14208	-1.69361	-1.58591	-0.75188	-3.81819	0.03281	1.43339	2.90211	9.20498	-6.00577	-0.14912	6.09167	1.1034	0.31444	-0.05232	-0.76899	-3.98913	1.82396	5.42998	-7.26016	-1.73547	5.64988	-6.05019	3.68493
SIDM00400	1.84428	-3.0704	-0.37179	2.07095	6.48416	-4.63467	4.94492	-2.79596	2.95527	6.32735	-1.89396	-3.35222	2.76964	-2.00511	-1.51761	4.47755	-1.66584	-1.45676	-3.83621	1.73782	0.86027	-1.52472	-1.09245	1.52413	-5.12494	-1.60535	-0.49617	-4.79002	2.62699	1.70793	0.0769	0.4058	-2.04082	-5.2796	-2.15497	3.12189	2.92933	-1.08216	-1.08168	2.4617	-2.07192	-2.85785	-4.44208	-0.15748	2.53416	1.25741	4.88261	3.26229	-1.82461
SIDM00401	1.07988	-8.8547	-4.08987	4.70821	-2.4495	-4.94949	-4.13789	6.57895	-1.81325	1.03247	-4.24371	-9.55584	-1.87847	-4.67887	4.1016	-7.76541	-6.88534	-10.01162	-10.41929	3.67521	3.10891	-6.19424	-1.81521	-3.72638	4.68569	3.06074	-0.15675	-6.8639	5.58021	1.21995	-4.40664	10.14189	-1.69907	-2.37698	-1.73768	0.3516	-6.34408	15.14337	10.13243	-1.41281	11.42086	-4.82205	-3.28102	-3.70171	-4.30342	-3.74935	2.15463	-1.08428	2.4529
SIDM00402	8.24382	2.16737	-12.42837	10.88966	-4.68944	18.93712	1.06322	-3.89599	-9.93805	-2.34116	-0.83637	-4.37167	15.70928	-3.87897	5.72469	-1.78574	-0.60276	8.39629	-2.81308	-5.76045	-2.91413	2.84394	3.0835	3.5527	4.67147	1.86217	-3.15746	-8.02734	3.98264	5.95208	-1.25781	-14.58685	4.3788	-0.09051	-3.84282	-10.87043	8.13923	-0.38659	-16.96788	-0.67332	-1.33332	-11.01344	-4.39092	3.66777	-14.87098	1.72056	-0.57569	-5.96045	8.76609
SIDM00403	4.7315	-6.30108	5.24117	-6.34575	-9.50658	11.60757	5.23544	2.24846	-2.78118	-8.9511	-1.72333	-7.24756	-1.50956	-3.98877	8.89086	-13.72674	3.30797	4.51789	4.1694	-7.39562	-0.45361	2.89197	0.64261	5.26663	-5.76723	-3.93574	-7.42345	2.86286	9.21437	1.49588	-9.03001	7.41196	-3.7355	-5.60535	-7.03193	-6.89943	-0.65335	-6.85394	9.76252	-1.74986	-1.10056	4.05902	-1.44554	12.4453	-0.50547	-0.12883	4.4078	5.44608	0.06904
SIDM00404	2.52169	-5.80907	11.42881	3.33404	-8.50111	-1.7767	4.86909	5.47046	-2.3759	2.2992	6.03065	-0.74303	-2.36792	-2.60762	-2.51781	1.45478	2.77285	-5.16937	9.91911	1.37278	0.63177	11.66994	-7.22936	-3.41239	-2.67397	-10.1755	-9.1079	-4.62655	3.89854	-2.34115	7.59664	2.84099	5.29541	-6.43708	-4.16858	-0.08097	-0.2057	5.54525	-9.83353	-1.97613	-1.2867	-2.64474	3.5946	-2.32795	3.32881	0.35872	-4.59374	-5.1189	0.03789
SIDM00405	-0.73271	-7.91311	1.99913	-7.76428	-1.75278	-4.64712	14.1572	-15.4932	-2.51143	3.17599	8.86194	1.50922	0.94503	1.31195	-6.29194	3.77318	1.55005	-0.58812	5.92855	-6.56093	-0.73111	1.68136	-1.02321	-1.8666	-0.05956	-9.88341	9.03233	-6.17144	17.33167	-0.33467	7.057	-0.34286	-3.40444	-3.00023	-3.51396	-2.59041	-3.34744	-6.91144	0.39717	-7.51111	-1.3304	6.27584	-9.9425	4.02804	5.99301	-2.92923	11.13846	1.60989	-0.30092
SIDM00406	4.95429	-8.08864	8.71256	0.44318	3.34295	1.10888	0.31741	-1.77859	-7.17997	-6.38382	15.41253	-5.34149	3.28825	4.33662	-2.30509	-3.06711	12.39499	7.83444	-1.81332	-6.98682	7.3597	11.79505	-0.52652	-0.65327	-7.25797	-12.43224	2.25066	13.32912	12.98878	-11.44503	10.53158	-8.76854	-2.34207	-5.55827	-1.77726	-1.24971	-9.78637	-12.14283	2.9244	2.44651	-3.56322	3.59198	1.88972	4.22224	4.03063	-9.25323	15.23267	-11.33968	-7.8664
SIDM00407	-0.70193	-6.71988	5.84778	-6.90075	-1.57082	-2.3865	7.43065	-2.42396	-0.38519	12.52527	7.24118	4.14076	3.59805	3.25641	-4.25928	4.04032	5.8213	-4.7291	0.88438	0.43188	1.94288	3.23237	-9.36506	-0.81062	0.93774	-11.978	-0.97085	2.73386	13.60723	-0.28813	15.83606	3.50419	-4.98841	-0.97201	-10.32297	-2.4743	-12.31085	-5.27604	5.66014	-3.50863	-11.04249	-1.37625	-2.7233	4.88148	2.36559	5.13773	4.41649	-3.21947	9.30384
SIDM00410	4.52315	-5.2476	2.30989	-1.40886	-0.22075	-0.8811	-0.61573	7.30628	0.80678	-2.59344	10.88102	-5.60537	7.51942	0.03836	-0.69926	-8.38659	2.12332	6.78973	-3.38855	2.36451	-1.94733	-9.18089	5.8212	-7.8881	-0.44688	-6.38589	7.98957	-1.5416	-2.55936	-4.00506	-2.05838	4.42117	0.70323	-5.77365	5.51507	6.33872	-0.76391	7.54292	0.9052	-7.60047	2.68211	-4.04517	6.57174	5.34131	-3.23239	-4.26501	-5.20326	8.65629	-1.62229
SIDM00411	-3.84253	1.79811	-0.06798	-4.367	6.03965	2.62967	1.77003	-4.54581	1.43535	-0.02043	8.75803	3.79333	3.06181	0.79091	-4.96483	-2.89362	2.01325	15.82914	1.50719	-4.23159	0.03808	1.91846	4.02663	2.26205	0.39138	8.07311	-4.35741	-3.47891	-1.69985	-2.10096	-7.17055	1.30237	8.69151	-1.20593	-6.84794	-6.04472	2.07247	5.30612	9.7965	-9.74698	1.62632	-15.5554	-4.36562	1.71477	-8.69661	-11.34504	2.67163	1.72429	4.79581
SIDM00412	2.62527	-6.62284	18.99379	-5.42498	-2.11151	10.98714	2.92704	-10.8212	-1.17762	2.81964	5.73158	1.50705	-0.96832	-0.54085	-5.26481	4.81345	11.82578	1.35056	5.20108	-1.7284	5.36251	0.50569	1.11231	-2.26795	-11.85924	-2.32185	-14.10423	5.23038	0.71142	2.75623	10.58082	8.41459	0.43801	1.00463	-2.75792	-4.12555	-2.88026	5.84808	11.91872	-1.79851	-1.91712	-0.64597	0.12605	7.51935	3.85016	6.41163	-1.46244	0.61694	-1.02019
SIDM00413	4.23216	-4.80697	-1.58656	-15.67267	-2.98443	2.14956	8.89957	-9.37232	-11.06737	7.29784	9.18379	-0.9486	12.16283	-0.39231	-11.12184	-0.2796	6.1202	11.14878	6.26943	-4.64407	3.42402	1.18584	-3.07912	-5.06736	-7.508	-9.04517	-2.33957	1.00447	9.97336	3.83623	11.95263	5.86556	0.42244	-10.59445	1.27144	-5.98889	2.98718	-1.06165	2.54164	-1.38445	-6.65266	0.32171	-6.4358	1.91968	11.59637	-3.00827	7.50107	3.4559	0.47854
SIDM00414	-2.26686	-6.71785	4.85729	0.54051	-2.05415	1.28494	-7.63446	1.0368	-2.88761	5.83789	-1.83565	-1.90287	5.87595	3.15302	0.43995	-7.94961	-4.88117	-1.46427	2.05264	-6.18858	4.13274	-3.66513	1.89887	-7.34738	2.06929	-2.2918	-2.40598	-7.61774	3.97268	-5.3053	-0.67896	-0.05297	-0.84607	-6.80243	3.09518	0.92176	-11.56606	1.85822	4.28639	-1.43692	2.97466	4.53396	-5.48492	-2.30207	-5.4397	-2.10058	-4.40108	1.97063	-4.9678
SIDM00415	10.93012	-3.27679	-3.09184	-6.03566	3.20143	-3.18441	12.63804	2.77213	4.27951	17.49101	0.32753	-5.94324	-6.62448	-6.85462	-13.98542	2.86721	-0.39278	-4.4854	1.48164	8.89291	1.89314	4.30807	-7.5481	-3.99484	-3.76148	-4.15795	-6.02139	-8.22438	15.03044	3.98357	6.03724	-2.37949	5.777	3.93563	-1.75346	-0.15536	6.1056	1.41339	-6.81576	-1.88152	0.23397	-10.63199	-12.65143	-2.39713	-4.94888	1.37958	1.47107	14.66688	4.31145
SIDM00416	6.86054	-4.24276	-4.51509	-11.9814	-2.92101	0.06539	10.96875	-4.42693	-3.39615	9.95076	12.80073	-1.48233	-0.64647	6.09933	-4.75726	16.08312	4.61973	-4.80357	2.65039	-7.87398	-4.03419	9.94333	-5.70784	-6.33793	1.57398	-6.38291	0.44091	-6.3361	7.19884	11.64792	8.62378	3.0709	1.48624	-0.0027	0.26534	1.69998	2.66834	-7.55955	6.66308	1.24068	2.67901	3.13788	-1.42211	4.71977	4.52923	4.48128	13.26831	-7.81333	-0.37259
SIDM00417	-8.91333	-11.27102	18.61325	-16.49926	-3.57794	-5.80972	2.58975	2.51131	5.5402	5.20109	6.78978	-8.85419	8.54743	3.1067	-1.65027	3.65053	7.43418	-2.28729	8.40545	-0.05307	-6.02042	-0.52904	-7.32585	-1.51426	1.74716	2.78508	-20.16827	-2.61667	6.04492	1.34643	2.35815	11.04127	-5.23141	21.09373	16.60781	-10.83519	-1.43524	5.70762	4.01064	1.39373	-5.61249	-7.22793	-5.47916	4.75572	-0.64838	-1.07071	1.3942	-6.42811	3.80747
SIDM00418	0.18754	7.46791	6.99142	-3.54386	6.6851	4.50743	1.09812	1.05258	9.36554	6.67573	-8.67011	-2.4361	1.31142	-3.4591	3.55405	-2.89376	9.48272	4.95174	6.89536	1.00648	-4.0694	4.66268	4.968	-0.26175	-2.46642	0.47949	0.32859	8.8072	1.19525	-2.44229	2.26577	3.20599	1.24705	-2.14444	-12.47376	1.90985	-6.89583	12.22915	-0.52854	5.76983	4.37622	-2.92442	-12.41587	-1.14153	-6.25265	1.52026	10.4343	7.12132	-3.11781
SIDM00419	2.34256	-2.39747	3.02848	-6.72995	13.22445	9.52022	-13.04429	-4.57028	12.44552	-4.18217	-5.09876	5.14909	5.06935	1.91074	-0.71658	-7.63229	2.47011	-4.23472	5.87591	-1.76635	3.5397	-6.84998	3.76768	0.02296	8.29074	-4.15558	-2.4881	11.45056	2.47311	-2.42851	-8.25829	-0.30821	-3.68706	3.00642	-0.0624	0.76652	-7.34575	0.43942	-0.00314	-2.94282	3.36226	7.56516	-10.12072	9.01462	4.19139	-4.13509	4.67583	-0.96512	-7.73588
SIDM00420	-1.7961	-4.31056	-5.21453	-9.53083	-6.13299	2.56464	3.07399	2.99046	0.40348	5.69624	-0.00988	0.5233	-0.3604	3.1041	-0.66947	5.85695	-3.87076	0.11169	3.50314	-5.77739	-0.70408	-0.04976	-6.86881	2.53791	5.91959	-1.96052	0.04027	-6.26766	2.70074	-6.84936	-4.57963	-3.14589	-3.72957	-3.10176	-1.52437	-4.79197	-8.83241	-1.98872	3.9461	3.73755	0.91615	0.26677	4.70061	-3.01098	-10.8748	3.25008	-4.29032	7.87726	2.38523
SIDM00421	12.09971	-2.40608	11.76675	-6.88224	-7.09383	7.14088	-4.77414	-3.81848	-4.84649	2.57853	5.25572	4.18191	1.2034	2.53989	-3.04583	-0.12334	0.90624	11.28813	1.16032	9.90286	-6.23361	-7.97479	-3.16637	2.53246	-7.25993	-12.7597	-18.24875	-3.9715	0.45602	0.37409	16.31376	10.9644	-9.38273	-3.90199	-1.70003	10.21192	8.9987	1.24621	-5.64928	-5.04891	1.62907	-0.22518	4.80574	-3.33389	3.48077	5.88294	-3.4413	-4.83148	-15.39467
SIDM00422	4.71824	-6.35267	4.11663	-4.11168	-0.79692	-6.51513	0.53571	9.06573	12.01466	3.26538	-2.67154	-5.30738	4.65868	0.05424	-1.35637	-3.67486	3.29803	-8.70229	9.67852	-0.5396	-3.36184	-1.863	-8.03749	-2.63525	-4.3713	-12.22929	-0.49132	-7.10156	2.48436	2.24941	4.67896	7.48654	-1.82838	-5.281	-1.71753	-4.8939	1.27871	1.77638	5.42048	4.29078	-5.37446	-5.04363	15.95967	0.82031	-5.68189	7.12795	1.87791	-7.86758	4.90087
SIDM00423	-1.44999	4.26966	-2.13268	-1.10877	18.69863	-7.61491	-8.54456	-3.66163	4.22315	-0.17985	8.35874	-1.26076	1.92195	5.85065	-4.81486	-17.69556	16.39462	0.67075	3.84203	-7.27166	4.80292	2.5672	11.52148	3.20629	-0.77983	-16.12613	8.04587	-9.09501	-4.43769	-7.98397	1.7554	5.7675	3.34311	2.4871	-10.56099	10.21847	13.56897	-7.38953	7.52972	-13.67281	3.87925	4.42142	6.65203	11.40331	-12.1347	-1.08442	9.21439	-7.16488	-2.4835
SIDM00424	-1.0325	-3.56674	1.20711	-0.5911	0.43552	1.19588	7.01086	-8.97376	-8.03856	4.62005	3.02872	6.85378	-12.23505	-3.05456	2.0002	-10.96246	3.52779	-10.06064	4.65863	5.39999	2.12545	-0.77699	-5.50642	4.6581	-7.95956	-5.31177	5.35827	-0.55407	4.62834	0.03424	-1.21345	-5.83825	6.41388	3.98513	8.02623	3.42207	-3.10609	-0.44763	-0.88453	3.67485	-1.34262	-0.98624	-4.16624	6.16576	5.92265	-3.70654	-6.58712	3.73491	-1.32167
SIDM00425	8.55324	10.30828	2.29253	-5.22526	-0.24929	2.71092	1.23579	-0.36284	-2.21986	-11.56405	3.19036	-23.71014	13.92274	2.5062	9.91909	-0.28998	4.93787	-0.69011	7.30042	-6.25341	2.82993	-9.14909	8.0201	-5.86782	7.45498	-2.87304	-3.99955	-14.83141	0.14221	4.26646	2.04691	-3.23592	7.85831	6.84809	-9.45766	6.77539	-3.37751	-3.69022	-2.70751	-1.83549	-1.15059	14.18951	5.2019	7.75115	-0.81605	2.8867	5.86737	6.62247	1.73095
SIDM00426	-5.5089	-5.95757	-5.81336	-0.04542	0.53552	9.10965	-3.305	5.33461	3.76905	-12.90497	4.65451	2.66204	-10.42494	5.30748	-0.35515	-1.27994	2.99793	-8.31967	-2.51498	-2.39657	3.39126	3.18604	4.44255	0.02219	4.94269	-0.44235	1.75401	-10.38947	-3.79567	6.50599	-5.54234	-6.64073	-7.52649	1.13787	-3.97576	0.86415	-3.97784	-1.92418	-2.18452	-3.17698	0.36766	-6.68661	-1.03154	0.13731	-4.33655	-1.52197	-2.1353	-5.385	16.48247
SIDM00427	0.12761	-3.83439	2.93153	3.79636	-0.95069	1.6511	-5.32939	3.1228	12.31857	-9.7972	0.94042	-4.36949	-4.07348	-3.10691	1.5446	-2.6711	2.60479	-5.17935	-1.40115	-0.85014	3.53659	-0.45418	-1.53966	-1.28658	-8.55877	0.87641	0.63586	3.8517	-0.29848	0.49201	-4.09607	1.35971	-0.39831	-11.70116	-0.16704	0.9033	-5.89292	7.01243	-5.65261	-4.26067	1.16706	-2.41828	-12.24425	-5.2337	-0.28417	-6.45006	8.91829	4.16842	0.94515
SIDM00428	-6.27226	-2.24129	5.20385	9.77505	3.11361	5.84457	-23.51033	9.32249	-6.51955	5.77042	-11.66206	-12.01894	-10.29224	9.86842	5.13635	-8.89628	2.30055	8.03383	13.38933	-5.48422	1.99509	-10.75346	0.01349	-6.24728	-0.59092	-3.26646	4.22505	0.82161	-2.33265	-3.64606	-1.29763	-6.0617	-6.56629	3.06312	-0.05478	-2.27894	-6.66593	-15.95475	-5.6566	5.60064	4.91011	0.53982	-7.50922	2.64708	3.50171	-1.89691	6.16225	3.37875	-3.72392
SIDM00429	-2.02966	-12.75486	7.95393	-3.62581	-0.45484	5.99163	-0.08437	-5.4621	-8.20014	-6.0386	7.0211	2.431	0.3346	-1.10531	3.35101	-12.2362	0.39536	1.03218	-11.16148	-9.01157	13.37344	-9.28111	3.20341	11.42606	-2.2532	-6.15933	-5.53914	-6.1015	1.44125	-0.66225	-2.87416	1.87173	14.73684	1.73567	-0.69157	3.54709	-10.01125	-11.41784	8.94347	-2.59306	-3.3815	-2.72599	6.61929	6.32714	-2.65925	-0.49257	1.87939	9.37862	-2.30504
SIDM00431	7.55807	-6.81561	-0.70647	-6.16164	3.15936	5.17072	-7.08537	-4.40373	-0.89562	-10.75411	0.56269	4.30954	-0.31404	6.04629	4.60127	-3.83962	-1.73199	11.22903	2.55802	-0.84056	8.33829	1.40651	-3.14877	-6.34884	-3.17864	-2.01366	-9.04899	1.06749	-3.19916	3.32998	-3.55548	-5.01693	-0.95087	4.83322	-1.21858	-8.63361	1.69975	-12.0072	6.75869	-2.06283	-1.43044	-8.98143	-9.21219	14.14603	1.91747	8.8365	-10.94459	0.07325	-0.12372
SIDM00433	-2.09867	-6.95681	5.57108	-5.42217	4.07665	4.88419	7.28033	4.92482	0.67977	-4.25236	-5.93554	-3.82382	2.37466	5.8949	5.97768	-5.31269	2.08517	5.3421	-1.7041	-0.1294	7.5515	-1.56504	-0.91691	2.70978	-3.11204	0.91151	-14.2159	-7.86647	1.8914	5.59561	-6.75938	7.49675	-3.29532	-2.78785	-9.06977	3.48462	8.09039	-5.52548	3.87621	-6.30004	-3.627	-3.96582	-13.47927	15.33857	2.04859	-0.7792	-0.77625	-0.9892	4.81266
SIDM00434	-9.7037	1.35991	3.25408	-1.2794	-1.13956	-4.36185	-7.22495	2.08903	-8.32755	8.39186	4.04893	8.03986	4.50353	-1.43525	3.10212	1.95507	-5.79961	-9.10101	1.34895	2.6512	-6.59888	4.62924	2.1574	-1.63444	-0.47983	0.19705	-14.26866	-4.44129	-4.54473	-7.46086	4.28107	8.60664	-3.95998	-1.30779	-0.522	-1.07352	3.92836	-1.29394	-4.17921	-12.06055	2.77406	-3.03926	10.31143	-4.4155	-1.52138	-5.36323	7.76953	-3.71851	0.60967
SIDM00435	6.88168	-6.55889	0.00499	4.66192	6.93218	12.82063	-6.8476	-0.55544	3.51302	-0.69663	-2.33805	-0.2356	-7.17909	9.23059	-1.50871	-1.13928	-0.07841	-3.42737	3.37752	6.49915	7.18776	10.70574	7.05431	6.26585	-4.28638	-1.58992	-10.44174	-0.92656	-4.26389	-3.22036	-2.80088	-3.12774	-2.01867	-5.42587	-3.21134	-1.24957	-15.69493	-10.53347	1.97356	2.70923	-4.6301	3.32657	-9.44287	5.29163	-3.13553	3.83553	6.58797	2.2985	-0.03415
SIDM00436	2.98177	-2.25588	1.42455	-2.19372	-3.4797	9.27367	-4.87422	-0.50829	-5.73973	-1.5187	-2.84847	0.49977	-1.09393	5.6602	9.39078	13.61278	-2.35997	-6.6032	2.32929	7.84278	-0.76901	5.89328	13.93969	-2.32797	-8.06413	-1.53328	-3.83888	-1.23776	1.2111	-2.83067	1.5729	0.16329	-5.48055	9.63905	-0.02155	3.42645	-3.03616	5.32525	4.89888	0.08556	16.28181	4.02417	-6.78441	6.80064	2.3702	-2.25325	3.33869	2.58705	-6.40397
SIDM00437	6.47929	-8.20442	0.3623	1.93279	2.00284	10.01966	-8.88983	2.66498	-10.68715	-0.23122	-1.20428	-4.54439	2.04259	13.62299	10.51942	0.81182	-9.16187	-10.07582	4.20762	10.62908	6.4212	-4.3298	0.8668	-6.2125	-1.78522	1.90256	-8.90663	-3.3315	6.85212	-2.91697	6.29432	1.95	-6.98949	2.17318	-7.23037	-3.33637	-0.63166	7.91562	9.74407	-6.40795	-1.37037	5.90713	-0.33083	0.87662	-1.2695	-2.34579	-4.27989	-2.49715	-7.1256
SIDM00438	1.57284	0.6018	1.82741	-5.12443	6.45269	0.81686	10.42278	-0.78142	2.92761	3.27095	-1.69456	3.13743	-3.45922	-2.72602	-5.75027	-2.41775	3.27569	-4.15343	-0.17535	3.57934	0.3709	4.36017	-7.9156	0.63986	-4.32376	-0.75872	-4.99515	-4.75874	7.88093	-4.55835	1.32895	0.94691	1.66594	4.57121	0.67248	5.54733	-1.38096	-1.625	1.32527	7.12872	2.08104	0.19438	-0.23129	1.20403	5.92143	-1.18718	1.22277	-0.00552	-2.02584
SIDM00441	-6.91213	-4.90861	4.42745	5.66506	0.87403	-0.07794	-5.98533	-1.1702	0.02928	8.46602	4.07482	4.01237	-1.36535	4.71942	7.65716	-3.96679	-0.31206	2.45389	5.37304	2.05368	-2.34078	-9.06449	-3.08197	7.96963	-3.63169	6.93183	-2.02966	-4.11199	0.72098	3.2087	-2.28945	6.16732	-2.2828	6.22132	2.96947	-4.16399	-2.99601	1.01988	-4.42834	7.25343	-5.72845	0.37219	-1.08286	-2.31191	-3.05536	8.80006	-4.92708	2.22739	-1.19317
SIDM00442	0.67329	-0.86618	-2.46168	-5.03931	4.89805	-3.47064	-3.51239	-1.5394	-1.29535	-1.98824	4.62469	-5.09175	3.77454	3.72102	1.50158	1.6531	1.14541	5.0874	5.88471	-0.13069	-4.55174	9.34825	1.10096	-5.13882	-5.31637	4.34557	1.75092	2.93708	2.23572	-1.32989	-5.65435	1.75859	-3.90785	1.38425	-0.55994	-3.0099	6.52453	1.90063	0.55687	-2.92604	-3.06824	-0.85697	4.74912	-8.01421	-1.1307	-2.44815	-0.57896	3.17349	-12.43632
SIDM00443	-2.58693	-5.1734	1.77628	3.37217	3.95121	2.26519	7.45982	-0.97823	-3.51021	0.12346	7.09943	4.14806	-0.45333	5.35719	-1.69474	-2.6842	14.6501	1.47764	1.73096	0.48218	9.00418	5.04949	-1.33377	2.53648	2.62604	-5.85512	2.99288	-5.25921	4.12185	-4.23473	2.16613	7.92772	2.96713	3.66129	-3.1901	4.16496	-6.59109	-7.17186	-0.40012	-4.89869	-9.3573	-3.11281	4.13973	1.42841	-0.34482	6.72041	6.51457	-3.29481	-3.14289
SIDM00444	3.89347	4.71388	13.60495	-7.97987	2.56806	9.44664	-3.62112	0.07019	-0.27826	6.30554	1.57904	-1.01129	1.91101	-7.86434	3.33164	-3.47018	4.76944	-8.54616	-1.45884	3.17754	0.40944	-2.4979	-5.78509	-0.05517	-1.93688	0.32726	-7.48806	-7.96575	10.86805	-15.15469	10.62344	1.5317	-7.17879	-15.82898	-6.71879	2.46999	-1.6461	9.23353	-0.65991	3.74658	-1.79875	-0.76423	17.07262	5.13144	-5.00006	-8.45452	4.65656	9.86474	2.30013
SIDM00445	-1.78476	1.73083	2.37383	1.67078	-10.37802	0.95368	-3.24583	-2.98349	-1.74324	-2.98993	-1.13015	2.57807	-3.12662	-0.74749	6.92308	3.63064	4.2161	-4.54325	2.11833	6.6302	-3.81034	-1.58018	-2.09926	6.55069	-2.95179	8.4633	0.94699	0.48248	-1.10239	0.81786	7.97358	2.85803	2.77363	4.4919	-5.93602	4.49264	-5.00366	-1.58301	-0.37863	-2.72605	2.62317	-4.95456	4.88403	-1.6378	-2.30489	4.57865	-3.96567	-3.41478	5.5793
SIDM00446	-0.30153	-2.69997	14.0541	1.62938	1.44283	12.34023	-3.81464	-4.28924	-11.27076	2.18783	2.59035	5.96485	7.80585	4.43209	1.06186	-5.20515	0.15194	-0.65538	7.62097	1.02998	-7.5244	-1.22111	-0.75493	2.42272	-9.66376	-9.40653	-9.27444	-5.51811	2.44472	-10.03278	5.25518	5.53336	-10.0227	8.453	-4.07172	-0.54953	-10.29059	12.21022	7.64263	5.0261	-2.3202	2.3497	-6.88261	-1.23403	-6.20627	1.03857	-9.30688	-9.9766	-9.21512
SIDM00447	4.92091	-4.47093	17.78561	-6.09313	6.57112	1.55146	-12.57647	-1.06187	-2.45714	-7.27342	6.69327	-2.413	4.73629	-1.03736	-5.09148	-7.61524	5.08956	-2.88932	-4.80916	0.51047	5.98705	0.8156	-2.98789	9.00459	-4.37891	-1.27267	-2.28468	-6.8731	3.08855	4.83786	-9.03403	6.64397	8.81027	5.04132	-6.00434	-12.19334	-3.07737	-5.43111	15.7747	0.91156	3.10432	-8.09155	6.9092	6.88251	0.79096	1.64172	3.15816	9.5824	-4.32156
SIDM00448	-0.53548	-3.2291	-3.69655	-13.8593	7.28009	-6.21017	1.66135	1.81075	5.18513	0.90585	5.14208	8.66365	-13.07284	7.28823	-1.82419	-4.90028	7.18826	-2.30426	6.07067	-8.93652	-10.67427	9.35801	-3.15511	-6.13177	-4.76803	-6.4689	-1.27263	-10.59181	4.96797	7.70871	6.68637	-2.76104	10.26523	-0.83438	-0.61658	-7.0049	10.65642	-5.98606	-0.47702	2.46601	0.35387	2.75846	0.61875	2.28727	-0.56737	2.5554	-3.0138	-4.41009	5.92005
SIDM00449	7.53589	1.58138	-2.69947	-2.38796	4.22532	16.24905	3.30578	-8.30002	-4.22635	-1.91734	5.13912	1.3109	-0.46825	1.46931	-5.73729	-5.36661	0.40481	7.27233	0.65102	-1.42529	6.79951	1.64317	-4.50943	4.83463	0.18235	-0.85418	-6.31377	-0.68177	2.53118	3.58438	-11.12878	-0.16042	10.87827	-3.34481	-8.95001	-0.09516	5.98169	-9.03394	12.79675	-13.19196	-4.36695	-2.13364	2.5128	5.75947	1.81453	0.99027	-1.06189	-0.88003	-4.55861
SIDM00450	-1.88556	3.12095	-0.18284	-0.71672	-2.30862	1.31755	-11.54895	-1.93839	-8.59599	-3.66732	-3.08967	13.09061	10.06919	0.82596	9.84526	3.936	0.85206	-3.85624	-7.32768	11.30108	-11.44026	-7.8314	-5.54589	-0.92279	-4.55953	1.73707	3.73596	-4.40291	5.84723	-14.49899	5.67973	9.25464	-5.92109	8.19759	4.14911	1.91001	-3.31284	1.94316	1.14788	8.09978	3.86593	-2.16762	-1.87496	-0.18412	-4.61659	9.60598	-5.85932	-4.56427	-3.13631
SIDM00451	6.96732	-7.84274	2.17602	-4.84564	4.06033	4.10467	-3.87585	-4.34624	-1.96989	-7.30699	-1.53461	-3.57424	2.92052	-7.66741	0.70714	-11.52101	9.5129	10.44552	-8.77762	-2.2735	3.05234	0.82792	-3.34365	2.31556	-1.60939	7.68668	-12.10966	-1.43584	7.20308	0.25324	-7.61041	7.65075	1.63633	4.82732	-9.71648	-10.54304	1.08574	-3.0104	13.35618	-0.27904	6.06391	-2.17845	-3.05074	9.26265	1.40555	7.56946	8.80706	8.60813	0.37904
SIDM00452	-3.55718	-1.83132	-1.00756	-1.86319	-0.19575	5.33843	-1.26119	5.53907	-0.76193	-0.14046	4.40638	2.3353	1.03175	2.03863	6.39916	-0.07611	3.41925	3.53236	6.79973	-4.68618	2.58729	-1.15251	-1.45649	6.19521	3.18479	-5.14779	1.05556	3.13547	4.50069	-2.40265	-2.89718	-2.96586	3.50332	0.24376	9.70896	-0.48863	-8.56599	-2.08651	1.72132	3.10443	3.80841	-2.332	-1.26688	-1.58069	-1.78988	0.23375	1.4744	4.2524	7.47652
SIDM00453	-1.48613	-2.00588	15.68616	-4.63727	-1.62704	15.78008	-7.97197	-5.09386	6.80138	2.71605	2.26413	5.22925	1.61408	-9.25537	9.52491	-10.1927	4.33555	3.83726	0.98296	-8.15616	8.12746	-6.60459	-3.47855	-2.84359	7.41681	-9.87203	-4.801	1.36242	-0.13269	-3.87863	-6.80849	0.26346	3.79021	-5.61679	6.75755	4.5309	-7.88444	7.12416	3.72851	5.41211	1.40772	-3.50334	-9.83899	-2.17081	-7.01273	-1.98894	8.08213	-2.28955	10.1051
SIDM00454	1.91294	-15.2828	-11.25127	-1.68591	8.2874	-8.78809	-8.9677	9.82143	5.68917	-4.29406	-1.50661	0.58165	-3.95682	4.51249	0.88572	4.4308	-7.06086	-2.52958	1.39865	-1.90952	10.80948	0.79205	-2.40956	-3.02122	1.31557	5.25478	6.87485	-9.85504	-0.40669	5.55782	-1.25287	0.34462	7.02925	-3.56838	-3.34029	6.82631	8.63565	-2.11252	2.53708	-3.12143	-2.83408	-1.48242	1.90802	-10.7215	-10.82754	-0.40516	-13.08333	-6.47434	2.94458
SIDM00455	-1.18205	6.6423	10.74648	-13.17868	-4.81219	8.17145	1.71491	-15.95696	-11.5728	6.69775	6.41101	17.03354	-11.40238	2.9438	12.54025	8.6566	-13.80521	8.80686	-1.57353	1.90108	-4.48354	-8.93133	2.33144	1.16503	0.18016	-8.71773	0.39123	-2.69255	9.76442	6.90438	-4.67902	-9.94507	4.2939	-4.2633	1.52786	1.32962	-5.77961	-1.08236	-3.16152	3.16366	15.39735	1.94724	-1.40204	-7.38284	-6.70624	1.81852	-0.30456	2.27817	6.36459
SIDM00457	1.84116	-6.91933	-1.37127	-7.95261	-22.43637	3.97079	4.62665	-0.17743	-3.87495	4.46059	4.63081	-5.19725	-7.80537	-1.12688	1.27177	-7.74692	-1.70964	0.29363	14.24059	-1.97987	-9.6763	-7.54723	2.47543	2.22731	8.35862	-13.79355	-14.24138	-4.43361	3.88494	-10.17705	-6.33541	-2.09348	-5.10895	-4.59657	6.58751	2.26493	3.68082	-0.19856	-2.21709	-7.63051	-8.39611	-4.18493	14.77646	6.01397	-4.3812	-6.53197	6.28539	-6.63389	9.70482
SIDM00458	3.52167	-7.46195	4.69304	-3.24395	4.38447	1.53567	-12.46318	1.98215	-1.34728	8.25108	0.37159	4.40048	-9.12814	8.0707	2.95883	0.15949	8.86623	-1.3505	3.31808	-3.06332	-2.67704	-5.09223	1.86559	7.5617	-5.88522	-4.71106	-6.34459	3.16366	-0.25449	-9.72429	1.68923	1.54062	-7.09198	-4.77728	-1.44332	-4.82314	-7.67126	-3.19416	3.4443	2.09046	5.91105	8.63416	-8.85597	2.73122	-1.65269	-1.19772	0.34513	3.42255	-3.17996
SIDM00459	-2.04184	-7.96246	5.73449	-0.20903	2.97067	10.73652	-2.92932	-7.72525	2.30211	0.84487	7.76785	-1.46183	-3.09128	6.15108	-2.39483	5.57329	2.414	3.44547	-0.51712	-1.07518	4.31002	1.39913	9.30908	-3.93154	-4.76187	-8.33225	-0.79023	-9.31328	-2.70031	-2.1592	9.17653	5.45558	-2.11874	-4.85703	11.37495	-0.25931	0.26068	-11.63123	0.14296	-7.37218	-1.73447	2.83413	-4.89751	8.7437	2.94126	-0.45173	9.21647	-8.70896	-1.52741
SIDM00460	4.79872	2.35083	2.30555	4.59099	5.74757	11.97545	5.59109	-9.01067	-0.7757	5.43454	6.85376	0.56537	-8.03218	-0.59289	-0.06176	2.64567	-1.89336	0.68732	-0.18298	8.97173	5.63367	0.95734	4.97844	-1.59257	-13.81123	-11.74214	-15.11315	-3.26843	18.28549	-0.23682	0.35606	-3.03125	8.81695	7.42225	-12.61445	-0.07759	0.55523	-13.59584	1.65564	-7.52919	-1.29436	6.07392	-5.47425	-5.97083	-13.96641	1.65035	6.91238	-3.87094	2.01683
SIDM00461	2.84807	2.5334	-3.43932	0.64193	1.53365	3.38296	-4.99535	8.49229	-0.84093	-7.12717	-9.51372	-4.81003	6.13901	7.41482	-4.73772	-9.55857	2.13107	0.37492	5.17838	0.6165	2.60431	-3.14872	2.30949	0.45048	2.88478	-1.2975	-5.15142	-0.19865	0.55383	-4.08654	-0.94936	0.83006	-6.58687	3.56675	-1.38763	6.38909	1.82597	-0.80975	4.2036	2.98072	-6.53768	0.31308	-7.48144	6.02831	-1.68409	-5.4774	-0.59636	-6.9279	-4.33151
SIDM00462	-1.66167	-4.02221	2.31253	-6.66701	-2.91954	18.17265	-2.87313	2.11177	-7.03637	-1.53632	-3.037	4.77083	0.44036	4.52128	2.21831	-8.52212	-9.68203	-1.45657	1.88219	7.6759	-4.06021	4.54376	4.86367	1.66522	6.19224	2.14142	-8.44366	-16.8399	0.91303	-4.68166	3.77665	6.31808	-3.06477	1.87048	-2.97213	5.10553	1.30455	8.99622	8.45989	-4.86928	5.17969	3.43611	-10.33181	-1.71694	-11.6813	2.61542	-2.88432	-1.22532	-2.71466
SIDM00463	4.73919	-9.70178	-0.20035	-6.2128	-1.32913	8.13571	2.09838	1.36358	-3.52752	-6.38673	-3.08492	-4.95304	4.83938	-3.06083	4.3647	-10.40099	7.43867	3.67295	-0.23488	-0.342	9.67353	-1.64886	-3.32892	0.59503	-1.85356	3.77836	-5.97018	1.46297	-1.73332	3.62719	-7.12052	3.44783	2.51784	3.30023	-7.90221	-5.56709	3.41139	-10.35918	10.71454	1.91436	3.99695	-5.50473	-4.11424	16.00579	5.51381	9.43708	6.57469	7.65603	4.31872
SIDM00465	0.57167	8.13367	-1.33745	-2.69562	-5.11031	1.94833	7.5067	0.32909	-9.5676	0.96892	3.31482	-8.56736	-3.98639	-2.88495	7.01123	2.66552	6.21179	2.92983	4.90178	6.80002	-5.40589	-2.06201	-8.7813	2.52458	4.30148	1.81976	3.06334	-16.56591	4.29342	17.2379	6.79264	-3.26518	-2.22781	5.22735	0.10051	-5.15146	-3.12862	-2.15786	8.73799	-20.11486	11.70185	0.30362	-0.6172	-1.30717	-13.38241	-9.08682	-9.52716	3.8678	10.85321
SIDM00466	6.03123	-3.71576	2.03943	-9.73	-5.31673	-4.61525	-5.08002	3.38108	5.37003	-2.12269	-1.05511	-10.35413	-12.21645	-0.44331	-1.95928	-4.66593	6.03239	-2.31209	13.64953	-0.39092	-7.9068	3.56026	4.75913	8.84929	0.63725	2.84708	-6.76582	-9.10013	2.49181	-6.45546	-8.68076	9.89619	2.1859	7.50186	-3.0462	5.60994	2.20181	2.47643	13.12414	2.28668	4.61326	5.00653	3.22675	-4.83878	-18.00195	-7.70384	0.33374	0.12117	-1.10889
SIDM00467	5.26294	1.69398	-6.4402	2.93674	2.6574	1.67159	0.7763	-3.42567	4.22669	10.563	5.58664	-2.56109	5.97228	-0.11772	-1.52042	-1.78712	5.05229	3.99972	6.24588	-1.32423	-1.86466	2.63388	-3.4285	-6.89021	2.24238	-0.81142	-7.77318	-7.02138	-0.16633	4.28876	-7.40507	-1.90796	-0.64495	-3.53238	1.75761	-1.05612	0.70269	-2.09577	2.95845	3.4524	-1.76693	-3.61568	3.66641	1.66284	-0.16914	5.80854	-0.08797	1.52888	1.37741
SIDM00469	-2.50045	5.41435	7.35947	-3.85545	4.54964	12.56215	-1.36928	3.25405	9.85146	2.23271	4.40739	9.8693	-2.9332	1.86093	2.90633	-14.93066	-0.08197	7.21777	13.35413	-10.68977	8.88266	-9.33482	0.8819	1.03246	6.90806	-2.30058	-0.30367	4.43302	-0.16266	-4.46945	6.91759	-1.93893	-8.29166	-5.16159	-6.0433	2.38828	-1.35338	0.95369	6.84113	0.63637	2.12093	-1.30525	-1.11209	2.79178	-7.93588	9.59111	11.11237	-11.28087	-1.38324
SIDM00471	1.52595	4.38939	-0.53081	-4.37411	-12.15053	3.03321	-1.24933	5.32485	4.8346	3.63742	2.89178	-3.76558	-2.21611	5.84913	-4.37764	13.47013	-0.25291	-3.23348	9.38678	5.6478	-5.42793	5.74953	-1.47368	-7.45446	3.27144	5.69968	5.45649	4.27377	2.44709	9.26487	-2.10507	-1.0405	-2.28363	1.66808	3.10768	6.75302	-5.84483	10.86622	5.76822	-0.69117	8.36985	-3.95899	5.87733	5.61771	-2.84829	-9.75782	1.28943	4.21407	8.62864
SIDM00472	7.40355	1.6839	8.52193	-3.71738	-5.30402	1.92476	-9.39797	-2.5273	5.7382	5.47326	9.67008	-12.00685	-3.58368	5.63353	-0.60748	9.73058	-3.90254	1.4274	11.33782	-1.82726	-3.33307	7.92917	7.1509	2.71091	4.01069	0.05538	4.13548	5.19972	-0.57388	-2.02909	-5.25357	-0.80483	2.09472	-5.71356	-3.67301	0.13874	-2.06186	4.84548	7.59555	-0.14663	10.73452	-6.26453	4.62094	4.79162	-11.9242	-9.39098	-1.31002	2.01272	5.61931
SIDM00473	2.89199	-9.78501	0.59201	7.07983	9.4312	3.03641	-1.83519	4.94395	-0.19839	-5.20008	1.23087	0.22192	-1.06044	-0.08572	-8.22511	-2.02068	-5.11685	5.33913	-2.41105	3.65828	4.26652	-2.96795	10.28074	-4.56918	4.72114	-5.85349	1.45014	-6.29585	-3.38802	-4.02135	-11.45815	3.62293	5.30253	8.0852	1.52605	-2.28607	2.3112	-2.92512	3.88677	-11.85472	4.93914	-2.63894	-1.31543	-2.50157	-2.72347	7.46709	-0.22207	-5.52776	3.85625
SIDM00474	6.39945	10.79464	0.26274	0.45296	4.44705	8.54964	-7.04794	-0.62813	-6.83309	-2.9845	0.99535	0.46102	4.48771	7.1514	-7.60956	-5.97164	-4.64483	-1.35152	-6.2506	2.28689	16.23936	3.10209	-2.9272	-0.78254	5.65849	3.42952	0.03975	-0.7954	-2.28473	-6.21625	6.02554	0.902	1.83157	-1.37198	0.23762	4.18625	2.95101	3.8272	-3.84924	4.87388	0.92913	11.98805	0.93638	5.36701	-10.71686	-0.20015	3.42529	-10.53686	5.25301
SIDM00475	5.32189	0.16002	4.24899	-9.32186	2.04735	6.66548	-2.61361	6.20898	-8.08307	-4.70979	-4.42206	-4.83999	-4.95728	2.22486	-6.30276	-4.45573	0.37512	1.55983	-2.1594	-1.68013	12.93287	-2.84456	-5.04473	-4.96649	-0.72125	-1.64397	-3.13152	-2.88644	-0.9906	-2.71263	2.55177	2.00091	-5.93968	-8.61237	-0.39732	-0.52985	-2.45457	-0.37925	6.20819	1.6216	1.40588	10.24886	1.18883	5.70994	-5.54047	-1.91779	-0.48494	8.31254	-1.71869
SIDM00476	-2.24839	2.89039	1.23675	-11.15327	3.41674	0.18852	-6.43452	0.46889	0.13317	0.68784	-0.97373	-7.22209	-4.39397	9.27396	-2.62837	2.46727	0.07435	-5.25203	4.64573	-1.46189	-1.33377	-1.55549	3.9501	5.87445	-4.50206	11.19978	-1.43112	8.13581	2.75884	-7.97064	-7.51416	2.06843	-0.81207	5.57149	0.62973	7.68049	-2.79504	4.85091	1.66178	-6.07793	-0.95146	-1.65384	4.6213	-6.24518	-7.19383	-4.50481	4.71132	5.48181	-6.01154
SIDM00477	1.98496	-8.84438	-1.64714	-0.48853	-11.01648	-5.19645	-1.28814	0.98659	-8.33707	4.12589	2.35179	6.20265	1.49306	-1.15037	0.93571	-5.8858	0.39908	-0.89633	-4.09469	0.39112	1.22715	-6.05019	-0.69055	-6.69372	2.89238	-1.15107	6.22017	-9.27736	6.21538	-2.59265	-0.13958	-1.96588	16.15125	-3.86166	3.51971	11.66609	0.70404	4.5625	4.61767	-6.77848	17.72504	3.54096	7.84428	3.21374	-0.36891	-5.73245	-4.1171	1.18756	6.78866
SIDM00478	8.84651	-2.64524	2.8836	-0.74488	4.56761	-4.5746	-2.1299	-4.00132	-9.89429	7.67498	-0.77405	-3.68123	1.1185	10.42926	5.94625	-0.74106	-7.22512	4.48079	1.35958	-0.77022	-6.486	-2.43943	10.26451	-3.98915	-7.14072	-6.58299	5.65662	2.5661	2.0787	5.92291	-1.86227	1.18995	-3.66542	-2.84676	-0.99835	1.55973	5.89246	-4.90791	1.60656	-14.451	-4.55522	-9.52471	0.63876	6.60522	4.09793	-2.0955	0.91951	-1.82568	-5.83843
SIDM00479	0.83339	-2.28674	-10.09537	-0.86021	8.17418	6.63379	-3.33218	3.7374	-11.94683	-6.39156	12.49012	10.295	-3.1937	7.16662	-1.71999	-0.05633	-3.38423	-1.39925	-0.24894	8.14957	-0.51055	-6.24069	-4.8655	1.43821	-4.79175	5.42052	-3.44997	-7.46695	9.10994	-10.36518	2.84003	-1.87812	-0.29662	-4.64884	2.18304	-5.24051	2.23886	-5.80736	1.57948	-17.91087	7.30124	-5.25518	-5.1033	7.71145	-7.69658	-4.88895	1.75957	-7.2504	9.59176
SIDM00480	-3.12975	6.26164	4.28082	-8.27112	1.18141	2.91596	-0.33202	8.0978	-2.1117	-1.63691	0.37389	-8.32248	5.21605	-1.11272	4.18006	0.53512	-4.64965	2.05803	17.61659	10.68395	2.1948	3.98244	-7.63168	-4.52714	9.94171	-1.37527	-3.03229	-10.95394	-4.50543	13.98965	3.9658	-11.28362	4.62348	15.66501	3.612	-7.52125	-2.37955	6.04123	-11.00424	-18.99651	7.75167	3.65795	-4.37637	0.26562	-1.92401	-16.10975	-0.68281	7.67132	12.45404
SIDM00481	-3.35666	6.40787	0.20356	-3.19597	-2.96128	-4.36651	0.29794	-4.2265	-5.98107	-9.18698	6.97276	-8.67674	1.84112	5.47927	5.59257	1.17967	-1.72635	4.12509	6.57793	10.10026	0.93336	6.79937	4.1092	-0.22833	-2.44196	8.86217	-0.15102	1.54841	4.33139	3.08582	-11.66881	-2.23628	-1.05672	-0.12628	-2.04761	-1.80704	-3.83685	4.24052	5.08205	1.09571	0.73534	-7.94958	5.9824	-6.91023	-13.82494	-8.97285	3.71411	4.28554	7.15374
SIDM00482	7.74518	11.26556	2.01879	-4.39724	12.11421	1.70372	-12.12405	-5.18469	3.77683	-8.30205	7.49405	-1.55069	2.77637	3.00608	0.65409	-6.81082	5.90212	4.4942	4.50619	2.01584	-0.92578	-6.01379	6.96923	-15.12672	-2.56339	-13.35061	7.17007	-7.12105	-6.14417	-5.12334	-0.45107	-8.96754	1.49683	-8.26367	9.88582	-0.24729	-5.23411	3.56277	7.18411	0.76838	-0.52679	2.71806	5.17176	8.00752	-6.32937	-1.02957	-11.74274	-0.0149	-6.02677
SIDM00483	1.80929	-9.45707	5.16347	-1.94816	4.145	-0.02018	-7.08613	9.86879	6.24413	-0.96415	1.04976	5.61186	6.33869	-5.21494	9.04207	-0.86207	-1.78598	0.32186	4.19265	2.95656	-1.92915	-3.392	6.15809	2.22366	-6.25047	3.41881	-2.37464	-13.89978	12.24074	-3.35553	1.17147	4.26896	5.81742	-5.65548	-3.73789	-7.78485	-10.96383	6.6733	1.15292	-12.47437	0.2604	-8.74803	5.27431	3.52054	-6.86915	4.43374	-0.07979	-4.19668	9.46733
SIDM00484	-7.70326	-5.04774	2.05021	-17.7063	6.05452	-10.59057	-7.27567	1.43983	-1.01451	-1.02211	6.87917	6.89923	18.27283	11.63991	-5.82151	-1.27258	0.20583	8.05476	14.20854	-1.95019	-5.46857	0.95494	12.39484	-9.98909	-13.58796	4.43933	0.17727	13.5631	-2.70001	6.57429	-2.33655	12.55183	-1.09634	1.96166	7.13299	-0.16456	7.00348	-5.47729	6.79671	-1.57684	2.19476	6.10793	9.76199	-4.84812	-0.32745	-12.44761	0.55665	-5.31186	-5.21263
SIDM00485	-0.02792	-8.18965	7.18901	9.96014	6.40057	-4.73964	-8.28713	8.32546	-1.34072	-0.11297	1.17846	6.75743	-10.11605	2.31484	0.96284	-0.77615	-10.96819	1.9343	-7.46915	-1.86506	-4.51602	1.14974	11.06904	-8.77333	-3.31298	-13.38124	-2.34575	-3.51968	2.34462	-3.62791	-5.85147	0.94744	4.90286	-6.7658	1.90803	-0.89896	9.25981	1.28089	16.5698	-1.53796	3.38521	1.32137	-0.3581	-6.50473	-6.64888	-1.11841	-1.9347	-6.36928	-3.74141
SIDM00486	-3.04981	3.16375	2.79929	-1.0166	0.21257	7.8212	1.88219	-7.86165	-10.43871	2.22229	12.99977	-0.52553	-10.60924	-0.00605	23.34517	-1.92345	-9.57877	-1.49252	-4.92769	10.00765	2.51339	2.51202	17.7708	-7.44721	-0.13397	7.26738	-11.72175	-5.77131	8.65912	-1.31738	-9.6976	2.30118	5.83698	-1.92042	3.48989	-6.20407	-11.46811	-4.07923	-8.38533	-6.20675	19.5339	1.82222	-14.68338	0.98315	-1.87824	-3.46564	3.08048	16.33311	1.7028
SIDM00487	9.64183	0.75466	-2.18851	-2.07897	-7.16114	5.58932	6.88101	-1.06173	-8.04623	-12.48745	6.84737	-13.88842	6.71641	-4.06272	2.56163	-1.85828	-3.55512	-5.38175	4.30864	4.95307	3.13175	-2.11432	-0.50466	16.07047	0.12253	0.45091	-8.14784	-1.25043	10.3549	-7.30776	14.43647	-4.87335	13.07502	6.14311	-0.18547	0.70266	6.37905	1.34609	-11.02224	-0.92985	9.70903	2.19547	-15.55166	9.36406	-9.11917	10.4879	8.9996	-3.37337	4.20883
SIDM00488	-0.16351	-1.55213	-5.81944	-8.29018	-0.26811	9.85491	2.46406	-1.79158	0.61574	4.80761	2.31273	3.7241	-7.87357	-1.78927	2.26199	8.47505	0.25617	0.98556	-6.06543	5.2212	-0.33073	-3.1937	-1.26597	0.58508	1.07015	7.17246	-11.53639	-2.38989	-0.84662	-9.82928	-0.69519	-1.03013	3.92631	-2.77969	2.31669	-2.55313	-6.85307	-2.65114	5.37862	-8.77915	-3.39212	-1.54584	-2.12544	1.9609	-5.37964	-0.73895	-3.67593	1.75849	7.36731
SIDM00489	2.55017	7.58103	3.50961	-0.65112	3.90058	0.7366	8.52373	3.96887	-4.01619	2.70346	0.20595	8.10267	-9.8044	8.34348	5.62383	1.596	-16.15542	2.12811	7.23233	-2.22542	-2.27061	8.3986	5.0096	10.09681	-5.2953	-4.5635	2.75137	-6.22634	2.40964	-3.98088	-0.89365	5.74037	-0.12005	-11.62573	2.03535	-14.0609	9.03664	2.11242	4.85924	-6.33556	7.87901	-8.55666	6.35591	-0.62765	-10.43029	4.40316	-6.41195	0.09939	-6.38514
SIDM00490	-0.0078	-22.52891	2.96705	-3.5036	-9.69128	-2.78349	-8.63609	6.61174	10.69175	3.84222	-4.89926	4.25386	2.45263	4.38293	0.94351	-7.23085	3.0179	-3.7514	3.36223	2.84929	7.68573	8.07841	0.12978	-9.17261	-9.64168	-1.35501	-5.94658	-7.14332	1.88337	-18.78667	-4.19177	5.34997	-8.99949	-9.82499	8.13407	-1.36719	-2.15269	-2.96633	7.53403	8.2062	-2.23082	-5.27485	-3.78862	12.88156	2.10397	4.22265	-10.30783	0.33957	-6.84127
SIDM00491	-0.76617	2.08434	2.31997	-3.58612	1.19601	-5.90275	-2.85726	9.59271	-6.63902	-2.08929	-2.27216	9.28535	-4.61942	11.97707	1.56098	-17.63163	-0.83317	3.81606	5.56107	-1.09518	8.22036	-5.56217	3.38132	0.61847	2.16115	-14.13434	-4.04341	-9.68906	12.43067	-4.59339	-1.87853	1.56097	-6.22378	-16.55451	-0.13031	11.21424	-1.06053	4.92754	-4.32072	4.95754	2.37404	7.117	-0.41504	11.33938	-3.37475	-7.14968	-1.22526	2.75022	5.44288
SIDM00492	0.1667	5.76343	-4.00158	-7.61792	-15.8958	0.68043	-2.0883	7.99906	-4.90298	16.48223	-3.97433	-3.35796	-2.50257	4.38201	-3.35501	-1.25635	-3.71106	-2.71195	9.20058	-3.45113	2.03115	-12.67537	-0.57601	-11.55087	3.87135	-8.93187	-6.65327	-0.35185	8.84112	12.64938	3.55611	-8.41687	9.24172	2.20828	0.04592	-2.29863	-8.92392	8.15161	-8.26529	-5.51909	9.94003	6.9524	-9.1364	-0.56342	1.23812	-9.54852	-1.44296	16.99404	9.40992
SIDM00493	-5.88513	-4.7115	2.96274	8.79966	-0.02063	1.27918	-7.92463	-4.41183	1.87224	6.88568	-4.55039	-4.01494	1.35663	5.64233	-5.4853	-1.3483	-8.19797	1.91518	-3.36258	4.12639	6.86038	-1.43293	10.19579	-18.14811	3.0996	-2.77045	-3.59142	3.33678	-3.88532	-4.59631	-0.87842	-0.42086	5.61256	-0.29949	3.04403	2.17178	-14.99445	-2.18621	1.21083	-2.20515	3.81336	3.53613	-4.9596	-13.37647	-10.55651	0.64009	1.85613	-9.42985	3.71483
SIDM00494	-4.02025	8.03202	11.268	4.89553	3.13566	-3.49693	-2.04162	-8.63593	-2.04538	0.5842	6.99288	-3.20793	-2.63252	6.23913	2.11874	-7.21296	6.83631	4.69105	0.54125	-5.86083	-4.84887	6.7051	-14.01845	7.36662	-3.85865	-2.75756	-9.24018	-6.85105	1.57284	-2.05078	-9.41577	-6.84961	-0.0929	3.10788	4.47344	0.35158	-4.43716	3.46351	-7.22229	-1.07786	0.15612	1.16203	3.58809	2.12764	-3.89533	-13.59728	-2.05874	-1.15684	15.82288
SIDM00495	6.35625	-5.65032	6.04411	-2.78173	-4.40353	9.50546	-12.42375	-4.47134	-5.29699	3.64877	-0.00238	-10.28523	17.54231	7.54639	-6.13621	-2.7252	-5.37011	-2.57822	9.55306	0.28459	-7.80133	9.00424	9.88393	-6.30641	4.49979	5.11884	-21.32225	-5.7326	-8.86785	-3.24268	6.16156	8.70475	-2.94232	0.56347	-1.57753	-5.3873	-1.94767	12.22478	-3.21638	-0.07493	-3.76912	-0.52982	11.8936	-5.04329	-3.62899	-3.45912	1.44466	5.62083	-23.71484
SIDM00496	0.31678	-0.15848	4.56499	-7.12973	1.47002	3.1187	-2.48818	11.02493	-17.96628	5.81802	4.2619	-5.36123	1.0913	8.26474	0.4315	-2.71298	-12.52825	-2.22207	1.51795	-7.89021	-3.14426	-2.08206	7.73159	-8.59021	4.94509	8.54574	-11.96375	-3.17373	13.75308	0.97305	-1.03127	5.27188	-1.669	-8.89917	-2.28684	-4.25094	7.90989	6.4839	3.15717	-1.30662	9.71557	7.00418	1.7558	1.36056	-1.13928	-5.93314	0.76611	1.77314	0.53987
SIDM00497	5.04814	-0.62358	-2.82072	-0.94359	-4.46643	-9.0743	2.00052	-7.55747	-4.76219	2.18769	-2.01055	-6.90615	5.8201	3.62965	3.98856	-4.0007	-1.45806	5.13229	0.76481	-1.26612	-7.30342	2.59344	-3.06159	0.45343	-5.53959	-0.25337	-3.7234	0.02725	11.29354	4.44936	-4.48818	2.89761	-0.32198	-4.94371	2.05278	4.60352	6.57715	5.68465	4.98267	-4.60887	-8.23643	-2.46212	2.03646	6.1565	-0.266	-3.46259	1.12706	-0.43095	-3.13347
SIDM00498	-2.4935	-8.41592	7.66324	2.0177	-1.55824	-14.30223	-12.40447	-10.66995	1.78319	0.6308	6.96209	11.73642	0.66505	-6.61977	-1.05108	-2.89054	-2.78433	0.04409	-0.31117	-7.36154	-4.74319	-8.32961	-1.99656	-0.86776	-8.67336	-6.35615	5.82296	3.35666	10.27557	-3.23459	10.33802	2.03059	0.60934	-3.22015	5.65418	4.61411	0.73739	4.16583	3.62725	0.49429	8.9372	4.92318	-1.61457	-6.26906	1.74572	1.80762	-1.9547	-8.87829	-6.72218
SIDM00499	-6.50156	-0.46521	2.91597	-6.73026	-5.24028	6.50915	3.11014	-4.5286	-9.95992	-0.24624	-0.74392	-0.57773	9.45366	0.41927	-3.89907	-0.96151	-9.99387	-1.83444	4.67514	10.70484	-10.96324	-1.09536	-5.57032	-3.26239	-16.11598	6.86077	-1.15806	-1.6174	13.60308	10.8723	5.32982	-8.20725	-6.20416	0.43637	4.9049	-12.8209	-17.38625	3.69278	-14.19057	-13.07614	16.5756	8.01997	-0.20029	-7.48572	-2.74745	1.90018	8.68425	14.86868	-1.27753
SIDM00500	1.6057	-2.91249	-0.82654	2.02407	-4.36958	-0.7507	-1.66173	0.261	-4.74295	0.51711	-0.34526	-6.01605	7.51055	5.1091	-1.62291	-5.20752	-1.77256	5.95912	6.45848	-6.96942	2.82327	-1.09892	-5.60496	-0.28051	-3.26466	-10.62932	-2.57371	6.14951	1.14003	0.24464	5.95072	-1.38131	-0.91713	0.15292	-2.62515	1.42555	-2.07251	4.45898	5.24726	0.71153	-1.13475	-2.91256	-7.21862	-0.109	-3.9571	10.51366	4.29996	-4.84535	-1.37974
SIDM00501	6.95567	0.51426	3.02664	-4.69827	13.68222	3.15273	8.05458	-0.11146	-4.6146	6.26062	7.62372	-9.78934	-10.10912	2.06288	-8.15675	-3.79635	-9.48809	1.74999	-2.56858	-5.94973	-4.48503	1.10683	9.38436	1.03742	-10.41833	1.68985	-6.83493	-11.99151	2.09392	3.94244	8.02245	-5.33351	13.03617	9.63311	1.30893	-13.79437	4.32826	2.06671	-2.6553	3.50285	3.78988	-9.36063	-4.13195	-0.37727	6.288	-12.48461	7.53396	2.78363	-2.32051
SIDM00502	-0.19363	0.96447	3.41226	-3.25615	-8.84232	-3.79852	-0.54955	-5.55417	-0.66442	3.4845	-7.08159	-4.34457	-0.23234	4.09512	1.55038	5.95764	-4.27707	-0.40372	3.50772	-1.95836	-1.04557	2.35627	6.51557	2.89693	3.56903	5.68405	-10.40807	1.56596	-0.27011	-5.29686	2.77919	-1.91328	-2.60739	0.18567	0.90059	1.78742	-0.13137	-2.93263	-5.43019	-4.64477	0.12833	0.62474	-1.60508	7.51824	-4.58936	-0.19803	6.17091	-4.41404	-4.13083
SIDM00503	-8.90408	-3.10599	8.26595	-10.86788	8.56684	7.54739	-4.44836	-3.58852	-6.70048	-6.07548	-1.28662	3.77306	6.60167	3.01213	3.19102	-10.72576	1.16811	-1.68685	16.20938	10.32245	5.28998	14.0629	-1.60164	-9.84822	-0.85084	2.24179	0.1603	-1.93033	-4.74951	-3.04896	4.13644	3.17101	-0.04343	-11.41928	3.72525	-1.34004	-3.36633	3.84286	-6.06067	0.7012	-0.63363	-12.76596	3.91693	-10.58116	-9.99392	-7.59221	6.73038	13.56924	-4.14451
SIDM00504	-5.31076	-8.84436	-10.14101	-0.36428	-4.8407	1.77449	0.80471	9.9466	-3.24996	4.07377	3.48744	14.26923	12.37464	5.48408	-9.1008	4.46133	2.4694	1.36882	-3.62412	-6.14263	5.40241	9.71425	-0.15659	-6.23278	0.75687	-4.20949	-3.4379	8.55598	-8.64792	-3.64441	-5.48374	-1.40427	-2.4064	-4.72276	10.24414	4.51419	-12.29505	8.59705	11.63293	9.12634	1.38808	0.01651	-1.43433	0.27254	3.50799	1.60529	5.93159	0.66044	-2.43066
SIDM00505	12.31182	4.88283	8.30812	-1.81088	-0.08008	11.73011	2.21063	-1.60509	-0.69079	5.95914	-1.97607	2.74306	-6.5315	8.81985	-1.3093	2.00657	-2.39968	-0.90833	4.41415	1.97475	3.00772	-0.4654	-0.03612	-2.47668	0.82713	-1.7992	2.2684	2.11503	-3.76581	4.55692	2.00621	-3.12756	1.55807	-1.12099	-7.84217	2.58931	4.08428	3.13486	4.08271	1.67145	1.69274	-4.8731	-1.69905	3.14817	-1.10087	4.68708	6.17737	6.37075	-5.8848
SIDM00506	-6.4778	-2.32819	0.68596	-9.62596	15.5186	1.13095	3.75497	-2.09897	-6.37337	-3.72129	2.25619	2.3702	0.3251	-3.10337	-1.83062	-2.28412	4.55691	-10.0961	3.49627	1.5588	-3.92998	1.40621	5.15851	2.86327	0.24811	3.63968	-4.23068	-3.3872	3.4515	0.6976	-0.95868	6.03597	1.54427	-0.45	-1.08202	-11.84649	-5.06496	10.71975	4.00785	6.61478	5.26413	-0.57147	-13.22062	5.62692	-4.16364	4.53734	8.98395	-5.56457	13.8026
SIDM00507	-6.19383	-4.97952	4.25423	-3.95097	-1.44832	-0.93686	3.57955	1.38997	-6.25255	-0.64571	4.09429	-2.87605	6.09045	4.28511	0.26279	1.11188	-5.10107	-3.23301	-0.931	-1.23819	-4.97312	5.78142	1.71232	0.93719	-3.54461	-0.52858	-4.94824	-2.63425	4.19022	-2.13339	-1.71359	-1.85461	4.79771	-1.14292	-1.72947	-4.31247	5.35396	6.79835	-3.22626	2.3774	2.14954	-3.18121	-0.75216	2.31529	-1.28784	0.2282	2.14015	-2.98891	1.26
SIDM00508	-1.92943	-7.69993	5.83322	1.44642	1.83826	3.68659	1.1347	1.47845	2.37307	-6.58424	-1.47586	0.04553	0.3	-1.45485	1.57773	-2.10723	-2.28598	-2.19919	5.36827	0.77197	-2.18571	-5.47839	2.35444	-1.90448	2.34879	11.51202	-6.00352	3.14321	-0.31367	-2.88723	-8.11167	5.98604	5.54036	-5.12245	0.27898	1.7183	4.42227	-3.73008	-2.30067	-3.32754	0.8241	0.74273	-4.12726	0.52557	-0.10437	4.90084	1.87933	-1.37322	2.3672
SIDM00509	-20.71644	-3.69948	-5.0431	-7.02428	1.14698	6.06463	7.28581	-9.00358	-8.56061	9.68114	5.19483	13.04585	1.2097	1.78134	-9.9881	-7.49612	-4.1986	-2.03774	-11.16897	9.05929	-3.2108	-1.58073	2.98333	-10.73765	-4.19948	4.02641	-2.77267	-5.68311	-3.94429	6.57665	-6.98836	7.27766	9.82426	-3.84034	-6.24861	2.57048	-1.33631	5.80829	2.57358	-2.35912	10.88693	-3.95335	8.51126	-2.50485	-0.29475	1.95815	2.59488	10.38509	15.96731
SIDM00510	-4.39229	-6.15239	8.97858	-1.2596	0.76862	-0.53735	6.95767	1.66102	-3.03797	-3.02841	6.3313	-1.34252	2.16847	-0.29695	-0.19622	3.21407	-3.64372	-2.68893	-1.91665	-0.72593	-1.05619	1.90218	-1.49085	-3.74259	-7.72392	6.36757	0.85948	-4.25572	-1.04406	3.09698	-1.22576	5.9357	3.5121	-5.04665	-7.24804	0.32725	4.13599	-0.23159	-2.09876	0.65914	4.23166	-4.29573	0.09924	0.63219	-1.00299	6.9137	-0.26193	0.60744	0.68892
SIDM00511	-15.31046	-7.46793	-2.44239	-17.46347	8.09241	1.43316	6.64981	-11.06646	-12.86436	-5.6469	9.43539	-3.17275	0.15811	-1.13362	-7.40701	-6.36059	-6.29342	-4.8243	-9.04811	-4.85843	-8.72844	-2.40823	-0.87646	-4.78086	-1.81257	0.69954	-6.31775	1.78013	1.7342	0.97821	-2.28549	9.94609	0.90795	-16.18734	-6.48539	-6.5507	-9.82857	3.54239	11.55738	1.25125	-0.9366	13.26895	-2.06779	8.12681	0.728	3.95859	6.34278	0.8189	1.32463
SIDM00512	-2.80351	0.89837	-1.63138	0.54229	-5.1797	3.94835	-2.26683	-1.63005	-10.9992	8.87773	5.62129	7.92387	-5.11863	10.66611	2.89483	-0.7742	-3.95381	0.77396	0.01705	8.12728	0.16901	-4.66706	-4.35124	-3.65017	1.63145	14.44029	-4.3217	-1.94227	14.36065	-0.43058	-8.79359	-1.69137	9.58183	0.5702	-0.01993	5.93072	-10.46933	4.22049	12.89722	3.41649	18.76331	2.94165	-0.23267	-3.30099	-7.92783	-6.78946	4.15174	4.08469	6.90764
SIDM00513	2.04146	7.9683	3.36147	0.75491	-5.84579	4.86851	-3.95431	-0.11929	4.02283	0.4971	11.44796	-8.56105	-5.1559	5.2361	0.59702	14.08667	3.78185	8.83456	4.01641	1.49603	-2.20537	-6.89438	3.59603	3.89215	5.55289	8.47388	-3.6123	12.28787	1.59388	3.09941	-2.76542	5.19705	-6.38932	9.87068	2.42534	11.30311	-2.27343	-0.15519	2.30241	0.8591	7.73273	2.31184	-2.01064	-2.17468	-1.18454	-0.8017	3.9957	5.74199	-3.23263
SIDM00515	14.91283	-0.1901	0.07326	4.79834	2.59191	2.33254	-11.41962	1.91323	-6.81477	-6.91105	9.19717	-6.21168	-2.83491	3.11746	2.02847	-7.86767	8.21105	3.24687	-3.62276	2.75885	4.68612	1.57229	4.39954	-7.10396	-5.38126	-3.72928	2.31623	3.75166	-8.65177	3.89898	-7.75789	-4.17484	10.05697	4.49829	6.1978	-2.60873	-1.10335	-4.58582	2.59008	-2.69575	-10.02347	-10.80292	7.37381	-3.21647	-4.36255	-11.4068	-5.34819	1.63565	1.8643
SIDM00516	1.59228	1.57474	1.8374	2.27575	-4.05047	-4.72285	-0.28412	4.36479	-3.29747	2.48074	-0.51198	1.09036	4.8802	-1.57715	4.92283	1.67939	1.04052	-2.47522	6.52834	0.47549	-2.30377	4.30167	4.24597	-1.65994	1.8171	3.24823	2.21299	-3.69635	-1.35634	6.82591	1.39505	0.47621	-1.4037	10.2399	2.37654	7.54907	1.12025	3.94489	-7.1672	-0.81768	6.85164	-3.78394	2.86977	4.53308	0.16371	-3.47037	-0.09694	-6.61854	-0.29372
SIDM00517	-4.70395	2.49712	-2.76912	7.57592	2.63823	-1.82002	1.67813	2.21768	-3.61118	3.6944	-2.98863	-5.28254	13.7324	10.31506	-8.18316	2.16128	10.20073	15.89998	-1.45141	-14.62545	-2.33382	4.85202	-0.1042	-0.62995	2.7117	4.94815	-3.91187	0.02379	-4.79844	6.54336	-7.91137	3.99522	-4.98469	-3.11045	-2.22288	5.95619	1.2046	-8.2907	12.41067	-4.72828	1.32007	-6.13872	7.19917	-0.91372	-4.93106	3.95995	4.21684	-10.44702	-5.73214
SIDM00518	0.89955	2.35227	0.93595	-0.80581	-2.24025	-0.21328	4.6311	3.56131	-0.46866	2.37441	5.93069	2.38535	-1.3866	3.39299	0.26849	-0.75159	-6.83881	0.89914	2.13791	-1.25923	-2.83089	-1.50511	3.73545	3.76334	-0.67233	-3.27218	1.35956	4.63616	-3.74063	-0.19402	1.22797	0.90522	0.79618	1.71066	5.00646	-5.84974	1.21337	-1.5661	-1.45555	-4.12413	2.39016	-3.10416	-0.04852	-2.55725	-7.30936	-2.00386	-1.37363	-2.90292	-1.61501
SIDM00519	3.98724	2.01721	1.89097	-4.4993	-7.87452	3.15391	-0.54914	1.98519	1.11382	0.09531	-1.40903	-1.0479	-0.64829	-2.94824	-1.33724	3.56183	2.64489	-4.08212	0.29624	2.99206	-6.46787	-1.28272	-1.73538	6.06262	-1.0069	3.93589	0.37282	2.5741	2.69505	0.85714	-0.6896	3.38193	5.36008	6.21585	0.20278	0.2063	-4.6923	-1.08139	-3.78832	0.35137	-1.16483	-1.00108	-0.44301	-2.57104	-2.80061	-1.37525	0.5888	1.87309	1.39961
SIDM00520	5.61585	-0.15687	-3.70642	-8.55022	-1.69001	4.21356	0.19124	3.08915	2.22298	1.28805	0.74039	-0.4867	1.90447	-0.74639	-4.20005	-0.83855	-0.68225	-1.0617	-0.94797	0.79305	-1.70039	1.83865	-0.8666	2.28932	0.25633	-3.19173	-7.02946	2.0161	1.40118	5.33181	-2.60655	-0.48455	-3.01355	3.67433	4.87641	-4.54784	-3.0492	-0.14839	-0.63936	0.67314	-1.31173	2.20201	-5.92542	4.14837	-2.38671	-5.4731	1.44154	0.24997	3.79489
SIDM00521	-1.12225	-3.9271	-1.48075	1.16202	8.41666	0.45386	-2.18968	-2.44232	-10.29561	-5.02332	9.01126	2.74652	-1.94374	-3.17866	-1.83874	-9.47254	-4.96431	3.49659	7.89928	-2.45103	-9.58107	-2.253	1.04682	-7.78833	-2.99165	6.54783	-6.42085	1.91187	3.57783	-0.28701	-8.87924	8.18516	2.23297	-11.75754	-1.55621	-4.79383	9.39776	-0.64254	5.98898	1.80542	9.44175	5.94956	-9.12134	-1.05949	1.58348	-0.71252	6.98248	-3.38483	10.99579
SIDM00522	-0.13463	-9.53557	5.27723	-0.98278	-0.26953	4.63363	1.43609	0.79975	-0.06592	1.20233	1.12589	-9.05575	-6.3134	6.9935	-6.9585	2.06197	-3.77663	-1.34455	4.58862	6.12564	7.23019	-5.04197	-0.13734	1.33909	-2.29147	9.64011	4.48989	7.79346	3.70884	-0.54064	-0.58661	4.71979	-0.60544	-4.95945	-8.39946	1.82918	0.53442	9.09629	-2.55851	1.8597	-3.23359	1.05567	3.76273	2.10913	6.1929	-2.10306	0.14892	5.07323	-0.87075
SIDM00523	-2.35921	10.02596	0.21312	-11.72508	9.95922	5.31258	1.31052	-10.16869	-10.27232	-14.31341	3.79224	6.97034	6.19166	3.41395	-2.8512	-4.46983	4.42422	7.34945	5.23924	-5.34213	-3.69013	9.45031	2.37661	9.01316	-18.87076	2.52985	-4.44783	9.40512	0.61636	0.07016	0.74247	5.58444	6.26767	-6.44572	-0.22874	0.00452	0.59809	6.60844	-1.71316	-1.20088	7.68321	5.11085	-0.44483	-1.75661	-5.93126	-6.35363	-1.35385	4.28057	-7.58303
SIDM00524	-1.64115	-15.17785	-3.18812	-4.27439	11.30763	4.18224	-3.3913	-10.00044	-1.84081	5.49056	3.13135	-2.22737	5.92662	-1.19654	-7.70417	2.08817	7.11131	-3.15071	1.56598	6.91173	6.66473	-4.2887	-0.47546	0.79729	0.21891	2.81593	1.95413	-1.07228	1.58029	1.16012	-7.91583	9.08629	9.89924	-5.29696	-6.91453	-8.74007	-3.47345	5.48404	6.81166	6.79975	-3.43118	-1.48335	-8.88738	5.59933	-7.0242	-2.15943	6.56263	-1.17414	12.005
SIDM00525	9.83665	-6.2361	3.25975	-19.639	5.66317	-0.94978	3.88956	11.214	10.27442	7.79963	2.03669	-2.89838	-1.91027	4.65902	-0.33533	2.01708	-6.41344	7.35522	2.09101	1.57542	14.99854	2.85348	-4.75156	-0.38378	2.34618	-4.90244	2.98873	5.96367	-4.45949	-7.07526	-5.0822	-10.39846	-0.70126	-2.71807	6.53167	-6.14847	1.78882	6.83109	6.54523	-4.95798	-10.0887	-5.63749	-0.49653	4.63356	-5.09716	-5.71884	-9.71437	-9.34193	-3.86291
SIDM00526	13.54385	-14.44557	-7.70203	-8.95493	9.04462	2.91321	-6.34878	-0.1334	-3.41145	7.30558	0.7894	-1.87317	4.51096	6.41368	-3.54959	6.12386	1.71691	-4.57848	6.75953	2.47504	3.06936	9.44386	-2.9847	6.9162	5.41103	4.64407	-13.28479	9.81465	7.51563	1.44537	-1.82407	2.09487	-3.18756	3.37903	-2.44731	-2.58049	-6.86329	-2.24733	6.05759	2.98588	-2.2432	-8.43147	-8.5628	9.3596	2.75887	-2.45109	-2.21614	-2.32439	0.96315
SIDM00527	-6.37179	-5.767	-4.59965	6.35516	-7.53643	12.63786	-8.59671	2.5591	-6.00609	16.39565	3.73697	15.80593	-4.65447	5.98953	3.06266	-6.31221	-6.29502	1.66313	7.46703	-12.12151	2.01884	-5.92488	3.96456	-6.3914	3.11894	-3.74234	-1.98257	-2.65716	1.64784	15.14455	-6.91282	1.27263	3.549	-1.46556	0.27128	4.51292	-5.65231	8.15828	0.06928	-4.3161	2.87104	-0.39789	-8.33892	-5.58703	4.65453	2.08537	-0.17354	3.68739	6.19125
SIDM00528	-7.16967	-0.01936	9.12762	-3.81929	0.50534	-1.99218	-6.93256	-18.22831	-6.06456	-3.55539	-10.15213	-5.51372	0.77996	-4.37333	9.4495	1.50186	-2.28744	4.03622	10.70692	1.35208	-4.2383	4.7037	-0.19007	-22.15886	3.40982	7.45117	5.90059	5.13565	11.90231	17.51427	-1.18428	8.02242	-6.63804	-3.22516	-13.80295	6.55875	2.47352	5.65319	-5.43097	-4.14287	-2.67772	-6.22432	0.59698	-2.01569	-8.74937	10.47576	-3.83458	8.36265	9.52728
SIDM00529	3.98375	5.309	-5.77554	-11.07783	11.73902	2.49727	6.20199	7.95297	6.03014	-7.59729	9.50973	-6.19932	11.42549	-5.98145	6.78177	2.25763	10.07412	4.57687	1.05236	1.05782	-4.76601	1.0939	-4.42114	-3.30619	-3.61027	4.05891	0.93563	-9.95995	2.17106	1.21598	1.01025	4.20466	-1.77627	-5.00055	2.52974	-1.61523	6.5712	4.86728	0.63436	-5.43042	-12.41095	-10.37661	0.81733	-1.88683	-7.496	2.27162	0.55577	-0.59502	-1.18505
SIDM00530	-1.29313	-5.40233	-5.57029	-2.50294	-6.6731	0.42842	-10.16883	3.17412	-1.21095	-3.45921	2.67361	-2.13159	7.8191	5.96264	-1.13812	7.26622	4.1988	-2.08003	-14.06078	-3.86607	-0.80461	7.62937	4.68165	-2.93456	-1.51225	3.28228	4.48989	4.29139	-8.38415	0.55572	5.32716	-1.89242	8.10513	8.42189	-9.46237	6.86678	-6.27179	7.86232	10.69484	13.08068	12.18734	-7.65513	7.01207	-3.79332	-4.91706	-8.86499	1.20283	0.636	7.86346
SIDM00531	1.34758	-1.64823	8.64751	5.17976	-0.18601	2.95227	9.67552	-4.73486	-2.15827	3.87032	5.61587	-1.38568	-9.60141	-10.48891	6.0031	-2.33704	-12.7479	-4.56411	9.23683	-6.76018	0.13342	-12.06164	15.8849	6.19839	-11.39273	2.93921	-9.20778	6.3885	0.81372	-13.99971	-0.92252	-3.29493	-1.01229	-4.2514	-8.93946	-4.82033	0.62737	-8.36213	-1.28459	0.59333	8.41543	4.01866	-9.35447	-5.73735	-11.01372	2.77865	10.01757	0.4164	6.19792
SIDM00532	1.84211	-3.33325	-3.92143	-1.17228	-2.70514	3.2954	1.67772	1.791	-1.94438	0.47966	-1.25972	-6.34039	3.05905	-0.30003	-12.31271	0.57062	2.90626	-4.54285	0.6977	1.23321	2.88816	0.44039	-0.54441	-7.19767	-3.17857	-0.92123	-2.40439	5.45412	-2.36409	-3.79264	-2.83991	6.58897	1.75228	-9.92401	0.14732	-1.96335	-3.28942	3.99382	3.47204	0.88973	-5.12542	1.85587	-0.53504	2.1119	-1.93544	-3.17532	5.36659	2.78895	-4.6711
SIDM00533	7.78642	5.94051	2.19819	-1.2446	1.06749	9.58743	9.18442	2.75225	1.7023	-1.55085	-0.93086	-0.21983	0.8372	1.28328	-5.41287	-0.23553	1.81741	1.48877	2.6305	-0.44866	1.18903	-9.47423	-0.20587	8.21145	10.78277	9.19336	-10.00951	4.40632	-0.42074	-0.65055	0.87614	7.2771	-4.73034	9.69944	0.76999	1.18266	-5.56006	7.87374	5.87594	3.45293	1.04614	5.00711	0.44687	1.32505	-0.09653	3.29573	-0.97058	-0.6772	-1.04257
SIDM00534	7.6781	-3.76968	3.43859	-12.42044	7.80177	-1.44784	-2.81659	2.61692	-9.17541	-5.99841	5.91592	-5.65367	-7.28468	0.7982	-3.45748	-8.24919	-2.83431	1.46452	2.11027	-5.97778	-1.59276	-0.10089	10.25768	16.65495	-4.75956	-6.81964	-9.93139	6.42632	4.94222	-6.49204	10.1681	-8.74558	8.26978	-0.93525	0.61789	5.48082	-2.34862	0.13422	-5.08924	0.02142	10.71018	7.44067	-14.09372	9.29733	0.3721	-4.16187	8.33924	1.307	3.76089
SIDM00535	1.35024	8.29937	2.90008	1.37998	0.42196	2.16436	-7.25588	8.77565	10.14554	-4.02643	-1.75529	6.84688	-0.49553	6.17679	-0.85109	2.11249	-9.35982	-16.30107	-2.06619	-2.78957	1.10604	1.87815	6.19418	-11.87673	11.74569	0.57435	-2.04838	-3.29577	4.28685	8.53667	-13.00022	10.30887	-3.22887	-3.50201	1.32371	2.57101	9.9065	-3.77461	-5.38627	2.63386	2.36657	-11.68387	-0.00097	-1.11796	-8.99868	-15.77455	2.96549	3.09868	-0.73877
SIDM00536	3.58563	-2.39696	0.639	-0.73388	-2.08258	5.07645	0.14455	-0.69229	-4.11645	-4.26479	-2.60191	-3.32318	6.42477	2.41312	3.75015	0.22532	-0.3663	-0.57713	5.00199	-1.22973	6.78635	4.59293	1.07622	2.30869	-0.41139	-7.17363	-0.79691	-0.25345	1.94856	2.14658	4.17772	-5.88381	4.46218	-2.33314	-2.93525	-1.55485	-4.75118	3.93967	-0.58191	3.51567	1.47033	0.68743	-3.03582	-0.04766	-1.85074	6.21831	3.41348	3.92878	1.2008
SIDM00537	11.86999	-6.14677	20.04333	-0.79053	1.91428	17.35557	0.27747	-11.46689	-8.30121	-7.44166	5.35876	-8.52189	-1.45019	-2.52188	11.75946	4.99862	-3.61491	-2.5906	9.57791	-2.23747	6.29048	3.54463	7.99962	0.61555	-7.75624	-3.45257	-15.95904	0.54521	3.67915	-3.33225	3.83328	-9.60125	6.01295	-8.11505	-13.50283	-0.53546	-9.58238	11.97312	-2.93803	2.83968	-2.7271	-0.47089	-1.40188	5.32276	-6.1341	8.58659	5.83717	4.26254	5.9514
SIDM00538	13.05769	-6.74129	3.05223	-10.21217	1.80668	15.71322	-3.43758	20.11637	2.31495	4.36209	8.7159	9.02287	1.56021	-0.27366	-0.22111	-6.30248	-9.93151	-6.90202	3.18866	-1.81341	-0.54751	0.37854	8.92233	5.75591	-3.57285	-0.66297	-0.3452	-5.91625	15.58523	-1.4828	13.42257	0.86923	-2.35076	-0.16422	5.77964	4.06021	-6.2188	6.21052	9.14136	-1.04078	-6.64669	2.6609	2.50604	16.46829	0.19622	6.90872	9.76305	1.06698	-0.18682
SIDM00539	4.02963	-4.09366	1.65721	0.17306	-1.45683	2.64742	-8.73302	6.2877	-4.90248	4.72449	3.48987	8.21447	5.24734	1.02127	1.50374	12.9554	13.33775	-1.30804	-3.08272	1.39264	-6.90113	-4.75742	4.83213	7.60019	-0.55403	-4.88936	-7.02224	-10.16967	4.29403	-4.17851	12.48393	0.16314	6.69272	-9.155	-4.72592	4.11763	-5.79009	0.58265	9.22972	-5.14404	5.32645	-17.10053	7.0345	5.26091	-5.55079	-5.99665	-4.87178	5.28205	10.60463
SIDM00540	0.85575	-6.30668	-5.53199	4.56269	3.05942	4.08292	-10.1428	0.39169	-3.13324	1.19116	1.98186	2.51387	1.42434	10.96002	-0.64056	2.47313	-1.69206	4.62164	-14.41967	2.87909	-3.98623	3.44621	7.3826	-7.89486	1.78026	3.76515	-2.39056	6.61521	-6.32853	-3.79923	-1.44557	-6.43576	7.72633	-0.32271	4.05971	-1.58496	-1.92312	1.96751	7.52545	-3.76225	-2.66422	-4.8721	-3.49772	-4.04161	-8.02807	-0.98589	3.84849	-9.4758	-2.21501
SIDM00541	-5.10847	-6.36454	-6.95396	-4.8716	4.21573	10.46902	5.03561	-8.30572	-7.17573	0.56638	5.96374	-3.26584	-1.37284	8.31626	-5.06306	-1.41001	0.40495	4.04819	7.61065	-4.1063	7.96087	-0.21312	10.18157	-2.42862	-8.49602	2.4877	-0.24482	2.77737	-1.38434	-0.83168	0.43428	-6.01926	10.71063	-5.25387	-1.32142	5.87015	5.65025	-3.00911	1.30883	-3.08095	5.18468	-9.22819	-8.33092	0.05484	-17.72248	2.87402	7.23344	-9.30915	0.71385
SIDM00542	3.40859	-4.30944	-7.13095	-5.22078	-3.74711	1.35877	-2.15793	1.92841	3.24238	2.50403	-2.97449	-4.27772	5.96833	-1.55776	1.76111	2.13875	0.01878	-5.02425	5.41538	0.49057	8.39669	4.45887	-3.29448	0.35157	-1.12486	3.77169	1.88865	-1.86062	1.92903	-2.85196	2.9529	4.55489	-0.52698	-6.92305	1.99465	2.86329	-3.55187	4.39212	3.56159	-3.213	-2.30057	0.25714	0.01384	-0.16249	-8.12504	-3.2971	-0.93627	1.7576	1.25126
SIDM00543	-1.93557	1.9204	4.84013	-3.46405	-1.06401	-1.89437	-0.43476	-1.41019	-8.39178	5.11438	4.99403	6.57483	-3.20898	-1.29338	2.82657	-0.25067	-5.46797	0.78911	3.51584	-2.99288	-8.37298	-1.20863	4.76382	5.48522	-0.04276	-2.84421	4.95387	8.79579	1.32493	10.57106	3.51197	5.01698	0.63476	10.38458	3.32145	2.36935	0.76155	3.7669	-8.93441	3.28733	3.84213	-6.22042	0.09603	-7.3187	-0.46296	2.73957	-4.16273	0.61053	1.40292
SIDM00544	-1.17098	-9.43286	2.51809	-9.13902	0.06982	7.51223	-2.31223	4.47461	11.81765	-2.18514	-15.64223	-0.55477	-8.75812	7.01065	2.57267	-6.80856	4.32404	-12.11912	-0.78501	-2.0701	3.59941	3.80479	0.97127	0.21894	-3.98443	9.52902	2.30654	2.60359	1.43701	-1.28844	-9.44631	0.33696	-1.94225	-4.83658	-0.37996	6.04048	0.53071	-2.07411	-9.13324	-3.02051	-2.19568	0.16426	0.04265	12.87264	0.77769	-2.13434	1.36597	-2.8382	10.07901
SIDM00545	5.66026	-3.22071	3.31147	-4.56155	-1.28059	-2.09564	-5.34076	1.88407	4.03571	-3.51946	0.97366	-1.33841	-4.00953	0.31436	4.59682	-6.45719	-1.76116	-2.44936	-1.3257	5.64658	10.48417	7.79693	-1.6519	-1.21853	6.81467	-0.72367	-3.1409	3.69009	-0.37702	4.5155	-6.53156	3.7182	5.8447	9.70569	3.88286	-6.32607	-1.88799	5.70046	-6.92047	4.05402	0.14302	-4.34218	0.32276	0.11196	0.53255	0.34946	-3.18056	0.57054	-2.41814
SIDM00546	4.25016	9.19278	-0.96782	-5.40745	-2.19138	3.2106	3.68902	-2.28278	-1.21611	5.67913	-3.21936	4.70219	3.0794	7.79398	-1.45606	-8.57136	2.37717	9.81955	5.34042	-6.13583	0.28065	3.55097	-11.59842	-3.05253	0.30532	-5.58335	-5.89183	6.65153	-1.57833	5.6822	4.08864	-2.98509	2.16952	-0.01207	-2.42257	-0.30747	-2.39763	5.1978	2.24546	-0.13	-1.83965	-0.78408	-9.23724	0.00092	-1.59953	-1.58825	4.46603	-4.40783	2.97179
SIDM00547	2.80479	10.83911	8.31625	-11.41238	5.92911	-2.09271	-5.95651	2.63928	1.60436	8.64039	-7.85762	15.38074	-7.00139	7.30566	-5.73817	-3.27987	3.70905	0.57678	-1.53168	-3.4031	-4.16684	-4.28974	-2.25639	4.21583	5.18009	-4.16066	-4.36374	-4.63977	14.14136	-9.15807	10.64812	3.45905	11.26531	9.34924	0.09529	12.72451	-12.17082	-4.752	-0.83583	-3.31118	6.7301	11.32315	-5.50819	6.39686	-5.88899	-4.16864	7.11166	2.35735	-2.07952
SIDM00548	-1.24294	-3.34087	5.92844	-9.38554	3.93916	2.69888	-1.04542	-12.98264	-2.11234	7.34326	0.62042	4.87088	5.3346	1.9281	8.83127	0.12759	-7.01061	2.60043	1.33177	-9.08029	-8.24545	5.80736	5.61075	4.02388	-5.32513	-3.20467	-12.60169	5.36403	6.34375	-13.69517	0.20404	-2.88374	6.36522	-6.50753	-3.64857	3.21155	-6.63117	-1.99683	-0.55162	-13.40252	1.94827	-11.61096	0.83802	5.74253	-10.91599	-13.46064	4.06097	-0.53361	2.25043
SIDM00549	-6.99218	-2.41199	4.93678	-0.14272	0.70881	4.43323	0.46709	-5.98368	-3.41763	4.80891	-0.34417	-0.49191	2.77693	3.85552	5.82218	-3.13695	2.63507	-1.52312	-6.50216	-0.14369	-1.48021	-1.80176	-7.75428	5.30363	-7.20459	3.98284	-9.25405	-3.42799	6.51175	3.65275	-3.42904	5.77004	2.9262	-1.2507	-0.74962	8.93301	-1.69493	-5.99556	6.48721	5.24976	1.13734	2.80571	-0.14103	0.79781	-3.65603	3.53529	-3.72946	6.70407	-3.5246
SIDM00550	4.73923	2.85216	0.40767	-0.01658	4.81772	-3.82913	-0.43473	1.50443	6.51407	0.93462	-4.16383	-8.97932	0.52206	-3.25513	1.07457	0.48353	5.74489	1.81491	-1.38347	-4.31503	0.94411	1.62467	9.79311	0.36013	0.85913	1.2584	-5.01221	-8.71281	5.10464	0.25394	-7.93393	-3.15294	-1.12436	3.15652	-1.18981	3.1529	1.49916	-4.65	-5.60525	-5.69397	-0.05825	-2.08531	-1.79309	10.61205	0.02812	-9.25754	3.02225	-4.79923	5.73369
SIDM00551	-1.91085	1.03023	1.95982	1.63218	-2.28612	1.55333	3.10061	-0.08837	-4.23267	-4.46661	0.43509	3.91446	0.34614	5.20323	3.467	-8.14221	7.13731	7.31708	2.95184	-2.63153	0.05158	3.62899	-2.93629	0.34956	3.67987	5.89487	4.99178	-5.84537	-3.75185	-9.90643	-4.67022	-0.52305	1.0012	3.87821	1.86848	6.42727	-5.48476	1.33923	8.1686	-6.99055	0.22812	1.96235	8.36133	6.59719	-1.31938	0.43009	-2.70027	-9.85365	5.13439
SIDM00552	-0.57964	11.13349	6.74106	0.77012	7.52641	14.77566	-7.26117	6.2777	4.21531	-2.90172	2.33058	-2.65799	5.37217	-3.88009	12.02588	-11.00295	2.24565	-10.98236	-4.46227	5.4175	-11.84145	-2.08941	4.29051	-1.79455	3.4248	10.71478	2.98117	1.68074	9.52134	3.10337	0.63228	3.94903	-8.73313	-1.93746	9.5056	-13.75964	-11.97079	14.85702	-3.36459	4.74182	7.648	7.22406	-4.43196	-5.82446	-7.22153	-6.2417	8.39129	-7.35797	-9.99382
SIDM00553	0.23768	-0.50138	0.00176	-3.04037	6.67225	3.77559	-6.69049	-2.76173	-2.39124	-2.67104	0.66882	-0.60278	1.02701	5.90511	0.7543	-0.62524	0.05893	3.40932	-0.62063	5.95214	7.80405	-6.13033	0.38295	-1.61881	-5.22198	10.25603	-5.30811	-3.19359	-4.0268	-2.0166	-0.68709	1.84151	0.4618	5.31875	-1.37838	-0.2244	6.4265	-0.58725	1.07771	3.53608	-5.90967	-1.23887	-2.131	0.71816	-0.87208	5.39973	-14.05996	1.76519	-4.74331
SIDM00554	0.47828	-3.58812	-6.90118	-7.14963	9.19852	-1.58573	-1.826	6.0575	-2.15876	-0.96623	1.97094	3.88327	-4.86397	5.44577	2.66735	1.99745	-0.89029	-3.35017	5.62627	8.72201	-6.46783	12.5341	-8.95113	7.98663	-7.35443	6.56596	12.80986	0.47511	4.85464	1.3824	-2.29414	0.7994	-8.27103	0.12397	-6.89501	1.27044	-4.46047	-4.11049	9.87672	-13.04075	4.55551	-9.58257	1.98076	-14.4003	-13.01836	-10.05249	-4.64486	5.24587	7.51521
SIDM00555	-1.33706	-2.03183	4.96194	-4.6344	0.3522	-4.76445	1.24919	6.66962	-6.21066	13.40443	4.96471	1.5552	-3.58231	0.13096	3.68374	-1.74117	-5.60718	-12.53893	3.10869	-15.31701	1.22658	0.39943	-1.95281	-2.34239	6.1797	-1.81208	5.92557	-2.82003	-0.11863	-2.60194	1.58373	3.5392	13.64132	1.26582	-1.2863	-7.22402	-7.73219	7.26022	-6.27867	2.07288	-1.93052	2.64173	5.85158	-10.32758	-7.70054	-3.19854	-2.83057	-3.94241	2.44434
SIDM00556	0.97095	2.22072	2.94134	-14.49199	-4.68231	3.24388	-5.63836	-11.26229	0.30404	-0.29137	1.15429	-3.13456	4.38367	8.85847	1.29742	-6.15085	5.10192	-2.97442	-3.00561	-11.50677	3.80423	5.75858	-6.27366	-4.06797	-1.23263	3.61956	-4.2741	8.18009	2.15429	-2.20029	-5.39964	6.49154	3.7948	-6.21954	11.83041	8.94584	2.48733	-7.15284	-0.13417	7.22211	-8.23859	-0.69673	-5.2546	5.93044	-12.69805	2.64159	9.24836	-11.95381	2.48514
SIDM00557	-3.43002	-4.25763	5.96287	-7.87838	-12.41495	2.56831	-0.89845	-3.48121	1.11458	-7.16597	-1.12126	-5.80389	3.91831	5.58583	10.57551	-0.20324	7.9589	-1.14526	0.62561	-7.46195	0.25999	3.30626	-3.55309	-7.24763	1.50303	3.31709	-4.95	10.46935	0.05121	-4.80737	-12.67357	5.73866	0.38892	-8.62606	10.08402	5.58133	-0.21754	-2.05277	-5.03919	2.4841	-3.58361	-4.4582	3.01279	-0.48185	-10.65845	5.86232	5.11722	-2.82286	5.57883
SIDM00560	-0.40229	-3.75502	-5.05038	0.50446	3.87086	1.22033	-3.59454	8.92324	-3.15916	7.97387	12.32721	-5.85577	3.7348	-0.3163	8.04965	-0.20371	3.96054	2.11203	5.38481	8.48212	0.91636	-2.32935	-5.51521	0.10649	-1.53871	9.3762	2.01041	-4.96624	2.67265	-3.46848	2.33177	3.24956	0.97669	-7.04504	2.70112	1.42026	-2.91746	1.84441	5.81666	-8.94196	2.00456	-7.17283	-4.53488	-12.71465	-6.951	-1.61488	7.71654	-3.9611	11.75731
SIDM00561	2.12144	-2.24019	13.47292	-4.27825	-2.24983	-3.57054	2.6278	-2.82097	-2.42065	2.81314	2.96061	2.04913	-8.05772	-1.87699	-8.45454	-4.06309	1.60248	-6.4194	0.71764	1.55548	3.70548	9.30843	-5.19446	-0.8596	0.98262	0.67345	-3.46356	-6.49112	1.74568	3.00258	-3.44367	2.25011	3.07676	-2.07366	-5.92039	1.211	-4.03772	0.41382	0.43585	-1.96704	3.09751	-4.32914	-4.84341	3.12862	8.20648	7.32832	-1.68268	4.78097	-1.39413
SIDM00562	4.82297	0.81083	-5.58155	-0.94651	2.06509	2.74425	0.3449	-0.76374	1.57552	6.28852	-3.04925	-1.94769	0.70739	-3.6181	-0.14752	6.1374	-0.26382	-3.75369	1.37198	2.9029	-2.73636	-1.81325	-2.04084	6.30938	1.54592	2.48815	-0.78706	4.03937	-3.68204	-1.26122	5.96488	0.4344	-0.46983	-3.78921	-0.48084	2.45303	-1.38322	-3.9278	-1.62368	-1.90564	0.02949	4.70149	-3.87272	0.78201	-1.84953	-3.96822	0.60871	0.68948	-1.67251
SIDM00564	7.50657	5.2564	0.58132	-6.18604	0.05948	2.26457	10.77586	-0.3069	-1.71694	-10.12926	8.47393	-8.57045	6.23665	5.42463	-1.95959	8.22557	2.11254	6.33859	10.4982	-0.91153	5.37005	-6.73959	-0.02938	9.34497	0.87166	0.94403	-13.86398	-5.94255	-1.241	23.33448	-4.01784	-5.51907	2.51607	6.81706	-6.04217	-2.23693	1.09955	0.34289	4.34137	-2.51554	-8.47268	-0.98915	-1.06987	-0.00044	-8.14861	-1.79082	0.4575	-1.66487	13.9028
SIDM00565	-5.32418	-0.51383	-6.13808	-5.09749	0.29434	-6.4022	3.91165	5.97592	-6.07779	1.13794	-8.11651	0.51363	4.73994	3.9501	0.70463	-1.2953	3.96173	19.55085	-4.19363	3.5786	-10.15947	0.07742	-1.41817	1.68991	-6.81973	0.45466	-8.47404	-13.0762	-0.35163	6.87421	2.55442	4.69548	8.26201	0.08355	8.14874	1.39228	-10.83644	10.42479	2.37282	-16.2105	-4.46004	-0.75428	-1.99432	-4.07658	-6.72481	-5.42246	-0.72681	6.58134	0.17802
SIDM00566	-7.76228	4.78432	-5.26886	8.23975	8.41172	-2.30646	-6.65293	6.14151	-4.41178	9.08127	-5.31762	-6.73921	4.67657	8.15088	3.5338	-5.4741	-6.47052	4.53829	-3.22452	-1.05179	4.42612	-0.79305	4.36278	-1.31687	-0.41913	0.50532	1.40341	-5.70523	-7.66262	2.30586	-5.37291	0.4293	-0.31242	-5.28901	5.24866	4.76566	-13.55301	0.85438	-4.37855	-7.00906	-1.66864	11.06604	7.22311	2.5492	1.81136	-6.48037	7.0375	-2.33066	-4.93062
SIDM00567	-2.74229	-2.27335	-6.86439	-5.84532	-4.59456	1.03907	0.99609	6.95581	-2.41638	6.70711	-6.76781	9.11024	-2.08342	-2.79172	4.99624	-1.08022	-5.79042	-7.76365	1.1035	-6.14249	-4.47393	0.15274	8.6375	-14.82361	-0.26447	1.15484	-1.05752	3.80575	6.25912	0.8839	-5.69266	-5.69765	-0.0586	4.65281	-5.23695	-3.16206	-6.98299	10.81376	1.51259	0.56467	8.56921	-9.9032	-5.10618	-2.52256	-0.74378	1.8965	-8.21342	3.07861	-1.27658
SIDM00568	7.36058	-2.32795	-9.95756	-2.04353	9.27412	12.6805	-4.99021	-5.37474	-8.8118	-0.24157	7.02306	10.95425	7.84114	8.14031	-2.34988	8.86854	2.50675	-1.73696	10.8853	6.16806	-3.46355	4.56725	9.66255	-0.48461	6.24484	3.84235	-9.59733	1.04482	1.85508	13.18425	-2.69115	6.0478	7.01854	1.12496	-0.77641	2.47302	-6.00283	-7.05731	9.89928	-0.80056	0.81789	-3.71516	4.00625	2.23919	-2.59866	3.2681	-0.81642	5.21565	-5.73417
SIDM00569	1.66888	-7.32703	-7.28242	-6.4394	3.065	-1.57977	2.64406	3.5584	-3.76643	5.01543	1.22236	-2.81932	2.94015	2.76638	0.00995	-8.08667	3.75078	0.17728	1.95459	12.79164	-0.04214	-1.073	3.79302	0.75281	7.65609	-3.47459	-5.76934	8.72278	-0.94911	7.03335	-10.19111	3.42556	3.93625	-0.22262	3.15187	-3.30159	-1.19639	5.53123	-2.20748	5.08287	-7.04013	2.99361	2.47709	-0.89732	0.48201	2.35841	2.57911	1.99967	-2.14626
SIDM00570	3.72723	-4.79133	1.64559	-10.68084	-10.4555	-8.96588	-1.47125	5.3662	4.20314	-10.23684	-2.5581	-2.75131	1.90358	4.07544	-4.56526	4.43843	-0.49944	-3.06977	10.65623	1.02832	-8.3845	2.84809	5.73657	4.84302	1.34302	0.24206	-8.861	-5.92748	5.12889	0.25723	-1.2872	5.54709	2.9916	-4.43647	-12.19892	-1.1244	-5.2182	-6.49597	5.15863	-4.37877	5.3552	0.78562	-3.08994	0.75725	-1.28724	5.00616	0.28816	7.50906	2.25078
SIDM00571	9.47203	9.14284	-1.54758	-4.38499	-4.37173	6.51936	3.55112	1.40612	3.69889	-3.31391	-3.85389	2.47129	-4.96819	3.31404	5.17529	-7.3322	3.42626	6.83093	1.67656	1.23858	-9.61187	-8.25783	4.6964	-1.52943	1.51823	-2.70354	-1.46658	-2.32665	4.50921	-4.50454	-6.23078	-6.61984	-0.79539	9.4459	2.65602	5.10249	0.6718	-1.18512	-1.86178	0.74168	-4.40259	1.44136	5.28495	-10.4442	-4.24666	-4.4078	-1.12435	7.45429	1.29681
SIDM00572	5.77034	0.29983	5.10077	9.5533	3.05864	4.79009	-9.59153	-0.13523	-5.70469	9.37254	4.90397	19.93213	2.11499	-0.30184	4.74508	-0.03161	-0.38167	-3.89532	-11.82033	2.07949	0.43252	-5.34628	0.04312	-5.8667	1.33526	-10.49017	-7.9853	-1.03072	0.60516	-8.31542	11.09284	-6.39246	5.02666	1.00349	4.31634	-6.28677	-2.37205	1.44673	-0.16021	4.39275	14.33412	-13.49	-0.94258	-4.08745	-9.51433	-0.60225	-6.81707	-4.67874	9.4538
SIDM00573	1.43309	-5.80071	-6.73537	0.80508	0.54231	0.77183	4.16705	-8.39619	-4.95651	0.5412	-11.3272	5.80558	-4.24362	-5.77372	-6.71735	-4.42037	0.51715	-2.18834	-2.8753	9.19357	3.06089	1.45974	-5.9881	3.91657	-0.37977	5.88155	-0.45775	-9.05173	-7.70247	-4.44436	-2.20191	-4.19058	-3.26979	2.46731	1.34805	-0.14114	-9.13457	6.4777	3.00589	14.46142	4.31466	6.74198	-4.58816	4.89662	-0.87144	-4.87953	5.26146	6.05302	1.90877
SIDM00574	0.34489	-2.72571	-0.57518	-3.41035	-6.38971	-3.08712	4.32975	6.24304	0.57004	3.02897	-0.36795	1.77987	-9.31632	-1.59872	-8.7335	5.07902	6.45994	-10.90556	3.84787	14.97223	-2.08516	4.18283	0.07169	-5.21669	5.73744	-0.04958	-13.95337	-1.47451	-11.37754	-16.52042	-10.7363	-2.97548	-2.96739	1.52878	-0.83773	-5.96198	-2.60556	10.89025	-2.46554	11.20694	1.22813	-0.04046	-5.70784	4.99449	-7.61482	-9.09055	2.70303	7.64123	9.45517
SIDM00575	10.85066	-6.93098	2.24791	6.48697	3.03181	-8.24193	-11.21041	-6.73116	-0.39291	3.12828	0.90289	-5.91101	-0.09676	8.85342	-3.65686	-3.78384	4.39925	4.36099	-4.65516	-2.56279	9.07381	11.41296	-0.54812	-8.40211	-7.69774	8.40391	-0.5119	1.58901	-8.99243	-4.30468	-6.23821	4.32527	7.09376	-1.11838	-2.12542	9.90718	-7.10484	9.19466	4.93191	7.97125	3.17818	-2.57397	-18.6472	0.06623	1.96442	-6.43621	9.22107	7.33337	-1.50411
SIDM00576	-3.32558	-0.95163	4.62979	4.64955	-2.4426	4.00742	-3.4088	4.79608	-2.05798	-0.18906	4.28496	-5.74003	5.86971	8.38388	9.1091	-6.49477	1.72853	-3.2957	7.91287	-12.91324	4.15317	-10.01769	0.21909	4.90355	-7.69032	-0.60771	0.90993	-11.98429	2.11882	5.02214	3.63237	1.84426	-3.15313	-3.42563	-4.28119	2.03431	-4.66513	-1.55508	12.76419	3.00151	-11.97416	-0.97603	8.59388	0.73874	-1.05488	-3.56898	-12.62251	5.15422	-4.49778
SIDM00577	-2.49272	4.35953	12.53223	-3.52695	-0.78677	1.37676	-2.09561	2.20982	-6.58188	-2.48243	-2.63681	-2.07065	-1.56636	20.13807	-0.57934	1.2265	-2.79325	-2.97222	-1.34255	2.25754	-0.65977	-3.81436	1.58809	-12.72534	-5.94383	8.5816	-19.41919	0.42387	8.01882	3.01881	-11.81571	0.06336	5.33534	-3.53195	1.18024	-2.34593	-4.87728	2.19024	-9.04277	-6.94407	2.23956	-0.69734	-1.71241	3.89272	-18.4383	-1.28851	0.43163	-2.85388	5.26192
SIDM00578	10.51862	-3.80497	11.83728	-4.04199	-3.51793	14.02358	1.7377	1.49715	0.76078	4.27138	-9.82192	-3.53367	-3.05465	3.61575	-1.68781	-7.12427	2.36115	-7.31172	9.03273	-15.2598	-6.79471	-0.74882	-1.65941	-11.46573	-0.56341	5.22782	3.28722	0.76859	-2.82578	-9.28248	5.32239	8.05812	-1.51366	3.13633	3.97424	3.68667	-2.54411	4.15692	-10.2745	-4.05275	6.18487	-4.0871	4.41223	0.90921	-18.3106	-0.13386	10.32176	-8.7717	-3.72865
SIDM00579	-7.76348	-1.96288	-3.77028	0.07627	1.99252	-7.89562	0.38979	2.25812	-5.45098	0.40248	4.26455	-5.44925	-3.13247	5.96922	-1.25532	-4.64744	6.06462	-5.289	-2.4058	-2.55208	-1.50668	5.24288	-1.48487	-3.85695	-4.52255	1.29712	-2.11794	-2.22344	1.88065	-0.01487	-6.41904	4.3104	-2.03708	1.30294	2.85889	3.33176	3.78255	0.87835	-11.28784	1.33409	4.58322	4.94687	7.36619	-2.2434	4.03283	8.55809	10.14796	4.24119	1.57939
SIDM00580	1.03061	-2.72792	1.32359	-3.12037	-5.29949	2.2685	-12.62485	-9.90174	-5.87904	-7.16075	-2.66367	-3.61475	15.54559	1.38323	5.09574	0.34932	7.11813	-1.96713	-0.16452	16.28289	1.52681	-1.98251	7.56524	-1.25675	-3.24957	3.11798	-6.81804	-12.25903	4.29848	3.65598	-1.57248	3.533	5.63162	13.56359	6.94835	1.93218	1.57105	3.71398	4.63679	1.98962	-0.19946	0.20319	-19.80692	8.9115	-2.34397	0.02251	3.41966	0.73275	-2.77525
SIDM00581	-1.48435	-0.85929	-7.60828	-1.54725	1.93719	0.44812	6.00827	-13.55604	1.36349	4.01489	5.60502	-5.01085	-0.10101	2.69609	2.77548	-8.24455	-0.10632	4.80224	9.2494	-6.82482	4.23585	1.62161	-4.77003	-0.39581	-0.00815	3.46641	-13.78729	-3.44917	-3.58047	-0.25659	-11.28073	-5.77515	0.21483	-2.6773	-2.07818	1.31127	-9.69405	-2.07022	-3.03702	2.17546	4.24627	3.50861	1.04474	-2.34882	5.63963	2.21452	3.41125	13.51309	-3.31119
SIDM00582	-5.62677	2.98579	-4.96219	5.74563	-0.61131	1.83876	6.42749	-4.24753	-4.93327	6.19203	-5.58705	2.83057	-0.63028	0.74803	-2.17136	-3.40794	5.33511	7.91641	-0.64313	-0.31763	-8.26431	-12.98964	3.476	-16.33341	-5.83142	-2.37949	-3.40637	-1.68317	0.54831	-9.79026	-4.53563	-0.17971	-3.15938	2.33648	1.38032	-7.18621	-3.37481	-0.4858	-2.39426	1.3626	-0.72497	-1.30358	-7.57945	-8.58503	-7.89303	8.15077	2.40574	5.23551	8.72257
SIDM00583	-2.65401	1.48201	5.22218	-2.51468	3.70538	-5.23302	3.55259	-10.57346	6.33754	-6.28471	4.72182	4.15001	-5.14789	-12.62674	1.37303	-4.6595	4.07251	1.73407	2.50471	2.91046	0.36025	-6.45218	3.46353	6.72447	-0.18243	0.92043	0.55374	-0.83524	-2.33192	-5.04223	0.29105	-1.2481	-5.22868	3.4314	-2.96456	4.27589	4.62799	4.45404	-1.71998	-1.42352	2.34514	1.22971	-0.38076	0.94585	-2.822	-2.81264	6.20063	5.67127	4.14922
SIDM00584	4.59278	-1.45953	-0.71735	-8.2723	3.0157	4.42854	-1.35043	0.45144	-3.49956	-2.41069	-2.11448	-4.10079	0.81821	-1.87709	1.29572	-1.31216	3.53261	-1.66787	0.80436	5.68397	-0.00518	-1.84406	-6.60467	-5.45209	-1.86815	-2.74442	-4.7343	2.77305	2.72316	2.66716	-3.71753	0.92138	-4.69776	-4.21927	-1.93558	-0.2218	0.54813	2.85557	-0.04877	0.09701	-6.9142	1.64751	1.12614	2.3989	-2.94148	-1.24303	4.793	-3.18609	-2.52608
SIDM00585	-1.83975	1.13926	0.3924	-2.35768	8.33896	4.72532	-6.41049	-5.031	-3.64855	-17.37465	-2.19662	-1.27401	9.88703	-2.95594	2.65563	-7.75023	14.82577	-4.76843	7.51439	2.95269	-0.50353	14.80545	-2.96591	-0.79993	-3.6831	-7.84835	-13.19449	4.5736	-5.5663	-0.92457	15.28937	5.19307	-6.58501	-7.89421	-4.97274	15.36491	-6.15133	-2.8775	-7.75525	-0.1768	5.78823	1.81793	-4.4035	-1.09217	-9.90056	-8.07929	11.14166	-9.96352	-8.52653
SIDM00586	2.61887	-0.89427	5.16812	-8.41732	3.92995	1.78378	1.36355	-1.08283	-3.95889	-4.40606	-4.50812	-1.01715	-4.03065	2.10151	3.723	-3.09281	6.22367	3.95154	11.17039	-2.54326	2.29766	5.20103	-2.468	-0.68916	-9.33124	-3.98933	-2.38734	9.81957	1.13256	-7.72306	3.20567	-0.45764	-8.17295	2.82453	0.45178	11.53048	-0.96076	-2.77106	1.20477	0.38576	3.18591	0.45888	1.55225	3.85088	6.60249	-8.3548	1.64677	6.52779	-0.70416
SIDM00587	1.76417	2.14224	4.56209	1.1365	-0.99978	-2.52659	8.46614	-0.25564	-8.71634	13.3925	1.34657	3.74522	1.77624	0.78687	4.46805	3.69311	-7.49594	3.62487	0.90085	-6.34712	-10.82193	-14.01201	0.22294	-1.40494	-7.51009	-1.39125	-0.36591	6.40754	0.62347	-3.61588	5.95925	-1.23521	8.34803	-11.10232	4.12512	0.06413	0.40109	0.0414	3.83601	-2.73822	4.55069	-2.86059	-1.11889	-1.18876	1.73589	0.52115	-4.10615	0.26505	2.72508
SIDM00588	2.55055	-7.02488	-3.39398	10.01959	1.92472	-6.43193	-8.28094	-0.96342	-1.51677	-2.78857	-5.39821	6.72986	-1.08645	6.88909	-0.74823	-2.84217	-0.73588	10.57721	-13.28524	1.92192	-2.17478	5.45455	9.84199	-5.5592	-1.0486	-3.20144	-1.98543	-11.31058	-2.26185	-10.18271	-5.29044	4.5992	-3.18783	-0.36425	3.79087	-0.87011	-12.04898	2.76203	19.3625	11.1099	7.13988	1.22341	2.35968	-8.14141	-1.65185	-5.43189	-2.15762	-5.45021	2.50149
SIDM00589	-2.75324	0.01276	5.67831	7.45343	3.87593	-3.05996	0.31564	4.35848	-6.81712	1.87129	-1.77581	4.38159	6.82644	3.43082	7.59172	-8.46178	-9.23944	2.41381	-7.80439	-3.72837	3.33351	-6.29708	0.65667	1.60801	0.08009	-14.3512	-7.29361	-5.1869	-1.22746	-5.04496	6.96064	-2.20107	13.6764	-4.67066	0.94773	-3.40042	-8.66789	-4.74637	-3.86126	-9.354	1.45278	8.35895	-4.81899	3.13153	-9.04817	-6.07978	-1.63078	-8.71917	-1.70988
SIDM00590	-2.90212	0.37454	-1.6271	2.04841	-6.61995	-5.48383	5.59584	-4.46959	-7.23476	5.90499	-4.73884	4.20515	-5.40468	2.95117	11.07954	-7.58662	-10.97139	1.129	6.03586	-5.37998	3.63788	-4.00523	2.71003	-1.27809	6.98856	-7.4877	2.79365	-7.28902	-6.04211	1.5025	-7.86444	-5.962	2.10613	-10.45977	-2.05009	-6.50083	-9.49558	2.83826	3.45497	-10.8561	-0.77952	2.12558	3.21295	1.29737	-6.3388	-9.24295	-10.17149	-2.87901	-1.22219
SIDM00591	4.58974	10.04608	5.00775	3.96363	6.98981	-3.52672	-7.33953	0.22064	-8.50271	0.81303	1.2504	1.18732	3.77479	3.10607	18.963	-1.09663	2.68229	5.75943	-0.084	0.77221	-1.78838	5.07125	4.80158	-2.58236	-15.47577	-11.7329	-7.14954	-3.85648	4.33811	-1.90334	6.97197	7.31156	2.90407	-5.81335	-4.31158	1.59525	-1.2897	9.43169	-10.22538	-5.66757	4.39594	-7.709	1.69922	9.17087	-2.95762	-5.68465	-10.68675	6.90271	-1.46973
SIDM00592	-1.74556	-3.92683	-4.07346	-0.69129	0.3647	4.48887	-3.95912	0.61787	-5.51057	5.99575	5.07069	2.14637	-3.85224	5.69596	-5.57155	-1.0969	-6.97257	1.43585	-7.87698	5.86775	-4.0719	2.02783	6.4581	-4.018	7.90491	-6.71969	-10.27942	0.34727	-6.12997	-2.27001	0.31459	1.92867	4.50331	-1.02934	-4.03512	-7.53174	-2.1466	3.9615	3.16042	-5.55872	-0.83959	-2.40652	1.29646	-0.50223	-7.25149	2.87647	-3.3299	-2.15746	-0.78333
SIDM00593	20.90778	-7.76539	-4.35295	-6.93929	11.84218	3.50743	-12.99557	-2.23345	-8.53584	0.05156	-0.1999	3.94567	0.29009	-3.6485	0.86936	-15.41244	-2.92614	3.06521	5.65263	-9.89423	7.84109	-3.26314	-2.71708	11.04304	-3.81035	0.29243	-2.9382	-1.82243	3.94753	-2.87121	8.13772	-5.51836	2.60437	4.51102	-0.76784	1.11148	-12.31248	-7.49764	0.65054	3.33872	2.50175	-4.53807	-5.30432	3.96963	-4.41666	-12.70024	-3.95999	4.09546	0.25004
SIDM00594	7.52098	-3.53083	-8.95444	-1.89737	13.11027	-2.60156	0.3986	-1.58397	-11.73913	6.805	-1.35048	-2.84296	1.41616	5.24754	0.83994	-5.96444	-2.76763	5.1032	14.43744	-8.93759	3.80438	-16.10545	2.52162	7.36886	-7.19069	2.10924	-9.73349	-12.59119	2.34552	0.90809	-7.60288	-6.46243	-2.16826	0.71424	-6.00323	-0.19569	-10.11801	-8.93011	9.15394	-1.6388	1.73175	5.12952	-5.72873	2.68982	-2.34398	-11.92601	1.7033	2.16383	-3.35913
SIDM00595	4.44814	5.09201	3.60047	0.47281	-1.66206	-0.0053	0.09861	-1.67192	-2.67542	2.40635	1.87526	-3.62418	2.57485	6.55613	-3.19248	0.99341	-0.59303	0.76402	6.69538	-5.39656	6.78258	-3.32803	0.71589	-0.30646	5.62395	0.24384	-0.6333	3.3671	-0.32134	0.10672	2.40655	0.66088	0.21422	-0.2029	-2.61192	-4.58333	-6.82133	3.59043	-2.29933	3.18821	1.05323	1.4718	1.87989	-2.02056	0.67084	-0.58644	1.88418	2.52977	2.15165
SIDM00596	3.71888	21.4653	10.44813	-6.36439	6.28129	-4.38369	2.54884	-0.38161	2.81269	-9.31365	4.3747	-1.75433	-20.53739	11.11752	6.5121	7.66438	0.73691	-1.58073	-0.09356	-8.36615	2.05386	-3.87472	8.04275	7.49182	-1.54944	-0.83385	1.20525	-13.45995	7.43295	1.20949	11.77053	-1.257	-0.54296	6.47158	1.06107	-3.61386	-9.33698	-0.19001	-1.17367	0.86096	16.05369	1.95536	3.70211	1.77201	2.4398	-8.57887	3.36329	5.14425	4.54647
SIDM00597	2.28347	-4.64954	7.50865	1.85847	-1.73953	7.75665	7.98489	-0.21522	-9.25524	-7.46591	1.59729	-3.26421	-2.74131	10.0951	-12.86807	-2.11292	4.58098	-1.45034	2.84106	-3.98937	7.69253	2.55908	-1.92536	2.25863	-4.36199	1.73632	-7.0188	3.99917	0.14472	-3.76852	4.86372	-2.01677	8.83808	-1.72153	-6.72655	3.79412	4.60991	1.31972	6.57555	-4.20919	7.09695	-2.56779	-6.97284	2.60946	-15.22063	5.28457	1.92964	-4.76168	1.89186
SIDM00598	9.39827	-5.16105	14.71209	-0.23818	-4.14866	1.33515	-4.1963	3.73347	0.94968	-0.37523	1.59322	-9.00495	5.95139	-1.04867	10.67407	-14.31076	-7.50486	2.03671	8.85999	0.92312	0.64696	0.03896	1.7567	2.41543	2.07427	-1.39834	-2.62923	5.59647	7.33453	-3.57358	-4.93302	3.44608	9.97637	3.70617	6.54624	-10.11456	-1.59725	9.1179	-7.61127	-12.41489	-1.49345	-4.17986	6.30245	5.80428	-4.73593	-0.67975	-8.14042	0.26106	-5.21756
SIDM00599	0.36211	-4.03118	2.29342	7.77316	-2.14353	2.18552	-16.21202	-8.25118	6.64511	-3.35935	13.338	-9.10042	-4.57253	-1.71538	5.43177	-18.15998	1.52631	-12.67665	10.83763	13.48595	-6.10046	13.94511	-4.51809	0.5152	1.94303	-6.10042	-11.59927	-1.90792	-5.06986	-3.81201	13.1522	-1.58253	-6.93038	-1.99314	14.42904	6.06676	5.98191	4.93222	-3.33073	-1.01763	-4.68887	7.37222	12.76677	0.19517	-1.45231	-16.25103	6.19676	-9.47818	0.58367
SIDM00600	-2.616	1.88063	8.65015	12.77638	0.93285	7.38929	-2.8597	6.00553	1.17772	12.80178	-3.24009	6.1341	4.90536	1.97963	5.80097	-2.97012	-0.6092	-3.82079	1.2633	10.25659	1.89786	-10.98173	8.13587	-0.2465	-13.6092	-7.90188	-4.75824	-5.92434	8.11716	-1.96877	-1.67999	7.52581	-0.39525	-9.04129	5.06979	-2.57951	-2.04102	4.61545	0.51797	1.1733	1.65091	-0.87711	1.14496	-2.87402	-3.63944	-3.47583	-0.58837	-1.62867	-2.94184
SIDM00602	3.23171	-5.46543	-0.00954	-11.55455	-7.74995	-4.84889	-3.48432	-1.0918	-13.77122	7.53134	10.41914	-5.18935	13.57436	10.59297	5.2237	11.94128	-7.11148	1.61498	-4.67078	-5.86365	-1.04107	-1.29508	0.9091	11.79582	0.86043	-3.28642	-1.04685	10.83026	15.23729	3.31795	11.8743	-11.75277	5.03253	1.676	4.14357	-7.69659	-6.42538	0.95019	4.68662	13.87748	8.75257	0.67091	-7.0632	-6.60458	4.75533	7.7802	8.22122	7.46462	-4.68334
SIDM00603	-2.38875	3.66585	-4.93546	14.55721	-5.86914	-4.93316	1.31474	6.72413	-5.43363	3.93616	-7.31756	-2.02526	4.23779	8.46044	4.11008	0.25864	-4.04195	2.75563	-2.1102	4.2213	-15.92408	-6.94265	7.43456	3.20625	-6.95056	-6.27922	-9.10215	-3.22462	8.9564	-2.27423	-13.25364	2.21275	2.44484	1.77618	0.59341	1.34532	-2.35927	0.80035	-1.60094	-12.76697	-4.81597	0.4401	5.43865	-4.17621	-6.61303	1.99839	-3.55373	-1.10651	-3.46859
SIDM00604	-0.74913	-0.82974	3.17537	6.26364	9.2826	-0.63069	-5.77533	-3.5894	-7.75752	6.79128	-0.95086	3.40386	-3.53083	6.35085	9.51333	-3.39867	-3.68313	4.56449	-0.73463	2.8148	-1.53194	-1.96452	18.77049	-1.74417	-8.77246	-9.9098	-5.85408	2.50049	2.0248	-10.91229	-5.50951	-4.71158	-1.35118	-3.81379	0.22716	-4.25648	3.12594	-1.34087	2.13899	0.26945	3.155	-1.00171	2.18049	3.84606	-0.48566	-6.89629	-0.35768	-0.0145	-2.56643
SIDM00605	-10.55646	-10.28957	2.03765	-12.09316	6.46694	-3.7877	3.57329	-7.85096	-1.02827	5.88515	-6.89774	0.67757	-9.96336	1.22476	-6.49072	2.58962	-7.77889	8.89608	-0.06771	-2.10872	4.32952	0.84273	-3.6883	-11.37557	0.83412	6.06338	-2.76724	7.26739	-11.36656	-10.90096	-6.36599	-0.92512	9.65816	-6.57866	-2.77912	-3.39385	-0.82398	1.23103	4.55496	8.4888	-0.29931	-6.03374	-10.98154	-4.39627	-7.05303	1.01606	4.26027	5.18546	-3.14109
SIDM00606	3.49816	2.63995	4.40873	-2.5617	2.871	-1.94593	-0.4452	-10.69021	-5.54403	17.33167	-5.43587	4.48601	1.04107	-1.08732	2.53646	-11.7119	-7.51923	7.16975	4.62504	-16.21714	2.73688	4.33642	4.7027	3.97521	-1.14216	6.49846	4.1455	-8.27242	3.5108	-1.1714	2.73052	9.68135	-1.05437	-2.71285	-1.98946	1.44625	-9.30006	3.22939	11.42082	-8.09821	2.23253	-6.78364	4.73637	2.64373	-6.3366	-4.18306	-10.67164	2.60465	-0.07972
SIDM00607	-7.36132	6.14782	-2.7926	-12.21297	-14.37191	-2.74522	0.74342	-13.13036	11.59064	1.82444	-7.99833	-5.0598	-7.61366	0.11445	-1.38741	-0.93717	-2.31683	-2.45399	11.5105	-4.34802	1.92541	-2.57063	-3.84783	-3.91589	-1.11987	-0.17948	-2.73879	-4.89278	-8.51182	-9.48098	-7.76426	-0.90351	0.73474	4.30477	4.00297	-1.71772	-10.63391	3.05502	-0.93335	-2.12173	5.89489	-4.53236	3.23381	-2.37809	-18.72092	-3.82322	6.66889	4.77103	4.35434
SIDM00608	-3.06919	-11.35901	6.15406	-8.54837	-8.95576	7.84594	2.37883	-8.73761	10.83749	-4.6569	6.50381	-5.0251	-9.33666	-5.79856	2.67697	4.49101	-4.56858	-0.91768	6.77995	-1.0427	-2.29348	0.36231	-2.47451	6.01153	-1.38841	-11.58617	-9.07965	-0.62793	-1.0585	-13.27955	4.37217	8.37627	-2.32862	2.6098	1.34397	6.54293	3.36904	-2.46102	-0.93388	-7.53892	-2.69581	4.06452	2.62521	-1.60506	-6.64305	4.94498	-6.80551	-2.59126	-0.92675
SIDM00609	0.94423	-2.89658	-0.86772	-11.75416	-3.87795	-7.23909	-4.33744	-7.48812	-1.73795	-0.13433	-2.48045	4.43608	-5.53494	3.08591	-7.98087	2.58235	5.67555	4.54641	13.15004	4.97683	-2.37332	2.67365	-4.79537	1.99001	1.928	-8.46321	-7.22536	-1.67813	-6.44158	-10.18336	-10.42653	-3.86448	0.96903	2.87599	-0.16211	-1.16845	2.68252	4.238	2.73576	-2.63048	8.95841	-0.13326	-1.11079	1.09451	3.72608	-5.85878	-1.78468	11.64925	3.70158
SIDM00610	1.56006	-2.91514	0.09924	0.09361	3.16166	8.25797	0.39734	0.87385	1.97404	5.93251	-2.21246	6.70986	1.80718	1.03625	-0.14556	0.01997	5.51542	4.34355	-0.39824	-0.83418	8.55121	-0.30123	-4.14774	0.38717	3.78731	-5.92886	0.43945	-3.49476	-1.68738	0.52947	-1.89943	-1.15185	5.52358	2.63331	-0.36408	2.07037	-0.60156	0.38769	-0.39545	3.35315	0.51022	-1.95072	2.63369	2.15003	3.41432	-3.67187	-0.28716	14.42247	1.10705
SIDM00611	5.05992	1.98951	7.09608	-10.77011	-2.61138	2.54948	-9.78928	-4.14243	-8.00934	12.68666	-9.62027	3.18805	-1.19494	2.77515	1.04832	4.49658	1.1114	-0.769	2.44784	0.81635	1.66489	-8.38288	-9.46997	-12.33272	-9.93377	-8.81561	-4.48162	0.91047	2.43183	-13.24034	5.03651	3.84918	8.44696	-8.17732	2.19547	-0.85299	4.68577	-5.50958	3.16776	3.37494	-2.52552	-0.4762	-3.72748	7.28921	-9.60797	-4.93381	-3.27092	1.22481	-3.43725
SIDM00612	-8.644	-3.21848	-5.30229	-11.04037	-1.95703	-0.17241	-0.99088	0.17481	6.17995	-0.34139	3.25367	1.03958	8.87766	-7.10622	-4.31243	-0.38469	2.22532	0.32967	7.78136	-0.8742	1.02694	8.6978	-1.96731	-7.26742	1.18326	-0.90842	-2.36326	0.93554	-3.48593	4.05208	-10.45863	0.56054	5.07209	0.44466	4.6721	-3.38192	2.30138	7.68599	6.17369	-2.90696	5.29097	-2.31791	-11.2354	1.71679	-5.4355	2.94932	8.27231	4.24945	0.25519
SIDM00613	4.75892	-8.45507	-5.41383	2.40874	0.02233	-5.10409	-0.92525	-2.3082	-0.01731	-3.30184	-1.84821	0.48953	0.98856	0.03282	-12.92045	2.4608	2.6856	2.17067	8.39425	1.32442	3.9386	9.66834	-5.81071	-10.41998	4.59918	0.01087	-1.36146	-0.89372	-5.03268	-10.15725	-0.41475	1.90609	1.5985	-0.07116	2.06338	-5.58234	-7.90527	-0.46621	7.53429	-1.35172	-2.97922	-10.02748	-1.33551	-1.66108	-6.11064	3.50294	1.10633	-2.27697	-1.3104
SIDM00614	-0.11364	-8.09534	7.33597	-8.65364	7.06636	3.40555	1.8503	-5.94347	-3.03402	-13.80149	-8.82835	6.15412	-7.11884	-2.6196	9.28841	-7.93084	3.05693	5.08122	3.95857	-10.72445	-4.33839	12.96006	-2.14314	2.83195	2.81777	-8.62061	-11.83863	-0.46996	-11.43165	-9.79864	1.5962	-7.83099	-4.34431	4.23217	-4.06675	2.86469	-5.79929	-4.66479	-13.3512	0.06704	8.12099	-12.99998	-3.2664	12.08511	2.6758	-11.73422	-1.22806	7.14984	6.8758
SIDM00615	-6.34712	0.78148	-7.44291	0.09277	-2.28655	0.14434	1.0369	-6.85254	0.99003	2.52729	-10.49359	8.35015	-0.6631	5.91168	3.00768	4.09791	-3.70544	6.43214	-4.51728	-7.93719	-5.48465	-12.31575	1.41803	-0.76701	-0.26468	-9.09414	-1.36831	-8.00715	-3.56655	-3.518	4.05447	-5.52283	-7.74642	-6.50224	-5.25319	10.23916	-4.64908	-7.15094	6.37662	-2.07485	4.17466	4.19917	-11.16002	-3.36464	-7.6792	-4.15712	-7.54274	7.75808	1.75183
SIDM00616	-12.05119	-1.83651	3.47579	-10.47997	3.39779	-11.73627	2.16676	-0.1584	-7.78432	-0.3697	2.46346	6.60683	4.66141	10.74959	1.01052	7.7834	-3.08945	4.24424	1.38278	-11.30157	-6.10721	-7.15864	8.36228	8.22589	6.59954	1.88307	-2.77194	2.2436	-7.98215	1.44598	0.07548	4.51953	-4.94174	-1.89017	-3.66212	8.65768	-10.39778	2.98815	-5.56799	-0.84698	8.67655	5.38878	-5.57001	0.36013	3.31007	-10.95977	-0.72223	5.54604	2.5568
SIDM00617	7.17944	-15.34386	3.38098	-3.07097	6.65823	-3.60871	-1.50332	-0.42501	-6.77468	-0.67245	5.78221	1.96281	-3.22305	-8.36925	-2.89517	-3.78721	-1.32712	-2.91246	-1.28568	-0.79026	-6.0907	-4.59768	-0.58794	0.58714	3.52929	-9.38096	-5.54363	-4.47293	5.40096	-4.47903	-1.46249	8.70312	1.29876	-10.63939	8.19271	-3.24367	0.32614	-6.52105	-8.46648	-2.60716	-4.87629	-3.98655	0.93109	2.07369	4.77814	-3.75201	-16.23133	6.76857	4.38671
SIDM00618	-9.58409	2.9285	13.00797	-7.76236	3.62842	-0.82095	9.22517	-7.22985	-5.34069	-1.22485	12.02751	-3.95251	5.94941	0.33908	-0.52845	1.69792	-5.70657	-3.33278	9.61048	-10.31878	-1.48692	4.51037	-4.71177	5.28051	-2.40402	7.36935	-2.0557	-0.80875	-3.4779	5.45722	-3.13317	3.3184	5.35395	-4.36275	-4.56688	-15.16777	-4.60138	3.57985	2.37926	-8.49272	4.51065	-2.54522	-2.4512	-15.38261	-9.25107	0.13609	-4.01429	1.12641	9.89704
SIDM00619	-5.9087	-1.00107	4.87604	2.36424	-9.35506	7.85558	0.18222	-0.09509	1.90818	2.4788	12.40114	-5.77525	3.96175	7.58327	-2.71061	-8.14625	7.82708	-3.17471	6.52935	-4.63719	0.51569	-7.9624	17.65788	1.0813	-1.9892	-9.15406	8.2644	9.94714	-13.99255	-2.05838	-1.04777	-2.59802	9.17954	0.57481	-0.18665	9.19772	-7.70303	-0.17607	-3.64109	10.65994	-4.47638	6.92273	-0.60722	-7.95401	-5.48065	-0.29381	-2.26401	5.35492	-2.39485
SIDM00620	0.60232	-5.99206	-6.10619	-4.02869	-5.08827	1.29278	-3.12352	1.53901	-0.09301	4.10673	2.80438	2.50526	6.38356	-5.15477	-10.91856	8.22233	0.53123	-8.89904	-4.4744	5.03674	0.22861	1.64964	2.8899	-4.60262	-3.03365	-1.7024	-3.35749	7.87579	-3.03076	-3.24745	2.7137	4.65024	4.6861	-3.28503	6.73212	-1.4186	-3.07119	5.85203	-2.38299	1.24447	-2.07832	-3.94894	-4.15281	-1.15724	-0.33198	4.0086	2.9486	7.5496	-0.6472
SIDM00621	-0.67055	-0.09541	-3.5372	1.23626	6.87691	-4.03568	-4.77823	6.03803	5.51673	-6.50606	-2.84795	-1.10083	14.87074	-1.49023	-6.1983	-4.44979	2.90293	-7.75767	-2.52136	5.26284	3.40271	-1.28659	-4.86909	-2.38464	-3.11801	0.05569	-5.16706	1.30984	-0.16622	-0.07344	-4.54091	10.89285	1.50942	-4.96452	-11.25996	6.14593	1.74525	4.73351	2.15922	4.5271	0.06491	-7.34831	1.87707	-1.73266	-0.44222	3.00888	17.26213	6.03802	-0.95411
SIDM00622	1.22477	0.00235	-2.05391	-3.31396	-5.91833	-3.02246	-2.48405	-3.21061	1.20866	2.16296	1.00294	-3.73225	6.60814	2.41759	-4.26937	7.91771	2.98233	-3.77606	1.95657	-3.67748	4.10379	2.57516	1.19766	-5.95098	-2.6365	5.03779	-1.15465	-2.33259	8.47167	1.57092	1.51322	2.94717	3.00774	-4.85004	2.46864	8.31394	-8.36844	7.34124	4.40773	-4.51762	5.29372	-0.11307	-5.19063	-0.55159	-2.1462	-0.45138	1.71564	3.44354	-2.0328
SIDM00623	0.55877	-1.37178	-0.76984	-2.91223	4.28644	-4.74858	1.15181	0.38926	2.93711	4.17605	-0.36884	1.60164	-2.89598	-1.48567	-4.49698	-1.81697	2.06551	0.31846	-2.51597	-0.51182	3.14535	-3.6619	1.76058	-0.50324	-1.38536	-4.50277	-1.513	-0.53722	3.06199	4.30771	-2.42848	-0.52029	-1.18907	1.46067	-0.57481	-2.14989	1.43817	4.38241	-2.293	3.02166	1.3785	-1.41361	-9.38886	4.28353	-0.64675	0.3105	3.62201	2.20047	2.37531
SIDM00625	5.71145	11.59825	-3.66301	-7.26505	5.38863	2.98783	0.73325	-0.61093	4.93934	-8.59769	-3.0191	5.03445	-6.60332	9.37383	4.70887	-0.93558	0.66513	-0.28711	-0.44498	-1.92336	9.45687	0.90037	5.77398	-3.74731	5.60898	1.69563	-2.37372	-0.83758	2.58037	-2.47285	-4.73192	-3.69385	-9.55034	2.04455	6.08241	1.10234	2.3933	-3.54888	-4.27839	3.24711	1.63554	2.41298	6.54024	2.01505	-4.32824	-5.25198	-1.29063	7.65981	-0.52645
SIDM00626	3.94087	-2.56796	5.27469	0.6693	4.00297	-4.66683	5.41076	-7.19152	0.83304	-5.16905	2.36673	-10.11251	-1.90159	0.67209	-4.58838	3.33234	-1.09587	5.82415	0.20665	-3.24287	-2.60312	3.61327	2.00152	7.26049	-1.36585	-4.86111	-3.71713	0.54245	0.48904	6.43223	-4.1126	-0.5968	-4.518	-0.10641	1.71459	-7.35212	0.47772	2.56178	7.14919	2.90839	2.23297	-0.44296	-1.71787	3.56889	1.96815	3.115	3.60126	-0.0132	-1.31151
SIDM00627	2.08465	-2.98197	0.16224	3.09101	-0.42728	1.96151	2.49328	0.86974	-0.75187	-3.27735	4.14104	-2.78006	-2.28244	2.8004	1.98447	-3.69025	-2.96871	5.14761	0.13381	-1.83747	-0.76931	1.33306	4.96104	-5.49216	4.11526	0.19882	-7.50147	-3.6646	5.00911	-2.15542	-4.78141	0.05037	3.11012	-1.32656	-2.67455	-2.51692	-5.38531	-2.15703	0.28044	-6.63517	-0.71101	-1.35734	4.90062	3.3607	-3.49866	-4.2529	-1.35254	-2.65253	6.36757
SIDM00628	-1.72149	-1.21602	-2.69921	-0.57924	2.04905	13.02388	1.66854	-5.18328	-12.42253	2.97461	2.36701	-2.03734	0.47999	1.09369	-6.76171	0.7216	2.97384	5.94717	-2.85583	8.15693	7.2117	2.73607	-9.15049	0.10834	4.25015	-2.99488	-6.67057	6.72149	-2.59649	-0.26088	-5.62433	2.2791	-6.10937	-2.63823	-11.77323	6.11156	-2.50427	-3.64503	5.24221	1.34113	-2.49494	-9.90903	-2.97222	-1.0955	-5.82969	8.89497	-0.67519	-4.82503	15.1558
SIDM00629	9.62396	2.8896	-4.64731	0.17852	-9.57457	8.42855	-1.59277	-8.07801	7.43404	8.06638	-11.70103	-7.05473	-4.66019	-0.02632	0.38858	-13.60634	13.69363	-0.976	-3.35453	5.39924	3.22483	-1.38178	-6.54533	5.54669	-5.54593	-8.0767	1.74892	-0.47015	8.15112	-5.34977	0.1134	5.01354	-10.29997	-9.34561	-1.79819	13.00175	-1.17043	0.64666	2.51129	1.58187	-0.76206	-0.92785	-11.06688	-0.3615	-8.37284	0.50691	-0.40853	-0.21259	0.37235
SIDM00630	-2.2978	-11.5967	1.54692	-10.66427	-11.02708	-4.48999	-4.80859	-9.86133	-15.66759	-9.97405	1.86351	4.39316	8.12232	-1.78109	-18.91671	-3.86165	-5.82963	1.48859	1.3532	-0.10767	-6.09229	3.75283	-2.32882	-12.37306	-4.3307	2.86622	-6.3661	3.65635	2.92358	5.85303	-0.00552	5.22272	-3.15414	7.74149	-3.88489	-0.44901	0.30264	-2.48817	2.97946	5.36111	4.86543	10.8211	12.09715	4.51345	-4.26725	-0.55666	-0.40347	11.90583	1.05551
SIDM00631	4.01441	-4.36863	0.0665	-2.73139	7.44444	5.10094	-2.54954	-4.20902	-14.99263	-2.07619	2.7527	-0.10905	-2.46218	-10.09423	5.37255	-0.84068	-3.06263	-0.35846	9.43505	-7.9982	-4.16646	-2.80192	-1.50655	2.45734	5.27716	-1.23401	0.10388	4.79691	0.36243	11.50385	3.55349	5.83213	-0.93149	4.9217	-3.60789	-1.49773	3.59652	-11.56514	-10.08266	-1.17089	-3.57747	2.08676	-0.72211	0.24416	-1.6609	0.95078	-5.20839	-0.60688	12.72402
SIDM00632	3.22328	3.61631	-9.84234	-5.34587	4.42171	9.51439	-8.53622	-6.46671	1.74177	10.67873	11.64519	5.92477	-0.99502	6.13315	0.82255	-3.53791	-0.57948	11.68182	9.07171	3.19703	-9.55124	6.15555	-11.65115	-6.10173	-0.81332	-7.4775	-18.46308	0.05661	-1.28443	0.95975	-7.30341	-4.16952	3.8613	3.84154	8.36781	-0.49244	1.68041	6.88034	3.30871	1.36672	-0.58826	-3.69897	-6.9207	2.23511	-4.11746	11.57575	-8.25608	-0.7261	-4.30941
SIDM00633	2.62263	-2.40335	-11.89727	9.16321	-3.23031	-0.39481	-8.89259	-6.32101	-5.9115	3.61315	-2.12131	0.76584	6.57444	-0.93885	-3.11074	-4.85873	10.29831	2.88621	11.23434	3.55598	-3.34333	-1.89341	-1.4501	-8.4788	-3.27292	3.04788	2.02832	1.78758	4.45729	2.54733	1.35678	5.7736	-4.12674	2.50804	-5.43262	0.04534	2.85552	-0.29041	-5.81193	0.63023	3.7558	0.06161	3.52789	1.04815	-9.31981	-1.69817	2.89295	-3.98507	4.58232
SIDM00634	10.54555	-5.46464	9.1245	-9.79365	6.1172	4.92192	-4.60584	2.19816	-0.0775	7.41359	4.97144	-3.36187	-6.52475	-6.25021	-1.75833	-0.76263	-3.7552	-7.40059	3.17687	2.52124	-11.33634	0.03191	-5.21182	7.87875	8.88741	-1.07111	1.77347	5.70866	3.0971	1.03611	-1.43091	1.96212	-6.25196	0.54072	2.89768	-3.53797	-8.39545	-7.23829	-10.71004	-8.20413	-2.77034	3.64453	-2.9597	4.68683	5.95556	-8.99349	-5.6349	1.34036	3.69182
SIDM00636	-1.04884	0.428	3.94256	-3.14416	1.76574	0.23145	-1.82985	-1.34462	0.22443	2.42108	5.03388	0.50721	-0.58154	4.52558	4.1133	-3.49219	1.24564	1.46418	3.49115	0.72512	-0.37877	-1.98998	-6.3197	-0.72452	1.1415	-0.24454	-6.17761	-3.65854	-0.55764	1.82047	-1.6058	2.11466	2.53156	2.57184	-2.10248	-0.00304	-0.50186	1.26726	8.00541	1.2863	-0.06142	0.94758	-1.55737	3.58547	0.37661	3.07809	-4.57359	3.14656	-4.664
SIDM00637	3.56694	2.32969	4.67264	-8.08901	4.18244	1.42252	3.85961	-7.47275	-8.86587	-2.88743	3.75592	2.10831	-9.45449	6.9337	2.1686	-0.706	7.0238	-4.1925	1.84337	3.6236	0.95222	2.53413	-4.20505	0.38302	-1.39504	-10.63887	5.92397	5.15411	9.66806	-7.5538	11.3125	-4.06232	-5.1364	3.1227	2.62931	5.79865	-7.18659	-8.48545	3.20696	-1.48074	-2.8746	7.53481	-3.45344	12.60344	6.10907	-3.08057	9.50083	-0.37836	-2.59816
SIDM00638	-5.10774	4.16743	4.49282	-4.47117	2.37396	10.97989	5.8848	0.259	7.58671	-6.52858	2.74414	-1.12879	-3.17887	5.93724	-2.21688	6.13085	-5.32256	4.72104	-5.60117	3.31936	-3.03073	16.93484	4.8531	2.903	-4.48068	2.76062	-5.83157	-0.67526	-3.11455	-1.42458	0.32924	-0.32285	-0.42041	3.04795	5.80361	0.65676	-5.44117	1.53955	7.11992	-0.30388	-0.09768	3.60386	9.96809	1.7168	4.81266	-1.66123	-0.82397	12.93269	4.93112
SIDM00639	-1.02514	-4.92224	-0.8231	4.28828	4.05641	-7.30745	-2.17414	0.29594	-3.97993	4.25084	-0.65547	-2.12355	3.17654	4.19854	-9.63995	-4.80388	0.80209	-1.8896	5.12496	-3.18332	8.04829	0.77215	-1.5479	-8.58404	8.64769	2.28688	-0.22739	2.73191	1.12966	-5.90099	-3.77688	4.4356	4.49449	-4.25243	3.44058	6.43252	-11.84176	1.19498	1.86077	0.36917	-6.02827	2.0465	-2.49977	-2.56381	0.56722	-9.57601	0.14227	1.43088	0.58898
SIDM00640	14.55484	-1.42245	-10.74735	-8.37053	-3.37685	10.50624	-1.01586	-2.99379	5.46108	-4.68571	-14.04058	1.16177	-1.90755	7.0595	2.24607	-4.6214	-3.19164	2.30952	-5.44662	-2.61451	4.48436	-6.98124	5.04066	-14.32178	2.26539	-7.40336	-1.89064	7.03219	12.12852	-1.3053	-0.88578	1.03689	2.12034	-2.16876	-5.94982	5.16444	-1.25072	0.98546	4.4572	8.02949	-2.42069	-2.61151	-8.03936	-1.75458	3.59322	0.11738	-7.72953	6.82002	-5.7591
SIDM00641	4.64095	0.58716	4.37203	0.71127	2.08001	12.81168	11.40343	-3.3178	-1.13628	3.45095	4.4181	3.77026	-12.98242	0.62927	-6.28466	-1.44414	14.94281	4.7691	2.63279	0.77214	1.14026	7.20748	-0.38173	8.87205	-3.9156	0.80014	4.34072	0.98414	1.09455	-5.10347	3.60056	5.58478	-3.69376	-1.88582	-5.84209	9.38866	5.31776	-0.5989	6.08676	-8.84741	-0.34207	-4.69215	-5.35601	9.17517	6.39943	3.45834	8.6023	4.42288	-4.92071
SIDM00642	-5.48137	-4.02178	1.77052	-2.37176	2.27786	3.76664	-2.64166	-3.68434	-2.14262	-7.77057	4.03656	5.36646	1.00063	2.42964	-0.57616	-2.71272	-5.47451	-3.57333	4.62283	-7.19764	-2.20133	1.63893	6.70709	0.13441	-4.75619	8.73791	0.07609	-1.97312	0.18311	1.23937	-0.60948	4.56577	2.79671	-9.02573	-0.818	-1.88362	-4.19711	-0.7213	5.6924	-3.71842	6.54913	2.93099	-2.81808	-0.32419	-0.04509	4.1962	-5.8337	-1.2796	-2.07413
SIDM00644	-5.37547	-4.56181	3.31309	-5.06424	-2.52537	-1.0051	-6.11174	-4.66117	-5.18489	2.70467	3.64962	-0.84075	-0.45158	5.8696	-1.77929	-4.30541	-1.13196	2.15988	2.32155	5.95366	-2.12371	-3.82251	-3.49501	1.63377	-5.1395	2.48106	-9.26834	15.89103	6.38432	-5.77188	-2.59786	1.08947	-2.42063	-1.3461	7.37986	5.53331	-1.27963	-0.26229	6.2873	-2.09627	1.74154	7.17802	12.60536	-0.37914	-0.95981	-6.74062	12.78763	3.58611	-1.07776
SIDM00645	4.88242	3.1668	0.16461	-1.84158	6.3664	3.75401	-7.28679	1.24781	6.13593	-11.57065	-4.8748	-7.7378	7.272	7.05206	6.60988	1.63014	-1.77453	0.66741	-0.7699	-4.97674	5.34424	3.14256	-11.35843	1.02847	7.0101	-3.20589	-4.77102	7.10429	-7.78048	1.12242	-6.50215	-2.25039	-9.00498	10.56232	16.45891	8.88523	-5.59988	-1.81957	7.19553	11.25606	-12.48306	2.03762	4.89163	3.53069	-1.87893	0.9983	6.29873	4.25939	-2.37857
SIDM00646	9.42605	-8.02325	-4.76891	-2.41841	7.578	2.96071	-0.24481	-11.52014	-0.36137	-4.19862	1.1932	-2.7877	1.38543	-0.38364	2.50966	0.17719	0.34391	-9.38113	-0.59743	-2.71618	-9.7271	-2.53385	-1.42993	3.26537	2.85818	0.1442	6.02424	1.74411	10.95572	2.76867	-1.86093	-0.34781	-8.45695	-5.96062	4.7297	-2.8868	-5.97195	2.30062	2.61929	3.0155	-4.30542	-3.49712	-5.99775	1.50917	12.54039	-2.67494	1.77674	-4.97221	4.55109
SIDM00648	-1.19336	-7.96113	-1.59436	-1.83186	7.45878	1.56824	3.2225	3.78949	-1.35566	-6.14233	3.59342	-8.57195	0.02979	-2.2499	3.34348	2.06481	-7.99935	-9.4333	7.4721	-1.95554	1.04439	0.12484	-1.50941	-4.22308	-0.57886	-2.02833	-6.76886	0.42743	-4.01698	-2.05907	-3.23759	0.99285	8.65177	-0.36738	-4.9881	3.23588	8.1625	4.54658	-2.34237	2.29336	-2.22987	5.52471	0.2209	3.05572	-3.00824	2.29268	3.73655	3.27965	-0.46668
SIDM00649	10.28131	-1.52994	0.00096	0.91022	0.96701	7.04127	2.7577	-2.64194	0.42207	-3.2096	-7.72382	-0.78805	2.51921	-2.62632	12.63888	-0.21576	-2.52739	-3.74321	-4.8643	-3.59521	-2.94371	-1.30548	-8.87773	1.11873	9.68476	3.96607	-1.87415	-5.99452	4.27114	3.27754	-2.71646	-3.45035	6.56702	-1.79566	5.86508	4.0206	-2.49284	3.4805	3.51912	7.98711	3.51567	-5.00053	-1.95489	-3.93591	2.28233	-6.3969	4.20228	7.63645	6.36378
SIDM00651	8.54444	1.46063	4.1274	-4.1955	13.54239	14.27784	-3.98516	-14.84385	-7.92905	-7.06016	0.49532	1.39141	9.55336	-7.01875	-0.694	-16.36667	9.65987	3.46117	4.44646	-2.42016	4.1435	-4.62921	-1.02563	-3.22884	-2.12656	1.16477	-7.54969	8.74517	-4.6655	-0.0388	-2.57736	6.10675	-8.05092	-9.54369	8.91592	-5.81886	4.3505	7.97144	-0.49279	0.02334	5.34813	3.7278	-7.26261	2.90041	4.24133	-2.13039	-0.27718	1.02777	0.16979
SIDM00652	-5.41433	-12.98176	6.10334	1.42904	0.0715	2.38967	7.86629	-6.99942	-4.97182	-1.93175	-4.09793	-6.07402	3.73033	-3.6813	0.56528	-6.07332	-2.13139	-4.56846	2.56408	5.48109	-2.45131	2.04492	3.82383	-0.93278	-6.61276	0.20355	-3.46436	-4.92847	-1.78156	-0.80579	-9.61548	3.76339	9.98181	-8.4675	2.76817	-5.5553	1.57814	1.788	5.08318	1.26459	5.33109	-7.57108	-7.24403	8.94196	-5.41701	-5.43136	5.53635	-5.403	16.53984
SIDM00653	-4.32378	-9.16677	-3.06651	-9.58407	6.28779	3.54601	5.81301	-11.85737	-10.46083	-7.04116	-1.98866	-0.74282	2.9845	0.01246	7.7782	-11.92952	1.38402	2.49074	5.98487	2.99836	-2.38079	-9.38747	5.65945	-4.99533	-3.38433	8.63613	-4.36543	-2.32838	-4.02683	1.58829	-11.05432	5.47902	3.23669	-3.75915	5.79255	3.75586	2.3825	9.3594	-0.52269	8.4274	-2.40615	6.91386	-4.25442	4.54653	-6.47846	-4.27334	8.36971	-8.95276	5.67328
SIDM00654	3.58757	2.82366	3.42726	11.21543	-0.81131	1.79033	6.7454	-14.798	-4.47951	-5.97982	-4.21099	13.11617	-0.54268	-5.43426	-0.3731	-2.95312	0.71178	1.12316	-3.60178	-6.74312	-4.2482	-0.17439	-4.31989	-0.01261	-0.84563	-10.63746	-9.42838	5.53891	5.3791	-3.70683	0.01817	3.48015	-6.32643	-1.20285	-0.80497	-5.75865	-5.63094	5.49512	5.12259	-5.1657	3.62535	-8.49202	8.08073	-5.05313	-6.15852	-0.83713	-2.89643	-12.97478	3.96933
SIDM00655	-0.75939	-1.42452	12.00582	-12.52037	1.78298	-1.60952	-2.55914	-7.52785	-2.21788	-7.06028	-4.35352	-2.95512	3.50107	2.43187	5.42292	11.52907	8.1216	-2.12379	8.3324	3.94604	20.70434	-4.18578	-0.17832	1.0426	-6.78777	3.3383	-1.94765	-3.27915	0.64718	-4.26442	-6.07202	-2.88594	-2.31497	-4.56176	-2.41721	-3.06011	-6.47719	-6.87566	-4.38276	0.34004	-4.25229	3.29366	-6.02773	13.00295	-2.62654	-6.04349	2.81618	10.86268	2.99285
SIDM00657	-0.02732	-1.49518	-2.32348	-0.56016	-5.45681	18.85247	-5.32584	-0.51849	-11.54671	-0.87981	4.61947	-6.74523	4.6103	16.00168	9.15769	-3.76594	-2.45932	-0.82967	1.39718	6.76803	8.02196	6.25013	0.94228	-0.69321	-5.56599	7.88348	-6.79332	-4.68983	2.08604	-2.82036	7.13445	1.48169	-8.64387	-9.99194	-4.46098	-0.2789	0.74781	1.46109	9.30393	2.7423	-1.40363	4.88004	1.03989	0.65769	1.08752	6.43361	4.16365	2.17038	-7.77676
SIDM00658	-6.15797	-0.43238	-10.60296	-8.8232	11.18517	8.11756	5.45228	-3.9385	-12.90753	1.07221	5.24761	7.37912	3.48961	-7.03747	-0.95015	-3.19091	5.332	4.49886	-7.04572	-1.42618	-11.86471	2.06969	-5.89432	6.13984	-11.69244	-0.86843	-3.31884	4.57731	3.94923	5.90997	-2.11942	11.34909	5.80859	-1.72291	-1.48236	-0.46255	7.32885	-5.5575	3.04357	4.88714	9.57768	-0.39738	4.80701	-4.68661	-2.26747	1.56942	-9.6859	23.56847	7.8254
SIDM00659	1.47748	-10.53317	-2.89678	1.14728	-2.26595	-7.29897	2.83609	6.17801	-5.74706	2.74636	2.17427	0.0951	-1.89731	2.03162	-3.18466	-0.77202	-3.46496	-2.45416	7.20935	5.34781	3.52411	-1.34948	0.60644	-3.39398	1.80877	-0.09565	4.25587	1.28796	-4.45332	-2.80079	-3.63224	2.72041	9.38361	-6.9037	6.21319	-4.48368	-0.81134	7.65371	-2.47568	-5.14025	0.14153	-1.8005	-4.87353	2.16627	-5.75707	-3.36426	4.50003	0.02125	-1.18205
SIDM00660	5.00214	-12.98468	5.68913	7.22547	-8.66732	-1.28817	8.89659	-16.87208	-5.77872	1.09987	-3.98323	1.91954	-8.83204	-5.73664	7.37315	4.5419	-3.81853	3.28357	3.12905	0.52895	-6.72927	-3.48572	9.75097	2.88341	-4.51453	3.58086	-9.44839	-0.55348	18.40513	3.12454	6.97605	-9.31521	6.13287	-12.16625	-1.63954	10.19086	-8.55543	-2.02977	3.83195	2.66165	10.56533	-5.02192	0.43906	-6.5544	5.53544	2.03602	3.68828	14.89029	-6.21458
SIDM00661	-0.88214	-4.61202	14.94795	-7.84962	6.19643	0.20971	5.37124	-8.98207	-6.74669	-3.46525	2.03469	-2.38091	-3.69475	-1.98966	-15.57188	-4.65532	6.37121	-2.22822	1.29671	2.38601	9.48403	5.02242	-7.207	-13.72028	-2.3919	-12.79547	0.57378	-0.58522	6.54085	-6.29737	3.02256	6.19786	-7.46683	1.78838	3.953	-3.33732	-11.17987	-2.60251	0.52425	1.39123	6.72986	12.62612	-7.32764	5.99365	-1.96696	6.68434	22.73905	-2.12765	-3.34013
SIDM00662	2.71448	-4.49569	-3.65741	-4.49623	2.10715	-4.15852	-1.248	0.98517	-2.17692	1.07895	-0.29189	0.49645	-0.87354	-0.34972	-2.87442	0.70627	-2.64493	-1.40027	-3.95747	7.0427	4.37349	-2.44961	-3.67938	-3.16629	-0.29491	2.25731	-5.34407	2.63656	0.53404	-3.6327	-5.14468	0.84308	-0.63193	-0.52079	5.27322	3.8861	-3.86352	1.75975	-0.35057	2.31043	-1.17787	8.0022	-0.95497	-4.59911	-2.25468	0.8212	-1.1973	-1.41299	-0.64635
SIDM00663	3.36795	-0.99061	-1.83089	-5.19569	4.48886	-0.8296	-6.49714	3.85073	-8.32567	-0.60119	6.30364	-2.35681	2.18627	-4.06254	-3.86668	-4.25432	-2.622	-4.83932	-3.54455	7.16967	0.83747	4.58071	-2.33624	-1.07501	-0.75062	5.1459	1.27606	5.00836	-6.17865	1.62926	0.18119	14.86757	-2.97212	-2.60722	5.39653	3.1396	-3.95678	3.1945	-1.61213	-1.57399	4.7068	1.55646	8.78146	-3.70657	3.50062	8.34013	4.48821	-2.25684	-4.30291
SIDM00664	8.23261	9.0202	-4.05688	-10.87821	4.56018	6.54901	-1.56173	0.78354	-7.86193	3.73777	-1.01642	7.97139	-7.78786	6.95454	6.42367	-10.92718	-0.54928	2.41401	2.6322	3.7566	6.33421	2.79459	-4.78421	-0.42692	-12.06057	1.27024	6.58302	3.78259	10.69856	-2.12621	4.62228	-0.59157	2.2705	9.3013	2.31569	-0.45624	4.07355	1.49156	9.55607	0.24507	3.39029	1.005	-4.12832	-3.22849	-11.99612	10.16508	-7.87539	-4.39524	-3.42757
SIDM00665	2.2788	0.15055	-4.3257	-1.84451	-5.44538	-0.34508	4.44809	-2.29754	1.69682	-3.93067	-5.91511	-2.33365	9.58889	-10.41559	9.13017	-3.51038	0.24987	-0.51405	6.39523	1.02227	-2.72093	5.32218	-8.00261	-3.76438	-4.48562	-4.15176	-5.78735	-5.56928	7.15279	2.50565	-2.67589	11.42669	1.02327	-4.31041	3.26528	-3.26459	0.24497	4.61828	-8.92385	3.00781	-6.59247	-0.68893	-1.82858	2.1961	-3.86332	3.57173	-2.3351	2.83217	-5.26044
SIDM00666	3.689	-4.70043	-1.32466	-1.28805	-1.758	-5.24429	-1.74244	-3.78122	-5.8777	1.47539	-3.15967	2.0434	-0.02508	-4.86581	0.20042	2.02776	6.19977	-1.75302	-0.95851	4.24326	4.32681	-1.14718	0.97915	-3.94191	-1.25163	3.02323	-2.20542	-0.58914	-1.67385	-7.15678	-6.88206	5.01632	-2.77547	0.39298	1.57839	-4.2674	-6.77497	0.55211	-0.57356	-1.609	-0.14378	1.00035	-1.83069	4.64084	1.23128	-0.85386	0.53574	2.73917	-2.8097
SIDM00667	3.07043	-2.48068	1.21749	3.68406	-1.93704	2.89716	-2.7638	1.4375	-1.89816	2.18169	2.52893	0.95611	-0.75628	2.34325	3.7579	-1.93609	-0.83219	-0.09251	1.3619	3.85058	1.41336	1.8213	-0.79582	1.12294	-1.94407	-3.40531	-2.13649	1.21762	-1.69916	0.57722	1.78998	-2.10993	-7.27061	-4.86038	2.86763	-6.08995	-5.79065	3.41496	-0.86174	-3.83377	1.76076	2.36386	-2.6915	2.81171	-1.70762	0.2182	-0.24501	-1.21043	1.15011
SIDM00668	2.35292	-0.52215	-1.23199	4.68444	-2.47419	0.2081	5.86043	-6.46289	-0.40607	4.01668	-1.40771	-1.91823	6.60595	0.50521	-4.1854	0.58878	3.6278	4.94002	2.20432	-1.82087	-0.65313	-1.45553	3.1164	-4.05577	-3.19512	1.28571	-5.64537	-5.83696	1.03434	6.20199	-5.91631	0.5343	-1.593	-0.48703	-0.39039	1.96043	-1.08281	-0.73626	0.22154	4.09628	-2.56656	2.62884	-0.3269	2.02722	1.34934	0.42188	0.86435	1.33224	-1.42633
SIDM00669	1.70483	-9.31278	15.50746	5.57106	-6.67632	7.11132	2.87754	-3.12193	10.97729	-2.30271	7.92869	6.13327	-1.00826	-5.64453	0.9999	4.40403	-4.52833	-8.19639	4.12995	-4.94772	-0.08269	-2.58777	7.31149	-1.36796	3.03204	-1.38005	-3.47776	1.53835	4.71147	3.00276	-3.97112	-4.88415	-1.92583	-2.24148	-7.12356	12.46876	-4.657	11.56906	13.03694	3.07358	3.74537	2.31884	-5.27735	3.10053	-4.84287	3.69355	-6.32058	0.44351	6.02555
SIDM00670	1.36919	-3.37408	-4.03643	-4.01526	-2.1388	3.71486	-4.64003	-5.18451	-1.64196	0.47336	3.23136	-0.51477	7.88317	-2.71158	-3.87052	3.9525	-2.11729	-3.82378	0.33097	-6.04645	-4.80231	-2.57151	-1.24543	-2.51539	-0.31922	-2.50598	-6.95098	-4.35171	4.51243	-0.06953	-0.46438	1.14561	-6.54337	-0.39442	3.62704	7.88829	-12.05034	-3.92567	6.73922	-3.16944	2.48827	2.94345	0.61103	-3.53877	-7.02891	8.64029	4.39366	-4.67267	-0.10401
SIDM00671	11.91195	-6.43704	4.04825	-19.91671	9.03592	-7.21954	5.29715	1.3526	-3.81314	7.28752	-2.52812	-1.52544	1.49976	-1.03251	2.66956	-7.38949	-1.64448	-7.35033	-5.01254	-11.45697	-5.07214	1.07719	-8.79666	-1.26915	3.34278	-15.59391	-8.23668	-8.09263	3.87873	1.71099	6.50406	-3.3912	-0.69914	6.94093	-8.68102	-1.83568	-1.32772	2.82717	-4.46197	4.64894	2.3096	0.98564	2.50586	11.15393	-2.06308	9.55401	-0.59438	3.03806	-1.03908
SIDM00672	-13.82166	-3.98243	0.70789	-2.34276	2.37377	5.27188	4.56084	-2.75006	-0.43375	-2.77739	-1.1608	1.07551	1.61254	1.90056	-3.28692	-3.07988	-0.78766	-2.72274	6.06724	5.63648	-2.6545	1.74528	-4.26895	3.89727	3.20636	0.30679	-11.64487	5.91224	-8.78057	-8.17866	4.0903	6.96448	-6.92563	-1.72043	-4.08759	8.27186	-12.6905	-9.62416	-8.20009	-10.00366	-1.00575	-1.00394	4.85425	-6.82191	3.44726	-5.15663	-0.98369	-2.87205	0.64635
SIDM00673	8.12927	-14.90356	12.16079	-2.7083	-7.77026	6.91243	8.80707	-6.13823	-14.08514	-4.25392	1.13391	-10.60409	1.05995	-1.97753	-11.24822	1.41757	1.9772	-1.38118	-8.33255	11.3893	-4.10102	2.55958	4.45672	-5.02854	-5.93913	-5.67789	-2.32903	1.68781	13.27757	-5.4046	-10.8259	12.41012	-6.1892	2.07338	-8.80884	-6.10766	-1.36955	4.63541	10.66503	0.73172	-14.17455	-7.55733	-0.81504	2.13582	-14.13203	11.72317	-8.63846	16.23798	6.3722
SIDM00675	-3.0972	-11.82881	3.18243	-3.55575	0.34637	-6.82531	0.50833	1.28815	5.07401	-5.26948	-0.87981	0.23813	-2.57731	-9.34079	-3.45143	5.25467	6.70558	0.8349	4.73017	0.69964	5.31467	5.1318	-2.06142	2.07654	3.79201	1.8774	-4.16176	1.16334	-1.55947	-6.86011	-7.82956	11.82593	-2.57688	0.29768	-6.06024	-1.86041	-2.33862	-1.30337	3.20879	-1.55731	-3.25779	-7.78881	-2.90362	6.5349	-11.80672	-4.15719	-4.12473	11.155	9.6778
SIDM00676	1.12782	-9.7531	2.24015	-4.56751	10.90631	6.50785	-7.6337	-3.88964	-5.44039	0.99691	13.98183	3.91608	3.15166	1.10059	2.32428	-8.12366	-7.56562	0.21598	2.90063	0.53315	-2.03071	2.22074	6.45664	-4.0018	-1.24208	-2.06145	-1.9981	-1.69682	-1.60858	10.24263	-1.57922	-5.87552	6.71324	6.06699	5.23262	-11.37638	-1.72565	11.71955	-14.24552	2.07614	-2.47306	-1.14938	-18.21991	-9.12796	-6.71241	-0.71648	3.56361	-0.4275	3.37956
SIDM00677	3.71576	-7.28884	-3.51018	-1.35153	-8.44438	3.64831	3.20865	-6.07009	-12.47061	6.65246	-0.34231	4.11351	4.36542	8.92127	1.84616	12.41565	10.03094	3.00064	1.71855	-6.08477	-7.99596	-9.46328	-0.18394	2.66355	-8.92405	3.51457	-7.36045	4.75379	7.50346	6.8583	2.29829	-1.43105	10.38474	-0.66096	-9.29443	5.99607	-3.69678	-2.67166	9.92502	-3.59291	6.77086	-0.73159	-9.27619	-1.38686	-7.27653	7.71374	4.06322	-11.7861	-2.9314
SIDM00678	1.36731	-5.34078	-1.29919	-13.70384	0.28758	4.48153	1.77217	11.29671	-4.65663	6.49663	-2.57607	-5.22007	5.48542	1.09145	-8.2093	-13.23042	-10.57481	2.17408	-7.24433	-5.01282	-2.84074	6.10974	6.82726	1.04973	4.85711	-1.3791	-0.16987	-0.19488	-2.51344	2.31728	-8.21795	-3.62503	-5.27873	16.30193	10.33771	-12.36257	5.6176	2.16684	2.34533	13.4438	5.79456	-7.43788	-3.05543	-8.58659	-5.54728	-6.55858	-0.24656	2.74763	7.5121
SIDM00679	-9.5342	-12.14666	15.94645	0.81293	6.6518	-1.65911	12.29404	8.64363	-6.161	-0.6934	3.72019	2.28559	-7.55069	11.80622	-0.13062	7.07449	6.6693	-0.3094	-3.18553	11.2709	-0.74649	-6.12248	3.04206	-5.66551	-9.25682	-3.75615	-12.63719	-4.7688	-8.07412	5.62008	-3.03264	11.73458	-5.48579	7.73423	-1.32362	9.32282	-4.20191	-7.96244	12.52681	-11.21051	-2.00425	5.92556	-3.13832	6.69273	8.32345	-11.35619	1.38516	-1.04597	11.75427
SIDM00680	5.78891	-3.30179	0.20782	-2.48123	6.0008	-0.02756	-1.38408	-2.58239	-16.75253	1.93745	0.71437	6.01402	-2.53446	5.06694	-9.70256	-1.26021	-7.88234	-0.57767	-3.291	-3.46747	9.19206	-2.94184	0.21811	1.68863	-1.72352	0.12759	-13.57752	11.76035	9.23258	-4.6947	8.69298	-2.54595	10.03825	12.20289	-5.70899	-6.85999	-2.4342	7.10292	-0.74113	4.09392	11.33208	-1.2465	-8.23736	10.5992	-5.25545	3.34807	12.12663	1.28231	-3.59
SIDM00681	3.80717	1.71116	2.68584	-1.73622	-3.39978	-0.03948	-3.56305	-4.43648	-11.24966	2.67984	10.79322	-1.13698	-1.65727	2.81164	2.23235	1.9247	-1.86293	0.3739	20.30033	-6.66536	1.36622	-0.43892	3.16885	-0.45995	-0.44092	3.22697	0.78408	4.25599	-1.77138	8.60992	1.63041	-2.27141	9.51239	-7.51474	4.62759	6.12	2.54896	-5.64884	1.22201	-6.52923	6.50955	-9.16031	1.46704	-6.13712	-11.09688	5.4396	13.77025	-9.41841	-1.92109
SIDM00682	-0.77143	-0.20198	0.20002	1.3226	3.80956	0.44782	-0.17259	-6.85024	0.97881	0.94079	1.07291	-0.75062	2.15996	-1.58407	1.33306	-8.74424	4.14839	-0.66595	0.81191	-5.71844	1.88077	2.14156	-5.10238	-1.74984	1.18998	-3.99106	-6.98001	-2.29653	-3.32218	-7.07523	0.89647	-0.53283	-4.37824	3.10555	0.29644	2.71028	-4.19184	-2.27591	-3.85117	-1.85688	-3.61299	-1.23568	4.31202	1.23299	-1.85451	1.45008	-2.60614	5.21568	-5.1052
SIDM00683	-3.07433	2.51391	-4.35398	1.25598	-1.22414	-3.21113	3.79466	-11.08687	-8.32632	-0.49852	6.2238	0.80804	6.4802	5.67072	-1.69821	-0.16722	0.35676	1.58212	5.32931	1.50098	4.20188	-0.10749	8.49724	-9.05587	-3.17188	6.81016	-3.85273	8.89419	4.81698	-2.51348	-10.16182	-4.0752	-1.77878	-2.95606	-6.11155	-5.5638	-2.17389	4.26731	-1.76236	-6.22795	8.66562	3.62688	6.91938	-2.51889	-2.52688	-8.31116	12.32425	8.97628	-10.39478
SIDM00684	0.41694	-0.80373	-1.8143	-0.26974	-5.86243	-7.65191	-9.81086	2.89651	6.95978	2.92944	-6.98454	0.57192	1.13608	-0.34731	5.33323	-6.10077	5.85762	1.23476	3.41953	-2.84015	-3.41006	5.16634	1.0767	-1.86167	-4.56842	3.88052	3.81569	3.77011	5.31649	-5.31943	-8.82551	-3.06881	1.8325	-5.71039	3.9571	-0.6451	0.58695	9.45452	0.33589	-4.49526	3.69876	-8.09922	-1.5791	-5.50946	-0.88057	10.42194	-4.50251	0.55748	-4.52957
SIDM00685	-3.6309	0.97709	-6.90102	-2.62969	3.45319	-4.48469	-5.55307	1.81927	-1.47901	-0.04075	-3.65673	-4.34956	-1.29677	-5.08777	3.12205	-6.2092	3.53377	3.29429	2.52885	0.58375	5.41754	-0.87793	6.93605	-3.77482	-7.62178	5.21793	-1.64212	3.2351	-1.34744	-9.9156	-9.53883	6.40756	-1.1757	-3.82379	8.28198	-1.14351	-2.6834	-1.69943	-14.49173	1.58108	9.51165	1.6779	-12.91143	-0.08824	1.82068	-1.01911	8.95234	8.20677	2.84946
SIDM00686	6.11236	-4.59395	-4.45252	0.42162	2.97459	-9.35902	-11.8073	-0.90844	3.05953	0.10027	8.1512	-15.21224	-7.21128	12.81373	-2.93913	7.39991	1.24788	-0.86677	8.96274	-0.08529	5.22019	9.05002	-1.04673	8.0526	6.59333	18.94395	12.62373	2.71164	-4.78035	4.24464	-2.30744	2.85629	-0.78349	16.21437	-1.10252	6.33341	-2.79963	7.38096	5.86013	4.338	1.19983	-4.62946	-5.18749	-7.93516	-0.33079	-13.64512	5.88632	2.15274	5.69384
SIDM00687	7.69175	-4.50977	9.08842	-9.63296	-0.67791	-5.87336	-8.44747	-13.92752	-16.42067	0.70726	18.14408	5.99683	1.69626	-1.0983	4.92441	3.62257	1.9265	-3.16505	6.15128	5.36606	-0.80084	-1.39234	-2.976	4.66826	1.4636	-0.50229	2.13673	4.14885	3.13562	-5.1358	7.05087	-0.98274	16.79089	-12.95281	4.83303	-3.38509	-3.83647	8.85436	-0.64862	-0.79852	9.18309	-5.57113	-0.8185	-10.44997	0.31009	-3.41171	-7.38247	2.45705	-6.71972
SIDM00688	2.22827	-2.64112	-2.01564	3.77258	-0.59626	0.62025	-5.86412	2.48433	6.32403	4.00292	11.9565	-1.24264	3.11878	2.14528	-1.14743	-2.09144	0.06909	1.39168	-0.1904	8.4678	-10.99068	-3.38832	-1.17765	-7.67115	-6.75782	-4.08925	0.11463	0.95233	-1.78789	5.96202	-0.44508	-5.84008	-2.62783	-3.52334	4.0214	0.46971	-5.75516	4.57161	-7.62608	-1.07293	5.53517	0.90306	-0.00656	-3.8419	2.30035	-0.14712	4.2576	0.00642	-2.41305
SIDM00689	4.4719	-3.39428	12.03671	2.83354	2.47292	2.70761	3.40869	-4.01078	8.07747	6.99758	5.64339	-2.08958	-5.54293	-3.36587	-0.50081	-15.25862	5.09329	-4.86306	0.45545	-0.66798	0.34003	13.60756	-1.64886	11.01574	-13.47408	-3.70395	-5.34247	-7.18705	-8.00959	0.39774	11.74853	5.90597	3.61741	5.21321	1.70406	3.79279	-2.15862	-3.04203	-2.04812	-2.09557	3.6705	-0.2595	1.1806	1.27684	0.75624	2.65874	2.45983	-6.17057	5.44889
SIDM00690	2.50587	-0.88635	1.05822	-0.00313	1.29801	-5.42012	-6.21417	1.24304	0.15397	2.05949	1.4479	5.09882	-1.33617	-2.11442	2.6562	-0.2912	2.31296	3.14295	5.00374	6.41468	-4.76471	-1.85526	2.50581	4.67027	0.38451	-10.53103	-4.29194	-4.5682	0.19984	-2.99868	3.02714	3.07534	8.90802	2.99804	3.30378	-4.68681	11.2994	-3.40985	3.99644	-8.02974	6.40781	-1.58055	-8.19401	1.98196	-11.26222	4.05386	-7.20638	-7.60689	0.15657
SIDM00693	10.46532	-9.12014	11.9309	-6.86644	4.37536	9.99874	-2.66497	3.24085	-4.38855	2.92804	-10.83089	-10.44573	-7.62193	0.30874	0.15231	-5.52373	-1.53278	0.65803	1.53915	-4.88116	7.45479	0.47479	1.01184	-0.67278	12.7484	5.41457	-5.81107	-2.24705	-13.51852	-5.96207	6.82112	8.51545	0.42355	3.31906	-2.5326	-4.97608	-18.60358	12.71322	-1.64229	6.23804	-4.49418	3.05456	-8.50252	4.34465	-5.36	-8.50127	4.64865	9.35275	7.81953
SIDM00694	-5.70246	1.39588	-5.46387	6.64844	5.39652	6.96174	-4.80324	0.32593	4.99449	4.02534	4.38756	-2.8108	1.01272	7.14776	-0.37684	-0.32736	2.6011	-1.37331	-2.71748	-1.22323	2.01504	-0.83331	0.07832	-1.54902	4.8374	-2.95268	-4.76411	7.94565	-4.73877	8.84345	-0.23903	0.37988	-1.22939	-7.51967	1.2705	1.29217	0.90883	-0.59165	-1.41777	0.57295	-7.4219	8.27909	-2.68631	-7.74605	0.12775	-4.46046	7.74222	5.92676	-6.36928
SIDM00695	0.46504	-1.00187	3.74509	6.37854	-0.20083	2.29375	-6.44542	4.10092	1.4492	2.96104	2.71216	-19.16309	0.37663	10.62551	-8.15064	-5.14651	-3.87694	-0.88814	-3.11096	4.61641	-1.71958	2.90785	3.21732	-5.50122	-7.65409	7.59231	-6.11227	7.43406	7.61463	0.86135	-2.22756	-2.92266	-14.33959	1.93755	-7.01176	6.79788	-3.81645	11.01308	7.09514	-8.3473	5.60149	-0.83226	-3.34684	-0.96882	-4.33672	3.79429	6.98139	-0.23365	-6.73715
SIDM00697	2.72261	-6.95376	0.89659	-7.30485	3.57227	-1.26301	4.99528	-6.356	-6.50848	-3.01969	7.0264	0.77698	0.86973	-10.92098	-0.41231	-1.69157	0.33949	-1.96829	9.94202	2.11773	-6.73261	0.52151	1.27221	-2.55932	-1.60326	-2.63391	-3.97065	3.13025	1.15073	-3.95979	-11.76841	8.48773	4.47359	-2.36707	11.28298	-14.51248	9.56022	6.54053	-3.09639	2.84096	4.49291	4.99799	0.99798	7.86818	1.389	4.21612	5.84892	-4.37313	11.89821
SIDM00698	-6.43205	-6.53557	5.14443	-6.43335	5.40418	3.00503	-1.88105	-3.81419	-3.67434	3.08948	11.68309	1.30632	4.20489	0.16842	0.17849	0.70337	2.25926	-4.1732	14.3394	-5.21411	-2.08661	-0.4944	-0.22543	-3.65591	-3.58869	6.37024	6.01566	4.14355	2.96943	7.40578	-3.96976	7.38701	7.24318	-3.25805	0.63234	-8.09077	-2.91347	7.76418	5.00976	1.62144	6.44605	4.53079	-5.07966	3.68127	-1.59083	-6.3203	7.74478	-2.48636	17.71013
SIDM00699	-2.28359	-2.03456	-2.24191	-2.31597	4.35945	-1.61583	4.41794	-1.74376	-4.6513	1.29118	-3.48301	5.40365	-2.7811	-6.13666	0.92424	-6.47848	2.8252	-7.74713	-4.43922	7.49061	-8.65937	-2.09116	-2.09709	1.32117	-14.36609	5.9857	2.79596	-0.85415	1.43741	4.99127	-6.08193	6.72458	3.96845	-7.70668	-3.88705	-2.05878	5.33057	0.69164	-3.80856	3.95626	3.90337	1.0646	-1.95986	-0.49632	-0.89966	2.78091	7.07654	-2.82178	3.56279
SIDM00700	-0.25896	10.19909	2.20869	-11.85005	5.92106	4.23316	-0.21794	-3.5549	-0.6084	5.67259	9.0407	-4.53599	-2.61356	-13.1872	2.07738	1.90253	1.70894	-0.5504	0.27627	0.30448	-14.51932	0.9404	-8.73131	10.54388	2.24913	-1.64246	3.69204	-4.54187	3.96443	-7.05727	-0.97796	5.83647	2.39298	0.21756	-7.39934	6.13454	-4.305	9.88953	9.22812	8.10288	8.49827	7.86472	0.08725	-5.51015	-2.36455	0.60751	9.87891	2.04652	-4.81572
SIDM00702	2.84529	2.32368	7.60966	0.86719	-6.18474	6.62216	-7.21096	-20.21475	-2.51199	3.56951	0.50164	-0.27704	1.00422	6.25902	-4.67645	-2.64489	-6.49933	5.5599	3.86475	-4.05228	-6.1476	-9.50453	5.5934	4.75373	-3.80748	0.70877	-8.58222	8.86472	-0.49397	-4.24964	5.32743	-5.91692	-8.60107	-0.00555	1.22139	14.93379	-0.57217	-5.3987	4.96658	-1.54589	-2.40092	7.66164	-5.05135	0.8447	-2.05237	-6.21691	1.5824	3.61044	-3.55699
SIDM00703	9.88403	-6.0136	7.28029	2.56177	-11.08724	11.48829	0.5931	2.33828	-4.75444	-4.18925	-2.68909	-0.38942	5.26625	-2.00189	7.14494	-7.86422	-4.45453	2.13861	-0.42974	-5.88764	-10.82661	-2.42706	-4.72493	9.6825	-0.26949	-3.14146	-2.90693	0.65803	-1.22621	1.66378	0.69457	9.04247	9.98135	13.02706	7.31673	11.8944	-10.38989	-5.92301	-10.66095	-1.50897	-17.71626	3.54062	6.60788	-3.64736	-3.9273	2.20441	4.90456	12.42338	5.65533
SIDM00704	2.46568	-2.03682	-4.3958	-0.06342	4.21625	4.08377	-8.07158	-4.17867	3.86206	2.49707	10.53794	-6.61644	10.40207	1.21012	-3.42287	-1.10045	-0.02328	-12.40253	0.77215	2.0936	1.24186	13.23242	-5.49367	3.10855	4.03588	1.33053	-11.84791	0.52768	4.41365	-0.27166	4.3333	11.50639	-3.91622	-2.83619	-13.72899	-6.93219	-8.55967	14.35654	6.54062	-4.89305	7.57415	-13.1318	9.58244	7.28494	-7.32244	-14.33823	4.10759	4.37075	9.88762
SIDM00706	-5.34851	-2.14283	-1.56377	-3.76879	7.19957	4.3834	-0.63902	-6.55382	-4.85202	-5.48804	6.91062	2.73491	6.61419	3.14176	-3.08982	-3.66573	1.4633	-1.24207	1.91743	9.39536	-1.20619	2.5512	4.18108	-5.28429	-2.88753	-1.36087	-20.35137	7.99947	-8.25061	5.22274	-6.05873	1.95965	0.00399	-2.97198	8.3855	-2.6928	1.6286	8.98012	3.83836	-4.78105	3.01723	0.54546	1.58763	4.69081	-2.33012	-1.36317	6.85354	-0.63497	9.01565
SIDM00708	-6.31112	8.45313	-0.24371	-6.14535	-2.73448	3.23835	2.05901	-6.92159	-6.10256	10.11123	-8.09074	3.12506	4.09201	1.55442	-5.04827	-11.52995	4.40003	11.39749	-2.25558	-3.53324	-3.41473	-0.13332	-4.71106	5.69998	1.83582	2.32015	0.28058	-2.01084	3.60354	-0.03316	-10.70274	-3.35823	3.92432	11.40741	-8.68277	7.6502	-3.05261	6.31724	6.42955	-3.73239	10.49179	-0.00263	-4.45939	1.70754	-6.94839	-5.88865	2.06195	4.13327	0.83709
SIDM00709	1.1266	-4.18119	-0.17861	2.51689	5.18359	2.51929	-6.22582	2.0003	-7.03359	3.90834	1.78681	-6.49147	3.87779	-4.04799	3.12195	4.18305	-1.84721	-2.36044	-2.86968	4.92267	2.58962	0.77953	-17.63428	1.44385	-8.16931	8.5079	4.37615	-5.75218	-5.70132	-2.3603	-0.70154	4.04868	2.36548	-3.04072	-1.11193	0.42241	-1.79779	-2.52553	-0.72043	-5.73327	-2.34057	-0.35955	-5.99375	-8.82153	-5.33933	3.22795	-4.516	2.7801	11.27226
SIDM00710	-4.91261	-2.67045	0.59299	-5.67505	-14.29654	1.0649	0.47302	-7.22875	-7.03746	-7.9671	-2.58169	-1.19542	-1.83545	-0.95937	-4.59409	-2.13277	-2.68266	1.69443	6.86348	0.48842	-8.58794	4.99664	5.93568	3.44158	-3.01894	5.20218	-4.92867	6.74975	-0.98809	-9.77672	-4.00116	-6.20738	6.9781	-8.50496	5.93379	3.37952	7.2744	7.4233	2.95281	7.44866	9.2351	6.28957	-3.32697	4.4517	0.56158	-4.3767	1.91026	-11.26569	13.9086
SIDM00711	6.56286	-2.10744	3.15209	-1.11832	-2.03209	-0.35413	-7.44172	-1.47992	-2.57104	-3.89558	-7.93199	-7.25512	-6.05724	-5.65227	-4.31584	-3.07617	-0.82491	-5.14555	-3.71056	5.79708	-6.29206	0.39776	-7.70577	7.91185	-1.2733	4.09768	-2.98402	-2.44823	7.42356	-1.14879	-3.53577	2.62261	5.05129	2.58917	-5.33471	-0.79614	6.35881	-0.14981	-3.74716	1.19858	2.76153	-4.55898	-1.64234	2.58149	-0.87578	-6.2797	6.16326	5.32484	9.21884
SIDM00713	3.17232	-0.43825	-8.62261	-15.19874	-4.89584	5.09982	-8.67326	-5.52264	7.21238	5.32831	0.19523	-14.67259	4.53187	-2.50543	11.88426	-10.09101	-1.32182	7.18607	-0.67255	-8.15796	6.78373	-10.52728	-8.16974	-8.2289	5.32929	1.30861	-5.98845	-6.79156	0.56099	0.75696	-0.15469	0.71724	7.0248	-11.23502	-1.52289	-2.02271	-7.55665	16.87898	7.81819	3.35243	1.37841	5.08508	-12.96895	-2.52098	-8.93229	-4.20599	-9.98846	3.94479	-1.54066
SIDM00715	2.87803	7.24138	0.14292	3.91323	-0.85133	4.43447	-0.09058	-8.93658	-0.06862	-2.6472	-0.59461	-1.22443	10.76355	-5.35828	1.54643	-8.0406	-2.57458	7.84505	-4.81757	3.49396	-2.18743	-5.56361	-5.81272	-10.6975	8.6948	-1.57063	-5.23819	0.18771	-3.86022	-3.29096	-7.49429	0.05185	0.71213	7.10561	2.99909	11.37288	7.10039	-5.41865	9.11198	-1.0826	-7.53319	4.06224	17.09775	-2.89631	1.94076	1.66912	0.46764	3.87805	5.11953
SIDM00716	1.26334	8.37385	-2.0427	2.26512	8.3951	1.13901	-5.65329	-14.07668	-14.05433	-2.80779	4.81105	0.50872	-1.45591	5.11109	-2.72537	-4.66134	-0.79397	-4.78103	-2.13267	9.19062	0.36243	-10.36344	-3.19206	-0.58009	-8.23817	9.3088	1.44066	2.49775	7.42824	-12.39737	9.16422	10.10288	6.26762	-3.15664	-5.12559	4.48583	-1.87151	-0.05532	-11.13511	-12.52892	9.56253	-2.18382	1.91333	5.93874	-4.14868	-4.67817	2.59318	2.95163	4.39359
SIDM00718	0.63536	14.96123	0.40502	-0.98783	2.36426	7.44797	5.74441	-9.39702	-12.45716	6.03187	7.75973	7.87377	12.34883	-8.13602	5.68952	0.68615	3.56911	-0.07339	-2.45344	7.42779	-8.85161	0.59773	-3.19886	-0.84765	4.32822	14.84966	-1.42564	1.57086	5.31293	-10.29196	-2.13611	7.18502	-3.00768	-0.55267	-7.93765	-0.06494	-1.41291	0.122	7.0437	1.90492	8.30757	-11.59365	11.75529	-3.81209	-9.87723	5.67717	0.25374	3.27522	-1.38268
SIDM00719	0.99123	-5.37145	-2.03872	-5.82832	6.73171	2.26653	5.58581	3.73639	1.39246	-2.42753	-1.83612	-2.83722	-2.31712	-3.87764	-5.35389	-5.22092	-1.06382	-3.86348	1.27033	2.65451	-0.52961	-1.98264	1.49021	0.85026	-6.86488	5.98966	2.83997	-3.54542	-0.69042	-3.21456	-6.48969	4.2882	6.75404	0.58083	-2.07028	-0.91002	14.79982	2.51218	-5.78155	-0.36227	0.47343	-5.22081	-14.56516	6.28653	1.26638	-6.81634	3.09678	-4.02471	7.44125
SIDM00720	7.37815	1.35226	-1.06345	-11.38805	-11.07292	3.41524	0.71823	-3.09274	8.88237	-0.44285	-8.92106	-5.44721	-14.53631	0.76182	2.36683	11.75218	8.89505	-0.25974	7.84922	-3.99991	-4.60833	-6.15772	-4.41882	-1.32613	6.3418	-10.30258	-5.27704	0.04133	-0.88237	-1.88501	-5.08028	-17.99047	-4.05816	4.11912	-2.27313	-3.10742	-2.93234	-9.33332	-0.11951	12.19184	7.91164	-6.53446	-8.94421	10.87349	-6.8767	-9.17297	-3.90003	9.28038	14.77831
SIDM00721	-2.50694	-5.69707	1.68535	-4.70129	3.71745	0.62988	9.43757	7.40098	-3.27052	-11.22111	9.77205	-4.90428	8.10906	-7.41975	1.27973	6.48348	2.70345	-4.73264	9.48616	-0.24228	3.02295	-0.9731	-0.19715	-6.39585	-5.11077	8.56014	-4.58461	0.14424	-9.87803	3.63602	-2.86919	9.46613	2.75861	-5.49224	4.25445	-3.80208	10.59985	-5.75904	-10.65539	-1.31659	-1.20197	-3.76259	-0.51854	3.5269	4.10138	2.62691	1.96442	2.97083	6.91073
SIDM00722	12.07062	-3.93581	-2.94405	-12.02065	-12.77827	0.86006	-2.94146	-4.88833	3.02934	-5.85482	-6.17192	-0.81468	3.73079	7.31166	-4.37912	2.16418	-1.22688	7.03141	-7.04836	2.105	2.0569	3.42376	-2.8055	3.69545	4.83822	-8.72485	-2.25653	1.68221	5.92385	-2.33263	-12.0801	-8.94097	1.89039	4.63275	4.54361	-1.98398	-8.35778	-5.08358	-4.18061	3.35426	-0.27107	4.51495	-7.62017	1.4918	0.76078	-8.49102	-7.92149	10.07443	-0.5193
SIDM00723	9.77413	1.75657	-2.95425	-2.32087	8.27827	1.43487	-2.41104	-5.65891	-16.36751	0.52246	-1.75178	-7.82688	-3.20233	-11.98391	2.51964	2.23971	1.12492	2.42469	-7.04931	1.75918	-4.70856	-3.47079	-6.63845	3.49661	-5.74639	0.08411	1.69262	-9.77267	6.89488	3.03864	-1.22141	-0.025	3.28834	-4.94341	-7.27325	14.60648	7.93335	-3.06067	-0.71942	-1.51022	5.74966	-4.32592	-16.34228	3.90494	-1.49452	-9.29784	-2.04746	2.03397	16.44063
SIDM00724	4.15961	2.4626	5.49742	-6.19132	8.29876	3.00114	-7.78145	12.68574	6.64678	-5.51922	1.55425	-1.37166	-0.89897	0.67582	-4.79073	0.68826	5.07403	5.45925	1.22626	6.72514	4.80524	3.18357	8.75097	-3.6475	-6.04985	-0.05413	-0.27976	-0.34745	-5.42713	-2.99414	-1.20879	1.10841	-4.02512	9.64596	-1.16723	-1.10875	-3.24485	7.07577	4.49473	2.58975	4.93304	-0.56674	-4.66313	2.32761	-4.4173	-2.20437	0.2709	4.73204	4.85821
SIDM00726	4.8911	5.63555	6.46527	-9.03362	7.63201	6.00058	-2.48161	-4.07086	-4.59523	1.8161	1.531	-3.20756	5.51886	-11.7022	-4.3924	-2.79218	0.85406	-1.5366	0.77659	0.71884	-8.28418	3.5799	-10.63059	5.5093	2.55413	-5.75627	-5.72036	2.90733	-6.37663	3.4089	-1.06909	5.80967	-0.27644	3.85062	-5.86819	8.67639	-7.58696	5.63728	4.41415	8.15098	7.40518	2.27156	-11.66799	3.26146	-5.36921	-2.28607	7.24846	-1.17464	1.47482
SIDM00727	-2.43896	-3.39439	3.99129	2.45554	4.6459	-0.64364	-6.03189	-3.2704	-1.81525	-5.66405	3.48157	-4.09573	-3.65617	2.15052	1.90197	2.29479	1.77774	-1.78648	-0.33931	9.99508	-9.64568	7.5564	-15.16128	5.68157	-15.94418	4.59953	-9.99754	-7.92336	0.70422	2.13318	-6.24838	-3.90871	4.71708	5.59428	-3.8194	3.85369	-2.68508	0.91645	-2.86819	1.26017	2.92831	-7.60914	2.47202	4.081	-0.28275	-10.4907	5.60238	5.34626	20.08221
SIDM00728	8.11557	0.5712	4.70322	-8.10947	5.53777	5.53624	-2.66983	-12.77614	-0.58953	-4.53512	4.31966	-1.62204	-0.00875	-9.15073	-17.64391	-1.92497	7.15649	2.34896	-5.12575	0.59665	-5.28814	1.50724	-2.6962	-1.05226	6.39947	-7.10906	-8.65168	-3.79209	7.24647	-4.59869	-10.41851	3.99962	0.60343	2.178	0.15427	10.01565	-5.8605	8.68456	3.76982	0.25009	6.43132	0.88743	-19.39874	8.64267	-0.58283	3.45267	5.26346	-1.66476	1.79516
SIDM00729	2.06638	1.46882	9.66821	-6.80165	-6.65754	-1.49434	1.66149	-3.31461	-3.29723	-5.93262	-0.59271	-3.01835	-1.50583	3.02891	-1.47448	1.804	1.64945	5.93145	2.35822	10.80029	2.655	-8.19927	2.7702	4.57163	2.23223	1.46884	-9.30205	0.12529	2.06992	-7.00495	-4.38904	7.8165	0.39894	-1.18766	-1.85994	6.17236	1.69827	1.47893	9.54129	-0.52925	-3.48303	-3.66792	0.59619	0.61484	-8.95633	-2.33131	-0.03549	-4.00666	-5.65991
SIDM00730	-5.03412	-4.26111	1.47918	-3.28484	2.9669	-0.70276	0.13494	-3.81092	1.13287	-5.30894	8.68516	-2.94607	15.69336	1.97146	-6.63356	12.56026	11.48722	1.24295	7.04818	2.52125	2.48253	2.55536	13.54256	-4.37202	6.17643	8.5499	-0.94648	1.83678	-10.63102	0.14398	-8.55022	13.65134	5.33427	-5.13926	5.91456	-1.61513	11.05621	6.67884	-0.51875	15.66135	5.11006	2.95279	0.07734	-11.31123	-4.34942	4.45796	4.7832	2.4502	6.8396
SIDM00731	-1.32812	-13.04816	6.07935	-1.91958	-1.38907	1.94682	-2.63093	2.41299	-4.08582	-7.24042	-0.50518	-2.90461	-0.10809	-1.95791	4.2485	-1.01125	-1.52456	1.0597	8.69866	-0.89418	2.60192	-2.73521	-0.25319	-3.14681	-2.60386	2.7198	0.0747	0.62671	-0.56105	-1.44364	-6.27994	2.77972	5.67799	-4.36702	5.23331	-9.44814	-0.81528	1.31325	9.14445	5.54912	5.584	7.28286	1.5882	-3.10542	-1.87669	-1.83307	-4.52457	0.31843	7.52336
SIDM00732	1.26662	-3.78708	-9.34245	-6.22105	2.32711	3.02677	3.43897	0.04989	2.29103	3.0924	1.43402	0.45617	8.81138	0.84742	-4.91977	2.79578	-5.21723	2.75622	-0.50679	3.84138	7.24462	3.65525	2.80474	-4.84316	-1.59411	-0.39616	-3.29274	2.84292	-0.39911	-5.98701	-1.37492	3.5201	-0.43663	-5.12906	4.75993	1.06855	-3.46755	7.82838	3.48655	-3.34546	-0.42828	-0.81205	-2.15452	0.16524	-4.28683	-2.80269	0.01205	-1.09946	-1.53068
SIDM00733	0.31065	-5.0828	-0.01991	9.50618	-5.14993	4.61001	-1.69427	-10.33202	-3.58882	-3.03351	11.30535	-3.2691	-7.09237	4.75569	-0.1005	-2.5417	3.002	0.80185	2.39317	7.51019	3.81413	6.13732	0.51186	4.24485	5.30606	7.07901	-0.25976	3.21187	0.07964	7.4548	-10.91963	2.64659	0.19381	-7.99991	-5.69779	-3.87211	5.33663	7.94814	-0.56746	3.12711	6.8024	-0.46929	3.29335	6.70095	5.16564	3.10307	5.13451	-1.53616	9.83519
SIDM00734	-0.30093	0.58305	11.20328	-3.59071	-8.43918	19.1036	2.20762	-11.90704	-11.08217	1.14892	7.2151	8.47756	10.58408	-1.97073	1.84131	-3.43688	-2.32623	2.30142	4.09656	-2.2177	-9.41689	-0.28697	3.03991	10.65112	1.51636	7.03274	-9.83658	1.34106	-2.08382	-6.64802	-1.30705	0.51908	3.80127	11.35784	7.48701	5.86987	-4.61586	1.3767	5.3329	5.88137	2.22388	0.31338	20.33351	1.83955	2.49306	-4.90857	-1.18575	15.51412	-6.13129
SIDM00735	-1.67037	-6.7237	5.92	-5.25689	4.4235	2.44163	0.14484	1.03142	-10.37505	-12.75192	-1.9518	-11.45911	10.43639	1.97662	-5.48061	-12.98432	-5.56128	1.90855	5.04682	4.10864	0.60655	2.57076	-1.96942	-5.85572	-4.15261	1.15367	-4.40675	6.98051	-1.66805	0.29801	-8.47969	1.11519	-0.3561	-5.00281	-7.27578	-9.71228	7.97633	1.34708	1.60375	-0.25233	8.02097	6.64677	2.63986	1.81032	-0.2716	-5.73295	4.58388	-8.2246	4.31765
SIDM00737	-6.75889	-3.03812	-5.55288	-0.22337	10.07281	2.51831	2.70222	-5.68709	0.56737	1.93976	-1.67557	3.47772	-0.18083	3.14386	-0.9704	2.84305	0.05801	-7.92897	-6.6689	8.03649	2.10747	-7.20781	-0.12935	0.69095	-6.93649	5.01478	-2.01683	9.8367	-0.04495	-5.91048	-2.42555	4.51216	-0.28697	-0.6732	-2.83921	3.90898	8.20309	-4.09981	-1.00284	4.83403	-3.67705	-3.34917	-0.74766	-3.83297	5.20551	7.20325	2.88918	0.04094	1.12571
SIDM00738	-3.89437	4.08204	-1.03289	-3.43519	4.57731	7.40148	-5.43202	-1.4235	-6.5205	-5.22985	-1.76654	7.40528	21.77765	3.74934	-4.88426	-6.53423	8.47689	2.91811	3.18286	-1.67417	-8.09981	-1.4073	-2.69715	2.8052	-3.46669	0.53865	0.04506	4.02123	13.01144	-1.46696	-9.45852	13.17774	-0.71918	1.8103	8.20829	6.67842	1.14689	0.66778	-0.95896	-13.19957	2.87434	6.70959	1.31555	-1.60812	3.71109	2.72578	-0.88467	-0.99853	5.93157
SIDM00739	1.06248	-1.84921	3.5323	-1.41118	-0.46003	1.31011	-0.27399	-6.0249	-8.47143	-1.32176	-8.67284	2.04703	5.63139	-0.12421	-2.1558	5.18445	4.15196	1.65498	3.99992	7.47617	-1.98182	-7.57336	-5.08348	-0.45905	-4.23462	6.36612	-4.21521	8.47724	-3.03189	3.192	3.32885	8.93785	5.42653	1.81157	-0.36848	-4.99005	-1.65146	0.11691	2.65648	-4.12054	-1.82794	-1.91714	-8.77821	4.18402	-3.71272	-6.55031	2.54361	-4.48027	9.03445
SIDM00740	15.92958	0.7513	3.92795	-5.56982	-2.61902	0.00321	-0.22426	-9.35292	-1.0777	-4.53883	-0.09293	2.1179	0.22399	1.5752	2.54122	-0.34843	-1.33013	5.12284	-11.65485	-3.32304	-0.58768	-1.32255	-8.59085	1.94177	5.04787	-9.58675	1.69629	0.94623	-1.33301	1.53479	-2.88209	1.65601	2.04372	4.67564	7.65272	7.22417	9.98208	-1.76113	-4.31458	-0.81849	-3.00525	-8.75278	-2.53599	3.9657	-3.63121	-9.26895	-15.48138	8.33533	4.16604
SIDM00741	3.30392	-16.70729	2.18384	0.6974	5.76848	-1.68514	-6.29485	-8.90771	7.57198	-6.71834	4.59082	0.26204	-5.29752	10.60667	-5.19957	-8.31025	6.69367	-3.96341	6.90457	10.54038	-3.54922	2.42936	2.59754	7.93153	4.52177	-0.01916	-2.75395	4.89775	-8.27691	6.78436	1.27759	6.40688	-1.58383	1.30744	9.44647	-2.39944	6.61415	10.36361	-2.27108	8.47385	-1.91644	3.81433	-3.14433	3.03311	3.16762	-3.89245	7.0781	0.80303	8.40654
SIDM00742	5.95018	-1.91355	4.06502	-1.73606	-2.47898	-3.42698	-0.95509	4.13894	5.07987	-3.73856	-3.93071	-4.18214	5.68299	-4.60776	6.5293	1.44227	7.31515	-11.24743	-5.99228	3.87444	-16.76055	-5.89194	-7.19213	-8.15087	-4.93471	6.16266	-8.53117	-2.13894	0.18297	1.45249	-1.92981	-0.24995	6.61815	10.85287	10.18738	7.20263	-10.93853	5.00533	2.18793	-3.2172	-4.12518	1.63226	-5.29957	-4.59093	4.98716	-10.00751	-3.63092	6.3584	10.70524
SIDM00743	6.12349	1.30301	-1.45886	-7.31671	-0.6473	10.55486	4.37937	0.43641	-3.43976	-4.33096	-3.43035	1.03684	0.7933	-1.84532	1.10396	-0.96477	-0.74503	1.85609	1.63127	6.44588	-1.03162	-2.95563	1.28318	-6.86825	-0.94512	6.98948	1.2118	-2.54542	4.26494	3.03327	-1.6671	5.33944	-3.76999	3.08229	-7.25299	1.29747	-0.12075	4.52648	9.03942	-5.40502	-2.43376	-3.3823	-1.18284	-1.05615	2.80605	-6.21708	-10.80764	-3.36393	7.5474
SIDM00744	0.02517	-7.30666	7.41194	-5.16752	-4.0487	-3.33359	-10.4035	-0.2155	3.65965	-5.71783	-2.95541	1.45092	3.88356	3.04089	5.34277	-3.48575	4.85478	8.20987	1.26674	7.11324	-2.22066	5.63402	-3.74533	5.79703	-14.72928	-10.81233	2.68116	7.40675	4.19144	-5.37264	-2.78897	-6.09601	2.64858	4.28081	6.14119	0.07913	-5.6446	9.54956	-7.49793	-2.93153	0.88792	-4.69587	-4.61581	-6.20803	-2.76688	-13.86328	-5.96057	4.06089	2.19765
SIDM00745	2.63091	-3.82311	-1.37868	-12.61644	9.89493	-0.33129	-9.43659	-3.24506	-1.31981	-4.02167	7.28607	-17.02841	2.32177	-6.67992	2.02666	-0.68314	2.23853	1.22867	-5.50513	10.5278	1.94604	2.12017	-4.51115	-4.98134	-6.59106	0.9361	0.82134	-9.01489	2.64098	-1.14561	-4.27827	-2.18938	-8.06436	2.54186	-0.18594	-4.76065	-1.95521	-4.53627	7.5971	2.22176	0.66647	-1.66739	-2.23182	-5.87041	-5.87435	1.6562	1.42845	10.89389	1.53487
SIDM00746	1.44065	7.18903	-6.47433	4.18091	5.81933	-5.64738	-1.12431	-10.28225	-5.79018	1.04702	3.20745	-14.40021	4.24906	-5.23299	-4.27817	6.46798	0.345	3.02443	-0.09402	-5.73434	7.24012	-2.96697	5.92814	1.55049	0.071	13.53871	0.37014	2.56697	1.63941	3.20526	-6.82057	-3.17967	0.94451	8.52787	-8.60783	-6.56215	0.83224	-4.98179	12.40745	-7.07291	9.75717	3.31575	-3.57688	3.29784	-4.49881	-5.87235	-3.94661	4.50088	4.9833
SIDM00747	1.88662	2.47898	-1.77489	-1.86032	5.80973	6.11186	-9.56246	-9.08994	0.37707	-2.30739	7.23837	-12.36684	8.5765	-2.27066	0.93426	-2.0551	-3.55745	1.24072	1.48822	4.66111	-3.99471	-2.65743	-2.17089	1.05221	-13.32356	-0.19539	-2.00065	-3.3931	4.69464	-2.44609	-5.22129	7.66642	-10.20908	-6.32628	5.43792	2.0747	5.08578	-5.91951	-0.32075	-3.42367	-8.20973	-5.83283	-0.56928	-3.16994	-8.47647	0.99956	2.51126	1.37488	5.99746
SIDM00748	4.06546	7.84231	-8.47664	-3.04963	5.90935	20.27	0.1416	-4.50724	-0.00316	-5.48443	7.68341	-8.49243	11.90551	-4.96367	7.49191	2.48333	7.98291	-5.69446	-6.73563	1.05097	-2.13978	-0.811	-3.36353	1.04599	3.68013	4.38319	-1.42258	5.79988	-0.5117	4.69268	-6.39204	4.24021	5.83653	-2.40111	4.21674	7.16398	9.33495	-3.94976	6.74848	6.67606	-4.66674	-1.62113	-4.91912	-2.67048	-7.58077	-5.41476	3.61158	8.16165	-2.99273
SIDM00749	9.12171	7.55249	-5.1665	1.75155	-1.35779	2.74367	-15.72678	-3.90912	-4.52749	-2.98486	8.31589	-1.16077	6.83559	-7.03482	1.00495	-4.61872	-9.68628	13.89335	-7.48638	-2.95074	-4.6788	-9.42163	-1.06077	5.79388	-6.8647	3.61956	-4.66481	4.84087	13.74728	-6.37354	-5.88993	-10.0918	-15.63483	9.4129	8.31201	5.26074	9.99818	-4.54095	-0.831	8.29658	7.87153	-11.70836	4.34795	-4.95941	-4.88854	-4.7233	-3.65209	9.22698	-8.5741
SIDM00750	-1.32972	4.46255	-9.62766	-0.9654	2.5877	-0.2222	-8.29252	-8.29103	2.91277	-1.25309	-6.02584	-7.00171	3.12026	-0.34227	10.29619	-12.2887	-1.20527	5.08735	-3.35876	6.06965	0.67448	-3.79459	-6.6065	2.67136	0.39154	-1.24105	3.45753	-4.84965	-2.27545	5.21551	-3.95908	-7.63918	1.70374	-1.16183	6.55365	-0.02224	2.98243	-12.48487	5.40395	-4.10432	-9.97379	-4.31824	5.25307	-9.37275	-4.94914	-2.29083	-2.79372	3.9141	7.42214
SIDM00751	7.04118	5.14845	1.32524	-8.25322	-3.46088	-5.45327	-4.96625	1.51643	2.85084	-7.49139	4.15222	-11.6843	0.52927	1.97962	16.27239	0.35354	4.92006	10.36852	7.54404	-1.2497	0.83038	0.37808	3.53311	-5.89047	-1.80394	0.08123	-1.26902	-2.45509	1.05258	-1.08805	-3.69033	-0.3671	-7.04787	-6.05383	3.51095	4.09392	2.35589	3.85162	1.15613	-2.92575	-9.7754	-1.31097	7.00241	-5.95672	-6.12458	-5.93105	2.83152	1.46306	6.3144
SIDM00753	6.07554	1.52589	9.50679	-8.75397	3.78744	7.85049	-8.62657	-2.61235	-1.1493	-8.02863	5.73109	-2.23029	5.94035	2.09661	8.63584	5.32078	-0.01533	8.9439	4.97201	-2.48359	-0.32587	-9.00091	-4.19905	0.95595	-10.92171	1.79815	0.07641	4.39797	6.34405	-0.29626	0.65824	1.17611	-8.65362	3.27132	5.18705	-4.45864	-2.53891	-0.62362	7.95261	-1.55688	-5.41067	-0.49282	-0.56353	-0.84701	3.50482	-3.09796	-5.35401	7.53733	0.01852
SIDM00754	-1.57227	1.80652	-1.86935	4.31542	5.10766	0.98364	-8.03458	-1.73726	-9.35288	-11.15843	0.23974	-9.15154	-4.04847	3.19207	-7.20513	-14.98386	-1.30146	-4.03356	2.01649	3.60553	-9.38552	-5.42401	-6.2582	0.5159	-1.33571	1.52282	-0.07695	1.68142	1.51867	-2.72012	-8.43343	-1.51009	1.93477	3.95143	-11.01396	4.83603	0.71463	-6.60171	-3.14847	-0.60098	1.18793	2.0389	3.47218	9.54203	-2.63766	-12.99041	1.88309	-2.02257	4.97852
SIDM00755	3.57367	2.67315	3.69593	-5.62076	7.50162	3.40966	-4.71793	-12.72912	5.0788	-5.64686	-2.72754	-15.75372	-2.44049	-2.31963	-0.3721	-5.59534	4.94693	4.66628	5.05791	-4.16215	10.5915	-0.5546	-6.3953	-3.44871	-8.51939	4.38163	-3.45836	0.19565	4.87828	-3.5459	-8.42178	-0.19602	-8.36303	-0.21526	-0.67523	5.11278	-0.58766	7.50872	5.68941	4.62185	1.06982	-0.03557	-4.01101	-2.61799	-5.60374	-5.4341	-1.31432	8.35517	0.7477
SIDM00756	1.49083	4.71697	4.31267	-7.09846	-1.57366	8.73631	6.20962	-7.31336	-10.30419	3.77728	-4.75181	8.9834	-1.38905	-1.20518	3.45501	-4.85519	6.03805	5.48261	2.20651	4.94314	-9.65969	4.98252	-10.18055	9.62869	-5.17233	-0.03235	-2.80752	2.22411	2.1984	-5.4153	-2.0725	12.34481	-3.03306	-3.69555	-4.646	1.32908	-2.2681	8.12466	0.5801	-0.36092	11.50235	-8.33136	5.49367	4.94963	-13.2492	8.41729	4.27113	-0.56261	-1.43186
SIDM00757	1.78753	-3.73838	0.99204	1.15436	-0.8305	0.31717	0.78093	0.81221	3.23223	1.53844	5.04626	-0.5311	3.4094	2.23351	0.94972	-1.73229	-1.69352	-2.78289	4.69199	2.04846	-2.11106	5.02434	-3.55392	2.74828	1.47416	-0.17221	-1.90231	0.44938	0.53136	0.70269	-1.87094	-0.53309	-2.55155	0.13007	2.87187	5.74277	1.65068	1.91181	9.05597	-0.06731	1.09751	3.49533	-0.5886	3.50338	4.01736	1.60318	-0.04639	-4.51003	1.91577
SIDM00758	-4.46637	0.36975	-1.82378	-13.82262	-11.135	12.14353	-5.37224	-9.65489	3.34856	-1.77976	4.42721	-13.30253	-2.08568	-8.76651	6.33203	-8.77482	-8.05032	-2.79715	4.38502	14.34104	-6.95631	-0.691	-10.16503	2.39813	-2.11626	11.75704	7.81053	-2.39478	6.50451	9.62565	7.91929	4.57325	5.21642	3.12635	1.84134	1.74702	0.53504	2.79521	0.59568	-13.31804	3.51534	2.60101	-8.36126	0.07315	0.61804	-3.60798	-5.00916	15.93279	-0.36227
SIDM00759	-2.43608	4.6646	6.94583	4.66804	-5.26578	4.68753	-0.23985	0.58611	6.63664	-5.02047	3.40546	-8.53098	7.03647	0.17843	-4.42537	-3.22756	3.78941	4.5502	1.67606	9.81364	-7.71248	-7.72527	-6.67713	3.59074	4.91573	6.4814	1.15435	-7.42453	5.96443	-1.09751	-3.19786	2.75258	-1.33002	2.05165	-5.22849	9.18501	-9.40805	3.7616	-1.98841	-8.28696	9.04173	5.08112	6.85728	-6.9986	-5.18086	6.98122	3.15729	-4.46649	-8.94462
SIDM00760	-1.29952	-0.04323	-1.97086	0.29854	3.36022	5.78542	5.62837	-8.61206	-3.27201	-4.70147	7.47886	3.40329	-4.57167	3.51534	2.20701	-3.00613	5.77384	-4.412	6.34706	2.8109	-6.8493	0.60384	0.96882	-9.51857	2.5003	2.87178	-2.65255	5.57093	-6.45436	-2.21816	-8.16858	3.41462	-2.25126	-3.39592	6.06236	-3.49876	3.4873	-0.19865	4.68273	1.38874	1.91807	0.79735	-0.68774	3.81969	1.7655	2.77157	4.88187	-9.81601	10.95169
SIDM00761	-1.35009	-8.39382	7.83399	-1.96493	5.02726	-12.72455	-6.34011	1.25242	-5.54149	-3.30126	-5.35408	-0.73213	4.89579	3.38464	-5.93196	-10.44803	5.26178	-3.08696	2.98823	8.25222	-6.74489	6.90456	1.9925	-0.79168	3.33659	-13.54911	-5.77506	0.6375	4.33926	1.90299	-3.93106	12.33774	-2.75269	10.61233	-0.46963	-3.03981	-0.45316	11.31566	0.21755	10.84339	-8.28875	-1.06478	5.97047	-5.05752	-4.51531	-9.60079	-5.28769	7.31356	-0.57486
SIDM00762	5.85878	2.63056	10.56137	-7.42659	0.90824	-1.47543	-2.96874	-5.57957	-9.64264	1.43046	8.855	-2.97607	14.63464	7.48492	9.21381	10.61189	3.37181	-0.50402	1.39063	-3.65637	-4.84567	-5.4318	4.27698	-0.82738	-6.90156	-5.70175	-6.18971	6.70823	-0.50979	7.2188	5.8212	-0.32965	-10.78157	6.56105	3.07566	0.72234	-3.73927	-6.00672	4.79378	-1.43593	2.19899	-3.23199	-2.35795	0.6759	2.24228	-4.71834	1.60243	9.98911	2.68592
SIDM00763	1.9784	12.89291	4.07975	-13.77716	1.57533	4.92044	-1.03529	0.49804	8.11177	3.13969	-12.32941	-2.8771	2.20509	0.14144	9.05075	2.54989	-1.30245	-4.62721	8.32383	8.8817	-6.1677	-10.03501	-8.74734	-2.69549	1.57105	-5.96448	-4.5567	-10.16367	8.15141	2.63883	10.76004	3.36445	-7.2467	10.85298	1.98082	9.13907	-12.48995	2.85271	-2.25774	1.54122	9.02822	16.01333	-0.82713	4.95829	-6.63129	3.32671	3.38431	4.55221	-7.54477
SIDM00766	-5.38814	-10.14372	2.68332	-0.56409	-0.57636	-0.5324	-0.87454	-9.77351	1.60155	-8.75875	-2.11563	-0.10978	0.47436	2.52011	-9.11075	-0.67142	7.0378	-3.88085	4.40171	2.3903	4.95381	0.5387	6.20704	-8.98328	-4.96449	-5.88367	-10.04232	10.01439	-5.39185	-2.47326	-3.70832	10.38756	-1.4035	-0.83503	4.09218	-1.47493	1.1412	0.68189	3.5226	3.43256	0.60851	-1.46136	-2.62421	2.9262	-11.9325	1.4022	6.31369	-8.22999	7.43828
SIDM00767	4.23219	-3.94479	1.41776	-2.75883	-0.42881	2.58995	4.62473	3.70421	-6.9678	-2.50438	0.72651	2.53854	-0.52332	-3.18454	-0.82495	-4.24783	1.75654	-2.84063	4.75194	9.3248	-7.217	-4.60009	-3.7198	3.52442	-8.72578	5.0529	2.53987	5.20659	0.84119	5.83107	1.3134	2.20919	7.2549	-1.9744	-2.43408	2.3701	11.07725	-1.88097	-3.36638	-2.43446	5.90932	4.05111	-6.52796	0.07585	4.70309	-5.39428	0.25569	-3.64333	5.89691
SIDM00768	1.49448	5.68056	8.6024	-12.00779	-6.8251	2.135	-5.27373	-6.04511	-1.34071	8.40185	4.03993	-12.28868	6.29352	-3.54939	2.59025	5.69541	2.77173	0.97927	1.49347	0.62357	-14.00258	-9.12119	-9.60254	0.27303	-6.25792	-5.35348	-8.49161	5.91027	2.72382	-4.61904	1.51011	3.52728	-3.87525	5.87838	-5.53453	8.87999	-7.77915	-2.9264	3.60442	-2.80031	0.8049	5.3632	-4.67798	7.36464	1.49993	-0.12339	7.68707	8.34798	0.94014
SIDM00769	-2.36518	8.91875	-9.93192	-1.52066	3.92448	1.77604	-4.72558	-16.52321	-1.67091	7.43329	4.88107	4.52289	-0.62096	-10.75932	7.91353	4.57294	6.97192	4.99203	-2.8668	5.87633	-10.31735	-8.37842	-8.25585	-5.015	-7.99551	-1.0356	-5.35658	2.64058	-3.17089	-2.19511	-1.70339	7.02699	13.307	3.42247	2.19342	18.08099	2.71945	2.51588	4.99334	6.6263	5.85602	4.90627	0.18031	-7.72089	0.5496	-11.59906	1.81882	1.44536	-0.56745
SIDM00770	-9.58325	-4.72442	-5.74771	-0.97788	-1.01841	6.86464	3.34781	0.07774	-2.184	-2.53112	1.66425	-7.88695	7.14836	-7.62048	5.0532	-0.36545	-2.7123	-8.22059	13.72369	-3.60513	-2.93503	5.21738	-4.00186	-5.42742	-1.45622	0.55961	-5.74865	3.46638	0.43907	8.20662	-15.18958	-1.18667	1.44802	1.30829	-0.01125	-1.79604	0.85241	3.41791	-1.41073	10.67929	8.35004	8.10863	0.85093	-2.21482	-7.401	9.80364	5.9094	-1.92754	9.16246
SIDM00771	3.65975	0.70397	-0.68497	-0.30649	-3.29674	4.79836	-4.78852	-4.784	3.9251	-3.32787	3.60462	-4.47713	5.4921	-0.96519	2.21003	-9.38476	-4.90139	4.5305	10.32442	-2.13714	-3.66571	-3.52057	-2.47219	3.47503	7.09465	-3.71201	-2.81185	10.11255	5.79676	-4.60326	3.47451	3.07867	-9.10265	0.58637	-3.63413	7.15266	-2.89656	3.77245	6.49271	-2.35366	-1.53073	2.2693	1.93561	2.74926	1.39687	7.89775	-2.63026	-0.06377	-3.14738
SIDM00772	4.38444	-0.80404	-1.73123	-8.37756	5.48964	6.20492	-10.03786	-2.03252	-6.10013	0.31044	-2.42927	0.98844	4.46947	-5.06399	3.89535	-6.2738	-2.90937	-3.53899	8.12971	6.00847	-6.48458	3.80679	-5.43067	-10.67309	2.45171	5.42588	3.10811	3.81056	7.33887	-4.612	7.03798	-7.92577	-3.74276	-0.78586	-13.42328	-1.31267	4.89509	3.24255	-4.85271	-4.86476	-1.15116	2.84039	3.4573	4.74084	-9.10824	0.60185	0.44596	-2.17707	9.2665
SIDM00774	-4.39923	4.33962	3.05935	-15.09762	-4.73871	12.96917	-2.69458	4.73327	-6.45515	-4.36569	5.44145	1.92234	-3.01164	-1.5117	-4.45396	1.00079	5.86357	-0.16682	0.51926	3.45808	-2.53029	2.99611	-7.02602	-12.1605	4.75876	-4.86152	6.02316	-0.68208	6.36334	-14.81032	-3.63179	-10.08766	0.92867	-7.79464	-3.42144	5.19319	-5.32281	2.93755	5.58288	3.39081	6.53916	-0.78782	1.1445	-1.8005	-10.78937	7.32409	-2.1154	4.73053	4.41541
SIDM00775	-4.71726	-7.33663	1.69561	5.58437	-0.33304	1.96093	-3.95411	-6.8332	-6.25725	-4.80852	2.59366	1.28498	4.06798	6.52444	-0.06754	-1.12442	-5.65002	-2.92623	-3.39468	6.34896	3.25338	-5.3661	-6.32825	-3.08479	-12.93723	8.07117	-4.79331	-5.29975	1.50223	2.38037	-8.04836	-0.23705	0.42651	-0.26127	7.0094	2.36665	3.05874	-3.97195	-0.49668	-3.7139	-3.9637	4.90567	5.68625	-1.95624	2.79138	-4.58834	0.50845	11.81103	3.24876
SIDM00776	1.70262	-16.6586	7.30528	3.6816	-0.5477	0.5434	-0.38238	9.81023	-0.64306	6.34528	6.16394	-6.49685	-10.44262	4.76771	-1.15906	3.17172	0.05218	4.98564	0.4123	-5.25425	10.08663	1.83796	-0.47793	-4.4767	-9.66411	10.40683	4.52159	3.80797	-13.05985	-4.91887	-3.05126	-2.16455	7.90167	-3.88372	5.26913	0.71581	-7.90029	9.28787	18.23542	5.12609	5.40275	-2.29478	-4.25639	-6.27405	-8.60912	-8.46208	13.41168	-14.75082	5.31386
SIDM00777	6.13406	-5.37754	-6.41742	-4.89295	-2.41837	0.33341	-1.72215	1.16682	-9.74384	3.26754	-4.76402	1.69006	-4.2661	-4.51544	-1.73011	9.99086	2.20292	-9.46808	7.40315	3.44031	-3.65718	-12.21487	0.34648	1.57506	-4.61483	7.65734	-9.03681	-1.53248	5.48165	-6.22065	4.97102	-0.75958	13.75239	5.63028	-2.87246	6.90672	-5.36288	-0.00494	4.5202	-2.75403	8.69628	-8.98717	-1.56244	5.97601	-6.14336	2.22229	2.28714	0.71943	3.54777
SIDM00778	-1.26793	-8.06533	3.99148	-0.82569	-8.3089	-1.33353	-0.9256	6.48095	1.40842	3.25729	-5.98117	-3.81753	-1.07601	-4.16871	-7.82586	-0.50551	9.66268	-5.81795	4.99797	6.61906	-3.13256	-8.47743	1.5968	0.57138	-11.69285	5.40869	-8.15579	-4.1297	3.28811	-3.05034	-2.41601	2.44357	15.44386	-2.9507	1.39303	-0.13817	-2.73635	3.10661	3.89567	-8.31903	11.08576	7.54513	-5.55863	-1.48459	-7.22959	0.21778	4.24742	-6.46098	12.92236
SIDM00779	0.0581	-1.57172	-7.38671	1.8786	12.83691	13.6418	-12.11047	-8.44266	3.75774	-3.81575	7.52045	9.00821	7.98953	1.22935	-9.06191	-12.29815	7.34998	-10.37865	-2.36273	3.50188	-7.78862	0.47924	9.22057	-5.23631	-2.23387	-3.60529	-4.97866	6.55025	14.84191	-10.54346	8.1711	-5.41419	2.9211	10.54528	7.16562	3.81985	-7.44241	-0.27746	-6.3047	5.86253	-5.97985	3.15659	10.19159	0.9454	5.76238	0.96075	4.12118	1.9792	0.0034
SIDM00780	-0.36362	-5.32253	0.5698	0.67877	-5.97571	-1.44004	0.71058	-3.73187	1.31612	-0.77125	2.11487	-3.44427	1.09672	1.91231	-0.45311	-0.60652	-3.6826	0.86473	2.13635	0.09457	2.01214	2.02535	-4.49354	-2.94306	-0.42042	-4.72025	0.35229	1.53884	1.50681	3.42223	-0.39065	1.45034	-3.44407	0.70431	4.65218	0.81474	3.57993	2.58904	5.5421	-0.28758	1.28728	1.07122	-0.66925	-3.90119	0.4133	2.13262	-0.65432	-1.48196	-0.23435
SIDM00781	5.93271	-1.61662	2.19593	-1.67316	0.79839	4.34545	-5.54212	0.39285	3.38864	-0.05223	0.361	2.53387	-1.07147	-5.60511	-3.78495	-3.20179	-3.67673	1.09932	-4.61718	4.75803	-7.72794	0.12644	-2.25103	4.48938	-0.12847	-3.05407	-3.04174	1.03614	2.07632	-2.18541	3.05096	-5.34125	-3.11478	1.71004	0.41925	-7.27957	1.41067	1.65692	-7.72365	-2.23015	0.74321	-5.77269	-5.8441	5.88595	0.42712	-4.07964	4.3665	-2.78615	6.26433
SIDM00782	9.47059	-17.20569	3.77977	1.2722	-1.09441	2.16789	-5.60903	7.69463	-3.43539	4.86179	4.71363	-12.178	-6.26121	-4.04892	-4.61638	0.86588	-4.29411	1.33296	14.70483	-3.83977	4.98547	-4.57008	4.17882	4.44574	-2.31768	-10.4617	-5.47506	5.85087	10.58598	-2.01788	-2.31061	-10.48923	10.15001	10.42373	4.05427	-3.89146	-7.35916	-5.82835	-5.30277	11.01929	7.58887	-7.62702	-3.69429	4.40454	-10.61425	-0.21231	6.07759	7.98575	6.96739
SIDM00783	5.05103	-6.28452	9.69975	3.14228	1.10842	1.15094	7.05636	-2.56061	1.9525	-2.72755	-4.58702	0.10543	7.69508	0.31472	8.64733	-3.5644	0.18776	2.03992	2.15659	-9.11734	8.15498	-2.39621	-0.25094	1.30307	3.78082	-0.40812	-1.08431	-1.18997	2.31255	13.38874	6.39399	-0.05201	4.50368	-8.45033	-2.36802	0.52451	-5.02929	1.00558	4.46515	-6.77486	2.58203	-1.30845	-4.89507	2.40233	8.20817	-0.87747	1.24411	-1.26923	-1.59852
SIDM00784	1.08948	-5.28569	-2.7775	-4.73057	-3.80831	-3.45908	2.02288	1.43385	6.69722	2.06124	-1.71594	-0.11163	-1.97006	3.6576	2.62135	2.06722	-0.96764	0.43614	-3.5688	-5.51856	-3.73229	-0.7581	0.21421	-6.92851	-6.69976	0.05993	1.51731	1.28435	4.24379	0.37424	-4.83699	3.54577	1.21139	-7.26692	-2.79966	-9.13918	-2.01781	0.39332	-1.78023	-1.28691	-2.62505	3.57309	-4.81841	-2.18747	2.64668	5.59961	-6.56361	3.22872	-4.2259
SIDM00785	6.02284	2.10447	-6.98256	-12.64004	14.0218	7.82927	-3.92813	3.02163	-4.94422	-2.50173	-11.4977	-0.2175	9.03624	9.79148	-1.82623	1.42993	6.46266	3.5628	3.6468	-2.26912	12.85252	-4.08257	0.00093	-3.49722	-0.52713	0.9211	-5.14663	2.22667	-0.76109	2.33988	1.09688	3.83278	-6.3627	5.298	-6.71261	-5.75873	5.50705	-6.18227	6.05219	5.68088	-4.18846	-3.69042	-15.33994	9.83596	-4.63306	-0.80743	-12.51034	0.63897	-0.42007
SIDM00787	4.292	-2.90496	-2.41669	3.64226	0.17043	3.09797	1.54513	-6.24047	-7.59902	-3.39397	2.56035	1.47316	9.60087	2.01047	-0.65363	-6.79535	4.19578	4.04403	-1.03026	-6.87626	6.88107	2.44505	3.0369	6.6745	-5.92916	-3.82945	-5.5778	-1.59907	3.6438	-0.74516	11.15146	0.11864	9.77972	-8.5856	1.26382	5.87571	4.15318	5.53434	0.33703	1.17217	4.356	1.03362	-0.93731	0.42975	-3.78918	0.49291	5.75144	0.50345	-2.33681
SIDM00789	5.50036	-15.28914	4.8155	0.30713	5.17493	0.25253	0.25226	-15.93255	-0.75841	5.82404	4.33383	0.74628	2.29008	-10.9184	3.90152	-1.36681	-0.36896	-3.90069	8.06465	-6.1984	12.25455	-2.85688	6.1299	8.6608	6.66068	-5.71989	-7.54814	3.41134	1.27827	-11.1043	6.68091	-2.72628	3.90707	-4.43187	-1.1508	1.2913	-8.05244	1.40841	1.13155	4.97386	7.12021	3.0833	0.62749	3.9883	0.62724	-3.64956	13.41314	4.35321	2.6967
SIDM00791	-2.01722	-20.42035	0.92417	-11.64928	1.99787	6.97164	-5.5605	-6.63919	-2.62283	7.68759	1.11447	4.05005	6.78857	-7.09896	-6.34027	7.33807	3.62591	-8.99694	4.05875	-9.70173	-7.57921	-3.30042	3.15412	5.50705	-9.47598	-1.93674	-4.44736	-2.59398	12.70044	-7.20234	0.69818	7.90648	-5.81694	4.96583	6.60101	-6.95207	1.80349	-10.08778	-2.37433	7.98495	12.42071	-1.71175	-11.42321	-6.17379	17.57045	2.34506	0.50161	17.10762	3.16042
SIDM00792	-6.4856	1.59514	-2.50868	-10.65733	3.25861	9.7367	0.19054	-0.92202	-10.1323	5.11832	-0.67663	0.81854	18.73389	0.0383	-7.44547	1.43591	-7.7461	-1.67555	2.62945	-1.85041	-10.00863	-0.84241	11.92566	4.36705	1.18026	-2.72051	-9.78028	4.73209	0.99504	7.64139	-0.98647	2.6864	4.97892	2.69146	-3.56823	3.3333	12.35879	-0.61157	2.85623	-0.50822	-0.05235	-3.1641	7.18454	-1.45368	-4.87709	-8.3628	1.31205	0.22992	-2.03377
SIDM00793	3.74242	-4.37261	0.7944	-0.99985	2.62211	-3.24831	8.98023	-1.93648	2.29284	0.99444	0.71487	2.17898	-6.21518	0.83134	-4.92319	-5.5717	-0.26117	-0.55591	-5.25762	7.01117	1.73331	4.23504	-8.65108	3.68408	-1.89817	-4.2959	-0.38621	-6.71689	9.18981	-3.29339	-3.59454	-0.91696	4.29323	-3.20692	1.94911	3.63425	-0.3255	-3.36564	0.34347	4.0912	1.78155	-3.18629	-5.52597	3.8806	4.39581	1.80981	1.09662	6.86168	-0.69846
SIDM00794	6.6654	-2.56621	10.07061	-2.22206	5.41769	-9.87643	-6.66729	2.2197	-6.45533	11.39247	7.02933	3.95194	0.75878	-0.30447	6.5938	-0.28619	-3.91393	0.63515	-4.8589	-5.96051	-5.17413	4.41825	8.66265	1.0238	2.01695	-13.62335	3.83441	-11.5273	-3.44233	2.46107	0.95611	1.80068	5.28387	-5.12274	5.2312	1.60213	5.483	5.62424	4.04353	-4.75368	-0.31782	-1.26245	4.66558	5.90072	-8.01043	-9.43525	-2.41714	-0.59701	2.03488
SIDM00795	-2.67698	-0.56916	-2.54488	1.70269	0.4229	6.571	-1.4954	5.23083	2.88136	8.79867	-1.25142	5.85561	-0.72038	11.87418	9.08927	-8.62752	-0.7911	4.97718	2.94748	-0.84129	5.79788	6.33487	9.2685	-2.78613	-11.23946	2.91598	-1.11071	12.26	6.15095	-8.86043	-2.66712	-0.99142	-4.76347	-7.65265	-3.73797	-4.48334	-2.78895	3.08895	1.33368	-1.96545	3.66083	-3.01065	2.1211	-6.82798	-7.59401	8.5907	7.55591	-8.45678	-1.88832
SIDM00796	7.73097	-4.60009	2.54323	-4.56949	13.13763	-3.55444	1.80442	2.32225	-0.84406	-7.44682	-1.15177	-7.89463	2.34133	9.01022	2.30651	-7.56388	4.26379	13.05822	-12.37426	0.41432	3.06382	3.67115	10.95435	-0.07918	10.20424	-5.67965	-1.2421	-19.23389	2.95789	1.70461	-4.9526	3.62919	-0.51871	-2.8448	-2.53966	1.14195	-4.29502	5.56153	7.56732	-0.36528	8.8824	5.10028	1.48417	10.42033	2.87524	-6.4736	4.24352	-1.06831	-1.59708
SIDM00797	0.08043	6.93007	-2.052	-1.64697	-0.25906	-0.42918	-5.01876	-6.24507	-4.00633	0.05343	-1.60144	9.87473	4.91035	9.12555	5.49438	-4.5449	2.55317	3.39806	-0.62919	0.98455	0.84307	6.70849	2.01338	2.12091	0.76524	5.52887	-2.04617	10.55766	0.44258	5.41804	-3.25025	2.38748	-0.23156	3.61024	2.96992	4.74504	-4.95104	-0.28011	0.34564	-4.88263	3.38038	-2.97701	7.68515	-5.63926	0.25901	3.15593	-5.4885	-4.23254	-0.84562
SIDM00798	4.28653	6.80612	1.49986	-3.49684	-0.10122	3.85659	-2.68679	2.49015	3.94823	-4.59567	-2.48179	-3.56558	9.21251	3.45325	6.12536	1.45658	0.80894	-7.4619	-1.49773	0.88179	11.24518	3.62377	2.06451	-6.31639	1.35729	2.88136	-1.35366	0.52453	-0.17544	8.02408	-4.27286	2.62696	-11.0986	-3.4457	-1.20213	6.97344	-0.61338	-3.28276	4.69145	7.25044	-6.12176	-2.44438	10.02165	-1.92754	-5.44247	-4.48118	-2.64006	5.95063	-4.77357
SIDM00799	4.90536	-17.04857	-2.22381	-5.11764	-10.68063	2.61863	7.40987	2.5586	12.93464	7.78757	2.57499	-7.18373	-7.50059	-0.72269	0.71863	4.96359	7.95641	-0.10766	1.9833	-1.17394	3.74567	-3.64059	11.73326	2.00795	-2.21148	6.97013	-0.81473	-7.24796	2.32962	6.32194	-0.69451	-0.56429	3.92082	-0.14257	0.47886	-8.57303	-9.39531	-3.3396	-7.1524	-7.60909	0.67838	-3.59023	-11.95986	-10.81796	-4.18014	-3.16267	-1.57692	17.07986	3.55091
SIDM00800	-1.34867	-9.39155	-4.79044	-2.03291	0.47294	-2.74065	-5.19831	-0.72121	-4.27806	-0.18354	-2.73127	-5.62427	-2.45348	4.19982	1.10814	-3.70848	-8.09527	-0.19448	-3.28338	-2.03933	4.33671	-1.88825	-1.86042	-3.99935	-3.93493	8.90374	1.09969	3.065	6.48902	-1.20631	-8.60279	-1.11847	0.80127	-4.52545	0.45008	1.69319	-2.4129	-1.84136	3.39499	-0.38823	3.28542	2.85396	4.66379	-6.18674	-2.72871	2.73849	3.57513	-2.81281	-7.24512
SIDM00801	2.12054	-8.93608	-2.12503	1.00386	0.48256	-4.89773	-10.33973	2.94207	-6.49252	0.80244	-2.80893	-2.05387	-2.50163	6.79626	-2.31306	-7.35666	-5.72571	-3.44126	-0.42383	5.01278	2.32772	2.0355	-3.47402	1.39524	-2.08803	4.87288	2.03151	3.49815	4.20947	0.41241	-0.53618	3.79439	2.36309	-4.83702	2.30324	1.97226	-1.75288	4.92669	1.04006	-6.31929	2.42097	1.47258	5.47669	-2.53458	5.78182	1.61317	-0.5152	-3.67084	-3.41649
SIDM00803	9.17651	4.3855	1.84916	-6.52288	4.69396	-0.7195	-5.68776	-0.02794	-0.60073	0.95876	-3.19981	5.99631	-2.39608	7.3546	0.22718	14.6323	5.57799	6.8146	-0.66275	-2.44985	-4.5047	-2.4519	-4.43604	-3.53073	5.54172	-10.28636	-2.60478	3.47704	3.11152	-4.54711	-5.36416	-8.47284	-1.45787	4.71085	0.94159	-1.25217	2.05367	-4.18141	-4.21754	-4.32506	7.21913	-4.41956	-8.92738	8.40545	-3.89943	-6.50651	-2.20331	2.25061	5.0376
SIDM00804	0.81504	-2.74598	4.29613	0.37378	4.72183	5.94202	0.91824	-7.0179	-1.32494	5.85871	-0.82758	4.22773	-3.76536	3.29117	-1.01564	-5.87986	-2.67534	3.822	-2.17849	-0.44284	6.77504	4.4531	0.93248	4.02903	-0.24989	3.12346	-6.04245	-2.74618	-0.23981	-0.84166	2.58872	1.51828	1.94409	-9.54946	-4.4655	6.27208	-6.63072	7.24386	5.77372	1.21496	0.30824	-3.07383	-0.77075	3.39682	6.35528	-4.52785	-1.53515	-0.13614	0.94591
SIDM00806	-0.29958	-1.66229	5.43142	-3.63886	4.49412	5.41003	-1.7971	-4.02354	4.36221	5.92123	-6.2917	-0.05011	1.67822	11.51309	-0.71298	-7.73255	0.59933	6.09121	-3.24693	8.39006	14.88132	6.22235	-1.05204	1.26497	8.5642	-3.29606	-4.26819	1.25898	-4.79383	-5.90244	1.98364	-7.74548	-0.53966	-3.02738	-1.19688	8.41288	-10.61702	1.96062	0.99122	-5.90368	0.86339	-0.93289	-7.12883	0.50715	-2.09838	-7.7939	-4.72683	-3.1961	2.37679
SIDM00807	-14.17895	-8.58296	1.84171	2.12861	7.50184	0.61293	-1.83915	-2.79774	-1.10363	6.9317	-3.57175	-0.06945	-0.51207	-0.09209	-0.86404	-0.57432	-6.57504	-1.15608	4.32193	-10.0497	1.78743	-1.66988	8.15464	-0.53942	6.78781	-4.15042	-1.42607	3.70101	-7.12509	-3.19996	3.73989	11.49014	2.73558	-8.72892	-8.26539	-5.12674	-3.70189	6.93997	1.42267	-11.07218	5.42009	-7.55415	-15.57055	-5.41603	-11.89702	11.35217	1.85336	-6.39478	-3.16576
SIDM00808	2.18616	-1.91968	-0.08689	1.57949	2.64437	0.96307	0.95126	-3.7941	0.78415	3.36854	-1.42561	0.27602	-0.09061	0.97932	-0.58634	2.3254	1.21622	1.8804	1.44699	3.23917	2.56251	-5.48059	0.83785	-0.28384	-2.60435	-0.50776	-0.72426	-0.85476	1.4094	2.34766	1.98368	-0.93485	-3.43243	-2.38056	-1.17374	1.41503	-2.88029	0.60594	-0.62454	-0.43666	-2.05928	2.4135	-3.99271	3.71766	0.55817	-0.11196	2.09375	0.70032	-3.03266
SIDM00809	-0.87078	-7.59593	8.03602	0.31285	0.96845	8.15024	2.70852	-2.30431	9.19172	-7.57263	0.1885	2.9125	-2.17614	9.65582	-2.48771	8.85762	-0.39061	-10.17546	4.60135	2.49897	5.67419	12.89129	2.97794	-7.9104	-3.94679	6.42003	-8.4969	2.82961	-7.42826	7.27274	-7.4501	2.00112	3.83803	2.51607	-5.94717	6.97465	-7.59374	5.85066	2.72912	-1.27782	6.47208	-2.80643	1.15693	0.65153	-8.14244	1.89519	5.19077	7.61681	-4.23354
SIDM00810	3.8087	-2.10897	0.31264	-1.23338	-1.47056	4.85533	0.35171	-9.87572	7.58028	2.55778	-0.34836	-11.41906	-2.03493	-5.50758	5.95087	-2.29422	-0.97322	4.67945	-1.06742	-4.68168	0.16905	-11.98159	-1.80732	-4.92383	3.5661	-0.62994	-2.3094	5.44875	-4.22645	10.182	-1.43501	1.61016	4.27069	13.21599	17.58052	7.2166	5.34616	-2.34553	-9.56523	3.07081	-5.07928	7.4989	-9.22004	-2.9071	2.62758	-10.6302	-1.41939	13.43037	-1.32547
SIDM00812	-1.89978	-10.48507	-2.99151	0.14004	9.35181	3.92966	-2.90695	0.04508	3.50762	11.03541	12.25341	-9.18524	-2.00228	-1.38442	-2.31838	2.03994	0.21595	3.89328	10.00333	-7.21033	-3.15045	3.31463	5.09821	-2.68217	-8.63118	2.53772	-1.28245	-2.86207	5.54829	8.02546	-4.68909	2.90009	2.47787	2.30396	-0.1853	6.67153	1.27257	-4.67695	7.53129	6.48705	9.42307	-2.62043	-0.32553	-2.47622	-4.21931	-0.94397	3.19955	-3.85422	6.16139
SIDM00813	2.08609	-0.90329	-1.16404	-5.48922	2.94805	-1.16499	-2.70136	-4.18639	-3.53402	5.80893	6.37985	-0.34947	3.43826	3.42703	-9.49241	-1.28812	2.63913	-1.21724	-1.32555	3.08896	2.74969	-1.3887	-2.21581	-2.85706	4.6084	-0.26119	-13.87445	-3.02636	-1.35602	4.92742	-0.91357	7.46814	1.42155	2.33404	-3.3875	0.42716	1.8468	3.74137	4.041	1.00793	-0.36282	2.27302	-4.74649	5.76711	-0.47134	5.32671	0.33647	8.02802	-4.2784
SIDM00814	4.692	2.48924	1.53328	0.47334	7.4099	1.09418	-4.34683	-6.82427	2.01383	5.84853	0.16028	3.40553	-3.71205	2.44594	6.59072	-1.03257	-10.77832	-1.96515	1.15714	7.03804	0.49785	-8.04454	0.96634	-1.00254	-1.47043	-0.60464	5.96836	5.16693	3.13444	-1.20018	-6.69366	-3.19614	2.7142	-7.68184	10.00639	-0.30039	15.93174	-4.97993	0.71465	4.80634	-5.75828	-13.38994	-0.28656	-4.91947	-6.34493	-6.68892	-11.28076	11.70553	4.38806
SIDM00815	5.01867	2.56632	-1.07394	-2.91638	-2.93011	4.32533	0.36672	0.55529	-5.826	10.40082	0.6445	-1.99939	-13.51269	3.16282	0.30408	0.56113	1.21482	-3.53668	5.95294	3.73815	-3.38148	2.8037	-1.91383	9.4806	0.56699	2.97066	-0.57274	-6.30323	6.19692	-6.4762	-7.5227	-11.5728	10.27836	0.63232	3.67476	4.79151	-2.82248	6.08913	2.63769	-3.1466	7.70559	-0.8572	6.42644	3.7002	-5.0681	-10.39005	-5.07748	2.08635	8.51903
SIDM00816	6.35044	2.23156	6.34067	0.43034	-6.2651	2.97116	-0.57224	7.23251	-0.3867	-3.57218	-2.29067	-6.15005	-3.07568	-5.92378	3.49291	7.87375	4.10829	2.61307	3.3904	1.73126	-0.96212	-6.21723	-3.36417	-6.12462	5.52864	4.6211	-3.67307	0.82701	1.49373	-1.57465	-4.77447	6.12175	6.41529	3.3961	2.07498	2.15646	2.55946	-3.46878	2.00595	1.25251	-1.15107	-1.11598	6.18587	-0.4567	-3.95135	-3.99889	-7.83112	5.59685	6.37875
SIDM00817	2.89036	0.19583	7.42775	1.89797	-6.71902	6.93365	-5.43632	-1.30427	0.21022	1.20787	-2.94074	-9.48194	-6.63746	-4.80446	0.18419	4.56111	4.30664	1.90001	-1.03291	1.13172	0.11323	-4.16288	-7.18756	-3.96873	-1.98379	6.5723	-0.56363	-4.31959	1.9978	-2.73109	-3.06772	7.79765	4.23511	-7.69269	-3.38486	-1.26779	-0.1225	3.03283	5.59213	-0.83115	4.3287	7.7915	0.25001	0.61618	-4.80533	-5.40032	-8.78444	4.92269	1.95844
SIDM00818	5.49917	1.00461	1.30915	1.08959	-6.01795	7.24944	-4.79533	-1.36053	-2.30673	2.61902	0.22394	-2.73844	-3.34551	-0.7377	-1.6008	3.04697	4.49121	0.64193	1.23855	0.37746	-0.90303	-2.11863	-0.10645	-4.02589	-2.35792	1.64356	-1.74082	2.2877	-1.79785	-2.13397	0.20022	0.50262	-1.21417	-4.75338	1.61161	-4.1754	-4.87482	2.01549	-0.30747	-3.80244	1.09568	1.42552	-5.35655	1.14179	-1.24808	-0.13295	-4.58084	1.66918	-0.50461
SIDM00819	11.29609	3.40239	1.13404	0.4553	-5.47893	-3.11719	-7.57089	-1.39939	1.47302	-1.59867	-6.67109	-3.36344	0.15312	-3.48379	-4.82294	1.37848	3.28087	1.87466	-5.31893	5.29745	-1.00639	1.21891	-11.84803	-2.34029	6.02574	6.89016	3.72113	-2.59706	6.07263	-2.61501	-0.76259	6.58483	4.88963	-0.82232	10.45627	0.01519	1.65409	-2.1412	2.43528	-9.38319	3.76204	0.52793	-0.93036	0.49317	-0.63611	-2.80491	-10.38992	3.94901	4.5083
SIDM00820	9.97042	3.477	3.83597	-2.24718	-7.13782	7.68222	-4.75093	-1.01304	0.43259	-3.72229	-5.50537	-2.4876	-8.28664	-3.8885	1.58281	2.8933	3.57396	0.37641	-2.8893	4.08309	-2.40094	-2.29326	-7.50499	-4.44227	1.12316	2.61039	-4.1104	4.24095	2.30052	-7.39503	-3.68298	-1.28487	3.00438	-3.88882	4.42819	2.33883	3.97429	-1.14853	4.35038	-3.24749	0.41947	3.26427	-2.0706	0.45235	-2.86273	-2.34041	-10.25853	2.88956	2.7464
SIDM00821	7.77085	4.28317	8.82654	-0.96984	-1.12212	2.58704	-3.88867	1.0804	2.07679	0.66663	-4.28429	-6.73775	-2.03592	-0.97169	-4.33185	4.54142	2.6846	-0.73089	-3.27919	3.38876	-1.20241	-2.84241	-2.30655	-1.45684	2.4696	2.45732	-0.66219	4.34893	0.17629	-4.65967	3.59811	9.51045	5.58381	3.1008	-5.24017	2.46471	-0.46523	-2.85838	0.69177	0.45701	8.81006	1.62529	-2.15574	-2.12548	-9.24663	-3.97027	-3.85798	1.02056	3.73944
SIDM00823	-1.4916	-3.82798	2.92264	5.92098	4.74332	2.65805	1.12701	-0.24261	-6.99924	2.73467	2.4136	7.35576	-2.46218	5.72792	5.44967	-5.01793	4.88276	8.71877	2.70081	-6.90373	4.48589	7.49542	2.30126	-3.10337	-5.25486	1.31069	-4.31286	-2.73031	-9.44733	5.40706	1.02702	10.41468	7.1165	-2.76649	2.65178	-3.0949	1.89036	9.39735	7.38599	-1.05892	6.54289	-5.17888	-0.69849	0.85694	-8.75367	2.10815	-3.242	3.46915	1.48893
SIDM00826	-0.82868	-3.20829	18.95709	8.41838	-0.79447	1.24442	-10.32855	-5.78834	-7.81392	8.47482	4.54349	8.78181	-1.53684	4.37736	10.71587	0.28862	5.87925	9.08385	-2.35494	-2.72215	-15.40112	10.44656	-9.5387	-7.87524	-0.33785	3.45395	-13.02112	7.00577	-5.64824	-9.05559	-1.8789	-0.67502	5.80782	-9.46655	-3.34046	2.40196	4.02217	14.31093	6.20874	6.99062	0.25266	-16.05984	-7.21223	-4.71668	-8.38506	5.74198	10.36295	-7.57182	0.57813
SIDM00828	0.63779	1.83963	1.31927	-3.12135	0.08346	0.14726	-3.08529	-5.90442	-0.15732	4.87073	-7.48168	6.28584	4.08178	7.27881	-5.72034	-6.11362	-0.00543	0.58832	0.41899	1.56385	0.36062	5.89911	1.84442	-1.76391	-3.91194	-6.29781	-8.50636	3.06805	-0.06839	3.41984	-2.88329	-1.13364	-2.59603	-6.9045	-0.62579	-5.7815	-9.76312	6.94069	3.66847	2.20283	0.58348	3.44499	-8.94471	6.06293	2.73585	-9.23389	2.56323	2.3131	-0.97129
SIDM00829	2.05279	8.42801	5.03177	-15.61239	0.60146	5.71449	-6.19382	3.6201	-5.9045	-5.22614	-2.21848	-3.99372	0.35115	12.51687	10.19029	2.17932	1.75902	-4.00486	2.99274	4.84077	1.25144	2.4382	-2.64542	-4.60183	-4.09142	7.95284	-6.53892	6.96692	-0.06901	-7.88872	4.19343	-2.45022	-7.43502	8.48143	-7.02683	2.75386	3.29209	-6.56404	3.76247	9.24894	3.82258	-3.49515	-5.81142	9.01979	1.78835	6.49546	-6.86016	3.99927	0.95966
SIDM00831	2.77835	3.39839	4.5129	2.09192	3.48928	-3.01514	-3.20906	-9.51255	-8.133	7.80135	-3.22074	-4.56199	-7.06392	-0.00857	4.58323	-2.68888	-0.03577	6.38612	-13.10302	1.60812	-1.99188	1.40148	5.82122	0.19563	-5.33141	1.8511	-4.37092	-2.42629	4.77561	-7.90708	3.51506	0.73449	2.35036	6.01074	-1.26901	4.12987	-7.96554	-3.49777	2.85883	-3.01639	7.34249	0.39367	-0.053	3.96511	3.42479	-15.67137	-15.7451	2.7283	0.62631
SIDM00832	-1.83358	-13.64186	-8.38239	-3.43175	-0.9208	5.62097	-8.13028	3.40256	1.22928	7.27198	-1.27388	-5.96436	-11.37958	-8.00742	2.80284	7.59024	-0.27197	-2.78601	5.94986	-0.28294	2.62335	-10.82424	2.432	9.60278	-13.76454	2.4929	-9.10064	-6.08772	4.96067	-1.3327	11.63698	-7.65465	9.92184	-3.51876	-5.82368	1.287	-15.0203	9.37373	-4.81991	-0.2677	13.49962	-8.98501	-16.79796	-3.01618	-10.18022	-0.7754	-1.1867	6.57298	9.80013
SIDM00833	1.28876	-9.13195	-1.20498	-6.28394	-6.53069	0.72739	3.83056	1.6464	0.22609	-6.41961	7.04821	-3.3127	5.52478	-10.59237	4.27597	-1.93484	9.32867	3.22698	6.51856	-3.28249	-7.42929	2.17531	-3.63432	12.72061	-7.67066	1.67532	-0.31292	-2.43285	9.63577	-2.59839	1.68464	1.69335	13.29185	-0.8021	10.02361	-3.68988	-0.16203	6.5791	7.63601	-5.58003	0.86642	-2.47097	-0.19884	-2.78095	-0.9697	-1.44251	-3.12023	3.30203	8.31554
SIDM00834	2.53888	0.2776	-8.09841	-10.64865	12.67776	2.59089	0.89955	1.55755	-10.62357	-0.07515	-2.02235	0.93064	2.16209	-0.78773	7.56482	4.97835	15.11576	-3.05498	7.15457	-0.50173	-4.14342	0.90929	7.0143	-8.85423	-4.73403	1.9167	-6.94378	8.24012	15.85102	-0.60943	6.86323	-17.19964	14.79931	3.89836	-10.57616	3.84725	-3.07035	1.46841	10.2652	1.74186	9.63016	-0.93096	-13.82994	5.12872	-7.55755	-12.24404	2.29509	-5.18089	4.99246
SIDM00835	5.66299	-2.10203	-1.36226	-7.1486	2.19099	0.30085	-1.66697	4.76166	-1.19633	3.25772	5.33305	-5.00432	-7.08375	-4.93692	3.69733	1.86875	9.11331	8.15306	6.41731	-4.98214	-11.92754	6.6199	1.79583	4.89174	-13.44473	0.08222	-1.31802	8.44495	4.24417	-1.53391	-1.90697	-8.08407	14.79264	-3.52269	1.92421	2.40435	1.1779	5.90277	5.6049	0.38757	5.10131	-6.82125	-8.10303	-4.57604	-8.82326	-2.82805	-9.18876	2.00025	0.60234
SIDM00836	2.01141	-1.029	-7.67295	-2.79605	-2.31539	6.69864	-1.08725	3.77981	-10.92808	-0.28658	1.08977	1.03374	5.6317	4.58738	-1.31099	-6.91439	8.54143	3.15966	0.06472	5.246	5.48891	-0.43235	2.0401	5.79084	-8.22561	-3.8166	1.40012	1.01432	3.53304	-4.22615	6.619	-7.72501	15.65046	5.04241	5.33012	5.54549	1.31784	-0.13548	-1.12064	0.63944	8.67323	-4.89054	-4.76055	1.70802	-17.49454	2.2115	-4.85151	-2.06099	-3.33371
SIDM00837	1.2034	-7.74269	5.35929	4.45388	-5.49236	-6.2294	-6.65748	-12.17229	3.2012	-0.31341	7.61888	1.33039	-3.82769	1.60416	8.04743	3.46357	-5.93745	-0.01534	-7.55918	0.55393	-1.83005	3.67728	5.30994	-2.43236	-1.76787	-3.4437	-6.29847	4.18305	14.15537	-5.26808	5.15804	3.64603	6.17613	-17.44792	1.95673	8.10015	-1.99513	-2.98967	8.98361	9.43996	2.44248	-0.71713	1.59673	-7.76306	-3.53987	2.08125	-3.54615	-6.06594	-7.52102
SIDM00839	7.82223	-10.8543	-7.05951	6.20095	-6.69012	-0.79219	-4.54411	-11.27337	-3.30607	-0.46418	3.40383	-6.67414	7.36837	-3.015	3.9917	3.67832	-9.10258	4.56074	-1.13883	-7.08184	3.88907	-3.78286	5.72176	6.44781	-6.97743	-2.95286	-5.9862	1.10682	8.46463	4.31796	7.60688	-12.19631	9.91214	0.56948	6.53299	4.33139	-3.54972	-7.79088	3.89694	1.98508	10.62945	5.58777	-12.11525	1.05852	-3.14163	7.6601	10.56117	-12.32035	-4.1578
SIDM00840	0.18497	-2.0593	6.71006	6.03396	5.40474	6.5066	-3.6956	2.66623	1.66803	10.91886	1.95687	-4.28957	-4.06571	3.74202	0.86466	-0.69236	2.02439	0.03661	4.75579	-7.48826	3.71074	1.33173	0.16924	-2.54584	-4.22307	4.33382	-1.44589	-0.39494	-2.18229	4.81843	6.92638	-1.28659	10.19258	-6.03036	0.28622	-0.0127	-4.9983	2.59541	6.81731	3.91065	8.66547	-1.26481	0.22138	-1.17739	-0.17968	-1.37961	3.19626	0.24987	2.79382
SIDM00841	-5.95125	-0.7578	-4.10199	-0.29613	4.52028	1.89392	-1.50533	-5.8695	4.22645	5.1255	-8.69136	7.79252	1.11362	-2.0368	5.24909	-2.31853	6.80194	4.32439	5.31506	-3.67714	6.18389	3.57886	9.72919	-2.32636	-0.29602	-2.68788	-6.05087	-7.19972	-0.30525	0.77922	5.38138	0.1115	11.13163	0.05156	-0.59689	4.41121	0.72715	-1.08987	-3.36069	8.39017	19.7077	-1.65455	-5.76123	2.47579	-7.09757	3.93572	11.28696	6.73496	-0.77993
SIDM00842	-0.14708	3.30998	-3.63302	-3.34847	1.5182	6.22482	-4.39754	-2.29155	9.05567	-4.90373	1.04555	6.00369	-6.82269	-3.53845	9.64094	-5.6337	2.92862	-6.42416	6.43003	2.84554	-3.2096	0.14501	-5.97322	-0.02635	-5.04511	1.61856	-6.89779	2.18144	8.82152	-3.98523	-5.38693	-6.63284	0.42548	2.89416	10.29474	-2.44913	-3.1323	2.25863	-1.82738	-2.51668	0.87288	-4.54471	2.65557	-1.2725	-2.8627	3.9764	5.3694	1.80966	7.3161
SIDM00844	11.23152	5.46611	-9.14056	-9.20439	8.1579	6.70424	8.36014	-16.75071	-3.12806	5.11494	8.61318	-7.08888	-0.0949	1.97331	0.97241	1.507	11.50875	7.04496	0.62135	-9.89783	3.59864	9.07455	-2.57394	4.87012	-0.73249	0.92474	6.85194	-0.22645	3.74485	8.12929	9.73448	-5.96246	-11.18855	-0.88617	-6.38985	2.36922	-3.63831	-5.73751	7.03608	-2.60997	-1.91256	8.58474	-1.74541	8.58862	1.20375	-2.09193	5.77841	1.59082	-4.94289
SIDM00845	0.25593	-2.92694	-1.44325	-10.28326	-1.57676	1.72755	5.76896	-11.80108	-7.12629	-8.52737	3.25019	-3.97988	0.1309	1.82917	2.72342	8.61487	0.4526	-1.40885	-0.32213	0.09996	0.33773	-0.93104	-0.31934	9.01165	0.33071	-0.18516	8.99298	-2.38985	7.16172	1.31693	5.15646	3.23591	-8.27162	-2.07442	2.39366	-1.62158	-7.29051	-8.73239	5.48502	-1.21802	-6.42702	6.22989	-0.41633	2.71516	0.10201	1.15092	10.33375	-3.85746	0.4749
SIDM00846	-2.58053	2.32874	4.85412	-7.31126	3.50547	5.73076	4.97068	-0.6848	-1.5866	-8.46191	-8.81371	-0.98604	-6.42815	4.92213	8.12484	-7.53485	2.01993	0.18712	-2.50623	-1.66766	-4.19368	4.19767	0.06101	2.55407	-3.68392	-2.73778	-3.53927	7.18616	2.70508	-8.20704	0.14822	-2.93798	-7.08194	1.88688	3.70645	2.5487	-9.86016	-1.1137	3.46854	5.78161	-1.26411	11.17714	6.25956	-1.01789	1.47484	3.70626	-4.50495	0.75199	-4.70862
SIDM00847	-2.97518	-9.85779	2.56668	-6.06129	1.11836	0.68277	-8.50688	2.27137	8.08182	-4.06171	-9.4574	4.26506	-4.20653	3.0881	0.43458	-0.44512	1.07108	-9.83943	-1.27487	-8.36254	11.60953	7.65367	-5.56808	6.89014	7.81788	-5.58924	0.43075	-16.07968	-1.72562	8.05396	-3.43696	0.28763	-1.78208	-0.50332	-2.8864	7.08757	-3.87333	4.84635	0.64644	-3.44225	8.10401	-5.05612	-2.58247	1.65942	-11.91503	3.77063	-0.59086	-5.33657	3.13854
SIDM00848	2.50893	-8.42146	5.70893	-0.1688	-6.6792	5.16217	-17.52236	-2.26374	8.38742	-8.78452	0.57422	2.31294	1.32627	9.54565	3.46053	-7.05322	-0.90789	-2.61259	-0.21541	9.6414	7.5526	-2.39673	2.91006	-1.44472	9.81302	-4.48077	-4.78155	8.05372	6.20348	-1.16574	-15.83807	5.35981	-6.30153	1.78343	-2.20347	5.28367	-12.84129	2.97394	0.0632	-0.67845	3.24348	0.73156	-7.24372	6.29224	-0.61434	-4.04848	4.73091	8.04153	-2.11549
SIDM00849	15.01974	1.76587	1.93594	-12.03651	-5.71428	4.2777	-1.3041	3.88622	3.17003	-3.43674	-2.40152	-3.33563	-2.24483	-2.89419	4.55573	14.60391	4.29306	-2.45062	-0.08616	-2.54915	-14.47209	-2.70769	-1.73159	-6.28036	-5.27813	-4.31004	-1.54209	10.42787	-0.79058	-11.04285	0.29004	-5.88526	-1.85612	3.60324	7.28649	4.24065	-5.87181	-4.89295	-0.23291	5.627	4.7585	12.16302	2.71452	-2.22042	1.34516	1.2112	-10.374	5.90728	1.65516
SIDM00850	-1.20448	-12.49381	9.67894	17.17915	2.09864	0.95376	-7.1921	-4.22278	-8.91653	-4.91086	8.01245	4.81879	2.91204	8.2054	3.48625	5.39988	5.14324	6.87701	5.299	5.73211	8.68679	3.49372	-2.21418	-1.54111	-6.06473	-4.18053	2.15415	2.4829	-1.24709	-2.24331	4.03584	9.5171	-3.55674	-8.10056	3.64713	-0.93781	-14.14227	-3.64328	4.74031	-4.08779	2.65136	6.45745	5.08848	-7.46752	-13.46478	-0.10174	-2.7164	-13.68168	-0.18719
SIDM00851	1.76783	-1.77054	-0.066	-7.82003	0.7428	-1.11633	-1.23703	-3.16437	-5.74265	-1.81146	-0.56299	-2.71567	0.27739	0.35579	2.19789	0.60934	4.15693	8.65912	1.44618	-1.20363	1.30987	6.78118	-4.03448	-0.96933	-1.60015	-0.03613	-4.27555	6.85289	-2.24804	0.92093	6.91182	2.14004	-1.06301	3.37543	-1.66301	-0.11701	-0.65806	-4.95217	2.00884	5.34337	4.05531	-0.28446	-4.57243	3.79713	-1.35493	7.42673	5.65102	-1.87982	1.03952
SIDM00852	9.32947	-10.68175	-2.21811	2.17158	-13.5834	-4.75916	-2.15366	-1.72931	-3.86134	3.77473	-4.58796	-0.51565	2.70168	5.75414	0.99905	3.24891	3.2101	4.50823	3.13873	5.61303	5.66544	2.01066	6.84493	-4.90801	0.00149	2.26763	-6.8257	2.61055	6.74719	2.26928	-10.46397	3.76091	-2.8611	-11.12753	7.73788	1.86927	-2.75184	-0.6572	0.03932	-9.42642	-7.43529	-3.52252	-8.80767	1.32793	5.84652	-2.49875	-0.85558	4.50503	0.19074
SIDM00853	-3.24282	0.61063	-6.17421	-7.15116	1.66752	-3.65258	0.8044	9.07589	-12.98572	0.54808	-4.96558	2.61716	6.19349	10.3676	-1.35515	-8.23433	-2.45652	10.89563	-1.15933	0.9952	3.15021	-1.93708	5.63361	-13.03058	-1.60648	-7.02744	-3.46345	4.22946	-1.7829	6.02983	-3.85748	-4.46657	0.09175	0.53023	2.52859	2.1035	-3.45027	3.57877	1.27464	3.57975	3.15055	3.62541	-2.19836	1.6673	-0.92852	-6.97794	3.61409	-7.39628	3.41406
SIDM00854	-0.7687	1.36902	7.56371	-10.41199	10.2079	5.43405	6.38371	-7.76971	-0.6843	1.94235	4.85791	1.14231	-2.88146	0.93289	-7.56033	-3.35283	4.8017	-5.20556	-0.55959	2.03402	4.07109	7.96817	-3.67308	2.82816	2.05537	-8.04624	-2.63984	-3.28711	8.19677	-11.39755	9.544	3.70407	-0.91111	5.99847	4.50363	6.61686	-4.6085	-10.07366	-2.20096	-3.38305	-2.2666	0.6582	-6.50565	9.75463	2.31169	-0.68352	14.4026	-13.12481	-0.33207
SIDM00855	1.85627	4.75055	0.4473	-3.8291	5.87763	2.88763	-1.58716	-6.56886	6.48714	-4.7145	1.30213	1.55124	2.13924	11.69689	2.46701	1.33807	1.04632	-6.87421	-1.2185	1.12447	1.66488	-2.95269	-3.11339	-16.74167	-2.10165	-1.14874	-3.3708	0.41009	5.2234	9.03366	-7.25149	-8.26453	-8.00526	3.121	-0.56286	10.05367	4.6632	-3.46211	-7.05773	7.23957	-3.25076	-0.18649	5.72094	-5.44418	-9.25188	-5.52975	-11.66561	10.56334	-4.49083
SIDM00856	1.27777	4.12515	2.75278	-1.90642	6.33667	5.82391	10.45378	-6.98923	-4.42278	1.31011	-1.37036	-1.96009	0.12154	6.80175	1.49912	-1.70791	5.46195	-4.25792	4.8336	-9.5021	8.87079	-5.08175	0.94867	-1.76441	4.52195	11.47436	5.45462	4.92974	-3.22335	11.56817	-3.78866	0.45839	2.36857	-4.51996	-2.57734	1.83664	-4.90007	-9.19824	-9.20083	0.57135	0.48423	-0.64086	-2.42248	-8.68851	-4.36257	-5.40863	0.88825	8.96806	-2.05246
SIDM00857	-5.22506	-2.86552	0.76309	-3.37209	-2.47341	2.11151	3.73574	6.54416	-1.70669	-4.48518	0.97233	-0.12666	7.41402	1.37419	2.39696	-5.26012	-2.73376	-6.03337	-1.69179	3.14143	5.81655	5.22056	-2.95211	8.36515	-0.96916	1.58528	-0.68934	5.09379	6.11473	4.68893	1.06799	9.42395	-2.40203	-0.63884	7.29518	-0.97983	-3.94169	2.98806	-5.60788	1.79067	4.84296	-8.97138	8.94239	-6.24164	0.7912	8.71531	1.27204	2.14377	0.273
SIDM00858	7.27558	2.04714	-10.47496	-8.01468	3.15886	2.3466	-3.46722	-1.12776	8.82369	3.43494	-4.20095	-3.27405	-0.18164	-6.01674	-3.36064	-8.43346	1.29498	-7.8922	1.31831	-2.54809	5.71675	4.62144	-1.24455	3.04626	9.04885	1.33997	-2.08199	4.52169	-2.7491	4.29212	-1.36052	1.54477	-12.95325	-9.97985	-6.1436	10.10526	-5.01376	0.33664	3.55864	4.02086	-11.69006	-0.85094	1.7382	9.46874	-0.50527	-7.96519	2.10988	-2.91609	1.91543
SIDM00859	5.52786	-12.72757	6.91141	3.18463	1.19451	-2.3769	3.37632	-4.0541	-6.82974	4.20683	8.6869	-0.33865	3.59011	0.15146	-2.23806	10.40639	9.59529	4.07981	-0.87894	-3.56552	6.28078	4.00725	1.53046	1.87748	-4.2409	-4.15531	1.35915	3.52678	11.9346	7.52171	8.88955	-0.17459	1.56649	-6.4644	-9.15851	-9.06376	-2.74853	6.89354	-5.66359	-3.03116	-5.57818	3.26381	-8.90747	8.38555	-2.77637	5.83153	5.0934	3.64796	2.09919
SIDM00860	5.79283	-2.06707	8.93909	-3.15179	9.07248	2.46288	-3.77392	-1.81374	-3.84056	-4.64352	-6.16684	0.53951	1.29579	3.63515	-1.52567	-2.39443	-5.24315	9.58118	-4.51137	1.88266	13.62347	1.34068	11.38841	4.41646	7.26882	-1.94029	-8.42451	-6.03868	-0.97783	-8.71032	-5.81461	-4.42722	-1.4012	11.10376	-4.02053	-1.33828	-15.07057	-1.32246	2.46204	-0.9194	9.98769	0.95758	2.1723	11.76768	2.44449	-2.1487	-4.29986	8.69802	-3.84944
SIDM00861	5.69196	2.74276	-9.00992	1.65377	3.40089	6.63281	-8.007	5.55391	-10.40445	8.09892	-8.8595	11.29162	0.33778	3.59468	3.47288	-14.21394	-2.80344	2.22776	0.9016	-3.52628	-3.9643	-4.43144	4.88897	-2.74468	7.91548	-8.20286	-1.6119	-4.64093	6.21588	4.179	-1.01567	-1.48181	5.09548	-6.75017	-7.32883	7.61413	-5.60956	14.35678	-4.02995	-3.65334	9.38433	7.41629	-2.64877	-0.24624	1.64758	-1.79242	4.95569	1.42186	1.56934
SIDM00862	-2.08004	-3.16777	-1.45536	-6.85094	-0.06832	-2.30179	3.68542	-4.45031	-6.1873	-6.39067	2.87261	0.86972	-3.33655	4.21516	2.97553	7.23572	5.89283	3.21779	-0.36416	-2.25034	-0.80333	1.43023	3.27685	-0.68071	0.5451	-1.64501	4.7102	-1.60922	4.85603	1.50962	5.22543	3.50924	-5.3827	0.32155	4.44051	1.43355	1.17298	-5.39649	4.66523	1.85886	-1.74632	4.83985	-0.85202	2.20782	-0.5876	0.5208	6.31684	-5.84039	1.36221
SIDM00863	3.16866	-2.0914	-0.17038	-0.6881	0.2815	-3.65388	10.13266	2.40411	-5.54959	-1.22417	5.23086	4.77133	-6.90708	1.69963	-0.92654	-6.45698	8.28853	-0.85731	5.35635	10.29118	2.26958	-0.89461	-10.6008	-1.81936	0.45608	-4.31241	3.81704	-4.86451	2.52517	-4.20743	-2.58164	-0.47221	5.37282	-3.87731	-1.91934	4.03025	-3.29861	4.30577	2.83681	2.36789	-0.32927	-0.07205	2.82042	5.90075	3.81734	0.02418	-1.02478	3.46356	-2.11713
SIDM00864	5.87765	1.4938	3.21026	6.49879	7.10757	4.10336	8.2911	4.17781	-5.75073	-1.11836	3.47146	-11.64132	4.3577	-4.02365	-7.00419	-4.70857	-5.97073	3.77293	7.58461	1.17519	4.40339	15.47747	-5.28134	4.13722	4.28562	3.73325	-8.49826	-5.17689	-6.35752	7.34289	-1.39482	2.63804	1.82622	-0.86635	-0.92589	-4.35744	-4.60136	9.78076	4.83468	3.57891	6.5915	-5.92124	2.53587	3.80136	-3.57502	-4.89561	1.10851	-0.85441	5.55817
SIDM00865	-4.79943	0.50638	-1.98592	-12.52953	1.1279	12.48986	-2.85137	-1.03665	5.50737	-1.21828	0.67558	4.88421	13.35993	-12.79406	-2.65029	2.29602	4.40078	-0.65963	-0.34046	8.23158	9.70783	3.33221	-6.96133	-4.44536	0.45983	3.88856	-1.81847	0.38009	-2.75256	1.42451	-11.30523	4.71207	-2.16284	-1.32108	5.05229	9.8968	2.66168	1.99176	-0.85093	4.79265	-10.08543	-5.01021	-1.0471	-3.86216	-3.50186	-1.46905	2.25101	8.58597	4.15615
SIDM00866	-6.42799	-4.01147	-1.32032	-12.60983	5.2008	-3.72876	-3.82025	-4.70681	1.78759	-10.90239	6.69668	-3.98573	-2.07218	-5.89712	-3.26279	-2.29149	-6.50224	3.004	1.32823	0.98745	-0.97518	4.85426	-8.23974	-3.77903	-1.62445	-6.56633	4.19973	-9.15762	5.46988	-3.00865	0.75644	3.15486	-6.37244	-3.53528	-1.77709	1.50951	5.67291	-2.16023	8.1292	-1.23854	2.56679	1.55054	-3.02065	2.65939	-7.98131	15.71522	-6.8391	0.07844	5.87236
SIDM00867	1.78746	5.04216	-7.54215	3.00827	-0.10682	-4.77075	-6.60804	-8.38442	4.67719	-1.67962	-1.50682	0.90654	-0.30042	4.76453	-0.79084	-4.30084	9.10695	4.89569	8.25816	-6.96812	-4.02406	8.57479	9.68002	-17.80247	-10.23038	-2.06151	-10.80039	-0.35724	2.26922	0.82965	-2.55163	-9.88789	3.94472	-5.88534	-13.06291	2.01545	1.07525	11.11649	7.03956	0.17371	15.18333	-1.07128	-13.43124	-6.02236	-10.53396	-10.46952	4.55786	8.64094	-3.04741
SIDM00870	-12.69812	-7.51258	-11.33145	-3.77162	-0.10734	-7.70298	-4.95558	-1.94967	-3.53325	5.30931	-5.00981	1.47745	-2.08917	-2.7131	-0.30136	-2.904	-0.30985	-1.76786	6.26759	-3.7414	-12.96761	-8.27648	-5.95604	-4.50414	-7.13366	2.23658	-5.79607	1.99951	18.85547	-5.98996	5.23523	2.68916	-6.38344	4.70178	2.43386	-5.38575	7.3693	3.8067	-7.94517	1.46723	-5.55038	11.52764	5.28607	-1.78471	-6.10399	-3.60475	2.65415	12.41007	7.57489
SIDM00872	7.97133	-0.99225	0.95154	1.74027	9.37888	-1.62945	-7.53123	-6.60168	-15.14846	-11.39289	-1.3575	1.68812	4.05233	-11.06596	0.46071	-3.88698	8.51533	5.41572	-6.39238	6.77911	-1.03133	-4.89812	-4.9298	-9.75278	-3.38931	-1.93778	-1.20488	1.24905	9.33814	-3.43822	3.48113	4.93327	-0.63451	4.23759	-2.6573	1.66868	2.67482	0.77014	-5.9602	-3.60165	-8.88397	-11.91544	-3.42656	-0.58089	-6.92284	7.77951	-6.76974	-9.98828	6.27307
SIDM00874	3.34516	-5.82146	10.10951	-5.36468	3.03613	0.82408	-1.18071	11.0008	-9.80505	-1.3651	-0.87379	-9.78771	-8.65344	-1.85006	-0.58239	3.68992	6.22715	6.70471	5.20419	10.03225	10.26978	4.69266	-2.32312	-8.74674	2.74737	7.45519	2.43293	-8.70367	-7.72773	1.49707	-6.28851	-1.05492	-3.23688	-8.85753	-3.03116	-6.02909	-0.54406	10.54899	14.56293	2.46521	4.05104	3.82964	-2.71294	4.6414	0.32246	7.26327	8.60765	3.91973	16.91053
SIDM00875	6.01081	4.69536	-3.55051	0.20984	-3.87254	-4.4128	-0.19588	2.46814	-6.44962	-0.72055	-0.79363	-2.09803	3.61673	6.02406	-4.98098	-0.28004	-2.35718	9.69208	1.78474	6.16751	4.94117	0.87999	4.82096	3.69709	-1.9371	-1.85371	-0.01574	-5.79783	-1.93461	9.65815	-1.72702	2.06892	-7.84451	4.05836	-4.76919	-3.89279	4.56575	14.77476	4.6961	-15.91361	5.37995	-3.23088	-1.76855	-0.50978	-6.61282	-0.26985	-7.28248	-0.9341	0.13095
SIDM00877	1.64992	-1.43348	-3.48347	-14.71479	-0.40839	7.88233	8.40589	2.53746	-1.99955	-3.31932	3.68266	-2.57627	-0.76919	-11.27622	-1.57083	3.29469	-0.33518	-6.00496	0.7159	2.62022	-2.70345	0.65767	-11.56428	0.69406	2.7556	1.46689	-1.13175	0.51829	2.89275	-7.68915	-6.05307	-2.46245	1.33902	-5.49758	1.17719	8.77149	-1.89365	-5.31207	-0.67149	0.10241	-7.59081	-19.5466	1.40799	7.55425	-6.52455	1.70021	2.38096	-4.11012	13.64518
SIDM00878	-1.66058	-2.01419	-7.91106	-14.1574	-0.34696	10.95592	-1.86529	-1.30391	-9.61206	6.67715	10.03373	-0.68809	2.79103	-15.83568	0.75188	-3.63758	-2.46844	-7.48526	3.97037	-1.14097	1.12817	6.55234	-5.63795	2.92046	2.15335	-7.77153	7.51634	-6.27161	3.32552	-7.35914	-9.50046	-4.48442	-1.17827	-5.20392	0.66367	10.74725	-1.14188	2.1334	5.79057	-3.03994	-2.1013	-11.89968	9.2335	-5.75524	-15.03539	6.26075	-5.02951	3.5943	9.32152
SIDM00879	-4.32026	-8.45214	1.24142	-1.44115	3.96873	8.80881	-6.9846	-2.35535	6.6838	-8.52276	5.83674	0.869	13.57738	-5.22835	2.47111	8.41371	0.41153	-3.00011	13.21389	-4.11847	-11.41183	3.35753	2.32256	-7.27518	0.15289	-3.5226	-4.49545	0.83174	9.49612	-3.15496	-2.44364	11.10909	-8.4938	0.02719	-0.38002	-8.41506	-0.97283	0.59187	-3.21706	8.38424	-1.33447	1.39692	13.39832	-6.18865	-16.45309	1.71958	-3.84224	-2.36757	3.62431
SIDM00881	4.87398	-9.59999	5.38857	-2.58421	7.77734	12.75109	-6.77163	-6.26284	5.43867	-11.75976	-6.62683	-2.30637	7.30101	-4.98441	-1.1799	-2.90715	7.33307	7.85268	12.76622	6.04084	-4.25157	1.34077	2.39149	1.5668	-1.69637	0.2649	2.73949	0.00745	7.1453	8.37798	-0.41448	5.17677	-5.34218	3.03988	-1.36582	-1.84307	6.74399	7.52883	-7.63187	3.64527	-3.41766	4.621	-4.71272	-4.09817	-10.35216	-9.44123	-8.84254	4.20715	8.86995
SIDM00882	-0.40505	-8.34307	-5.98156	-11.22429	11.13923	5.19532	-15.93195	-6.62545	-2.34407	-5.62403	-5.24868	-4.46126	1.64364	-1.20857	8.47538	-21.13427	-0.00146	-2.72935	5.86505	0.53804	-1.01235	9.53751	-8.93893	-15.32952	5.56233	-2.64526	-1.6281	-3.48087	3.78437	10.61408	2.5531	-3.3559	-7.49168	2.36908	-7.67147	-3.2919	1.3341	6.39911	-5.28526	7.75041	-1.81922	-2.33296	5.87905	-0.49024	-19.13318	-2.66776	4.25065	3.91554	11.49486
SIDM00884	14.41887	5.49819	-7.16494	7.22613	-1.52413	3.54398	-2.2854	3.67765	-12.01847	-6.67889	3.55122	-14.34826	-1.46804	5.2883	1.34386	0.32307	2.22407	-6.52677	-4.72748	7.30649	1.10379	8.02466	-10.87724	-0.25219	3.97477	1.98843	1.54707	-6.70244	14.23802	-7.16963	-16.59565	-0.27056	-8.55437	-9.36837	-1.97643	11.44409	4.93423	-4.11671	-0.36974	-2.31864	-3.0745	-1.27572	3.5373	10.51074	-6.58996	8.43589	-5.58897	0.13208	3.48575
SIDM00885	1.80841	-9.66782	4.15148	1.23254	-5.75654	9.82057	11.42989	-13.2516	-10.39748	-8.48453	-3.76435	8.27147	-4.95341	6.34174	-11.27318	7.29386	-6.93934	-4.52455	-8.51723	14.53036	-8.61305	8.88112	-8.61787	2.84689	-1.20512	-4.7799	-14.31487	9.14208	10.77195	-3.53359	-5.68876	6.57002	-4.52277	-11.95835	-11.10843	5.14055	-3.31306	-0.43575	-1.41329	2.05205	-15.97448	-19.87943	-9.57616	-11.9924	-15.86365	4.49003	1.91209	5.13666	9.6858
SIDM00886	-2.03682	-8.55212	12.96182	-18.90063	4.79518	3.42193	6.96059	-7.63124	8.30605	0.52939	5.93739	-2.6529	-1.63835	-7.59127	-11.15999	0.06717	-4.7599	-15.55178	2.05851	-4.59656	8.06512	-3.40652	-11.13089	-6.233	3.04551	-7.71814	3.15974	-1.80788	11.9153	1.81363	12.32401	6.53815	-2.31267	-10.82834	-1.6006	-5.7908	-14.17723	0.74344	-1.27193	-5.52187	-4.56423	-1.85623	-2.01879	8.0607	3.33505	-1.27604	0.99323	1.30288	1.57336
SIDM00887	-2.08934	-7.23268	6.03834	5.94329	2.8157	-7.22052	0.40042	-3.92442	-2.54332	3.3065	-3.16371	3.76441	-1.41216	1.10855	-3.17581	-1.76538	-1.3861	-1.15411	2.05575	2.69021	5.32264	0.67725	-3.62628	4.63376	-2.06536	-3.48658	-1.56325	2.43049	-0.22217	-0.04355	-0.73185	-3.46252	-3.08489	-7.07313	-6.36529	-11.10545	-10.87942	2.38305	3.79649	-1.83913	0.95821	-6.06671	-3.95307	2.24338	0.65333	-4.8136	-6.74955	-3.52417	-0.74859
SIDM00888	8.50433	6.72228	-6.42282	-16.27298	-2.26109	14.00504	0.38039	-5.95873	-1.17669	-11.83365	4.41795	4.60534	-0.0632	8.11062	4.13747	1.75834	1.18154	-2.1832	6.83264	-2.08976	1.53519	8.64938	-3.87462	6.47313	-3.81859	1.55096	-11.11451	16.70737	0.88183	-6.2759	8.5399	-7.42463	-3.90198	-7.36771	7.42971	3.72957	5.83725	8.30336	0.43742	-1.02766	-5.43735	5.63332	-0.49256	0.01343	-4.5093	0.68222	1.22745	-11.28184	3.84929
SIDM00889	-1.94873	2.64091	2.16334	3.17127	13.0818	7.46518	-1.03702	-6.73953	12.11392	4.20185	3.34611	-0.37964	-2.97878	0.42774	-3.99238	-2.29921	-7.21524	-5.40674	4.0305	-0.80643	3.63405	-1.50667	0.09586	-8.84245	-1.53467	-9.83433	0.97692	1.47138	-2.89467	0.67327	2.77491	2.90042	-7.07303	-2.47645	3.68345	-3.54882	7.01094	5.06637	-13.26369	0.43308	-0.87227	-6.26023	-1.49481	-6.22397	-9.86308	1.63827	2.55116	6.11701	2.99059
SIDM00890	6.46227	-3.36754	2.05862	3.97485	8.59269	-6.6623	-8.27355	-3.97844	5.46278	-11.8791	-1.19737	3.48384	-10.42189	0.67798	8.36573	-7.65073	-3.75315	-2.82188	-8.3273	-0.41224	-0.49562	11.24992	3.15063	-0.9909	1.52076	-3.50202	-0.97036	-3.80233	6.47275	-7.18213	-5.8898	9.43945	-3.44584	2.98977	5.87436	7.41604	-0.20257	1.82635	0.865	3.69175	3.64848	0.16965	1.91524	5.27735	0.59601	-5.03949	-5.90906	-8.35152	6.00633
SIDM00892	0.25383	-6.58708	-8.15124	-3.2477	4.07948	3.00433	-6.71893	-9.22937	-0.80879	2.60828	-4.73971	6.02168	3.22957	-9.55086	-1.18216	-2.498	4.55258	4.93588	12.3735	2.22121	-10.08778	0.07112	-5.15628	1.29289	-9.50333	9.22635	7.425	1.66851	7.91079	6.82006	-3.14186	3.20855	0.24721	3.44958	-7.75814	2.39304	12.10528	-2.25703	2.4172	1.72152	-1.93726	0.87822	-2.34898	-9.82986	-9.79753	-10.66928	-1.48774	-6.19524	9.95941
SIDM00893	0.24289	3.90903	2.80468	4.0796	0.04891	4.30808	-10.41174	-4.96666	-9.82859	-2.71543	-4.19182	-6.3855	-7.59641	0.03175	-0.9955	-7.62711	13.17532	-0.73825	-3.48049	8.08803	10.60927	2.87857	-4.93997	-3.64764	2.19788	1.87963	5.67569	-10.10641	2.54499	-4.35421	-11.0696	-6.12408	-1.49372	2.27077	-5.28835	-3.29778	-12.29848	-3.77375	0.25897	7.60936	1.47239	-8.37272	5.19242	1.61733	-5.91429	3.93241	-3.77619	2.54102	18.92431
SIDM00894	3.20757	-1.337	8.26081	-4.57423	1.04036	5.9644	-1.62195	-5.44041	0.30996	2.98109	1.40012	6.82237	0.03076	6.83019	-3.21705	-5.88415	3.96853	4.46919	5.70981	-3.67943	-5.01802	1.08131	0.21939	-2.94728	7.05741	3.91578	-0.93747	8.47598	-2.4648	0.95146	-6.98833	3.99617	2.24216	2.95926	5.54883	1.21007	-8.51308	-0.98764	-1.99851	0.04899	-7.04774	-0.33351	0.55056	2.54633	-7.10466	-1.58964	-0.37355	-4.66332	-0.58983
SIDM00895	-0.05921	-8.75774	-1.0422	-5.37704	-5.79517	1.33752	-2.07316	-0.64495	4.06388	10.9905	9.22869	-7.13238	9.51918	2.43949	-8.40047	0.10584	-6.85675	-6.57756	-0.95907	-1.14847	-6.4134	4.25516	1.71769	4.13007	6.4503	-11.0921	-14.05061	2.07061	-4.85624	9.7907	0.94673	-0.17212	3.47144	0.67194	-1.07048	1.2175	1.21983	-0.84234	-1.77304	3.80988	-4.12825	2.25723	0.37664	-2.65045	-2.16749	5.2294	-3.84198	6.16239	-2.3801
SIDM00896	4.21566	-3.70555	-4.79766	-0.60781	-10.64821	6.93485	-5.78505	-1.04967	9.32582	12.76544	3.60326	0.25109	4.62331	-1.2258	0.40631	1.76552	0.39214	2.02547	0.25633	1.10352	-11.18359	3.3762	-2.41929	1.18482	-2.57241	-9.16204	0.94587	2.90302	-1.67743	6.16343	2.42938	-6.19174	-7.36039	-14.93565	3.02391	-0.94781	-5.44476	-1.75341	2.44084	-3.31178	-2.23074	-2.71001	8.59965	-0.53342	-3.56523	-2.56088	-0.02919	-1.62122	1.43005
SIDM00897	-1.77968	-6.42277	-6.08478	1.6105	1.88505	-6.38494	-3.57937	0.56076	-6.21597	1.73368	1.41093	-6.4342	6.13779	7.68888	-6.61644	-10.86682	-3.2538	-0.18709	4.93062	-2.90951	-1.00138	-0.26213	-6.51278	-6.78075	-2.763	4.90259	7.94636	-1.23618	5.53229	-1.70972	-5.07816	-6.26865	-4.48418	-2.15693	-5.05584	2.29384	5.03499	-0.83387	1.90824	-4.04292	3.89261	6.16996	12.45211	-1.46603	-0.69329	-10.46277	2.15887	4.0326	6.71087
SIDM00898	-3.53813	-7.39734	-12.11381	-2.12451	-1.17887	1.84896	-3.27972	-9.48777	-16.77028	-4.68417	8.93784	-7.49625	18.05568	9.02938	-10.68266	-7.76321	0.09118	2.97388	-3.40472	5.97035	-6.22706	2.54991	0.84659	-2.29239	-9.8779	10.96574	6.26921	8.25762	10.09347	5.32581	-0.71866	-2.02688	5.50701	2.11921	-7.44259	10.38687	14.49751	-2.69729	-9.43223	-5.74424	1.32569	-1.69795	15.25461	-4.23702	3.29569	-9.47118	-4.36288	11.63095	9.76623
SIDM00899	7.2407	-8.49769	-0.02069	-5.93073	-6.08248	6.58611	3.43739	6.13271	4.48941	-6.26502	-7.2637	3.61386	-1.58186	6.23558	3.38329	-6.515	-1.025	1.90297	6.713	-5.75827	-0.50434	-2.89524	3.83431	1.09193	-2.62747	-3.4003	7.12006	-9.53047	3.42926	9.58015	-3.24946	1.62135	4.08916	3.78293	4.83304	11.33467	-1.80406	-0.37022	11.43437	-2.21432	-4.19215	5.40894	0.52997	-2.46422	-2.91957	0.38587	-6.51388	0.35852	6.50303
SIDM00900	0.9619	-3.71243	2.58888	-1.60707	3.17157	-4.48867	-8.08759	0.68716	-3.42072	3.73266	6.54958	1.48167	0.74888	9.55772	-1.18849	-4.72974	7.45924	3.0522	1.2646	-2.35209	5.14107	5.19128	-8.43968	-0.91978	2.7917	2.14474	-4.09874	-0.71645	-4.50214	-3.32918	-1.92332	4.99672	2.74326	3.58496	0.68327	5.41784	2.4286	2.49985	16.1583	2.57933	6.71761	4.86046	-1.67214	6.12177	3.16406	0.14832	-0.65451	-2.90277	-2.89346
SIDM00901	1.87416	10.70383	5.94739	-2.03972	0.55232	3.29971	-4.18441	-10.01596	4.42862	-5.71207	-9.68019	2.03133	-6.63935	-4.04426	1.40283	2.78445	0.73048	-4.69495	-0.61386	-1.51043	3.77427	2.93726	-4.6225	-8.83137	-1.13854	-4.0594	0.2312	2.08487	2.98131	-6.83447	5.3629	-0.13347	-2.88236	-1.48207	10.43118	-5.00936	-0.14782	-0.94237	-6.03084	4.37256	1.42858	1.14247	2.98753	-8.00055	-7.37209	1.62499	-0.08375	-0.40055	0.34335
SIDM00903	-0.01771	-4.13728	4.91248	0.40842	6.11512	15.10526	-0.28104	-6.44082	8.15974	-1.26364	1.00101	-4.32549	5.60756	-0.97202	9.28045	0.607	-1.15007	8.30326	6.29148	-2.3256	3.63823	-8.81007	1.88671	-6.06148	-9.8074	3.03134	-8.2642	6.19635	-0.30895	1.01225	-0.63461	4.61113	-3.29411	-6.90113	-0.52385	0.15792	-2.43998	-5.28878	-4.14368	-0.36217	-12.82231	-0.416	0.45767	0.38699	2.72508	-2.79918	-5.54089	10.22786	0.40301
SIDM00904	-10.84802	4.73986	7.06966	-4.36098	8.75894	2.27912	-1.73165	-1.18515	1.26784	-7.39478	0.22048	2.45227	-0.34191	4.00667	-0.16497	-7.00489	0.11832	0.03631	4.84778	0.874	3.59722	5.98561	3.77971	-3.86477	1.41303	-2.31161	-7.50574	-0.00404	-3.6385	-1.91284	2.93551	7.60687	-4.99109	0.52162	-1.12862	0.13327	-6.30989	-4.32237	-7.64908	-0.93414	4.73253	-3.37744	-1.80021	-2.55993	-1.6167	-13.73923	8.5528	5.74874	3.46065
SIDM00905	6.58324	-6.39884	9.37761	3.32132	5.33856	10.31694	-2.73772	6.8065	-6.86773	-2.22395	6.11733	-2.59624	4.73704	2.09414	-4.99394	-4.15925	-2.51538	8.01345	-7.24048	3.77138	6.99802	3.97237	0.45386	1.87542	-6.57881	1.58286	-14.82551	0.13417	5.74939	-5.73316	3.28215	7.19689	1.32927	-5.61705	7.56202	-3.28422	-2.36041	6.38073	2.00764	-6.72981	5.03242	-1.27954	-2.7801	-0.0021	-3.66253	4.86035	-4.98219	2.81911	4.66373
SIDM00906	2.57463	-8.62873	12.18174	4.4534	3.79437	9.00681	1.35944	5.97552	-2.82685	-3.25018	4.12512	-7.82059	2.43634	1.50415	0.2278	-1.36642	-3.93567	2.09132	-5.43787	-5.98444	1.46389	-0.80351	0.31851	2.33626	-3.37063	-0.34641	-8.67331	-1.25553	0.23187	-1.96133	-3.44577	-0.37743	-1.28385	2.4905	11.48956	-6.30386	-7.51491	5.54679	3.68585	7.21345	-2.61861	8.26657	4.73271	-4.02319	0.88071	1.45452	-1.24835	-0.25057	7.81366
SIDM00907	-5.67401	-7.80264	-4.48568	-3.85286	5.20045	-1.68882	5.87816	-0.45797	0.60931	-3.51028	6.38863	-0.1367	-3.76323	7.25878	-6.46232	0.69468	6.08109	-1.85191	2.78119	-2.66503	-1.23083	6.63977	0.42346	3.61393	-4.25439	-3.33468	9.24008	-14.28389	8.06635	-4.52136	6.53933	5.78427	-2.18542	-3.88496	6.68968	9.93502	-1.60503	-12.18081	7.26427	3.31741	5.83875	7.24795	-2.96327	-1.43665	5.3698	-3.1708	12.83072	-6.56325	-3.24332
SIDM00909	4.02599	-0.73163	-6.7254	-1.07253	-1.05707	-6.73479	-0.73141	4.71699	6.77394	-7.4333	2.18769	-3.31969	0.47836	0.01911	-0.36367	-8.27716	-1.59481	-3.29817	3.2968	4.06543	1.6443	3.65489	-0.96659	2.16031	-6.24256	6.23444	2.87865	0.96742	6.95456	6.08431	-8.00534	4.19325	0.15799	7.10866	1.68788	5.0784	-2.93695	0.53783	0.90245	0.18799	3.72527	-2.63937	8.11438	-3.44381	0.10858	-8.31304	2.63966	-4.67459	3.50232
SIDM00910	-7.4405	-6.00852	8.08574	-8.10848	-5.64251	-5.0411	-0.73736	5.59561	12.00976	-2.79888	-8.78232	5.09933	4.4916	18.53892	3.44389	2.07841	6.4863	0.79615	1.7746	-7.10366	0.42148	2.71048	0.37734	-7.06345	-4.71886	8.94268	-9.53844	14.2122	-9.0257	0.02864	1.2848	11.45924	0.71364	3.93129	0.37644	-0.01182	-4.33083	7.24428	-9.83257	-14.49079	-7.65324	-12.38758	-6.60234	-2.40556	-10.57251	6.48594	-7.78759	-11.49826	-3.80246
SIDM00911	-2.19229	-3.57855	0.66954	-3.96555	-0.89882	2.89455	0.17008	1.39561	8.5625	-3.55155	3.92663	-6.11429	4.48407	-5.18057	0.63643	-4.45192	-2.96658	-3.48182	-6.02411	-4.99349	-1.23369	5.64471	-2.60209	6.96021	2.61305	-3.42099	-5.50564	6.60199	3.87147	-0.43684	-9.40527	-5.10305	4.42353	0.35658	2.61043	-4.86434	-6.57441	0.86387	-4.81222	-1.37641	3.49557	-2.77379	-2.39609	-2.36097	-5.66907	3.94888	-3.6327	0.52371	-2.57923
SIDM00914	-3.72583	-8.30844	-0.07588	-4.19123	-2.34959	2.47189	-4.14103	-0.21878	8.99861	2.19577	-1.353	3.38663	1.37908	2.46047	-2.25775	-5.31323	-4.22245	-5.10309	-1.1691	-4.06587	1.43946	4.36213	-0.10685	1.41425	-0.30425	-0.62918	-4.91083	0.22913	5.27763	-5.40365	-7.39657	2.11643	4.22885	-0.76007	0.94932	-7.91872	-8.31542	0.27302	-7.62881	-0.30985	3.52265	-5.41599	2.5828	-1.05802	-0.0452	-0.47652	-8.08383	1.27167	-0.43182
SIDM00915	-3.37743	-2.7856	2.49458	0.49033	-0.05388	2.56438	1.05954	-0.42699	-3.78518	-2.75157	1.07761	-0.16604	3.35243	10.67689	0.86252	-0.30753	-4.41338	-2.21675	0.93491	-0.66948	-1.79371	0.7299	0.29765	-0.777	-2.46237	1.4517	-3.32569	1.672	3.13068	-0.76628	0.47253	-1.70028	3.47004	-2.97156	-1.87086	-1.08446	2.04064	0.9661	2.10223	-4.37933	1.53006	1.77252	-3.05346	0.11449	-1.1027	-1.1907	-1.26894	-5.00777	-1.52284
SIDM00917	-1.17815	1.01974	0.90052	-5.15402	2.39465	-2.086	-2.46142	-1.26116	-3.24831	4.84221	8.51803	-0.88946	0.16326	4.23127	-1.30889	-3.18649	-0.44527	-0.67666	-0.18994	2.16162	-3.94908	1.55086	-3.13885	-0.61231	2.40727	-2.05738	-8.58147	-2.82738	-2.04175	4.13099	0.46895	3.47914	3.33724	2.13388	-3.36782	1.95834	1.57349	4.73722	5.27425	0.01026	1.60956	1.90416	0.04444	1.15636	0.78693	3.93065	-0.94544	6.66222	-5.43475
SIDM00918	-1.39838	-0.55752	-13.83904	-4.47684	-6.99332	3.2247	6.90575	-10.5382	-0.2117	12.0772	4.31657	-5.43925	-7.5312	3.95413	-6.8741	0.79787	6.01616	6.12108	7.78557	-2.57145	-5.40177	-3.54931	-1.38931	5.78956	-6.32054	11.87224	-4.00072	4.40373	3.60719	9.43875	-6.92034	1.58187	1.73599	11.91933	2.86983	9.0339	-2.25416	-4.01893	5.22647	-11.65179	-9.89687	-2.92057	3.56805	-9.91519	-12.6197	-8.35832	-2.79592	1.57811	3.33928
SIDM00919	-0.80456	-8.7798	-0.31643	0.87969	-2.30412	-2.52109	-5.53617	-4.85041	-7.63913	-4.49985	2.40398	-4.21674	3.47165	0.57317	-0.56294	5.93581	0.41762	10.0605	-3.67169	6.75388	0.65208	11.13139	-4.88057	0.77119	-4.86394	-6.44066	-9.58897	4.39505	4.94002	-9.4939	2.7375	-1.4235	6.31462	7.63965	13.00983	0.19667	-4.9649	2.80775	-2.91127	0.67527	7.67023	4.34807	-8.77795	2.24674	2.44084	-4.61008	2.92585	8.45242	-1.0007
SIDM00920	-3.07169	-5.26953	9.05894	-1.92853	0.4192	7.54445	0.05266	-6.84468	-0.79022	-1.9934	-2.91916	2.8739	-0.38326	-12.69985	-10.39651	8.07661	6.5012	-8.66186	1.1127	6.69167	1.36114	2.02011	-7.51636	-2.24173	-1.45498	7.25163	-4.01441	10.84763	10.43027	-1.03293	-1.37908	1.18755	-10.16226	4.19283	-2.64959	-0.0886	2.2199	-1.42259	2.30861	-5.87446	1.72263	12.68823	-1.28779	-0.50744	-5.07606	-3.63907	0.46895	0.4699	9.59691
SIDM00921	-2.9187	4.03675	-0.2544	1.82877	4.94453	5.32202	3.75526	0.2468	5.44929	2.73564	1.88039	-2.87823	1.39664	5.94323	4.74185	2.94084	5.30974	10.02367	-0.85601	-7.59368	2.01367	2.41331	3.28107	7.88439	-4.53625	5.16829	-1.10399	-4.98392	8.70476	4.59123	-1.29924	-0.91507	-9.85956	-2.18441	-1.33455	1.43722	-10.96615	-1.15985	0.47598	-0.81332	5.90491	4.95451	3.36404	-1.2269	-3.08811	1.55383	1.76306	0.46243	0.77074
SIDM00922	3.68588	-0.39169	-4.42682	-11.15983	1.41521	0.94185	3.25513	2.00372	-7.53303	-2.24887	10.58573	-5.05285	-1.13729	-3.11712	-3.5043	4.44696	-4.39849	-0.61969	3.76324	6.82669	-1.98538	-5.32093	-0.11893	-2.30668	1.48443	2.25196	-10.56984	9.02709	-4.62625	-8.97123	0.82366	1.52637	-1.43658	12.45303	1.79482	9.8472	-1.58189	0.70121	2.38918	3.62072	0.63067	-3.69574	-1.11321	10.55619	2.61156	1.19901	3.30453	3.90285	12.2708
SIDM00923	7.87553	-6.35486	4.15232	4.35961	4.36056	5.17134	6.05837	1.88807	-9.99173	-0.38963	1.5711	-3.95525	-1.9168	-7.1201	10.71913	-2.59987	-10.21985	0.15128	-8.52456	-1.82057	-9.23231	-0.55334	-3.32799	3.72709	-0.25351	-11.0681	-5.43225	-10.895	4.28788	-2.24852	2.81169	0.51825	8.02009	-11.37485	2.09051	-6.6489	-4.10881	1.43733	1.74502	2.32995	0.38937	-1.17764	7.06771	-1.71118	-3.10215	4.23514	-11.82846	0.7829	2.96962
SIDM00924	9.28106	-7.7126	-0.78508	3.43891	-0.29327	-5.48301	-8.17879	-4.13967	2.21783	-7.29857	0.96608	-4.00439	-3.88911	0.33516	-1.13374	0.9145	3.4376	-3.30392	-2.17731	5.88062	-0.00548	13.4467	-1.99992	9.95702	-4.83826	5.23848	-2.93127	-6.02194	0.3609	4.05515	-10.62113	-5.1985	-3.29236	5.88208	4.09576	8.24988	0.02547	4.06713	6.01679	-0.40102	0.76277	-2.0479	6.18236	-0.08284	5.85344	-0.53436	0.59419	2.6382	2.86639
SIDM00925	3.1496	-3.13771	5.28328	-1.40694	-1.39311	0.98884	-2.73876	-5.57647	-5.58301	0.12044	-1.50431	2.83206	-0.15884	-9.71141	-5.98558	1.88874	3.10726	3.05152	-6.57992	1.72627	-13.14967	-9.06384	-0.80193	-6.83671	-5.52218	-2.21382	0.82098	-5.59966	0.41037	-13.53737	-12.8895	3.5046	0.83467	9.94548	-3.9731	5.52438	-2.89323	-1.86459	-4.7604	5.83646	9.92397	4.87833	-6.38581	5.55648	-2.13434	-13.1981	-1.55212	12.33168	-8.43881
SIDM00926	-1.82198	-7.85569	10.16372	-0.41248	5.32838	8.82482	-2.59028	-1.37878	4.7179	-6.21573	2.21157	-2.60029	-0.60752	4.15519	10.56459	-6.26147	5.55656	-2.02425	0.34267	4.78486	-1.16204	9.59077	-7.30434	4.99305	2.9849	0.60734	-13.2124	-3.05248	1.35156	-2.10869	-12.36274	-0.55557	-8.42417	10.20263	3.43765	10.31813	-4.60813	2.30324	4.15028	15.81081	-1.50356	3.87151	4.89844	-7.62534	1.50336	-0.98912	5.83126	13.12693	8.37523
SIDM00927	-11.91684	5.30221	0.42861	-5.56438	11.25497	11.26847	9.95985	3.22676	-9.62958	-7.87858	4.00298	-5.18362	16.61789	-0.44561	5.76365	4.49075	-5.49647	5.60432	-1.47537	5.50576	4.87606	5.6343	2.897	-4.25659	-2.79255	-0.22926	-16.42867	-2.12471	-2.69291	-3.44375	-9.68526	5.87516	-5.43447	2.63245	-2.22735	-8.05083	6.19796	6.65691	1.07498	3.15456	10.55747	-1.06017	2.14323	3.63122	-12.36874	5.25383	12.86578	0.18605	1.99085
SIDM00928	-7.48289	1.17381	3.94652	-5.45345	5.77858	-0.59856	-1.60779	3.32612	-10.64106	6.74945	4.34573	-1.29971	6.11344	3.08061	-5.47359	6.49303	-4.56764	0.22849	-6.36198	-3.82722	-3.67261	4.49414	1.69941	-5.62669	-2.24078	-0.69623	-4.14963	-2.30271	1.8262	-3.21067	1.61024	9.48632	1.94634	3.9065	-6.89735	3.02267	-1.58819	5.27859	1.1222	5.0564	2.99139	-2.24574	1.86329	-2.2825	-5.67372	0.7147	3.86612	8.1325	5.99949
SIDM00929	3.91841	-5.6142	-8.85851	-5.87912	1.78865	-11.70101	-2.37817	3.4949	1.20261	-3.78745	0.94007	7.09189	6.76647	-2.58984	-10.81211	-8.42401	3.30812	1.82511	-0.03608	1.776	-2.32288	9.41928	-8.02774	-3.04144	2.59479	-14.25688	-9.98545	3.627	0.92949	-2.2764	0.27486	3.41879	-8.922	-10.829	11.16349	0.81543	1.52336	5.37895	-1.81545	-0.10841	-4.95655	-0.07901	2.15141	-0.36678	1.47272	-1.84263	1.45483	4.54324	-0.27573
SIDM00930	-2.46373	-6.17437	-7.7944	-9.75004	9.52644	-5.67247	-3.65579	11.73195	2.12052	5.99858	-2.66348	2.91662	-3.66365	2.49742	-0.57377	-9.08412	-8.42779	10.09034	4.49706	8.78185	7.57138	-3.57926	-0.85214	-0.33203	-0.88456	-1.04889	1.83527	0.79436	-9.66899	-3.40148	1.45402	4.99691	-5.10105	-8.48256	10.87944	12.92234	5.75747	9.76676	-6.71514	-7.04785	-7.84836	-6.29788	-3.69754	6.45301	-2.12187	-14.79824	-6.36738	-5.89242	-8.25582
SIDM00931	-3.29151	1.9544	8.14158	-7.21997	1.73706	11.53666	-0.23538	-8.59821	-3.53523	6.5258	6.07205	7.10876	-4.53733	3.98513	-2.61959	-7.1141	-6.70976	4.89962	2.67284	-4.28614	1.71993	6.44061	-3.94716	-0.08752	12.31241	-3.75073	-4.24847	4.07377	-0.43715	-3.85825	-6.30804	2.81974	3.02759	-7.50427	0.65016	1.10856	-4.60407	-1.28153	6.2717	2.39782	16.27647	2.85261	-3.65791	-5.47309	-5.49853	-0.02471	0.9973	4.59708	2.5319
SIDM00932	1.24737	-6.21671	-10.41455	-5.53412	-3.57756	4.07851	-4.82092	1.36423	1.61891	-0.03633	1.59479	-6.00661	-1.83388	7.42317	-3.06905	10.61289	3.55186	-2.58178	4.25335	-10.68687	3.4855	-1.24644	4.08127	-3.46743	6.70159	7.92492	-3.63775	-5.40562	-4.07613	3.4396	-8.18535	0.31216	8.31045	-1.57684	-0.26838	0.06457	-8.63017	1.66081	4.16684	-1.56531	2.75827	7.45587	-8.35352	-2.73806	-1.07779	2.42991	-3.49377	4.80179	1.42811
SIDM00933	-2.4774	-6.63777	8.59361	-1.62834	10.47514	7.85275	-5.16104	-8.21559	-5.82988	-3.46397	5.24447	-2.44732	-10.66593	6.18514	4.49587	-3.3204	-4.37764	1.06642	7.53324	-7.43447	7.14517	-2.35018	-6.04258	-1.8129	-3.34036	-1.19168	-9.71745	4.88179	1.62865	-0.59027	2.01662	0.06427	-4.62012	2.20351	-0.94222	-14.07555	-14.00818	6.40502	-0.37452	2.23585	-4.686	4.37184	-5.24685	-6.44277	-4.79086	0.42785	3.83889	1.59076	3.71633
SIDM00934	1.44451	4.25622	6.47793	-3.2906	-8.1743	8.56222	-3.16236	-6.46351	-9.67333	-2.2896	10.12512	-4.93051	-3.35496	-6.7881	3.69741	0.92949	1.30402	7.55626	-2.74442	-3.45844	-3.39063	-3.44262	0.64045	6.93727	-7.61614	15.04097	-10.60585	1.97489	9.35911	2.55978	-11.12038	12.49008	-2.24385	1.83581	0.00088	12.47585	-10.00451	2.98312	15.58162	-2.72706	-1.18715	-7.81986	-1.31365	6.05467	-6.10467	7.13838	8.78401	-3.19017	11.88268
SIDM00935	-0.10897	-4.3162	-6.21433	2.10394	1.7184	3.83819	-9.72918	-1.0	-4.24053	5.03746	5.60953	-0.16491	-0.18754	5.75189	2.39637	0.70779	-8.80012	3.40012	-3.19852	9.9302	-5.57993	-1.03253	5.63037	-3.93712	2.54405	-0.09794	-9.74287	0.46088	-0.34386	-4.44045	-0.28776	0.45909	0.69774	2.53445	2.11195	-5.94243	-1.40393	1.22646	-2.8566	-10.93898	-4.45842	-1.56271	5.18205	2.42294	-6.56978	1.32712	1.78723	-1.1097	0.58446
SIDM00936	2.12755	-3.58842	4.84086	10.65448	1.22599	6.21936	-12.07669	-8.85863	-4.04602	-4.53052	-1.49738	-10.26235	7.44666	-5.36113	-8.06815	2.5753	-2.39127	-1.77458	-1.91334	4.84538	3.49008	8.31964	4.98796	-7.7581	-6.30246	-2.51278	-2.56237	-3.10643	-2.2198	-1.08266	-4.59227	-1.87385	5.83216	1.33614	-2.6725	-6.12424	-3.894	0.2319	-3.73907	-1.08728	3.08935	-1.0452	-9.38368	3.36601	-4.93541	4.06543	-4.19607	1.48624	2.96494
SIDM00937	-0.75386	-7.33769	0.85112	1.28696	7.63094	-4.72707	-10.5273	5.81158	-3.57925	0.98965	2.49446	-4.97014	6.34666	5.49504	-7.22316	-0.53975	2.16182	15.54612	-6.91206	-2.77124	-0.05597	-0.68851	9.4312	-2.00157	0.02601	-10.01724	-9.178	-5.73424	-0.66259	-4.89984	-0.7483	4.23254	-0.7622	5.02136	-4.08782	-7.2891	-3.57496	0.1596	5.8816	-8.33516	4.4797	0.96841	-3.1365	2.49089	-1.55852	-0.73025	3.75935	-5.59932	-4.6037
SIDM00938	-4.53512	-1.35968	-1.28916	4.07239	0.16901	14.29263	-2.95028	-7.42746	-0.79328	2.54681	-3.45677	5.14391	1.9847	-7.75331	-6.34621	-1.63181	-3.17216	-5.30569	7.25952	-3.04856	-0.76838	-0.67348	5.44291	-0.84338	-0.29619	5.1912	3.39694	-2.25328	-0.89554	-3.25692	-4.56249	1.55542	2.01646	-6.21238	-9.98446	-6.16202	3.23663	-0.74443	-5.03879	-4.01989	-3.44383	-0.48934	3.79718	1.18292	-5.68432	2.67896	7.78461	-4.68501	14.0688
SIDM00939	-1.93492	1.90797	-3.42774	10.28851	2.09635	6.36475	-4.85632	-2.41668	-10.88746	8.22875	3.01869	-7.94367	0.40704	3.58379	4.62928	-7.90573	-4.97561	-2.77201	-2.14656	-1.78695	2.42779	-2.32845	-7.15928	2.8571	3.48374	4.64721	-0.96557	-1.86398	-2.69886	5.8959	-9.60654	-3.16529	5.28334	-2.50874	-0.11929	-4.75861	1.31275	-1.8994	5.23301	2.84925	-0.99909	3.87708	-0.47614	-8.90263	-6.81379	3.44154	2.81531	2.34793	4.31161
SIDM00940	-0.48308	8.37321	-0.29406	-6.95881	-4.4774	14.0034	-4.24707	-4.33433	7.73336	-2.08528	-6.98773	-3.98688	-7.68697	0.58963	-5.93766	-5.30349	-4.23257	-1.76039	3.69983	-1.52089	-3.71115	-4.61861	-6.8509	-3.7509	4.28279	3.83662	-1.85163	3.11897	5.00659	-3.95289	-3.4369	-3.69219	-3.41995	-7.55299	-7.04695	9.20562	-12.37085	14.16797	2.96735	-2.17941	0.69857	19.39408	-5.81178	-4.49085	-3.47938	8.05552	-0.68167	-2.55823	2.76023
SIDM00941	7.51921	2.00416	-4.25958	-9.07647	-1.25791	0.10171	-2.46327	5.33654	5.34048	-1.12709	-4.6079	-8.2249	1.09674	-0.12585	-5.62246	8.2191	9.14849	-8.02285	3.38502	2.67346	-2.20095	-0.79575	6.42477	-6.02338	-4.99422	7.50961	-1.49205	5.75901	-3.89172	-5.03191	5.14908	4.09597	4.64648	2.46572	-7.49218	8.35158	5.63382	8.04941	-0.48615	-8.89464	6.63791	10.52518	-5.65622	1.3631	-3.42018	0.30837	-1.34856	11.40079	-5.12302
SIDM00942	1.59681	-11.12295	-1.65721	1.99772	2.97374	1.26216	-3.66775	8.31756	-7.80633	-5.22866	4.16548	-0.38169	1.00856	7.31119	0.25943	-2.83771	-2.35837	9.96262	-7.72838	-5.1337	0.12972	0.02816	2.35471	-7.97645	1.29077	-5.61668	-1.01564	-8.72535	-3.47292	-1.03772	-8.2338	0.49358	-1.52691	2.07029	-2.12917	2.27335	1.96541	2.16813	13.44042	-3.67038	4.42813	4.74429	1.21242	-0.79337	-1.23742	-1.01644	-2.80693	-6.76801	3.4733
SIDM00943	4.4438	-0.57637	-2.12672	-1.55656	1.48641	7.89377	-3.61916	1.7727	-3.04169	1.62295	6.35957	-3.67202	0.40513	1.3168	-6.13098	0.38347	-1.80504	6.83833	1.82032	-5.40613	2.1028	-1.70676	6.66122	2.14902	1.03699	2.01755	1.95341	-5.99448	0.8061	-7.21353	-6.30182	4.26665	-1.39904	-0.88481	3.3072	1.00793	-2.61767	0.22138	4.77762	-4.97453	5.11231	0.36479	-1.0754	-5.82295	-12.17641	1.58167	3.37887	-3.56134	7.13289
SIDM00944	11.47487	-4.9618	1.07197	6.14917	10.6843	9.00032	-11.55214	-8.39465	5.5178	1.65738	7.41255	2.77731	-8.53502	-7.59124	-3.85727	-4.91295	11.72068	7.42537	4.41015	-18.95254	-2.51022	3.085	9.28887	8.25191	-2.75079	1.80345	-2.45037	4.76788	11.99663	-1.64153	-5.0597	6.89757	7.54988	-7.67097	7.66186	8.7592	-1.19595	-2.58969	3.26032	4.19848	1.71125	11.38678	-7.6382	-8.29311	2.50609	-3.81733	8.06145	-10.41352	-2.38085
SIDM00945	3.0017	-4.13275	-5.85527	-1.17878	-3.10327	-0.06758	1.5971	3.20841	-5.2831	-1.88832	-2.46754	0.85063	1.01914	4.98124	-0.8446	1.38043	-2.771	-0.27009	3.65739	-4.5574	5.72315	0.44789	4.5094	5.42807	1.81561	-1.14653	-1.24082	2.34955	6.56517	-0.1664	5.46526	0.88645	3.00121	-1.98348	-0.67236	0.11964	-1.2751	2.84598	7.00422	2.66705	8.25105	-1.05495	-5.24216	-0.64101	-3.27741	2.6277	2.25315	-2.70659	-1.47311
SIDM00946	-0.19936	0.53967	2.92172	-3.3254	5.94377	-0.57114	-5.4855	4.82876	-3.13996	3.63405	1.89096	5.9651	9.11445	-2.75603	1.55282	-4.69558	3.94414	7.21094	-11.12275	-3.57268	-1.78491	-0.58565	6.69769	-0.93974	4.0812	-8.52318	-1.50843	3.06697	6.77893	-3.10528	-4.27854	9.01754	-1.2998	2.54744	-2.38634	-7.28931	4.05453	-1.9327	10.52888	7.37826	2.9444	-6.42495	-2.40447	11.29712	-6.27838	2.33935	6.34822	6.7147	4.72178
SIDM00947	-3.50351	-6.58397	-10.20639	-13.48829	-9.03421	-9.0887	-8.0755	2.49308	11.22682	1.09183	6.28931	-4.45305	10.69085	3.41103	-1.81049	0.91652	-1.44802	-7.49767	-3.42033	-8.63552	8.14362	10.59923	-0.95589	-2.39516	2.47666	5.26275	-6.14388	-0.64087	0.54352	0.05541	-0.65216	7.78497	0.38246	-12.40548	4.81874	8.81791	-9.29452	5.15851	9.47358	-6.06244	-6.422	-4.95028	-8.42609	-3.11185	-5.98604	-8.77648	-4.0106	9.83104	-2.54766
SIDM00948	0.82326	-1.1697	8.24268	-6.40545	5.66808	1.36401	0.18977	-2.98849	4.82833	-0.08878	0.78931	5.78882	-6.16612	2.02542	-7.13548	-3.55653	-2.8299	-4.88899	-3.28763	5.02202	0.86733	4.24915	-5.56602	-0.16805	-4.07157	-9.83827	-3.5956	-1.73583	8.37239	-4.84589	6.74001	-3.69092	2.28059	1.24322	1.98478	1.5943	-4.29408	1.34553	1.18332	2.43659	0.80046	-2.68604	-6.17805	2.43171	4.9529	-0.14306	-1.36124	-1.44913	-5.01439
SIDM00949	7.8253	1.98606	0.06016	0.08338	-4.41127	8.78155	-6.24804	-2.06857	-0.85435	11.86642	0.76459	-2.06497	0.15003	2.61636	-10.24228	-4.34301	4.30387	1.01833	-1.86218	6.93314	-7.58729	-15.74501	3.08028	-12.05962	-4.58153	-15.56347	-12.66177	0.64061	0.23143	-7.21333	6.61765	3.14796	-11.11467	0.67225	-1.20123	9.06745	0.49338	0.5091	-0.8027	-3.07971	-2.55543	5.7536	0.41416	-2.50308	-4.33829	1.12876	-2.22835	-11.33639	-9.79917
SIDM00950	5.62298	4.03506	-0.40972	1.85441	-3.81754	11.66053	-5.78424	-10.8938	-1.39416	5.50474	-4.18592	11.09988	-4.34259	1.6195	5.74726	-1.9415	1.03919	0.9658	0.61042	1.36933	5.13113	-6.6216	-1.47071	4.95188	-3.62422	-2.36856	-0.5234	0.23506	8.36899	2.81612	0.80568	5.66309	7.87406	-1.21226	-2.22043	-4.40656	-12.52571	0.24341	4.95498	-8.13888	7.60828	-2.98439	-5.40489	1.99684	-11.385	2.51266	-9.78329	-1.3805	12.87141
SIDM00951	2.28171	-6.43263	4.05194	0.81685	-1.5304	4.64849	2.05543	-4.35623	5.87945	1.02378	-4.36775	-2.66507	7.86177	-1.28274	0.85952	-4.49187	6.58451	5.1249	4.00441	-2.00587	-1.91101	-4.5924	1.34152	1.92004	0.93162	-2.2902	-8.17846	-7.56738	2.49097	1.86047	-3.55458	5.9649	1.58426	0.40456	-5.09183	-3.92008	-1.63415	1.81855	5.45729	3.75216	-5.94295	-7.88389	-5.32953	8.75399	-0.74291	1.62779	0.62301	-4.26226	-0.8288
SIDM00952	5.48875	-6.41683	-2.22979	4.83284	-10.05669	4.09609	-0.61136	1.49478	2.92056	3.3672	13.85784	2.24444	1.33437	-3.59945	-0.19599	-4.70984	1.73908	-1.47895	8.28075	4.93323	-11.99353	0.50078	-0.30002	-12.06853	-5.51259	-7.36675	-0.8669	-0.08739	-8.59354	7.57359	-0.29012	-7.06	6.83738	-10.58385	6.32994	0.36565	-1.13091	7.20309	-4.13818	0.73479	-1.13997	0.67559	3.9453	-4.49546	7.25297	-4.15912	-9.57835	-2.56257	-4.95632
SIDM00953	-4.32149	-5.15806	1.33429	-0.46952	-2.12597	2.14203	3.76187	3.46961	3.97912	-1.58825	-0.92244	4.59485	3.31006	0.81565	0.9318	3.38451	-5.27177	-5.53768	-1.36031	3.49378	-0.0408	1.49398	1.10746	-6.89617	4.52086	-5.54549	-16.46101	3.64608	-1.72748	-4.10519	-1.18016	-4.13559	2.98115	4.4193	2.43104	5.84097	13.03524	1.75981	0.18133	-0.12993	-0.55239	-4.59969	4.66159	1.57725	3.2325	1.58483	-0.08049	0.01489	6.9275
SIDM00954	-8.20703	-6.90363	-0.05872	-4.27253	4.86979	9.90684	-3.68405	1.76814	11.08413	4.03905	-0.22014	7.25231	-4.85816	-2.6733	-11.95443	5.21756	2.27045	-6.10889	-1.01515	-1.69435	1.39168	4.17466	-8.94036	5.5434	4.86493	-8.58211	5.87844	-5.15402	6.90126	-12.18139	-5.936	0.45087	3.47691	-16.92952	-3.79594	12.94983	-8.39351	10.901	2.99689	5.19969	-8.54646	-13.41734	-2.56153	6.05806	-14.58785	2.35946	-4.52055	-1.28515	15.85826
SIDM00955	2.95947	-6.53817	-8.08432	2.70085	-2.18976	0.3975	1.4904	-0.10697	0.87532	-1.55026	4.79649	-9.65521	4.40922	-5.57324	1.72398	-4.72682	-1.12718	-2.36957	1.47682	-0.35023	10.34558	7.445	1.9666	-2.07206	7.9757	-1.68515	-2.90899	0.23627	-0.7977	3.84835	-2.79621	7.34772	-0.32141	3.87291	6.07779	3.98485	-0.70955	5.77685	-3.83312	3.54362	-0.66951	-4.29699	4.48704	-4.0128	0.11337	0.9507	-5.98554	-3.51337	-2.94927
SIDM00956	2.51674	-3.31938	-11.63903	-6.00706	0.99428	-1.79117	2.13157	12.28639	-8.38563	-6.59185	-2.01767	-6.97989	2.35928	3.76708	4.09164	-2.75747	6.35432	14.97072	-3.90912	16.97709	-1.45129	-2.5239	0.30308	3.53801	-2.50001	12.22607	-3.77932	-23.63349	-3.1892	2.31812	-4.30865	-1.16966	12.25275	3.37274	-0.92587	5.63652	-2.20663	-1.24774	4.06606	-9.99138	5.98204	-1.16718	-5.804	-2.19097	-3.22227	-5.17561	5.40404	5.56981	6.5443
SIDM00957	-6.19481	-8.17021	-7.72239	-2.80995	-14.69962	-4.94254	4.506	-7.93403	6.16876	-6.98901	-5.74157	13.35438	-2.87662	1.07899	5.88135	0.51887	0.65325	11.28064	0.6206	1.63135	-3.62056	8.09488	5.42617	2.74743	-2.48902	9.82702	-5.96022	-12.45965	-1.64786	6.5148	-2.37203	-2.27205	8.22087	10.60998	-3.5229	6.76357	-4.76139	1.26098	4.43978	3.87982	-3.83473	-10.93531	0.61172	-12.73362	-3.90231	-1.68697	1.70099	6.55469	15.18482
SIDM00958	13.03271	-22.87284	1.48296	-4.82095	-0.32694	3.95727	-6.10063	2.0806	0.08682	-8.86895	2.02283	0.1911	-1.52448	-0.22037	-5.55144	-13.43454	1.88089	12.83913	4.4893	-5.53147	5.87152	9.35161	0.39757	-5.30364	7.00152	4.46108	-9.9997	1.18561	-5.01378	8.80951	-2.74888	11.41395	5.50372	12.89076	1.68878	-1.05111	-4.15225	-2.40122	11.49673	-7.0899	-2.33226	-9.04773	-11.93311	17.41963	5.2591	2.12421	1.17138	0.27519	0.23975
SIDM00959	7.61424	-1.24683	-2.68714	5.19199	1.76973	5.28122	-3.72362	-4.76982	-5.06077	3.38989	1.6341	1.29713	-1.25719	6.73906	-0.21487	-4.69117	1.36747	2.32327	9.52071	1.16295	-0.52371	4.56766	0.15303	5.66196	-5.44958	4.44237	-2.90968	-2.61313	-2.21463	-4.43694	-1.34245	1.89606	-5.67913	2.17337	-9.85345	1.22765	-3.78637	-5.09077	-0.37248	-2.82576	0.39205	1.26842	-5.39677	-2.09766	0.49989	0.66389	-3.5988	2.91312	-2.462
SIDM00960	-0.02308	-9.87677	-2.44655	-2.39861	4.2626	-1.58765	-5.5527	-2.42086	-7.13483	9.19945	7.52749	2.14061	-0.60146	-0.10497	0.8691	-1.59872	-2.83731	-0.17398	8.02929	-9.02009	-7.23891	-0.25355	4.50671	6.62956	-3.20575	-4.32234	0.14393	3.39877	9.45021	4.7626	4.79801	3.00989	5.09106	-3.02857	-8.56038	6.58642	2.39774	5.71219	5.58339	9.40946	9.84417	7.42029	-5.31557	-6.37552	0.34858	-0.3608	4.55598	-5.91601	-0.5929
SIDM00961	3.77069	2.59201	-6.76999	-5.52635	3.58614	2.86549	-6.19067	3.15108	-0.96119	-1.6696	6.70954	2.89917	7.24808	0.83494	4.93494	1.68353	4.48861	-1.62357	-0.00494	2.9835	-1.72892	-6.50755	-2.21782	-9.48265	5.21549	0.29762	-4.31421	8.56921	5.41382	3.51333	-16.91599	-1.30608	-2.97194	-6.69707	1.04334	1.91883	1.138	4.60489	-2.3017	-4.04334	3.22221	3.06772	-3.55699	3.40116	5.99401	-0.81486	13.03087	6.07605	-0.25422
SIDM00962	1.27601	-3.69069	-2.02215	-8.70775	4.46523	6.56413	-8.54776	6.37092	-11.14483	-7.70277	6.74784	1.89357	12.91189	11.93279	5.43706	-10.20161	1.18757	-4.17428	-11.42656	-7.96192	11.04612	-10.48807	5.6764	-2.23137	-7.48802	-11.84011	7.44027	-3.97257	10.21029	-4.14145	-0.39314	-2.63247	8.32444	-5.57308	-3.39058	9.44473	1.64631	-14.306	6.81851	-10.77757	1.21013	-2.1055	-5.60703	13.65222	5.99827	-15.41899	-14.08657	12.9423	-5.31367
SIDM00963	-1.59526	-1.69157	0.10328	-0.155	8.3456	0.71373	-18.59128	-6.29834	4.7263	-0.1021	-4.1339	-4.72844	-1.07927	-1.07355	0.81601	-3.0917	3.33426	-3.78516	2.80602	3.95744	-0.24263	4.68701	3.62888	-5.61234	4.97412	-1.57924	-0.19478	-0.37871	2.7789	1.1925	4.84332	-0.27558	-4.2032	-1.73692	-17.26155	-2.75767	1.02004	-0.67762	-8.25382	1.91627	3.41586	1.6894	-1.68945	0.85394	-8.51611	-3.02109	4.32997	-2.04504	14.67002
SIDM00964	-13.26277	-2.36633	1.29818	4.5845	3.63322	-1.96122	8.65237	9.27397	2.92903	3.53413	4.54439	-6.62312	-1.67443	0.07505	-9.09894	-1.8856	-9.70746	2.44633	1.57878	5.42817	4.7704	-5.86584	9.08716	-7.01406	-2.39841	2.46405	6.06698	5.20899	-10.42696	5.23236	0.81172	-0.86518	10.32499	-4.08312	-2.92389	-3.12338	7.21241	-2.38089	9.69107	-10.95034	5.15975	-9.27859	-8.65618	-5.20477	-8.96102	6.74463	2.19694	-6.73369	-4.86295
SIDM00965	-1.28069	-15.92915	-5.46066	-5.37326	1.10149	1.07086	-10.15993	-1.68997	-8.81353	2.21007	-0.05383	-4.31764	-2.8002	4.45079	3.59928	-6.2392	-6.69416	-7.82252	6.96208	8.7692	-4.84603	-10.51962	-9.71698	-0.19642	-0.79015	-8.04209	-10.30804	2.56769	12.39717	-5.72822	5.15577	-8.15697	-5.1389	-4.32618	3.84219	6.91362	-0.44646	5.72067	2.08197	7.83596	-5.83256	19.82541	-6.41134	-1.44224	-1.35027	-12.94217	-0.73395	-6.06137	13.23825
SIDM00966	2.55636	-4.1878	4.07604	-1.12637	-5.00968	4.51453	1.4015	-4.61703	-4.04685	2.10648	5.452	0.17078	-1.65137	2.51516	1.99409	7.97049	-1.05215	-1.6247	2.03404	2.05864	2.49268	2.47535	4.81036	-6.95753	2.48382	1.94578	-2.37945	-1.67029	-6.50548	-1.26746	-5.2798	-1.98954	2.21305	0.48854	1.64771	5.25403	-8.93713	-2.90501	0.0303	-7.89491	3.59748	4.296	-6.32768	-1.71891	-3.20592	-2.15142	-0.59097	1.80437	1.316
SIDM00967	-2.19786	3.02019	-6.45588	-12.01419	-2.91539	3.75969	1.32105	-4.70443	-9.02785	-2.35655	8.15427	1.24018	-2.75402	-3.03893	7.8679	8.83439	-8.8285	7.55081	5.89107	-0.22256	-2.18502	-5.7284	-2.59615	-2.48311	3.47284	7.29777	-12.06073	-6.22317	-0.28568	4.54321	1.8499	0.98006	-1.27035	5.37146	3.52332	-5.80115	-1.66275	-4.2849	-3.93313	-8.71982	-4.3989	-10.58682	7.07663	3.5855	-3.17734	-0.21806	-0.33997	7.07493	8.81775
SIDM00968	3.83813	-4.00951	2.32781	-1.69003	5.11973	4.1535	-1.09277	-2.47266	-1.61198	3.69754	1.4935	0.21879	-2.89253	1.3978	10.25657	-2.82581	-2.87122	2.914	4.32384	3.8951	-2.26549	-6.52884	6.37272	0.0249	1.77357	-7.28043	-11.91104	-9.23786	1.91326	6.80714	2.56651	-14.15248	-0.20462	0.05003	-4.52501	-6.19066	-5.51083	1.13672	5.24146	-7.75974	6.85359	10.46806	-10.75852	1.90447	-9.46164	-2.41232	7.56536	3.17116	0.03198
SIDM00969	6.3032	2.87552	-3.64901	-1.27015	4.59131	7.48741	-5.46434	-7.46608	4.34174	3.09676	7.27466	-4.45746	-2.2392	-1.55887	1.3984	0.03035	-4.39868	8.29013	-7.44127	-2.63512	2.55897	-1.97337	-1.53024	3.1687	4.50529	4.24137	-8.94556	-0.34692	0.30755	-1.54968	-2.84106	-5.6	2.25981	-3.31858	6.97439	-13.32284	-3.48122	-12.096	-1.31337	-3.22719	-2.24275	3.43186	-8.45936	-2.00048	-9.17325	-1.87184	-0.64936	3.647	1.94872
SIDM00970	-0.83191	-4.3444	-10.25908	-2.75698	2.64679	8.62236	-6.47829	-0.67676	-2.14423	2.48732	3.79908	-5.98347	5.51469	0.8146	-6.48526	6.95136	-2.98394	-1.00076	2.22871	-2.04643	2.80096	2.47518	2.52831	-2.48652	7.61736	9.1777	-7.02243	-2.67481	-2.85252	-0.07867	3.17172	1.73851	-0.29896	4.77156	-5.08065	-13.50523	-3.38971	2.29752	-3.51646	-1.2977	-7.68808	-8.88547	-4.10446	5.9021	-7.04938	7.98489	-0.05554	-1.22008	11.50672
SIDM00971	-1.18646	-4.40005	-5.23429	-6.55885	4.77865	-2.64811	-0.37549	-0.47412	-7.16686	-0.66956	-6.66197	-1.29622	-0.35513	-7.40107	-4.58229	-10.14441	3.21044	3.47467	14.69328	1.86663	-6.06894	0.34412	-8.50296	1.67975	-0.72095	2.52192	-0.7587	1.54829	7.04438	0.06667	3.17981	2.4883	-5.76756	-1.86692	-17.21805	2.92325	11.66348	-3.50243	-3.37	4.37843	-3.32541	4.40734	12.43457	3.72396	-12.11773	-7.83038	6.51467	0.97961	12.73389
SIDM00973	8.55552	1.75373	-6.25388	6.43788	-0.05383	-0.03969	-7.83092	-2.3749	-4.16935	2.06649	-5.25912	4.07102	8.66653	2.32813	1.23692	-11.77996	9.82893	-3.15229	-9.7479	3.13322	0.27059	-0.92314	0.99081	12.02379	-8.20095	-2.79609	4.0531	-4.23578	12.4761	-0.72311	6.17849	4.90132	4.80626	-10.42267	-0.76575	11.58583	-4.17242	4.75512	4.9962	-8.67643	-3.45803	1.79964	0.88594	1.72893	-4.08512	3.55279	-2.10666	-9.16109	0.85107
SIDM00974	-0.46209	3.15804	5.10329	3.7623	1.95152	0.03303	-4.47023	6.64301	-6.794	-9.08804	-3.931	-4.96986	0.13292	0.74755	-0.09008	-3.09977	-0.6914	2.07411	-0.2974	1.89075	-2.31096	-1.85217	5.28149	-3.88514	-1.13842	1.25478	-0.24739	-5.13388	-0.8499	2.02254	0.89245	2.58433	-3.89251	-0.12899	-3.31707	3.41204	-3.21002	5.80736	-0.35333	-1.16584	8.06808	2.90186	-0.20556	2.51939	3.04916	-2.39376	5.6135	-2.09428	1.10273
SIDM00975	-0.19845	3.2481	-4.10111	3.72385	-2.30058	0.07064	-8.97225	0.8017	-0.92389	-1.18572	-8.0164	5.1059	0.35815	2.21721	-0.37829	-2.38305	0.79994	-1.78493	-5.85161	5.01145	-8.39761	1.07284	1.93504	-0.73932	-3.73011	0.64543	-2.75311	-3.75801	4.50735	5.68969	-2.41387	-0.34487	-2.06925	-0.64904	1.86601	3.31693	-6.16447	0.45443	0.34799	-2.47493	4.2771	-1.8087	3.54879	-1.47749	6.12651	5.15056	3.42259	1.33423	7.08844
SIDM00976	-1.82401	-2.94442	-6.32745	-1.58865	-6.95757	1.95961	0.99214	0.15467	-2.22233	11.70698	-4.45656	7.64818	4.36894	2.24164	-4.40106	4.20129	-2.23459	-5.55997	-5.17903	7.04637	-8.12818	-4.3261	-4.6814	7.91007	3.87411	-4.46789	-0.67576	3.95741	1.38426	5.88342	7.1545	5.46812	-0.78693	3.86533	-4.76654	5.14941	2.7225	3.27214	3.19886	0.28074	0.68598	-0.11769	-0.63984	0.5751	0.50003	1.76121	2.99312	-1.14689	7.26884
SIDM00979	-7.34012	-1.50079	-0.73021	-6.27299	7.00535	-4.46066	-2.37492	1.51359	-7.59332	0.97044	8.853	3.43454	6.86831	-1.38428	-4.67564	-7.48371	-9.02993	0.98159	-3.64507	-7.06077	3.05409	0.39056	-0.18411	-0.13696	0.07467	-0.42617	1.07585	0.06958	1.37504	5.66283	-6.68266	7.28582	4.06907	0.22798	-1.3109	-6.48269	-11.12001	4.86819	2.45948	3.45653	2.34261	-3.86725	3.78198	-7.63973	-1.26278	8.4511	-1.15511	3.54584	-4.16305
SIDM00980	1.57417	-16.09376	3.41221	5.06681	2.91066	4.66737	-11.78753	1.17731	-8.21508	-9.58618	8.20355	10.15324	9.52248	6.68994	0.19753	0.5338	-5.27669	-7.94984	-4.72786	7.71776	-2.93649	-4.25115	1.02418	0.66053	-5.30692	-5.74455	-11.99404	-1.19734	16.16239	1.34499	10.95549	-4.13917	1.7933	1.09801	7.09808	-0.15572	-9.57156	4.66852	4.58714	0.6449	7.15904	8.42761	9.32111	-0.92372	-0.71088	-7.09775	-5.94537	-3.58286	-7.97863
SIDM00981	0.64976	-1.70616	-3.59448	-5.47156	-1.14174	4.10943	8.46004	-7.01832	-5.80881	-1.46774	7.10418	-0.71946	-4.65175	4.30806	-1.18813	1.73064	0.59283	2.85991	-6.61343	0.9886	3.71287	7.28543	-5.15984	1.06189	-3.84793	-8.09162	5.82156	0.30836	14.77575	-3.16309	3.94326	-2.38445	-2.96713	-3.82675	5.57199	6.06714	-3.71987	-9.59266	4.86592	-1.28539	-0.82909	2.21869	-4.49883	3.94288	2.19422	2.18251	5.35266	-3.59432	0.68091
SIDM00982	2.75567	-8.22311	-13.1615	2.38743	-0.60726	7.13258	-10.38501	1.87101	-3.32294	5.47933	-7.05745	-3.14058	5.99982	2.23643	-1.96803	-5.03087	-2.99876	-5.11539	1.85847	1.16367	17.58831	1.67704	1.74511	-12.11841	7.11598	-0.36218	-3.6782	-3.89974	1.57525	-5.73796	-5.04784	-2.48874	-7.91787	-12.21819	-1.09825	6.01361	-15.91576	-4.89659	6.98468	4.10339	-5.5631	7.00084	-1.55764	0.34689	1.36026	-6.79128	-0.93649	6.43264	-0.2063
SIDM00983	-5.22537	-2.75196	-3.5774	2.13731	0.82604	1.04615	-7.36996	-3.94191	-6.93142	10.62343	-0.50076	-1.86179	-6.95637	3.90822	1.39797	-2.19684	-2.32645	1.65583	0.04734	-0.0938	-0.8645	3.28879	4.81296	-1.98642	1.11011	-0.92776	1.19699	6.62287	-5.23119	-0.66976	1.54211	1.22159	5.8335	-4.14288	1.59692	-1.50212	-1.94778	-8.55646	-0.29287	-5.92979	6.42098	-3.30596	-9.23985	-12.21521	-9.93523	-4.80027	5.096	1.84497	9.01076
SIDM00984	1.47089	-2.2569	0.51312	-6.12785	-0.61675	0.84352	-0.55988	-7.53781	-1.93561	3.90886	7.95702	0.13215	3.61627	5.44133	-9.34516	-0.55459	1.15717	2.03478	-0.3536	0.48043	1.36207	-0.81897	2.50719	-3.24113	2.51259	-1.60066	-13.53013	-2.44281	0.33628	8.1944	-1.52747	5.16172	2.54327	3.38573	0.92986	2.05116	1.16681	2.73	2.81637	2.19633	-0.8226	3.31215	-6.43174	4.3572	1.84438	4.29528	-2.44049	7.35266	-5.05705
SIDM00985	-1.95615	-3.84762	10.11803	-3.8641	0.01033	6.97067	6.90898	-1.03471	-1.18669	5.74913	4.35256	-5.50624	-5.67177	8.27581	3.7588	-1.54859	6.64504	-0.72195	6.65262	-8.01293	4.06372	15.31384	-7.68348	1.18444	-5.65336	-9.79843	8.5732	-3.53504	5.76715	-8.64489	14.43926	1.09544	-7.16453	-4.37164	-4.26255	4.31287	-5.31628	-12.33926	6.84595	2.01338	2.20678	2.04005	-4.65695	3.83007	5.94091	-3.07395	10.65191	-9.16072	-0.23442
SIDM00986	-3.24696	-1.20233	-3.8187	3.0144	-1.74971	-10.13921	-0.22263	8.14476	-11.57012	3.48661	-2.88025	-1.74044	1.08561	2.09832	2.04077	-8.08929	-8.86516	1.75473	-6.56134	0.36989	-3.7218	-2.45281	-3.95208	-5.41967	2.09799	-8.19701	-0.92005	-4.79893	5.34245	-1.05446	-5.17373	6.81971	3.85408	-7.49704	7.36268	-4.72696	0.45453	0.41782	8.96504	-7.69742	5.41245	-3.01356	-1.04428	-5.80073	-6.28392	-3.0808	1.95449	2.96805	2.14728
SIDM00987	-8.35675	0.41188	-3.87382	-8.24035	1.61407	0.40441	5.60817	5.19153	-6.93613	5.53535	2.43237	1.37183	4.58762	4.11739	-6.15425	2.8778	-4.75751	-3.10063	1.65527	1.17414	-5.46548	-0.50641	6.8227	-5.13364	-4.16571	-0.01856	-3.63444	7.74957	7.30823	2.45561	0.91339	2.42597	-0.65633	-4.53952	-11.56845	7.49327	4.31364	0.26161	6.69125	-8.05907	9.09225	3.39276	-10.65521	-7.47018	-4.53672	3.60596	-0.00433	2.70517	-9.76994
SIDM00988	2.95148	-8.0473	-6.05705	-1.61557	1.97244	1.41532	-4.74107	11.83689	-8.79715	-1.3084	1.59796	-8.06729	4.6594	8.75939	-2.89293	-6.37265	-5.3656	1.93184	1.93325	-6.24426	6.51085	-2.6324	-3.3275	-8.17456	9.13831	-8.94262	-6.50325	-6.79753	1.73162	-1.15514	-4.28398	-4.57984	-0.76551	-10.51743	-0.44833	-1.17717	-0.2384	-0.47513	1.08804	-7.76309	-2.24014	4.71573	0.8416	1.09136	-8.42856	-7.00405	-1.42478	5.26384	-0.08248
SIDM00989	-1.04483	0.4829	-0.77564	10.71035	2.79178	7.821	-0.7235	9.23653	-7.91875	8.88375	2.56162	-6.50948	1.39182	10.6208	6.70871	0.73672	-10.28055	6.74403	2.9546	-8.46907	2.27537	2.85581	13.85702	-9.96869	5.65993	-1.51112	3.6635	-0.52653	3.24412	5.72396	-4.46129	-2.01093	-5.18307	-4.56632	-8.19318	-1.83012	-4.8704	1.76798	1.90907	-4.31953	1.82019	-6.41858	-3.92698	-0.5121	-7.93311	-3.73638	3.39774	-4.31173	-1.87448
SIDM00990	-0.94053	3.81693	-3.65581	-3.20728	2.93786	5.85548	-6.34593	1.23422	-10.48692	-7.2753	-3.99436	7.79608	1.8032	2.83627	-8.31491	1.53393	0.98783	-2.65231	8.64819	5.58154	-2.22613	-1.49674	6.76733	-2.00234	3.29532	5.27939	-6.94177	4.98235	4.06264	0.577	-8.16412	2.79533	-2.34771	0.68673	1.85724	1.12453	12.60167	3.40544	-4.22543	-1.87479	13.77192	3.68668	4.12068	4.31282	-0.19886	-9.58171	0.01182	-0.42748	3.56043
SIDM00991	3.63275	0.61757	0.18082	-9.16446	1.97661	4.65821	-0.8673	-2.45261	-2.495	0.03906	2.08699	-2.79319	-0.66796	-2.45886	6.12537	-1.80896	0.4406	1.91727	2.2508	-3.39918	-2.02902	8.26295	-3.97282	0.49682	-2.48543	2.1697	-1.70759	7.95949	-0.86233	-1.68351	-3.87963	2.90577	0.07309	4.2586	-5.39341	0.33341	-4.18419	-11.62748	4.16251	0.15278	3.71306	1.5151	-2.20823	7.96494	2.66762	8.41959	3.31194	8.71283	-0.16649
SIDM00992	-2.51417	5.80099	-10.49146	5.5945	-0.58433	0.21832	-1.67454	9.94153	-5.2767	-10.66304	-1.89619	1.91206	1.8487	6.1298	0.32895	-7.20701	-0.20069	2.66611	3.401	2.55129	-0.11713	2.17827	5.71549	-9.86749	0.69171	7.647	-6.80343	-4.97606	1.16538	5.80778	-8.05159	-4.30875	-8.56172	-4.65426	-6.38295	-0.43479	1.11594	6.89393	7.04169	-1.55281	6.80408	8.44712	-0.05387	-4.26727	-2.62745	-0.26196	3.1141	-4.58636	-5.0545
SIDM00993	5.75012	2.41901	0.64205	-4.30363	-11.72752	4.13884	-3.08387	-10.42855	10.21089	12.32159	4.99289	2.67767	0.51475	3.60789	14.7116	4.19641	-1.22422	4.78091	7.54576	-6.96804	1.87953	-1.78925	-6.41349	3.95055	4.19747	12.49445	-2.76076	-6.76404	-0.53999	0.66719	7.63929	4.3157	-0.75124	-1.54567	6.36407	2.40507	-7.578	-4.71709	3.54774	-6.32587	-0.91143	-4.16489	13.08366	0.37328	-9.67701	-0.77197	2.14167	-9.25351	1.51458
SIDM00994	-2.81436	-2.76687	7.31631	-7.17542	-0.27027	2.62865	3.0777	8.26783	-2.5926	-7.97025	-5.36763	-4.07397	7.9357	7.54401	10.45504	-3.14056	10.38508	-0.41146	-2.07744	-4.1703	0.81557	1.75503	5.79557	-2.14047	1.49066	-5.69741	-6.07763	11.8122	2.17732	-2.11894	-1.24777	11.56728	-2.19449	0.67461	-11.45738	-5.6641	1.93661	-10.46706	14.49008	-0.09748	-0.43438	0.84922	-0.89521	15.51685	-7.05024	6.66675	0.24128	8.12795	1.8439
SIDM00995	1.66597	-4.3544	6.65321	5.05827	5.47838	3.0459	3.16418	7.4657	-6.21878	12.40486	7.87209	1.39172	8.73801	-5.11426	-8.53207	-2.02213	-11.0428	-0.77878	-3.3098	0.51744	-3.50875	8.74434	11.6049	0.11313	-2.65049	-8.32322	-1.65954	-3.83672	-2.31686	-4.27447	-2.67582	5.01759	-0.46679	-1.01918	-3.96209	-7.03346	5.41027	4.93799	-2.24993	-4.38877	2.67356	-8.56478	9.79962	0.24316	-4.49724	7.93567	-3.2582	9.86595	4.3326
SIDM00996	-3.27024	4.93131	7.11715	-10.43451	6.27638	1.40403	2.88535	3.51961	-1.54125	5.31049	1.07625	-5.65605	4.09491	2.07587	-0.50098	-0.46518	0.0943	4.86236	-5.3377	-2.21179	8.85714	1.31773	-1.73225	2.54739	4.58833	3.72659	-12.83459	2.05745	3.22482	5.97784	1.47187	9.58937	-3.6221	2.22973	-2.7691	-11.13578	-6.44629	8.69907	5.16973	6.7424	5.13977	2.60671	-5.07068	-1.01079	3.57061	-2.60352	7.47947	4.72498	-2.93367
SIDM00997	-0.21608	0.84779	-12.45469	-4.53449	1.68857	-0.68328	-4.52238	4.25109	-6.95818	2.43007	5.17275	-0.7288	0.90083	2.91753	0.66274	-5.90266	1.58394	1.85052	3.92933	-8.44494	1.14636	2.20696	4.30497	-8.21936	16.41803	-2.92989	-15.89298	-4.03424	1.29826	4.22436	-4.44713	3.80384	-6.67949	-4.61449	0.20658	-0.89753	3.00578	-0.5187	3.4809	6.76886	2.66005	-1.75522	-5.09723	3.49572	-4.78711	-4.37779	6.19104	-2.45369	3.47525
SIDM00998	-4.52761	-6.27809	-11.13833	-1.88934	2.02227	-10.87202	-10.54375	9.65234	-6.9484	0.61798	-5.0251	2.16065	8.6738	8.59097	-3.15205	3.68309	0.70308	4.56009	0.18617	-0.81048	2.53842	5.38135	7.61412	-6.21168	2.84671	2.80358	-11.77868	2.77403	-0.36644	-4.02077	9.32327	5.20304	-7.96332	-4.76822	5.58027	3.64903	-5.93332	9.70208	10.39674	1.126	11.45674	5.77447	-9.16924	-2.79405	-5.28285	-8.13961	2.94567	1.74677	-3.45997
SIDM00999	1.75334	0.44334	-2.70916	4.85655	3.04665	6.836	-6.09678	-3.42652	4.03511	4.241	-6.22259	-5.36329	3.18991	1.61817	-4.26293	-9.67467	5.44431	-2.25541	4.39114	1.95869	7.79207	5.71255	-2.89889	-9.18099	6.71822	-4.1128	-5.42917	0.76193	-5.76616	-3.72706	-0.00567	0.49073	4.9785	-11.34434	-0.76928	2.40902	-12.30962	6.13337	4.34116	5.14171	9.0824	6.48011	0.68599	-4.38866	-3.48857	-0.35371	10.75997	1.77943	-2.87696
SIDM01000	5.07497	-7.80801	6.18789	-9.19252	-3.6564	0.63216	-7.56716	1.41316	-5.39178	-2.08921	9.91144	9.29093	-2.58122	-2.40072	-3.6072	-11.71034	-10.13838	-6.81766	-7.50041	0.80048	1.98581	-0.94375	-6.85701	6.16952	-1.03703	0.05039	1.92678	-1.07283	6.20316	4.33369	-4.31825	13.87096	-7.11952	-2.23727	-1.78402	-2.20312	-15.17826	2.0783	6.1233	-4.18841	-1.22321	-3.43035	5.55368	0.27587	-7.39357	8.82599	0.32726	-5.78064	2.22124
SIDM01001	-14.58661	-7.78528	-0.65754	5.38366	1.12367	9.7666	-8.25795	-5.50154	0.87829	10.41597	11.14398	10.3925	4.73407	-3.89054	-1.70273	-4.20001	-0.19281	-1.58659	7.07672	4.64705	-11.5865	-2.77511	0.09371	-9.48559	2.08513	-2.78552	-6.17774	-6.63085	-0.83824	-2.69459	5.13808	5.80687	-5.00987	5.67004	11.11156	-4.39061	-14.29759	4.99042	9.14725	-1.21054	8.08033	0.53974	2.93399	-4.22489	-7.16949	8.85631	12.28641	-19.57569	-0.85103
SIDM01002	-1.78884	-11.31644	4.09657	-4.47719	7.0451	-3.48758	-7.82358	-5.31324	-7.18648	-7.19703	9.12459	-2.592	-4.684	3.97292	1.23687	-3.1219	-7.44543	6.38516	6.48679	3.6985	-6.56828	4.85861	-4.14706	-3.7967	-5.27879	10.91916	4.41397	11.98097	-2.05278	5.29943	0.64001	-0.94248	-3.84183	3.13281	-7.70328	-2.6488	2.10901	-4.23832	-5.70466	-0.16591	3.27068	-4.11993	2.25752	-3.54208	-9.26231	-7.26999	2.84207	2.20177	6.79685
SIDM01003	3.62468	-14.55982	4.81321	-3.64837	0.79007	4.98469	-4.13108	1.32386	-5.223	-3.43218	-3.93335	4.30884	0.24611	-3.77083	4.37162	-3.10839	1.40479	10.6897	-1.25722	3.4265	5.25213	2.72356	-1.16953	-10.10501	-9.49132	0.36939	-10.67709	0.53093	11.86962	-1.59552	-6.35722	3.59944	4.39195	-4.53475	-10.22359	-15.39867	1.29035	-1.50327	11.10911	-1.24983	1.44947	-11.9788	-5.3316	13.04776	-2.09439	7.39552	0.46608	2.71113	4.45156
SIDM01004	11.55484	-2.73832	-2.01012	-4.65913	4.67573	3.06744	-7.01936	0.0743	-9.57227	7.58294	-7.10226	5.6701	-6.87943	4.85861	-2.94018	-6.07934	5.08255	-7.71623	12.25679	-10.42045	6.0848	-3.32929	-4.84567	10.51072	-0.08022	-7.93397	-0.04907	1.23865	1.61706	-2.75315	7.61328	12.65151	-0.2778	-0.81648	0.398	-9.58567	1.18278	2.49859	3.2101	1.17827	4.15572	1.69468	-14.68338	8.62076	-1.69368	-7.01679	-4.68534	-3.64346	1.88101
SIDM01005	3.54015	-3.45801	-1.65094	-9.36838	-5.87952	10.72519	-5.85144	-3.70522	1.25256	-9.49789	-11.72758	-1.33874	5.901	5.78321	8.5	-18.86176	-7.48338	-1.95642	10.90029	-2.69029	2.32148	6.6685	-7.37148	1.4223	-6.87124	-0.10989	-6.05023	-1.3189	9.0871	-0.05249	14.14119	0.73707	-0.01687	5.56307	0.4616	6.40623	-13.07695	-1.04401	1.98313	1.63983	-17.0333	4.17478	-8.47875	4.39561	-3.36281	-3.50775	-12.60545	7.91861	-1.99384
SIDM01006	-2.19373	-4.57312	5.07466	-1.60401	-0.35442	-5.01	-4.15313	-7.58279	-1.88035	7.17701	8.74563	-7.74514	7.15064	5.78743	1.1605	4.35326	-1.857	1.14967	9.17386	6.9943	0.75396	-2.59454	-2.54786	-1.14951	4.16511	9.19938	-4.38901	-2.96839	2.99856	0.35718	3.04802	9.40109	-6.62278	4.76687	-3.07163	-5.15482	-0.40541	-6.77288	4.17134	-2.88599	-5.08109	-5.20504	-3.59411	6.48623	3.81599	-2.01449	3.1025	-6.57119	8.03815
SIDM01007	-2.09158	-11.76668	8.65064	1.59016	0.56974	-1.54407	6.21466	5.85357	0.00969	-3.75897	-1.91589	0.40641	-0.20446	-1.99718	6.43973	-4.21699	4.8312	-1.81778	-2.09311	-1.35027	1.93837	-5.80933	0.50301	4.68794	-1.80926	-0.94106	-5.20855	0.3964	5.22127	0.98142	-1.29792	9.12491	4.07608	3.08939	-3.29463	0.36593	3.90176	1.66781	-0.53948	-3.6406	-0.57937	-6.92615	-5.48043	5.78217	2.28612	-0.83911	2.31956	-0.37967	4.3452
SIDM01008	-1.07331	-4.1487	-5.91707	-13.60008	-1.05089	-8.74516	13.33561	0.09773	-3.06806	-0.478	3.71163	-4.43576	-0.50355	-2.61123	2.71977	-3.8603	3.805	-8.14557	5.49742	1.06111	3.03216	-5.232	0.49835	-15.98961	-3.11888	-1.03348	-1.39403	2.18312	15.14992	6.66257	8.02835	15.05151	-4.51826	14.87385	11.58436	1.43585	-7.39874	-5.91013	1.07761	0.32295	-13.7038	1.60656	1.69672	6.82186	-5.10464	5.28087	14.38736	-9.5789	-0.19484
SIDM01009	6.65724	-8.30086	12.48984	-5.81038	7.14996	2.52171	0.0304	-5.26352	-8.2929	7.60598	5.55226	-2.43657	6.24902	11.40224	-0.70814	-2.75744	6.87811	-4.13318	0.23412	-9.46718	-5.36083	6.9745	-1.61047	-6.17648	-4.65858	-2.47178	-4.46954	8.19564	-1.07702	-1.21168	-6.01185	1.56506	-2.14812	0.85263	5.19157	0.89905	-0.58309	1.9655	-6.73785	-6.033	-3.96015	2.96259	5.36874	4.74512	-3.29517	-2.69492	7.07675	-3.5705	1.41146
SIDM01010	15.74506	-1.25314	9.30076	1.27706	0.76533	4.04538	-3.22774	2.0761	5.02346	1.92133	7.39522	-1.23245	0.67888	3.51015	-8.1558	-2.98521	5.06109	1.70407	-3.28342	5.54691	1.40843	-12.24617	7.38897	-6.01569	10.14157	-7.03231	-8.68612	-10.72302	-5.66054	3.28712	7.27897	5.94483	-6.27243	3.13928	-4.02464	-2.6987	5.79747	-6.07283	-2.93359	-1.75517	6.18376	-0.43852	5.52351	0.61237	-2.61794	0.00382	-6.48653	-5.63577	-3.96736
SIDM01011	6.35425	-7.18974	-3.48109	-0.73629	0.26009	-1.86361	4.65993	1.79794	2.68976	8.87282	5.82155	2.81795	-3.49615	-3.91431	-7.67728	-4.34247	1.39439	-0.17231	9.04909	1.54184	0.74671	2.64921	-4.7999	-5.20098	-0.70321	-8.49289	-11.50067	-5.75477	3.17297	7.58768	-4.43087	1.72535	4.27031	-2.54925	2.42571	-7.67244	0.31034	0.96102	-4.70935	1.2621	-2.29957	-6.69648	-1.63643	3.39218	4.41631	4.34483	-0.45437	0.71971	5.99026
SIDM01012	3.47014	-6.63904	1.77176	-10.51739	-5.99341	7.98377	-5.14444	-19.75394	-10.19483	9.97131	11.91606	8.48402	-7.34205	4.6586	-0.31835	-4.40257	-11.69711	4.09728	1.0062	5.20442	0.53165	-2.83508	-2.76285	-7.01213	5.69116	2.34529	-8.34694	6.3196	-1.26564	11.06361	0.80722	-11.17298	1.45894	4.34072	1.40629	-3.7501	-2.42164	8.4051	15.56204	6.08019	-0.04488	-0.09934	-4.52928	2.53852	2.50422	-0.82127	-11.65372	7.67029	-8.98362
SIDM01013	4.9752	-5.16066	-6.95059	-7.59143	-2.99844	-0.70091	-10.90716	-14.58267	-8.96787	2.40511	4.1641	6.64974	-1.69766	6.61385	-8.7212	-3.53501	-0.19096	3.03994	-7.63595	5.13748	0.34607	-6.55786	4.55623	-11.53525	5.03012	-0.72811	-14.24387	0.6559	0.90321	7.32027	0.91851	-2.86488	1.34018	7.38761	3.93	-1.94552	6.59841	9.50766	10.95523	8.24021	-2.54539	8.64327	-8.29492	10.80637	3.65066	-4.18587	-6.8662	4.18584	-5.86075
SIDM01015	10.7817	-11.46173	-10.09306	3.90922	-0.91689	13.43825	-15.60938	-7.62782	-3.28231	5.40338	-4.84775	-7.12382	7.81993	8.24801	-3.83993	-7.99225	1.79233	6.46909	-0.67969	0.16133	8.63507	-9.2315	6.39646	8.3523	-1.80209	9.00993	-9.57402	1.76998	10.68184	0.62076	-6.22354	0.27458	-4.44665	5.23562	1.25448	7.87512	-4.51228	-7.21976	4.94509	-2.00237	-1.20845	-1.16561	-4.06816	5.70212	5.11399	-1.15595	-0.56316	3.96723	0.70372
SIDM01016	2.57961	-4.75862	-7.32633	0.41125	-2.82155	8.55473	-3.31042	-2.39051	-4.68761	-0.7925	-2.09424	-11.02135	-6.86974	-7.39168	-6.39216	-8.31645	-5.94429	7.25212	-0.87099	6.42334	4.2102	-2.79156	-4.77051	-4.65196	-1.02936	-0.53769	-3.47845	7.24544	-0.59497	2.14411	-0.36411	1.74727	1.68662	-2.97869	-4.15132	-5.62458	2.7711	-0.7243	8.49868	-6.92158	3.95671	-1.58666	-11.0675	0.09624	-2.3611	12.90732	11.02042	8.66653	-11.09161
SIDM01017	0.84997	-3.66425	9.03688	2.32504	3.51872	-2.44597	7.35942	-2.15935	2.06048	8.73321	-1.09023	-1.63306	-5.94552	2.70542	0.40121	-3.09768	-0.48653	-5.99706	-2.74358	2.71103	2.25294	6.00715	-7.52122	2.64667	-9.72164	-4.17006	-4.34323	-3.29218	6.17995	2.80601	3.23565	2.85731	-1.00315	-6.69287	-5.96751	1.09985	0.9284	-4.64844	3.35086	1.77845	-0.14405	-5.58196	-0.92985	-4.21044	5.76226	5.71669	-1.6149	2.69545	0.36599
SIDM01018	7.07261	-0.94205	-6.16925	-10.12102	-0.00785	-6.94357	-6.56784	-4.27478	-3.19479	-6.5716	-3.81714	-9.68286	-11.94756	6.94825	-2.14639	-10.60621	2.36155	0.89504	8.47738	-5.45672	-3.23976	-8.83675	3.4379	4.77599	7.72634	-13.80473	-9.78094	5.07835	8.90916	2.09834	-1.37689	-3.47049	6.23554	7.83258	1.30939	-9.07329	11.93598	-4.27201	-1.74514	14.92231	-2.4857	0.21151	8.87859	5.88103	0.67669	5.96624	-4.41498	3.98158	0.21964
SIDM01019	-5.65131	-4.65291	3.78011	-2.01885	2.43916	-0.06721	2.99107	5.66468	-4.55333	3.56175	-2.30578	-1.06548	-5.70782	1.67043	1.77278	-3.5897	0.32173	-6.62254	9.91926	-2.31128	-0.11758	-9.68271	-0.87049	4.58951	-9.95578	4.01357	-3.81101	-7.33797	-1.7237	3.02955	0.85138	5.47531	-2.80841	9.64293	3.34572	-3.54358	-3.8415	2.31367	0.36557	0.70154	-2.26861	2.93914	-4.86581	2.87963	3.64862	-0.71457	2.89998	-4.74689	7.36168
SIDM01020	-9.07258	4.52271	3.25873	-6.50593	4.07186	6.97878	-0.59583	-9.24952	6.54064	13.48021	12.75142	5.37359	1.96436	4.55888	5.29907	-2.06003	-2.30585	-10.60883	3.94818	2.86968	-12.14863	0.82022	-0.86754	-2.14543	0.5297	2.76827	1.35351	-0.11032	0.47892	-7.54408	7.06164	2.81342	6.34241	-4.88789	2.24845	-0.79347	-9.6824	-5.41069	-0.48409	9.53594	6.42341	-4.05355	-5.20012	-10.37124	-7.63281	6.86008	6.3281	3.74431	4.09589
SIDM01021	2.35765	-1.4723	-4.39325	0.10343	-7.96704	2.20776	-0.62665	-1.14917	6.42229	1.2632	-5.86193	-5.96084	9.84022	-4.60586	-0.28412	5.99644	5.81664	-3.64785	1.82605	-2.87833	7.66406	3.01036	4.4928	-6.97914	-2.04639	9.69243	-2.84589	-5.7171	1.93605	-7.31141	-1.96213	7.95821	6.55697	-11.4211	3.85343	6.37729	-5.38962	7.08544	3.18895	-3.70528	2.19728	0.35963	1.50688	-1.25392	-5.14311	3.03198	-1.25673	4.52765	1.98632
SIDM01022	2.19736	-4.66864	4.49061	-10.06303	4.62902	1.09056	-13.40557	0.7923	-7.04434	-9.30316	3.30798	-0.0723	3.55163	7.51966	3.29277	-10.6441	-4.24144	-3.26161	1.19926	3.16162	1.61368	3.3727	-0.90131	5.31071	5.84291	6.27647	-2.93077	-9.89561	-2.50729	-7.35319	7.67187	12.09583	-3.86038	17.96877	14.45081	5.67663	-6.45738	8.68682	5.60516	5.64884	-1.06768	-2.06397	-8.84478	2.84026	-1.67487	-6.56955	-1.04468	1.75855	0.14725
SIDM01023	-5.33571	-4.92328	-0.17679	-3.09923	-1.4985	8.41867	-4.467	-1.0031	-6.75733	-5.72406	-2.89543	0.0154	0.83437	6.91619	5.59117	-5.1025	-4.62176	-8.95125	5.74128	11.01585	2.93885	-2.59759	-2.21165	6.49027	5.40085	7.67132	-13.3774	-4.30047	0.92524	-12.17357	9.63794	12.41207	-4.34615	1.82805	4.76318	0.12767	-5.59277	6.85451	6.94529	-0.48081	-7.58363	-1.80779	-3.0991	-0.40994	-3.66065	2.06167	-4.35466	-1.23492	-3.18374
SIDM01024	9.64118	-0.71913	-1.7433	-1.17109	-1.32799	-12.87651	9.79735	-11.4188	1.07544	-4.80535	-0.43723	1.79096	-0.44781	6.61372	10.34654	-5.54649	-2.44405	5.58301	2.31538	-11.00564	-2.85406	2.15792	0.72657	9.59213	-3.95175	-8.26819	-2.31829	-8.08104	20.4367	4.34863	-14.75875	-5.29012	4.71903	-8.23982	2.83554	0.28052	3.33976	-14.13392	2.25223	1.17945	-3.39222	-2.32105	-2.4916	-2.26367	-3.4332	-7.17971	1.55624	8.31922	4.08419
SIDM01025	5.959	1.42714	-10.08791	-1.98041	4.45941	-3.07974	-6.42318	5.83734	4.26686	-4.32943	2.05958	-2.62057	0.48541	5.73146	11.58907	-3.05975	2.60972	5.38486	0.13719	-4.95093	-6.13829	7.28345	2.44939	1.1493	5.12487	-3.53953	-1.97865	-15.88901	10.63149	0.37718	-2.28838	1.5115	2.94499	6.89649	4.65445	7.29597	-11.59908	2.4131	-2.278	-7.05077	-3.71068	-0.36115	-2.47893	-1.42124	0.35385	-2.34284	7.14168	0.10793	9.97247
SIDM01026	5.39221	-3.67581	-4.00159	0.97962	5.36841	-1.44425	7.81914	-3.99119	-8.75291	-1.16722	0.68695	-1.9946	4.09661	2.18767	7.81095	2.95764	-2.24392	2.90025	-4.78184	-2.65442	-1.02084	-0.75653	4.29223	6.43302	7.92187	1.71403	2.57205	-8.35709	-0.45308	-1.54977	-7.17316	-1.30021	-3.25564	4.36443	-7.57699	-2.03367	-9.72543	-4.39758	8.08423	-3.86241	-1.22062	-6.30717	9.24782	8.80777	9.95537	-7.69404	3.18736	-0.34127	9.32418
SIDM01027	6.5849	3.09396	-4.58167	-2.77539	-0.36732	-8.44515	-0.14221	-3.72745	4.81379	-0.9408	-4.05751	-2.98206	-1.8878	5.34289	7.65802	-4.21137	-1.81715	2.22404	3.08536	-2.94969	1.30644	4.8359	3.97853	5.40095	7.21481	0.16529	-4.04671	-4.02144	12.21195	-6.62709	-10.82614	-2.41415	-2.58835	-2.33619	-0.21998	2.14791	-4.53777	2.08861	1.82358	-10.40238	4.2523	-11.49527	-3.47733	2.40692	-6.704	-4.29846	4.28861	-3.27493	3.00297
SIDM01028	-1.25484	-6.37108	2.63659	-2.02312	0.4661	-4.29292	-4.87047	-7.25221	0.89726	5.96031	-0.31165	-0.81368	10.96691	0.37845	7.43961	1.05398	2.16073	-6.94792	4.83246	-8.2616	-0.71254	0.16194	0.20752	3.10541	6.06336	-4.21241	3.781	-11.24654	7.55244	-2.04752	4.34087	3.10152	-4.10901	-3.78564	-4.91201	4.48505	-16.25362	-0.96255	-0.83869	-6.6218	4.53137	-6.54146	-3.72159	6.11357	-2.19199	-1.94291	-3.95215	1.86361	12.76086
SIDM01029	6.63583	-8.03156	-2.01112	-3.92737	5.40003	0.00754	-5.71509	-6.46229	-8.03163	2.68516	-5.47672	-5.32585	6.19248	-1.77688	4.95271	0.68952	-5.0724	3.47972	-1.0372	7.91972	4.34678	1.74166	6.71629	-9.99104	9.28198	-7.89617	-5.04509	-4.64055	2.10581	-2.71975	-1.45045	-2.66332	11.30042	0.99331	-0.86236	-6.71612	-9.33219	3.65844	9.28621	4.37716	0.77772	-7.6465	-2.35039	0.88148	-12.46592	0.24485	5.146	1.82815	-6.5532
SIDM01030	5.76245	0.23623	7.32633	3.85214	9.87937	2.00873	-1.21126	-8.39191	-3.15721	2.67468	-0.28805	-4.82015	7.36168	-1.33343	11.44295	-5.06205	-5.48769	2.44021	6.14529	7.17369	1.04055	-0.05901	1.50167	4.69673	-4.24071	2.77282	-3.91308	-3.91393	9.69937	-9.05411	-2.24493	7.49416	-3.90698	-3.37332	-2.6765	-0.0039	-8.9844	1.90775	-0.47473	-8.5325	-0.752	-3.79357	4.68473	3.12481	-3.51948	-3.41937	2.003	-1.81105	-5.23511
SIDM01031	-1.68133	11.02552	-11.7592	-2.34434	2.16501	-2.02177	0.88287	-3.88636	-5.41142	6.24482	-0.44506	6.94015	3.23652	4.40149	4.64943	-4.69088	-6.86631	11.43555	-9.1073	-7.83836	-6.04496	-14.87852	4.90885	-1.91275	5.73389	-8.01338	2.66172	-23.03539	13.43078	-1.23108	-0.02358	-10.68069	4.64604	3.90366	6.51212	-6.07184	-5.7175	-11.47227	-4.37324	-1.7056	10.15434	6.3008	3.65475	-4.61715	-11.65375	1.5497	3.4066	-2.53869	1.49149
SIDM01032	11.04588	-3.08095	-2.37371	4.92308	11.69478	-11.79722	-6.34908	-14.00838	0.35395	2.9931	-5.04641	-11.52806	4.21697	2.43259	2.82958	-0.94237	-2.74917	0.21389	8.26196	-3.73208	-7.37469	5.03388	0.64606	3.85251	4.75939	-3.35833	-8.04774	-6.74012	11.78634	9.60981	-12.22901	3.63417	8.45484	0.43647	0.17557	2.17895	-6.42223	-8.54295	-6.11436	-6.91206	-4.35879	-0.99511	2.66	5.23946	2.78085	-4.50256	6.64994	-5.70124	2.13697
SIDM01033	0.9395	-0.40385	-4.26471	4.66036	6.41263	6.40611	-8.8048	-13.68989	0.495	2.25623	0.13144	-3.48574	7.76517	2.69703	-3.28127	-12.0659	-5.50709	4.46909	2.31637	4.90267	2.83126	5.67659	9.4444	-1.69447	5.14753	6.16195	-0.07034	-4.10679	-5.65267	1.46825	-1.16163	5.71326	-3.55747	-1.43861	-7.00571	-1.08298	-7.53072	9.25778	3.22527	-5.94808	6.62467	-7.83603	-10.24451	-3.97333	-6.67411	4.44226	4.39742	0.23833	-11.56054
SIDM01034	-6.00893	2.50824	-0.29974	5.30802	8.3296	5.11189	-5.56328	-4.35146	-9.80737	-1.63278	4.55534	6.31316	-9.63799	12.42634	1.28719	-6.47801	3.84712	7.28941	-7.58963	5.90125	6.07431	4.39911	2.34647	-2.27598	-3.30485	-1.15884	0.53132	-4.6473	2.74234	1.32316	-6.83664	2.29775	3.33254	4.55912	-6.22533	4.83578	4.80662	-10.75109	7.24501	2.69483	8.37038	5.2809	-7.95546	7.73331	-2.10212	-2.68389	9.8608	0.56817	0.36176
SIDM01036	0.07407	-3.38916	-0.25296	-16.55025	6.30405	9.52872	1.38511	2.57467	-9.77165	15.76754	9.85442	2.12874	3.82227	-1.25406	0.08956	0.89897	-4.90984	-3.28207	-9.96904	7.45858	3.49346	-4.14124	-14.42105	-6.07495	1.60926	2.88454	-14.70076	3.69652	5.61906	-10.6872	11.98321	14.96657	-11.20296	4.13178	-10.27438	-2.3705	-0.52828	6.83599	13.12346	-8.38832	-7.31817	-0.81172	-1.41519	3.01238	3.29949	-2.91773	1.31886	9.94761	-0.01589
SIDM01037	8.88289	3.02834	-1.98939	6.82625	-6.2228	3.7331	-2.72413	0.81511	-1.64846	1.31464	-1.65694	0.80639	1.2109	1.28474	-3.38908	-5.86428	3.49086	3.77582	4.34745	0.10473	4.68152	3.62773	2.01857	3.37256	2.57195	3.01166	1.163	-6.33271	6.40036	1.5255	1.36166	-1.04114	-4.48651	-2.3312	-5.64087	-4.24764	4.34756	7.33634	-0.36992	-5.52821	7.11159	-5.79799	-4.1899	-5.22437	-2.56283	7.1653	-5.21278	7.17593	9.32729
SIDM01038	-2.12682	2.7358	3.1093	1.56732	3.47235	10.97572	4.03627	-9.61555	-3.36891	2.88239	4.23156	7.0325	-14.36574	0.06521	-11.58954	-8.42282	4.22867	-1.70336	-3.36092	3.5953	-3.88229	1.55569	8.5152	-2.12067	2.86451	0.28592	-8.28963	3.37049	1.32774	-2.61512	0.79123	5.99927	5.03317	8.73845	1.9607	5.19188	5.42311	2.84657	6.03744	-3.05464	3.35083	-0.46327	-4.82261	-3.35375	5.63261	2.14096	8.10373	-8.67437	-3.25528
SIDM01039	0.31584	11.48946	21.93917	-3.6083	-5.05372	25.80899	0.59484	-12.52757	-6.11379	-12.91251	14.75271	-6.30596	11.84863	1.06783	8.30411	5.99224	8.70399	2.9616	-0.08845	-4.34687	-8.95691	8.56582	7.13386	1.88236	-4.38673	2.62052	-0.34657	-20.08376	10.97826	-8.23411	-2.98644	-16.78907	5.48746	-10.70959	6.17356	-20.62397	-9.87171	5.71694	-4.09004	5.92349	0.68384	4.90828	-4.63415	-6.89303	2.03175	-2.79357	0.16996	5.31978	4.10084
SIDM01040	4.70762	0.97536	6.87781	-11.50187	3.44954	-9.5998	3.18243	7.2256	-2.14512	-5.93466	-2.64459	-6.0228	-9.14284	-2.72982	0.78139	-2.79643	1.90146	1.5262	7.0217	4.27993	3.46113	5.88223	-2.59023	0.38834	-2.09137	1.30119	3.85337	10.2345	2.26227	-3.59959	-5.43815	3.27766	0.8509	2.7139	-5.19636	1.35697	0.33018	-0.14736	-3.36678	2.40223	3.91962	-8.16375	-1.66057	-0.77749	-3.44767	-17.18213	2.24063	-6.90298	15.61483
SIDM01041	-8.13331	-9.4853	-2.02756	0.72345	5.82974	3.57637	-1.42409	6.50957	7.24225	-7.67636	0.91771	-4.15325	4.99442	3.14844	4.0211	4.09589	-1.75504	8.58573	-14.48324	6.87978	1.75997	-2.83939	-1.77096	-2.94572	-1.77643	0.58153	-0.40065	-9.68666	3.91183	-0.0334	-6.2383	-5.41772	4.55931	-6.96854	6.61069	7.17975	5.84433	-4.2008	6.98102	-2.07937	-0.31992	-6.32938	6.36751	-9.39202	-6.8947	-3.46211	7.47779	-0.5504	-1.23306
SIDM01042	-6.36551	-12.87872	11.77358	-0.66783	9.30585	3.94194	-5.74285	-18.67107	-5.49643	-6.04523	10.4469	2.45803	1.11523	-13.80809	11.47214	0.41594	-6.20433	-3.07953	-4.83523	-10.38449	-1.39305	-7.0821	13.0343	1.5554	-4.23794	-7.41018	-0.89924	7.36284	2.2995	1.12228	-2.48757	0.75955	0.90853	-2.17582	-10.96858	3.13897	1.79908	-3.02622	0.41706	2.62788	7.66577	3.51857	-8.01176	-1.70373	-0.68932	-5.13995	-2.30812	-1.58478	4.20492
SIDM01043	-2.36839	-8.23639	6.56021	1.24733	0.39022	0.2051	4.00797	7.86872	-7.83594	-3.4651	2.95417	-0.58708	-2.88534	11.6181	2.45414	0.424	-5.18623	6.90465	4.91738	5.31101	7.40155	-7.17008	-2.13723	-8.12638	3.08112	-4.26656	-0.5559	2.93891	-1.37438	-5.92923	3.4999	3.52718	-3.43896	0.8075	6.62032	-5.61084	-2.35156	5.98621	3.71308	-6.67694	2.22528	2.8851	-8.02429	-3.58978	-7.32586	-1.98175	-3.73153	-3.0596	1.05761
SIDM01044	3.8371	-0.08804	4.02318	15.00798	0.1384	2.96083	6.81148	4.55572	-8.91494	5.53074	-4.34677	-11.48501	4.4094	-2.23693	1.86508	-9.99519	-1.47571	4.28437	-6.6281	1.09361	-0.18741	-5.43736	-4.49444	-5.99043	-2.7302	-5.10304	-2.99278	-0.02716	10.9491	-0.72014	-4.40592	-0.43297	3.22893	-9.51537	1.35464	6.54756	3.094	-12.17617	0.16511	-16.58974	-0.64541	-3.65003	-1.40296	-4.20576	-4.46341	2.48803	-6.09486	-5.51754	0.8818
[truncated: 593 more rows]
[truncated: 151 more columns]
