# Supplementary material for: Synthetic augmentation of cancer cell line multi-omic datasets using unsupervised deep learning
Source: Nat Commun. 2024 Nov 29;15:10390. doi: 10.1038/s41467-024-54771-4 (PMC11607321; doi:10.1038/s41467-024-54771-4)
Supplement: Supplementary file 6 — Supplementary Data 4 [file 41467_2024_54771_MOESM6_ESM.xlsx]

## Sheet: proteomics
GeneSymbol	mask
AAAS	TRUE
AACS	TRUE
AAGAB	TRUE
AAK1	TRUE
AAMDC	TRUE
AAMP	TRUE
AARS1	TRUE
AARS2	TRUE
AARSD1	TRUE
AASDHPPT	TRUE
AASS	TRUE
AATF	TRUE
ABAT	TRUE
ABCB10	TRUE
ABCB6	TRUE
ABCB7	TRUE
ABCC1	TRUE
ABCC3	TRUE
ABCC4	TRUE
ABCD1	TRUE
ABCD3	TRUE
ABCE1	TRUE
ABCF1	TRUE
ABCF2	TRUE
ABCF3	TRUE
ABHD10	TRUE
ABHD11	TRUE
ABHD12	TRUE
ABHD14B	TRUE
ABHD16A	TRUE
ABI1	TRUE
ABI2	TRUE
ABLIM1	TRUE
ABLIM3	TRUE
ABRACL	TRUE
ABRAXAS2	TRUE
ABT1	TRUE
ACAA1	TRUE
ACAA2	TRUE
ACACA	TRUE
ACAD10	TRUE
ACAD8	TRUE
ACAD9	TRUE
ACADM	TRUE
ACADS	TRUE
ACADSB	TRUE
ACADVL	TRUE
ACAP2	TRUE
ACAT1	TRUE
ACAT2	TRUE
ACBD3	TRUE
ACBD5	TRUE
ACBD6	TRUE
ACIN1	TRUE
ACLY	TRUE
ACO1	TRUE
ACO2	TRUE
ACOT13	TRUE
ACOT7	TRUE
ACOT8	TRUE
ACOT9	TRUE
ACOX1	TRUE
ACP1	TRUE
ACP2	TRUE
ACP6	TRUE
ACSF2	TRUE
ACSF3	TRUE
ACSL1	TRUE
ACSL3	TRUE
ACSL4	TRUE
ACSL5	TRUE
ACSS1	TRUE
ACTBL2	TRUE
ACTL6A	TRUE
ACTN1	TRUE
ACTN4	TRUE
ACTR10	TRUE
ACTR1A	TRUE
ACTR1B	TRUE
ACTR2	TRUE
ACTR3	TRUE
ACY1	TRUE
ACYP1	TRUE
ACYP2	TRUE
ADA	TRUE
ADAM10	TRUE
ADAM15	TRUE
ADAM17	TRUE
ADAM9	TRUE
ADAR	TRUE
ADD1	TRUE
ADD2	TRUE
ADD3	TRUE
ADGRE5	TRUE
ADGRG1	TRUE
ADGRL2	TRUE
ADH5	TRUE
ADI1	TRUE
ADIRF	TRUE
ADK	TRUE
ADNP	TRUE
ADO	TRUE
ADPGK	TRUE
ADPRS	TRUE
ADRM1	TRUE
ADSL	TRUE
ADSS2	TRUE
AFAP1	TRUE
AFDN	TRUE
AFG3L2	TRUE
AGA	TRUE
AGAP3	TRUE
AGFG1	TRUE
AGK	TRUE
AGL	TRUE
AGPAT1	TRUE
AGPS	TRUE
AGR2	TRUE
AGRN	TRUE
AGTRAP	TRUE
AHCTF1	TRUE
AHCY	TRUE
AHCYL1	TRUE
AHDC1	TRUE
AHNAK	TRUE
AHNAK2	TRUE
AHSA1	TRUE
AHSG	TRUE
AIDA	TRUE
AIF1L	TRUE
AIFM1	TRUE
AIMP1	TRUE
AIMP2	TRUE
AIP	TRUE
AK1	TRUE
AK2	TRUE
AK3	TRUE
AK4	TRUE
AK6	TRUE
AKAP1	TRUE
AKAP12	TRUE
AKAP13	TRUE
AKAP17A	TRUE
AKAP2	TRUE
AKAP8	TRUE
AKAP8L	TRUE
AKAP9	TRUE
AKR1A1	TRUE
AKR1B1	TRUE
AKR1B10	TRUE
AKR1C3	TRUE
AKR7A2	TRUE
AKT1S1	TRUE
ALAD	TRUE
ALB	TRUE
ALCAM	TRUE
ALDH16A1	TRUE
ALDH18A1	TRUE
ALDH1A1	TRUE
ALDH1A3	TRUE
ALDH1B1	TRUE
ALDH1L2	TRUE
ALDH2	TRUE
ALDH3A1	TRUE
ALDH3A2	TRUE
ALDH3B1	TRUE
ALDH4A1	TRUE
ALDH5A1	TRUE
ALDH6A1	TRUE
ALDH7A1	TRUE
ALDH9A1	TRUE
ALDOA	TRUE
ALDOC	TRUE
ALG1	TRUE
ALG13	TRUE
ALG2	TRUE
ALG5	TRUE
ALKBH5	TRUE
ALYREF	TRUE
AMACR	TRUE
AMDHD2	TRUE
AMFR	TRUE
AMPD2	TRUE
ANAPC5	TRUE
ANAPC7	TRUE
ANK2	TRUE
ANK3	TRUE
ANKFY1	TRUE
ANKHD1	TRUE
ANKLE2	TRUE
ANKMY2	TRUE
ANKRD13A	TRUE
ANKRD17	TRUE
ANKRD22	TRUE
ANKZF1	TRUE
ANLN	TRUE
ANO6	TRUE
ANP32A	TRUE
ANP32B	TRUE
ANP32E	TRUE
ANPEP	TRUE
ANTXR1	TRUE
ANTXR2	TRUE
ANXA1	TRUE
ANXA11	TRUE
ANXA2	TRUE
ANXA3	TRUE
ANXA4	TRUE
ANXA5	TRUE
ANXA6	TRUE
ANXA7	TRUE
ANXA9	TRUE
AP1B1	TRUE
AP1G1	TRUE
AP1G2	TRUE
AP1M1	TRUE
AP1M2	TRUE
AP1S1	TRUE
AP1S2	TRUE
AP2A1	TRUE
AP2A2	TRUE
AP2B1	TRUE
AP2M1	TRUE
AP2S1	TRUE
AP3B1	TRUE
AP3D1	TRUE
AP3M1	TRUE
AP3S1	TRUE
AP3S2	TRUE
APBB1IP	TRUE
APEH	TRUE
APEX1	TRUE
API5	TRUE
APIP	TRUE
APLP2	TRUE
APMAP	TRUE
APOB	TRUE
APOE	TRUE
APOL2	TRUE
APOO	TRUE
APOOL	TRUE
APP	TRUE
APPL1	TRUE
APPL2	TRUE
APRT	TRUE
AQR	TRUE
ARAP1	TRUE
ARCN1	TRUE
ARF4	TRUE
ARF5	TRUE
ARF6	TRUE
ARFGAP1	TRUE
ARFGAP2	TRUE
ARFGAP3	TRUE
ARFGEF1	TRUE
ARFIP1	TRUE
ARFIP2	TRUE
ARG2	TRUE
ARGLU1	TRUE
ARHGAP1	TRUE
ARHGAP12	TRUE
ARHGAP17	TRUE
ARHGAP18	TRUE
ARHGAP29	TRUE
ARHGAP35	TRUE
ARHGAP4	TRUE
ARHGAP45	TRUE
ARHGDIA	TRUE
ARHGDIB	TRUE
ARHGEF1	TRUE
ARHGEF12	TRUE
ARHGEF16	TRUE
ARHGEF2	TRUE
ARHGEF6	TRUE
ARHGEF7	TRUE
ARID1A	TRUE
ARID1B	TRUE
ARID2	TRUE
ARID3A	TRUE
ARID3B	TRUE
ARIH1	TRUE
ARIH2	TRUE
ARL1	TRUE
ARL15	TRUE
ARL2	TRUE
ARL2BP	TRUE
ARL3	TRUE
ARL6IP1	TRUE
ARL6IP4	TRUE
ARL6IP5	TRUE
ARL8B	TRUE
ARMC1	TRUE
ARMC10	TRUE
ARMC6	TRUE
ARMC8	TRUE
ARMCX2	TRUE
ARMCX3	TRUE
ARMCX4	TRUE
ARPC1A	TRUE
ARPC1B	TRUE
ARPC2	TRUE
ARPC3	TRUE
ARPC4	TRUE
ARPC5	TRUE
ARPC5L	TRUE
ARPP19	TRUE
ARRB1	TRUE
ARSA	TRUE
ARSB	TRUE
ARVCF	TRUE
ASAH1	TRUE
ASAP1	TRUE
ASCC2	TRUE
ASCC3	TRUE
ASDURF	TRUE
ASF1A	TRUE
ASF1B	TRUE
ASH2L	TRUE
ASL	TRUE
ASMTL	TRUE
ASNS	TRUE
ASPH	TRUE
ASPSCR1	TRUE
ASRGL1	TRUE
ASS1	TRUE
ATAD1	TRUE
ATAD2	TRUE
ATAD3A	TRUE
ATAD3B	TRUE
ATF2	TRUE
ATF7IP	TRUE
ATG3	TRUE
ATG5	TRUE
ATG9A	TRUE
ATIC	TRUE
ATL2	TRUE
ATL3	TRUE
ATOX1	TRUE
ATP11A	TRUE
ATP11C	TRUE
ATP13A1	TRUE
ATP1A1	TRUE
ATP1A3	TRUE
ATP1B1	TRUE
ATP1B3	TRUE
ATP2A2	TRUE
ATP2A3	TRUE
ATP2B1	TRUE
ATP2B4	TRUE
ATP2C1	TRUE
ATP5F1A	TRUE
ATP5F1B	TRUE
ATP5F1C	TRUE
ATP5F1D	TRUE
ATP5IF1	TRUE
ATP5ME	TRUE
ATP5MF	TRUE
ATP5MG	TRUE
ATP5MPL	TRUE
ATP5PB	TRUE
ATP5PD	TRUE
ATP5PF	TRUE
ATP5PO	TRUE
ATP6AP1	TRUE
ATP6AP2	TRUE
ATP6V0A1	TRUE
ATP6V0A2	TRUE
ATP6V0D1	TRUE
ATP6V1A	TRUE
ATP6V1B2	TRUE
ATP6V1C1	TRUE
ATP6V1D	TRUE
ATP6V1E1	TRUE
ATP6V1F	TRUE
ATP6V1G1	TRUE
ATP6V1H	TRUE
ATP7A	TRUE
ATPAF1	TRUE
ATPAF2	TRUE
ATRN	TRUE
ATRX	TRUE
ATXN10	TRUE
ATXN2	TRUE
ATXN2L	TRUE
ATXN3	TRUE
AUH	TRUE
AUP1	TRUE
AURKA	TRUE
AURKAIP1	TRUE
AURKB	TRUE
AVEN	TRUE
AVL9	TRUE
AXL	TRUE
B2M	TRUE
B3GAT3	TRUE
B4GALT1	TRUE
B4GAT1	TRUE
BABAM1	TRUE
BABAM2	TRUE
BAD	TRUE
BAG1	TRUE
BAG2	TRUE
BAG3	TRUE
BAG4	TRUE
BAG5	TRUE
BAG6	TRUE
BAIAP2	TRUE
BAIAP2L1	TRUE
BAK1	TRUE
BANF1	TRUE
BAP18	TRUE
BASP1	TRUE
BAX	TRUE
BAZ1A	TRUE
BAZ1B	TRUE
BAZ2A	TRUE
BCAM	TRUE
BCAP29	TRUE
BCAP31	TRUE
BCAR1	TRUE
BCAS2	TRUE
BCAT1	TRUE
BCAT2	TRUE
BCCIP	TRUE
BCKDHA	TRUE
BCKDHB	TRUE
BCKDK	TRUE
BCL10	TRUE
BCL2L1	TRUE
BCL2L13	TRUE
BCL7C	TRUE
BCLAF1	TRUE
BCR	TRUE
BCS1L	TRUE
BDH1	TRUE
BDH2	TRUE
BET1	TRUE
BET1L	TRUE
BICD2	TRUE
BID	TRUE
BIN1	TRUE
BIRC5	TRUE
BIRC6	TRUE
BLM	TRUE
BLMH	TRUE
BLOC1S1	TRUE
BLOC1S3	TRUE
BLVRA	TRUE
BLVRB	TRUE
BMP2K	TRUE
BMS1	TRUE
BNIP1	TRUE
BOD1L1	TRUE
BOLA1	TRUE
BOLA2	TRUE
BOP1	TRUE
BORCS5	TRUE
BORCS6	TRUE
BORCS7	TRUE
BPGM	TRUE
BPHL	TRUE
BPNT1	TRUE
BPNT2	TRUE
BPTF	TRUE
BRAT1	TRUE
BRCC3	TRUE
BRD1	TRUE
BRD2	TRUE
BRD3	TRUE
BRD4	TRUE
BRD7	TRUE
BRD8	TRUE
BRI3BP	TRUE
BRIX1	TRUE
BRK1	TRUE
BROX	TRUE
BSDC1	TRUE
BSG	TRUE
BST2	TRUE
BTAF1	TRUE
BTF3	TRUE
BTF3L4	TRUE
BUB1B	TRUE
BUB3	TRUE
BUD13	TRUE
BUD23	TRUE
BUD31	TRUE
BYSL	TRUE
BZW1	TRUE
BZW2	TRUE
C11orf54	TRUE
C11orf68	TRUE
C11orf98	TRUE
C12orf57	TRUE
C17orf75	TRUE
C18orf25	TRUE
C19orf25	TRUE
C19orf47	TRUE
C19orf53	TRUE
C1D	TRUE
C1QBP	TRUE
C1orf122	TRUE
C1orf131	TRUE
C1orf174	TRUE
C1orf198	TRUE
C20orf27	TRUE
C2CD5	TRUE
C2orf49	TRUE
C3	TRUE
C5orf22	TRUE
C5orf24	TRUE
C7orf50	TRUE
C8orf33	TRUE
C8orf82	TRUE
C9orf64	TRUE
C9orf78	TRUE
CA2	TRUE
CA8	TRUE
CAAP1	TRUE
CAB39	TRUE
CACNA2D1	TRUE
CACYBP	TRUE
CAD	TRUE
CADM1	TRUE
CADM4	TRUE
CALD1	TRUE
CALR	TRUE
CALU	TRUE
CAMK2D	TRUE
CAMK2G	TRUE
CAMSAP2	TRUE
CAMSAP3	TRUE
CAND1	TRUE
CANT1	TRUE
CANX	TRUE
CAP1	TRUE
CAP2	TRUE
CAPG	TRUE
CAPN1	TRUE
CAPN2	TRUE
CAPNS1	TRUE
CAPRIN1	TRUE
CAPZA1	TRUE
CAPZA2	TRUE
CAPZB	TRUE
CARD19	TRUE
CARHSP1	TRUE
CARM1	TRUE
CARMIL1	TRUE
CARMIL2	TRUE
CARS1	TRUE
CARS2	TRUE
CASK	TRUE
CASP1	TRUE
CASP2	TRUE
CASP3	TRUE
CASP6	TRUE
CASP7	TRUE
CASP8	TRUE
CAST	TRUE
CAT	TRUE
CAV1	TRUE
CAV2	TRUE
CAVIN1	TRUE
CAVIN2	TRUE
CAVIN3	TRUE
CBFB	TRUE
CBL	TRUE
CBLL1	TRUE
CBR1	TRUE
CBR3	TRUE
CBR4	TRUE
CBX1	TRUE
CBX2	TRUE
CBX3	TRUE
CBX5	TRUE
CBX8	TRUE
CC2D1A	TRUE
CC2D1B	TRUE
CCAR1	TRUE
CCAR2	TRUE
CCDC115	TRUE
CCDC12	TRUE
CCDC124	TRUE
CCDC134	TRUE
CCDC137	TRUE
CCDC167	TRUE
CCDC22	TRUE
CCDC43	TRUE
CCDC47	TRUE
CCDC50	TRUE
CCDC51	TRUE
CCDC59	TRUE
CCDC6	TRUE
CCDC71L	TRUE
CCDC86	TRUE
CCDC88A	TRUE
CCDC9	TRUE
CCDC90B	TRUE
CCDC93	TRUE
CCDC97	TRUE
CCDC9B	TRUE
CCN1	TRUE
CCNA2	TRUE
CCNB1	TRUE
CCNB2	TRUE
CCNK	TRUE
CCS	TRUE
CCT2	TRUE
CCT3	TRUE
CCT4	TRUE
CCT5	TRUE
CCT6A	TRUE
CCT6B	TRUE
CCT7	TRUE
CCT8	TRUE
CD109	TRUE
CD151	TRUE
CD276	TRUE
CD2AP	TRUE
CD2BP2	TRUE
CD320	TRUE
CD44	TRUE
CD46	TRUE
CD47	TRUE
CD58	TRUE
CD59	TRUE
CD70	TRUE
CD74	TRUE
CD81	TRUE
CD9	TRUE
CD99	TRUE
CD99L2	TRUE
CDC123	TRUE
CDC23	TRUE
CDC27	TRUE
CDC34	TRUE
CDC37	TRUE
CDC40	TRUE
CDC42	TRUE
CDC42BPB	TRUE
CDC42EP1	TRUE
CDC42EP4	TRUE
CDC5L	TRUE
CDC73	TRUE
CDCA2	TRUE
CDCA3	TRUE
CDCA5	TRUE
CDCA7L	TRUE
CDCA8	TRUE
CDCP1	TRUE
CDH1	TRUE
CDH13	TRUE
CDH2	TRUE
CDH3	TRUE
CDK1	TRUE
CDK12	TRUE
CDK2	TRUE
CDK4	TRUE
CDK5	TRUE
CDK5RAP1	TRUE
CDK5RAP3	TRUE
CDK6	TRUE
CDK9	TRUE
CDKAL1	TRUE
CDKN2A	TRUE
CDKN2AIP	TRUE
CDKN2C	TRUE
CDS2	TRUE
CDV3	TRUE
CEBPB	TRUE
CEBPZ	TRUE
CELF1	TRUE
CELF2	TRUE
CEMIP2	TRUE
CENPB	TRUE
CENPC	TRUE
CENPF	TRUE
CENPH	TRUE
CENPV	TRUE
CENPX	TRUE
CEP131	TRUE
CEP170	TRUE
CEP290	TRUE
CEP41	TRUE
CEP43	TRUE
CEP44	TRUE
CEP97	TRUE
CERS2	TRUE
CERT1	TRUE
CFAP20	TRUE
CFAP298	TRUE
CFDP1	TRUE
CFL1	TRUE
CFL2	TRUE
CGAS	TRUE
CGGBP1	TRUE
CGN	TRUE
CHAF1A	TRUE
CHAF1B	TRUE
CHAMP1	TRUE
CHCHD1	TRUE
CHCHD3	TRUE
CHCHD6	TRUE
CHD1	TRUE
CHD1L	TRUE
CHD2	TRUE
CHD3	TRUE
CHD4	TRUE
CHD7	TRUE
CHD8	TRUE
CHDH	TRUE
CHERP	TRUE
CHID1	TRUE
CHMP1A	TRUE
CHMP1B	TRUE
CHMP2A	TRUE
CHMP2B	TRUE
CHMP3	TRUE
CHMP4A	TRUE
CHMP4B	TRUE
CHMP5	TRUE
CHMP6	TRUE
CHMP7	TRUE
CHORDC1	TRUE
CHP1	TRUE
CHRAC1	TRUE
CHST14	TRUE
CHTOP	TRUE
CIAO1	TRUE
CIAO2A	TRUE
CIAO2B	TRUE
CIAPIN1	TRUE
CIB1	TRUE
CIP2A	TRUE
CIRBP	TRUE
CISD1	TRUE
CISD2	TRUE
CIT	TRUE
CIZ1	TRUE
CKAP2	TRUE
CKAP4	TRUE
CKAP5	TRUE
CKB	TRUE
CKMT1A	TRUE
CKS1B	TRUE
CLASP1	TRUE
CLASP2	TRUE
CLCC1	TRUE
CLCN7	TRUE
CLDN3	TRUE
CLGN	TRUE
CLIC1	TRUE
CLIC4	TRUE
CLINT1	TRUE
CLIP1	TRUE
CLIP2	TRUE
CLMN	TRUE
CLN5	TRUE
CLN6	TRUE
CLNS1A	TRUE
CLPB	TRUE
CLPP	TRUE
CLPTM1	TRUE
CLPTM1L	TRUE
CLPX	TRUE
CLTA	TRUE
CLTB	TRUE
CLTC	TRUE
CLTCL1	TRUE
CLU	TRUE
CLUH	TRUE
CLYBL	TRUE
CMAS	TRUE
CMBL	TRUE
CMPK1	TRUE
CMSS1	TRUE
CMTR1	TRUE
CNBP	TRUE
CNDP2	TRUE
CNN2	TRUE
CNN3	TRUE
CNNM3	TRUE
CNNM4	TRUE
CNOT1	TRUE
CNOT10	TRUE
CNOT2	TRUE
CNOT3	TRUE
CNOT7	TRUE
CNOT9	TRUE
CNP	TRUE
CNPY2	TRUE
CNPY3	TRUE
CNPY4	TRUE
CNST	TRUE
CNTN1	TRUE
CNTNAP1	TRUE
COA3	TRUE
COA4	TRUE
COA6	TRUE
COA7	TRUE
COASY	TRUE
COG1	TRUE
COG2	TRUE
COG4	TRUE
COG5	TRUE
COG6	TRUE
COG8	TRUE
COIL	TRUE
COL12A1	TRUE
COL17A1	TRUE
COL18A1	TRUE
COL1A1	TRUE
COL1A2	TRUE
COL4A1	TRUE
COL4A2	TRUE
COL5A1	TRUE
COL5A2	TRUE
COL6A1	TRUE
COL6A2	TRUE
COL6A3	TRUE
COL7A1	TRUE
COLGALT1	TRUE
COMMD2	TRUE
COMMD3	TRUE
COMMD4	TRUE
COMMD6	TRUE
COMMD8	TRUE
COMMD9	TRUE
COMT	TRUE
COMTD1	TRUE
COPA	TRUE
COPB1	TRUE
COPB2	TRUE
COPE	TRUE
COPG1	TRUE
COPG2	TRUE
COPS2	TRUE
COPS3	TRUE
COPS4	TRUE
COPS5	TRUE
COPS6	TRUE
COPS7A	TRUE
COPS7B	TRUE
COPS8	TRUE
COPZ1	TRUE
COQ3	TRUE
COQ5	TRUE
COQ6	TRUE
COQ7	TRUE
COQ8A	TRUE
COQ8B	TRUE
COQ9	TRUE
CORO1A	TRUE
CORO1B	TRUE
CORO1C	TRUE
CORO2A	TRUE
CORO7	TRUE
COTL1	TRUE
COX16	TRUE
COX19	TRUE
COX20	TRUE
COX4I1	TRUE
COX5A	TRUE
COX5B	TRUE
COX6A1	TRUE
COX6B1	TRUE
COX6C	TRUE
COX7A2	TRUE
COX7A2L	TRUE
COX7C	TRUE
CPA4	TRUE
CPD	TRUE
CPM	TRUE
CPNE1	TRUE
CPNE2	TRUE
CPNE3	TRUE
CPNE8	TRUE
CPOX	TRUE
CPPED1	TRUE
CPQ	TRUE
CPS1	TRUE
CPSF1	TRUE
CPSF2	TRUE
CPSF3	TRUE
CPSF4	TRUE
CPSF6	TRUE
CPSF7	TRUE
CPT1A	TRUE
CPT2	TRUE
CPVL	TRUE
CRABP2	TRUE
CRAT	TRUE
CREB1	TRUE
CRIP1	TRUE
CRIP2	TRUE
CRIPT	TRUE
CRK	TRUE
CRKL	TRUE
CRLF3	TRUE
CRMP1	TRUE
CRNKL1	TRUE
CROCC	TRUE
CRTAP	TRUE
CRTC2	TRUE
CRYBG1	TRUE
CRYZ	TRUE
CRYZL1	TRUE
CS	TRUE
CSDE1	TRUE
CSE1L	TRUE
CSK	TRUE
CSNK1A1	TRUE
CSNK1E	TRUE
CSNK2A2	TRUE
CSNK2B	TRUE
CSPG4	TRUE
CSRP1	TRUE
CSRP2	TRUE
CST3	TRUE
CSTA	TRUE
CSTB	TRUE
CSTF1	TRUE
CSTF2	TRUE
CSTF2T	TRUE
CSTF3	TRUE
CTBP1	TRUE
CTBP2	TRUE
CTCF	TRUE
CTDP1	TRUE
CTDSPL2	TRUE
CTH	TRUE
CTHRC1	TRUE
CTNNA1	TRUE
CTNNB1	TRUE
CTNNBL1	TRUE
CTNND1	TRUE
CTPS1	TRUE
CTPS2	TRUE
CTR9	TRUE
CTSA	TRUE
CTSB	TRUE
CTSC	TRUE
CTSD	TRUE
CTSH	TRUE
CTSL	TRUE
CTSS	TRUE
CTSZ	TRUE
CTTN	TRUE
CUL1	TRUE
CUL2	TRUE
CUL3	TRUE
CUL4A	TRUE
CUL4B	TRUE
CUL5	TRUE
CUSTOS	TRUE
CUTA	TRUE
CUTC	TRUE
CUX1	TRUE
CWC15	TRUE
CWC22	TRUE
CWC27	TRUE
CWF19L1	TRUE
CXADR	TRUE
CXXC1	TRUE
CXorf38	TRUE
CYB5A	TRUE
CYB5B	TRUE
CYB5R1	TRUE
CYB5R3	TRUE
CYBRD1	TRUE
CYC1	TRUE
CYCS	TRUE
CYFIP1	TRUE
CYP27A1	TRUE
CYP2S1	TRUE
CYP51A1	TRUE
CYRIB	TRUE
CZIB	TRUE
D2HGDH	TRUE
DAB2	TRUE
DAD1	TRUE
DAG1	TRUE
DAGLB	TRUE
DAP3	TRUE
DARS1	TRUE
DARS2	TRUE
DAXX	TRUE
DAZAP1	TRUE
DBI	TRUE
DBN1	TRUE
DBNL	TRUE
DBR1	TRUE
DBT	TRUE
DCAF1	TRUE
DCAF13	TRUE
DCAF16	TRUE
DCAF7	TRUE
DCAF8	TRUE
DCAKD	TRUE
DCBLD2	TRUE
DCK	TRUE
DCLK1	TRUE
DCP1A	TRUE
DCPS	TRUE
DCTD	TRUE
DCTN1	TRUE
DCTN2	TRUE
DCTN3	TRUE
DCTN4	TRUE
DCTPP1	TRUE
DCUN1D1	TRUE
DCUN1D5	TRUE
DCXR	TRUE
DDAH1	TRUE
DDAH2	TRUE
DDB1	TRUE
DDB2	TRUE
DDI2	TRUE
DDOST	TRUE
DDR1	TRUE
DDRGK1	TRUE
DDT	TRUE
DDX1	TRUE
DDX10	TRUE
DDX17	TRUE
DDX18	TRUE
DDX20	TRUE
DDX21	TRUE
DDX23	TRUE
DDX24	TRUE
DDX27	TRUE
DDX28	TRUE
DDX31	TRUE
DDX39A	TRUE
DDX39B	TRUE
DDX3X	TRUE
DDX3Y	TRUE
DDX41	TRUE
DDX42	TRUE
DDX46	TRUE
DDX47	TRUE
DDX49	TRUE
DDX5	TRUE
DDX50	TRUE
DDX51	TRUE
DDX52	TRUE
DDX54	TRUE
DDX55	TRUE
DDX56	TRUE
DDX6	TRUE
DDX60	TRUE
DECR1	TRUE
DECR2	TRUE
DEF6	TRUE
DEK	TRUE
DENND4C	TRUE
DENR	TRUE
DERA	TRUE
DERL1	TRUE
DERPC	TRUE
DFFA	TRUE
DGKA	TRUE
DGLUCY	TRUE
DHCR24	TRUE
DHCR7	TRUE
DHFR	TRUE
DHODH	TRUE
DHPS	TRUE
DHRS1	TRUE
DHRS11	TRUE
DHRS2	TRUE
DHRS4	TRUE
DHRS7	TRUE
DHRS7B	TRUE
DHTKD1	TRUE
DHX15	TRUE
DHX16	TRUE
DHX29	TRUE
DHX30	TRUE
DHX33	TRUE
DHX36	TRUE
DHX37	TRUE
DHX38	TRUE
DHX8	TRUE
DHX9	TRUE
DIABLO	TRUE
DIAPH1	TRUE
DIAPH2	TRUE
DIDO1	TRUE
DIMT1	TRUE
DIP2B	TRUE
DIS3	TRUE
DKC1	TRUE
DLAT	TRUE
DLD	TRUE
DLG1	TRUE
DLG3	TRUE
DLGAP4	TRUE
DLGAP5	TRUE
DLST	TRUE
DMAC2	TRUE
DMAC2L	TRUE
DMAP1	TRUE
DNAAF5	TRUE
DNAJA1	TRUE
DNAJA2	TRUE
DNAJA3	TRUE
DNAJB1	TRUE
DNAJB11	TRUE
DNAJB12	TRUE
DNAJB2	TRUE
DNAJB4	TRUE
DNAJB6	TRUE
DNAJC1	TRUE
DNAJC10	TRUE
DNAJC11	TRUE
DNAJC13	TRUE
DNAJC17	TRUE
DNAJC19	TRUE
DNAJC2	TRUE
DNAJC21	TRUE
DNAJC3	TRUE
DNAJC7	TRUE
DNAJC8	TRUE
DNAJC9	TRUE
DNASE2	TRUE
DNLZ	TRUE
DNM1	TRUE
DNM1L	TRUE
DNM2	TRUE
DNMBP	TRUE
DNMT1	TRUE
DNMT3A	TRUE
DNPEP	TRUE
DNPH1	TRUE
DNTTIP1	TRUE
DNTTIP2	TRUE
DOCK2	TRUE
DOCK7	TRUE
DOHH	TRUE
DPF2	TRUE
DPH2	TRUE
DPH5	TRUE
DPM1	TRUE
DPM3	TRUE
DPP3	TRUE
DPP4	TRUE
DPP7	TRUE
DPP9	TRUE
DPY30	TRUE
DPYD	TRUE
DPYSL2	TRUE
DPYSL3	TRUE
DPYSL4	TRUE
DPYSL5	TRUE
DR1	TRUE
DRAP1	TRUE
DRG1	TRUE
DRG2	TRUE
DSC2	TRUE
DSG2	TRUE
DSP	TRUE
DST	TRUE
DSTN	TRUE
DTD1	TRUE
DTNBP1	TRUE
DTX3L	TRUE
DTYMK	TRUE
DUS2	TRUE
DUS3L	TRUE
DUSP12	TRUE
DUSP23	TRUE
DUSP3	TRUE
DUT	TRUE
DYNC1H1	TRUE
DYNC1I2	TRUE
DYNC1LI1	TRUE
DYNC1LI2	TRUE
DYNC2H1	TRUE
DYNLL1	TRUE
DYNLL2	TRUE
DYNLRB1	TRUE
DYNLT1	TRUE
DYSF	TRUE
EARS2	TRUE
EBNA1BP2	TRUE
ECE1	TRUE
ECH1	TRUE
ECHDC1	TRUE
ECHDC3	TRUE
ECHS1	TRUE
ECI1	TRUE
ECI2	TRUE
ECM1	TRUE
ECPAS	TRUE
ECSIT	TRUE
ECT2	TRUE
EDC3	TRUE
EDC4	TRUE
EDEM3	TRUE
EDF1	TRUE
EDIL3	TRUE
EEA1	TRUE
EED	TRUE
EEF1A2	TRUE
EEF1AKNMT	TRUE
EEF1B2	TRUE
EEF1D	TRUE
EEF1E1	TRUE
EEF1G	TRUE
EEF2	TRUE
EEFSEC	TRUE
EFHD2	TRUE
EFL1	TRUE
EFNB1	TRUE
EFR3A	TRUE
EFTUD2	TRUE
EGFR	TRUE
EGLN1	TRUE
EHBP1L1	TRUE
EHD1	TRUE
EHD2	TRUE
EHD4	TRUE
EHHADH	TRUE
EHMT1	TRUE
EHMT2	TRUE
EI24	TRUE
EIF1	TRUE
EIF1AD	TRUE
EIF1AX	TRUE
EIF2A	TRUE
EIF2AK2	TRUE
EIF2B1	TRUE
EIF2B2	TRUE
EIF2B3	TRUE
EIF2B4	TRUE
EIF2B5	TRUE
EIF2D	TRUE
EIF2S1	TRUE
EIF2S2	TRUE
EIF2S3	TRUE
EIF3A	TRUE
EIF3B	TRUE
EIF3D	TRUE
EIF3E	TRUE
EIF3F	TRUE
EIF3G	TRUE
EIF3H	TRUE
EIF3I	TRUE
EIF3J	TRUE
EIF3K	TRUE
EIF3L	TRUE
EIF3M	TRUE
EIF4A1	TRUE
EIF4A2	TRUE
EIF4A3	TRUE
EIF4B	TRUE
EIF4E	TRUE
EIF4E2	TRUE
EIF4ENIF1	TRUE
EIF4G1	TRUE
EIF4G2	TRUE
EIF4G3	TRUE
EIF4H	TRUE
EIF5	TRUE
EIF5A	TRUE
EIF5B	TRUE
EIF6	TRUE
EIPR1	TRUE
ELAC2	TRUE
ELAVL1	TRUE
ELF1	TRUE
ELL	TRUE
ELMO1	TRUE
ELMO2	TRUE
ELMOD2	TRUE
ELOA	TRUE
ELOB	TRUE
ELOC	TRUE
ELP1	TRUE
ELP3	TRUE
EMC1	TRUE
EMC10	TRUE
EMC2	TRUE
EMC4	TRUE
EMC6	TRUE
EMC7	TRUE
EMC8	TRUE
EMD	TRUE
EMG1	TRUE
EML2	TRUE
EML3	TRUE
EML4	TRUE
ENAH	TRUE
ENDOD1	TRUE
ENDOG	TRUE
ENG	TRUE
ENO1	TRUE
ENO2	TRUE
ENOPH1	TRUE
ENPP1	TRUE
ENPP4	TRUE
ENSA	TRUE
ENY2	TRUE
EP400	TRUE
EPB41L1	TRUE
EPB41L2	TRUE
EPB41L3	TRUE
EPCAM	TRUE
EPDR1	TRUE
EPHA2	TRUE
EPHB2	TRUE
EPHB4	TRUE
EPHX1	TRUE
EPN1	TRUE
EPN2	TRUE
EPPK1	TRUE
EPRS1	TRUE
EPS15	TRUE
EPS15L1	TRUE
EPS8	TRUE
EPS8L1	TRUE
EPS8L2	TRUE
ERAL1	TRUE
ERAP1	TRUE
ERAP2	TRUE
ERBB2	TRUE
ERBIN	TRUE
ERC1	TRUE
ERCC6	TRUE
ERCC6L	TRUE
ERGIC1	TRUE
ERGIC2	TRUE
ERGIC3	TRUE
ERH	TRUE
ERI1	TRUE
ERI3	TRUE
ERLEC1	TRUE
ERLIN1	TRUE
ERLIN2	TRUE
ERMP1	TRUE
ERO1A	TRUE
ERP29	TRUE
ERP44	TRUE
ESD	TRUE
ESF1	TRUE
ESRP1	TRUE
ESRP2	TRUE
ESS2	TRUE
ESYT1	TRUE
ESYT2	TRUE
ETF1	TRUE
ETFA	TRUE
ETFB	TRUE
ETFDH	TRUE
ETHE1	TRUE
ETV6	TRUE
EVPL	TRUE
EWSR1	TRUE
EXD2	TRUE
EXOC1	TRUE
EXOC2	TRUE
EXOC3	TRUE
EXOC4	TRUE
EXOC5	TRUE
EXOC6B	TRUE
EXOC7	TRUE
EXOC8	TRUE
EXOSC1	TRUE
EXOSC10	TRUE
EXOSC2	TRUE
EXOSC3	TRUE
EXOSC4	TRUE
EXOSC5	TRUE
EXOSC6	TRUE
EXOSC7	TRUE
EXOSC8	TRUE
EXOSC9	TRUE
EZH2	TRUE
EZR	TRUE
F11R	TRUE
F3	TRUE
F5	TRUE
F8A1	TRUE
FABP5	TRUE
FADD	TRUE
FADS1	TRUE
FADS2	TRUE
FAF1	TRUE
FAF2	TRUE
FAH	TRUE
FAHD1	TRUE
FAHD2A	TRUE
FAM107B	TRUE
FAM114A1	TRUE
FAM114A2	TRUE
FAM120A	TRUE
FAM136A	TRUE
FAM162A	TRUE
FAM169A	TRUE
FAM177A1	TRUE
FAM207A	TRUE
FAM20B	TRUE
FAM234A	TRUE
FAM3C	TRUE
FAM50A	TRUE
FAM83B	TRUE
FAM83H	TRUE
FAM8A1	TRUE
FAM91A1	TRUE
FAM98A	TRUE
FAM98B	TRUE
FANCI	TRUE
FAR1	TRUE
FARP1	TRUE
FARSA	TRUE
FARSB	TRUE
FAS	TRUE
FASN	TRUE
FASTKD2	TRUE
FASTKD5	TRUE
FAT1	TRUE
FBL	TRUE
FBLIM1	TRUE
FBLL1	TRUE
FBXL20	TRUE
FBXO2	TRUE
FBXO22	TRUE
FCF1	TRUE
FCGRT	TRUE
FDFT1	TRUE
FDPS	TRUE
FDX1	TRUE
FDX2	TRUE
FDXR	TRUE
FECH	TRUE
FEN1	TRUE
FERMT2	TRUE
FERMT3	TRUE
FGB	TRUE
FGD3	TRUE
FGF2	TRUE
FH	TRUE
FHL1	TRUE
FHL2	TRUE
FHL3	TRUE
FHOD1	TRUE
FIP1L1	TRUE
FIS1	TRUE
FKBP10	TRUE
FKBP11	TRUE
FKBP15	TRUE
FKBP1A	TRUE
FKBP2	TRUE
FKBP3	TRUE
FKBP4	TRUE
FKBP5	TRUE
FKBP7	TRUE
FKBP8	TRUE
FKBP9	TRUE
FLAD1	TRUE
FLII	TRUE
FLNA	TRUE
FLNB	TRUE
FLNC	TRUE
FLOT1	TRUE
FLOT2	TRUE
FLVCR1	TRUE
FLYWCH2	TRUE
FMNL1	TRUE
FMNL2	TRUE
FMR1	TRUE
FN1	TRUE
FN3K	TRUE
FN3KRP	TRUE
FNBP1	TRUE
FNBP1L	TRUE
FNBP4	TRUE
FNDC3A	TRUE
FNDC3B	TRUE
FNTA	TRUE
FNTB	TRUE
FOSL2	TRUE
FOXK1	TRUE
FOXK2	TRUE
FOXP1	TRUE
FOXRED1	TRUE
FRG1	TRUE
FSCN1	TRUE
FSTL1	TRUE
FTH1	TRUE
FTL	TRUE
FTO	TRUE
FTSJ3	TRUE
FUBP1	TRUE
FUBP3	TRUE
FUCA1	TRUE
FUCA2	TRUE
FUNDC2	TRUE
FUS	TRUE
FUT8	TRUE
FXN	TRUE
FXR1	TRUE
FXR2	TRUE
FYCO1	TRUE
FYTTD1	TRUE
FZD6	TRUE
G3BP1	TRUE
G3BP2	TRUE
G6PD	TRUE
GAA	TRUE
GABARAPL2	TRUE
GABPA	TRUE
GADD45GIP1	TRUE
GAK	TRUE
GALE	TRUE
GALK1	TRUE
GALK2	TRUE
GALM	TRUE
GALNS	TRUE
GALNT1	TRUE
GALNT2	TRUE
GALNT3	TRUE
GALNT7	TRUE
GALT	TRUE
GAMT	TRUE
GANAB	TRUE
GAPDH	TRUE
GAPVD1	TRUE
GAR1	TRUE
GARS1	TRUE
GART	TRUE
GATAD2A	TRUE
GATAD2B	TRUE
GATB	TRUE
GATC	TRUE
GATD1	TRUE
GATM	TRUE
GBA	TRUE
GBE1	TRUE
GBF1	TRUE
GBP1	TRUE
GCA	TRUE
GCAT	TRUE
GCC2	TRUE
GCDH	TRUE
GCFC2	TRUE
GCLC	TRUE
GCLM	TRUE
GCN1	TRUE
GCSH	TRUE
GDAP1	TRUE
GDE1	TRUE
GDF15	TRUE
GDI1	TRUE
GDI2	TRUE
GEMIN4	TRUE
GEMIN5	TRUE
GEMIN6	TRUE
GET3	TRUE
GFER	TRUE
GFM1	TRUE
GFM2	TRUE
GFPT1	TRUE
GGA1	TRUE
GGA2	TRUE
GGA3	TRUE
GGCT	TRUE
GGCX	TRUE
GGH	TRUE
GGPS1	TRUE
GGT7	TRUE
GHDC	TRUE
GID8	TRUE
GIGYF2	TRUE
GINS1	TRUE
GINS2	TRUE
GINS3	TRUE
GINS4	TRUE
GIPC1	TRUE
GIT1	TRUE
GIT2	TRUE
GJA1	TRUE
GLA	TRUE
GLB1	TRUE
GLCCI1	TRUE
GLDC	TRUE
GLE1	TRUE
GLG1	TRUE
GLIPR2	TRUE
GLMN	TRUE
GLMP	TRUE
GLO1	TRUE
GLOD4	TRUE
GLRX	TRUE
GLRX3	TRUE
GLRX5	TRUE
GLS	TRUE
GLT8D1	TRUE
GLTP	TRUE
GLUD1	TRUE
GLUL	TRUE
GLYR1	TRUE
GM2A	TRUE
GMDS	TRUE
GMEB1	TRUE
GMEB2	TRUE
GMFB	TRUE
GMFG	TRUE
GMIP	TRUE
GMPPA	TRUE
GMPPB	TRUE
GMPR2	TRUE
GMPS	TRUE
GNA11	TRUE
GNA13	TRUE
GNAI1	TRUE
GNAI2	TRUE
GNAI3	TRUE
GNAO1	TRUE
GNAQ	TRUE
GNAS	TRUE
GNB1	TRUE
GNB1L	TRUE
GNB2	TRUE
GNB4	TRUE
GNE	TRUE
GNG10	TRUE
GNG12	TRUE
GNG2	TRUE
GNG5	TRUE
GNL1	TRUE
GNL2	TRUE
GNL3	TRUE
GNL3L	TRUE
GNPAT	TRUE
GNPDA1	TRUE
GNPNAT1	TRUE
GNS	TRUE
GOLGA1	TRUE
GOLGA2	TRUE
GOLGA3	TRUE
GOLGA4	TRUE
GOLGA5	TRUE
GOLGA7	TRUE
GOLGB1	TRUE
GOLIM4	TRUE
GOLM1	TRUE
GOLM2	TRUE
GOLPH3	TRUE
GOLPH3L	TRUE
GOLT1B	TRUE
GOPC	TRUE
GORASP2	TRUE
GOSR1	TRUE
GOT1	TRUE
GOT2	TRUE
GPAA1	TRUE
GPALPP1	TRUE
GPAT3	TRUE
GPATCH11	TRUE
GPATCH4	TRUE
GPATCH8	TRUE
GPC1	TRUE
GPC4	TRUE
GPC6	TRUE
GPD1L	TRUE
GPD2	TRUE
GPHN	TRUE
GPI	TRUE
GPKOW	TRUE
GPN1	TRUE
GPNMB	TRUE
GPR107	TRUE
GPRC5A	TRUE
GPRIN1	TRUE
GPS1	TRUE
GPSM1	TRUE
GPT2	TRUE
GPX1	TRUE
GPX4	TRUE
GPX7	TRUE
GPX8	TRUE
GRB2	TRUE
GRB7	TRUE
GRHL2	TRUE
GRHPR	TRUE
GRIPAP1	TRUE
GRK2	TRUE
GRPEL1	TRUE
GRPEL2	TRUE
GRSF1	TRUE
GRWD1	TRUE
GSDMD	TRUE
GSDME	TRUE
GSE1	TRUE
GSK3A	TRUE
GSK3B	TRUE
GSKIP	TRUE
GSN	TRUE
GSPT1	TRUE
GSPT2	TRUE
GSR	TRUE
GSS	TRUE
GSTK1	TRUE
GSTM3	TRUE
GSTO1	TRUE
GSTP1	TRUE
GSTZ1	TRUE
GTF2B	TRUE
GTF2E1	TRUE
GTF2E2	TRUE
GTF2F1	TRUE
GTF2F2	TRUE
GTF2H1	TRUE
GTF2I	TRUE
GTF3C1	TRUE
GTF3C2	TRUE
GTF3C3	TRUE
GTF3C4	TRUE
GTF3C5	TRUE
GTPBP1	TRUE
GTPBP10	TRUE
GTPBP3	TRUE
GTSE1	TRUE
GUF1	TRUE
GUK1	TRUE
GULP1	TRUE
GUSB	TRUE
GXYLT1	TRUE
GYG1	TRUE
GYS1	TRUE
H1-0	TRUE
H1-1	TRUE
H1-10	TRUE
H1-5	TRUE
H2AC21	TRUE
H2AX	TRUE
H4C1	TRUE
H6PD	TRUE
HABP4	TRUE
HACD3	TRUE
HACL1	TRUE
HADH	TRUE
HADHA	TRUE
HADHB	TRUE
HAGH	TRUE
HARS1	TRUE
HARS2	TRUE
HAT1	TRUE
HAUS1	TRUE
HAUS4	TRUE
HAUS6	TRUE
HAUS8	TRUE
HAX1	TRUE
HBA1	TRUE
HBS1L	TRUE
HCCS	TRUE
HCFC1	TRUE
HCLS1	TRUE
HDAC1	TRUE
HDAC2	TRUE
HDAC7	TRUE
HDDC2	TRUE
HDGF	TRUE
HDGFL2	TRUE
HDGFL3	TRUE
HDHD2	TRUE
HDHD3	TRUE
HDHD5	TRUE
HDLBP	TRUE
HEATR1	TRUE
HEATR3	TRUE
HEBP1	TRUE
HEBP2	TRUE
HECTD1	TRUE
HECTD3	TRUE
HELLS	TRUE
HEXA	TRUE
HEXB	TRUE
HEXIM1	TRUE
HGFAC	TRUE
HGH1	TRUE
HGS	TRUE
HIBADH	TRUE
HIBCH	TRUE
HIGD2A	TRUE
HIKESHI	TRUE
HINT1	TRUE
HINT2	TRUE
HINT3	TRUE
HIP1	TRUE
HIP1R	TRUE
HIRIP3	TRUE
HK1	TRUE
HK2	TRUE
HKDC1	TRUE
HLA-A	TRUE
HLA-B	TRUE
HLA-C	TRUE
HLA-E	TRUE
HLTF	TRUE
HM13	TRUE
HMBS	TRUE
HMCES	TRUE
HMG20A	TRUE
HMG20B	TRUE
HMGA1	TRUE
HMGA2	TRUE
HMGB1	TRUE
HMGB2	TRUE
HMGB3	TRUE
HMGCL	TRUE
HMGCS1	TRUE
HMGN1	TRUE
HMGN2	TRUE
HMGN4	TRUE
HMGN5	TRUE
HMMR	TRUE
HMOX1	TRUE
HMOX2	TRUE
HNRNPA0	TRUE
HNRNPA1	TRUE
HNRNPA2B1	TRUE
HNRNPA3	TRUE
HNRNPAB	TRUE
HNRNPC	TRUE
HNRNPD	TRUE
HNRNPDL	TRUE
HNRNPF	TRUE
HNRNPH1	TRUE
HNRNPH2	TRUE
HNRNPH3	TRUE
HNRNPK	TRUE
HNRNPL	TRUE
HNRNPLL	TRUE
HNRNPM	TRUE
HNRNPR	TRUE
HNRNPU	TRUE
HNRNPUL1	TRUE
HNRNPUL2	TRUE
HOMER3	TRUE
HOOK1	TRUE
HOOK3	TRUE
HP1BP3	TRUE
HPCAL1	TRUE
HPDL	TRUE
HPF1	TRUE
HPRT1	TRUE
HPSE	TRUE
HS1BP3	TRUE
HS2ST1	TRUE
HSBP1	TRUE
HSCB	TRUE
HSD17B10	TRUE
HSD17B11	TRUE
HSD17B12	TRUE
HSD17B4	TRUE
HSD17B7	TRUE
HSD17B8	TRUE
HSDL1	TRUE
HSDL2	TRUE
HSF1	TRUE
HSP90AA1	TRUE
HSP90AA4P	TRUE
HSP90AB1	TRUE
HSP90AB2P	TRUE
HSP90AB4P	TRUE
HSP90B1	TRUE
HSPA13	TRUE
HSPA14	TRUE
HSPA2	TRUE
HSPA4	TRUE
HSPA4L	TRUE
HSPA5	TRUE
HSPA8	TRUE
HSPA9	TRUE
HSPB1	TRUE
HSPB8	TRUE
HSPBP1	TRUE
HSPD1	TRUE
HSPE1	TRUE
HSPG2	TRUE
HSPH1	TRUE
HTATIP2	TRUE
HTATSF1	TRUE
HTRA2	TRUE
HUWE1	TRUE
HYOU1	TRUE
HYPK	TRUE
IAH1	TRUE
IARS1	TRUE
IARS2	TRUE
IBA57	TRUE
ICAM1	TRUE
IDE	TRUE
IDH1	TRUE
IDH2	TRUE
IDH3A	TRUE
IDH3B	TRUE
IDH3G	TRUE
IDI1	TRUE
IER3IP1	TRUE
IFI16	TRUE
IFI35	TRUE
IFIT3	TRUE
IFIT5	TRUE
IFT122	TRUE
IFT27	TRUE
IGBP1	TRUE
IGF1R	TRUE
IGF2BP1	TRUE
IGF2BP2	TRUE
IGF2BP3	TRUE
IGF2R	TRUE
IGFBP2	TRUE
IGFBP7	TRUE
IGSF3	TRUE
IGSF8	TRUE
IK	TRUE
IKBIP	TRUE
IKBKB	TRUE
IKBKG	TRUE
IKZF1	TRUE
IL18	TRUE
IL1RAP	TRUE
IL6ST	TRUE
ILF2	TRUE
ILF3	TRUE
ILK	TRUE
ILKAP	TRUE
ILVBL	TRUE
IMMT	TRUE
IMP3	TRUE
IMP4	TRUE
IMPA1	TRUE
IMPDH1	TRUE
IMPDH2	TRUE
INA	TRUE
INCENP	TRUE
INF2	TRUE
INPP5D	TRUE
INPPL1	TRUE
INTS1	TRUE
INTS11	TRUE
INTS13	TRUE
INTS14	TRUE
INTS3	TRUE
INTS4	TRUE
INTS5	TRUE
INTS7	TRUE
INTS9	TRUE
IPO4	TRUE
IPO5	TRUE
IPO7	TRUE
IPO8	TRUE
IPO9	TRUE
IQGAP1	TRUE
IQGAP2	TRUE
IQGAP3	TRUE
IRF2BP1	TRUE
IRF2BP2	TRUE
IRF2BPL	TRUE
IRF3	TRUE
IRGQ	TRUE
IRS2	TRUE
ISCA1	TRUE
ISCA2	TRUE
ISCU	TRUE
ISG15	TRUE
ISG20	TRUE
ISG20L2	TRUE
ISOC1	TRUE
ISOC2	TRUE
IST1	TRUE
ISY1	TRUE
ISYNA1	TRUE
ITCH	TRUE
ITGA1	TRUE
ITGA2	TRUE
ITGA3	TRUE
ITGA4	TRUE
ITGA5	TRUE
ITGA6	TRUE
ITGAV	TRUE
ITGB1	TRUE
ITGB2	TRUE
ITGB3	TRUE
ITGB4	TRUE
ITGB5	TRUE
ITGB6	TRUE
ITIH2	TRUE
ITIH3	TRUE
ITM2B	TRUE
ITM2C	TRUE
ITPA	TRUE
ITPK1	TRUE
ITPR3	TRUE
[truncated: 2,923 more rows]

## Sheet: metabolomics
	mask
2-aminoadipate	TRUE
3-phosphoglycerate	TRUE
alpha-glycerophosphate	TRUE
4-pyridoxate	TRUE
aconitate	TRUE
adenine	TRUE
adipate	TRUE
alpha-ketoglutarate	TRUE
AMP	TRUE
citrate	TRUE
isocitrate	TRUE
CMP	TRUE
cystathionine	TRUE
cytidine	TRUE
dCMP	TRUE
DHAP/glyceraldehyde 3P	TRUE
erythrose-4-phosphate	TRUE
F1P/F6P/G1P/G6P	TRUE
hexoses (HILIC neg)	TRUE
fumarate/maleate/alpha-ketoisovalerate	TRUE
glucuronate	TRUE
glutathione oxidized	TRUE
glutathione reduced	TRUE
GMP	TRUE
guanosine	TRUE
hippurate	TRUE
hypoxanthine	TRUE
inosine	TRUE
kynurenine	TRUE
lactate	TRUE
lactose	TRUE
malate	TRUE
NAD	TRUE
NADP	TRUE
oxalate	TRUE
pantothenate	TRUE
PEP	TRUE
ribose-5-P/ribulose5-P	TRUE
sorbitol	TRUE
succinate/methylmalonate	TRUE
sucrose	TRUE
thymine	TRUE
UMP	TRUE
UDP-galactose/UDP-glucose	TRUE
uracil	TRUE
urate	TRUE
uridine	TRUE
xanthine	TRUE
taurocholate	TRUE
glycodeoxycholate/glycochenodeoxycholate	TRUE
taurodeoxycholate/taurochenodeoxycholate	TRUE
phosphocreatine	TRUE
3-methyladipate/pimelate	TRUE
6-phosphogluconate	TRUE
alpha-hydroxybutyrate	TRUE
2-hydroxyglutarate	TRUE
inositol	TRUE
malondialdehyde	TRUE
glycine	TRUE
alanine	TRUE
serine	TRUE
threonine	TRUE
methionine	TRUE
aspartate	TRUE
glutamate	TRUE
asparagine	TRUE
glutamine	TRUE
histidine	TRUE
arginine	TRUE
lysine	TRUE
valine	TRUE
leucine	TRUE
isoleucine	TRUE
phenylalanine	TRUE
tyrosine	TRUE
tryptophan	TRUE
proline	TRUE
cis/trans-hydroxyproline	TRUE
ornithine	TRUE
citrulline	TRUE
taurine	TRUE
5-HIAA	TRUE
serotonin	TRUE
GABA	TRUE
acetylglycine	TRUE
dimethylglycine	TRUE
homocysteine	TRUE
SDMA/ADMA	TRUE
NMMA	TRUE
allantoin	TRUE
anthranilic acid	TRUE
kynurenic acid	TRUE
5-adenosylhomocysteine	TRUE
carnosine	TRUE
N-carbamoyl-beta-alanine	TRUE
thiamine	TRUE
niacinamide	TRUE
betaine	TRUE
choline	TRUE
alpha-glycerophosphocholine	TRUE
acetylcholine	TRUE
creatine	TRUE
creatinine	TRUE
thyroxine	TRUE
trimethylamine-N-oxide	TRUE
hexoses (HILIC pos)	TRUE
adenosine	TRUE
thymidine	TRUE
xanthosine	TRUE
2-deoxyadenosine	TRUE
2-deoxycytidine	TRUE
cAMP	TRUE
cotinine	TRUE
pipecolic acid	TRUE
pyroglutamic acid	TRUE
1-methylnicotinamide	TRUE
butyrobetaine	TRUE
putrescine	TRUE
methionine sulfoxide	TRUE
carnitine	TRUE
acetylcarnitine	TRUE
propionylcarnitine	TRUE
malonylcarnitine	TRUE
butyrylcarnitine/isobutyrylcarnitine	TRUE
valerylcarnitine/isovalerylcarnitine/2-methylbutyroylcarnitine	TRUE
hexanoylcarnitine	TRUE
heptanoylcarnitine	TRUE
lauroylcarnitine	TRUE
myristoylcarnitine	TRUE
palmitoylcarnitine	TRUE
stearoylcarnitine	TRUE
oleylcarnitine	TRUE
arachidonyl_carnitine	TRUE
sarcosine	TRUE
beta-alanine	TRUE
anserine	TRUE
C14:0 LPC	TRUE
C16:1 LPC	TRUE
C16:0 LPC	TRUE
C18:2 LPC	TRUE
C18:1 LPC	TRUE
C18:0 LPC	TRUE
C20:4 LPC	TRUE
C20:3 LPC	TRUE
C22:6 LPC	TRUE
C16:0 LPE	TRUE
C18:1 LPE	TRUE
C18:0 LPE	TRUE
C20:4 LPE	TRUE
C22:6 LPE	TRUE
C32:2 PC	TRUE
C32:1 PC	TRUE
C32:0 PC	TRUE
C34:4 PC	TRUE
C34:3 PC	TRUE
C34:2 PC	TRUE
C34:1 PC	TRUE
C36:4 PC-A	TRUE
C36:4 PC-B	TRUE
C36:3 PC	TRUE
C36:2 PC	TRUE
C36:1 PC	TRUE
C38:6 PC	TRUE
C38:5 PC	TRUE
C38:4 PC	TRUE
C38:2 PC	TRUE
C40:6 PC	TRUE
C14:0 SM	TRUE
C16:1 SM	TRUE
C16:0 SM	TRUE
C18:2 SM	TRUE
C18:1 SM	TRUE
C18:0 SM	TRUE
C22:1 SM	TRUE
C22:0 SM	TRUE
C24:1 SM	TRUE
C24:0 SM	TRUE
C34:2 DAG	TRUE
C34:1 DAG	TRUE
C36:2 DAG	TRUE
C36:1 DAG	TRUE
C14:0 CE	TRUE
C16:1 CE	TRUE
C16:0 CE	TRUE
C18:3 CE	TRUE
C18:2 CE	TRUE
C18:1 CE	TRUE
C18:0 CE	TRUE
C20:5 CE	TRUE
C20:4 CE	TRUE
C20:3 CE	TRUE
C22:6 CE	TRUE
C46:2 TAG	TRUE
C46:1 TAG	TRUE
C46:0 TAG	TRUE
C48:3 TAG	TRUE
C48:2 TAG	TRUE
C48:1 TAG	TRUE
C48:0 TAG	TRUE
C50:3 TAG	TRUE
C50:2 TAG	TRUE
C50:1 TAG	TRUE
C50:0 TAG	TRUE
C52:5 TAG	TRUE
C52:4 TAG	TRUE
C52:3 TAG	TRUE
C52:2 TAG	TRUE
C52:1 TAG	TRUE
C54:7 TAG	TRUE
C54:6 TAG	TRUE
C54:5 TAG	TRUE
C54:4 TAG	TRUE
C54:3 TAG	TRUE
C54:2 TAG	TRUE
C54:1 TAG	TRUE
C56:8 TAG	TRUE
C56:7 TAG	TRUE
C56:6 TAG	TRUE
C56:5 TAG	TRUE
C56:4 TAG	TRUE
C56:3 TAG	TRUE
C56:2 TAG	TRUE
C58:8 TAG	TRUE
C58:7 TAG	TRUE
C58:6 TAG	TRUE

## Sheet: drugresponse
	mask
1;Erlotinib;GDSC1	TRUE
3;Rapamycin;GDSC1	TRUE
5;Sunitinib;GDSC1	TRUE
6;PHA-665752;GDSC1	TRUE
9;MG-132;GDSC1	TRUE
11;Paclitaxel;GDSC1	TRUE
17;Cyclopamine;GDSC1	TRUE
29;AZ628;GDSC1	TRUE
30;Sorafenib;GDSC1	TRUE
32;Tozasertib;GDSC1	TRUE
34;Imatinib;GDSC1	TRUE
35;NVP-TAE684;GDSC1	TRUE
37;Crizotinib;GDSC1	TRUE
38;Saracatinib;GDSC1	TRUE
41;S-Trityl-L-cysteine;GDSC1	TRUE
45;Z-LLNle-CHO;GDSC1	TRUE
51;Dasatinib;GDSC1	TRUE
52;GNF-2;GDSC1	TRUE
53;CGP-60474;GDSC1	TRUE
54;CGP-082996;GDSC1	TRUE
55;A-770041;GDSC1	TRUE
56;WH-4-023;GDSC1	TRUE
59;WZ-1-84;GDSC1	TRUE
60;BI-2536;GDSC1	TRUE
62;BMS-536924;GDSC1	TRUE
63;BMS-509744;GDSC1	TRUE
64;CMK;GDSC1	TRUE
71;Pyrimethamine;GDSC1	TRUE
83;JW-7-52-1;GDSC1	TRUE
86;A-443654;GDSC1	TRUE
87;GW843682X;GDSC1	TRUE
88;Entinostat;GDSC1	TRUE
89;Parthenolide;GDSC1	TRUE
91;GSK319347A;GDSC1	TRUE
94;TGX221;GDSC1	TRUE
104;Bortezomib;GDSC1	TRUE
106;XMD8-85;GDSC1	TRUE
110;Seliciclib;GDSC1	TRUE
111;Salubrinal;GDSC1	TRUE
119;Lapatinib;GDSC1	TRUE
127;GSK269962A;GDSC1	TRUE
133;Doxorubicin;GDSC1	TRUE
134;Etoposide;GDSC1	TRUE
135;Gemcitabine;GDSC1	TRUE
136;Mitomycin-C;GDSC1	TRUE
140;Vinorelbine;GDSC1	TRUE
147;NSC-87877;GDSC1	TRUE
150;Bicalutamide;GDSC1	TRUE
151;QS11;GDSC1	TRUE
152;CP466722;GDSC1	TRUE
153;Midostaurin;GDSC1	TRUE
154;CHIR-99021;GDSC1	TRUE
155;Ponatinib;GDSC1	TRUE
156;AZD6482;GDSC1	TRUE
157;JNK-9L;GDSC1	TRUE
158;PF-562271;GDSC1	TRUE
159;HG6-64-1;GDSC1	TRUE
163;JQ1;GDSC1	TRUE
164;JQ12;GDSC1	TRUE
165;DMOG;GDSC1	TRUE
166;FTI-277;GDSC1	TRUE
167;OSU-03012;GDSC1	TRUE
170;Shikonin;GDSC1	TRUE
171;AKT inhibitor VIII;GDSC1	TRUE
172;Embelin;GDSC1	TRUE
173;FH535;GDSC1	TRUE
175;PAC-1;GDSC1	TRUE
176;IPA-3;GDSC1	TRUE
177;GSK650394;GDSC1	TRUE
178;BAY-61-3606;GDSC1	TRUE
179;5-Fluorouracil;GDSC1	TRUE
180;Thapsigargin;GDSC1	TRUE
182;Obatoclax Mesylate;GDSC1	TRUE
184;BMS-754807;GDSC1	TRUE
185;Linsitinib;GDSC1	TRUE
186;Bexarotene;GDSC1	TRUE
190;Bleomycin;GDSC1	TRUE
192;LFM-A13;GDSC1	TRUE
193;GW-2580;GDSC1	TRUE
194;Luminespib;GDSC1	TRUE
196;Phenformin;GDSC1	TRUE
197;Bryostatin 1;GDSC1	TRUE
199;Pazopanib;GDSC1	TRUE
200;Dacinostat;GDSC1	TRUE
201;Epothilone B;GDSC1	TRUE
202;GSK1904529A;GDSC1	TRUE
203;BMS-345541;GDSC1	TRUE
204;Tipifarnib;GDSC1	TRUE
205;Avagacestat;GDSC1	TRUE
206;Ruxolitinib;GDSC1	TRUE
207;AS601245;GDSC1	TRUE
208;Ispinesib Mesylate;GDSC1	TRUE
211;TL-2-105;GDSC1	TRUE
219;AT-7519;GDSC1	TRUE
221;TAK-715;GDSC1	TRUE
222;BX-912;GDSC1	TRUE
223;ZSTK474;GDSC1	TRUE
224;AS605240;GDSC1	TRUE
225;Genentech Cpd 10;GDSC1	TRUE
226;GSK1070916;GDSC1	TRUE
228;AKT inhibitor VIII;GDSC1	TRUE
229;Enzastaurin;GDSC1	TRUE
230;GSK429286A;GDSC1	TRUE
231;FMK;GDSC1	TRUE
235;QL-XII-47;GDSC1	TRUE
236;IC-87114;GDSC1	TRUE
238;Idelalisib;GDSC1	TRUE
245;UNC0638;GDSC1	TRUE
249;Cabozantinib;GDSC1	TRUE
252;WZ3105;GDSC1	TRUE
253;XMD14-99;GDSC1	TRUE
254;Quizartinib;GDSC1	TRUE
255;CP724714;GDSC1	TRUE
256;JW-7-24-1;GDSC1	TRUE
257;NPK76-II-72-1;GDSC1	TRUE
258;STF-62247;GDSC1	TRUE
260;NG-25;GDSC1	TRUE
261;TL-1-85;GDSC1	TRUE
262;VX-11e;GDSC1	TRUE
263;FR-180204;GDSC1	TRUE
264;ACY-1215;GDSC1	TRUE
265;Tubastatin A;GDSC1	TRUE
266;Zibotentan;GDSC1	TRUE
268;Sepantronium bromide;GDSC1	TRUE
269;NSC-207895;GDSC1	TRUE
271;VNLG/124;GDSC1	TRUE
272;AR-42;GDSC1	TRUE
273;CUDC-101;GDSC1	TRUE
274;Belinostat;GDSC1	TRUE
275;I-BET-762;GDSC1	TRUE
276;CAY10603;GDSC1	TRUE
277;Linifanib;GDSC1	TRUE
279;BIX02189;GDSC1	TRUE
281;Alectinib;GDSC1	TRUE
282;Pelitinib;GDSC1	TRUE
283;Omipalisib;GDSC1	TRUE
284;JNJ38877605;GDSC1	TRUE
285;SU11274;GDSC1	TRUE
286;KIN001-236;GDSC1	TRUE
287;KIN001-244;GDSC1	TRUE
288;WHI-P97;GDSC1	TRUE
289;KIN001-042;GDSC1	TRUE
290;KIN001-260;GDSC1	TRUE
291;KIN001-266;GDSC1	TRUE
292;Masitinib;GDSC1	TRUE
293;Amuvatinib;GDSC1	TRUE
294;MPS-1-IN-1;GDSC1	TRUE
295;NVP-BHG712;GDSC1	TRUE
298;OSI-930;GDSC1	TRUE
299;OSI-027;GDSC1	TRUE
300;CX-5461;GDSC1	TRUE
301;PHA-793887;GDSC1	TRUE
302;PI-103;GDSC1	TRUE
303;PIK-93;GDSC1	TRUE
304;SB52334;GDSC1	TRUE
305;TPCA-1;GDSC1	TRUE
306;Fedratinib;GDSC1	TRUE
308;Foretinib;GDSC1	TRUE
309;Y-39983;GDSC1	TRUE
310;YM201636;GDSC1	TRUE
312;Tivozanib;GDSC1	TRUE
317;WYE-125132;GDSC1	TRUE
326;GSK690693;GDSC1	TRUE
328;SNX-2112;GDSC1	TRUE
329;QL-XI-92;GDSC1	TRUE
330;XMD13-2;GDSC1	TRUE
331;QL-X-138;GDSC1	TRUE
332;XMD15-27;GDSC1	TRUE
333;T0901317;GDSC1	TRUE
341;Selisistat;GDSC1	TRUE
342;Tenovin-6;GDSC1	TRUE
344;THZ-2-49;GDSC1	TRUE
345;KIN001-270;GDSC1	TRUE
346;THZ-2-102-1;GDSC1	TRUE
356;AT7867;GDSC1	TRUE
362;CI-1033;GDSC1	TRUE
363;PF-00299804;GDSC1	TRUE
366;TWS119;GDSC1	TRUE
371;Torin 2;GDSC1	TRUE
372;Pilaralisib;GDSC1	TRUE
374;GSK1059615;GDSC1	TRUE
375;Voxtalisib;GDSC1	TRUE
376;Brivanib, BMS-540215;GDSC1	TRUE
380;BIBF-1120;GDSC1	TRUE
381;AST-1306;GDSC1	TRUE
382;Apitolisib;GDSC1	TRUE
406;LIMK1 inhibitor BMS4;GDSC1	TRUE
407;kb NB 142-70;GDSC1	TRUE
408;Sphingosine Kinase 1 Inhibitor II;GDSC1	TRUE
409;eEF2K Inhibitor, A-484954;GDSC1	TRUE
410;MetAP2 Inhibitor, A832234;GDSC1	TRUE
412;Venotoclax;GDSC1	TRUE
415;CPI-613;GDSC1	TRUE
416;CAY10566;GDSC1	TRUE
427;Ara-G;GDSC1	TRUE
428;Pemetrexed;GDSC1	TRUE
431;Alisertib;GDSC1	TRUE
432;Flavopiridol;GDSC1	TRUE
435;C-75;GDSC1	TRUE
436;CAP-232, TT-232, TLN-232;GDSC1	TRUE
437;Trichostatin A;GDSC1	TRUE
438;Panobinostat;GDSC1	TRUE
439;LCL161;GDSC1	TRUE
442;IMD-0354;GDSC1	TRUE
446;MIM1;GDSC1	TRUE
447;ETP-45835;GDSC1	TRUE
449;CD532;GDSC1	TRUE
461;NSC319726;GDSC1	TRUE
474;ARRY-520;GDSC1	TRUE
476;SB505124;GDSC1	TRUE
477;A-83-01;GDSC1	TRUE
478;LDN-193189;GDSC1	TRUE
546;FTY-720;GDSC1	TRUE
552;BAM7;GDSC1	TRUE
562;AGI-6780;GDSC1	TRUE
563;Kobe2602;GDSC1	TRUE
573;LGK974;GDSC1	TRUE
574;Wnt-C59;GDSC1	TRUE
576;RU-SKI 43;GDSC1	TRUE
1001;AICA Ribonucleotide;GDSC1	TRUE
1003;Camptothecin;GDSC2	TRUE
1004;Vinblastine;GDSC1	TRUE
1004;Vinblastine;GDSC2	TRUE
1005;Cisplatin;GDSC1	TRUE
1005;Cisplatin;GDSC2	TRUE
1006;Cytarabine;GDSC1	TRUE
1006;Cytarabine;GDSC2	TRUE
1007;Docetaxel;GDSC1	TRUE
1007;Docetaxel;GDSC2	TRUE
1008;Methotrexate;GDSC1	TRUE
1008;Methotrexate;GDSC2	TRUE
1009;Tretinoin;GDSC1	TRUE
1009;Tretinoin;GDSC2	TRUE
1010;Gefitinib;GDSC1	TRUE
1010;Gefitinib;GDSC2	TRUE
1011;Navitoclax;GDSC1	TRUE
1011;Navitoclax;GDSC2	TRUE
1012;Vorinostat;GDSC1	TRUE
1012;Vorinostat;GDSC2	TRUE
1013;Nilotinib;GDSC1	TRUE
1013;Nilotinib;GDSC2	TRUE
1014;Refametinib;GDSC1	TRUE
1014;Refametinib;GDSC2	TRUE
1015;CI-1040;GDSC1	TRUE
1016;Temsirolimus;GDSC1	TRUE
1016;Temsirolimus;GDSC2	TRUE
1017;Olaparib;GDSC1	TRUE
1017;Olaparib;GDSC2	TRUE
1018;Veliparib;GDSC1	TRUE
1018;Veliparib;GDSC2	TRUE
1019;Bosutinib;GDSC1	TRUE
1019;Bosutinib;GDSC2	TRUE
1020;Lenalidomide;GDSC1	TRUE
1020;Lenalidomide;GDSC2	TRUE
1021;Axitinib;GDSC1	TRUE
1021;Axitinib;GDSC2	TRUE
1022;AZD7762;GDSC1	TRUE
1022;AZD7762;GDSC2	TRUE
1023;GW441756;GDSC1	TRUE
1023;GW441756;GDSC2	TRUE
1024;Lestaurtinib;GDSC1	TRUE
1024;Lestaurtinib;GDSC2	TRUE
1025;SB216763;GDSC1	TRUE
1025;SB216763;GDSC2	TRUE
1026;Tanespimycin;GDSC1	TRUE
1026;Tanespimycin;GDSC2	TRUE
1028;VX-702;GDSC1	TRUE
1029;Motesanib;GDSC1	TRUE
1029;Motesanib;GDSC2	TRUE
1030;KU-55933;GDSC1	TRUE
1030;KU-55933;GDSC2	TRUE
1031;Elesclomol;GDSC1	TRUE
1031;Elesclomol;GDSC2	TRUE
1032;Afatinib;GDSC1	TRUE
1032;Afatinib;GDSC2	TRUE
1033;Vismodegib;GDSC1	TRUE
1033;Vismodegib;GDSC2	TRUE
1034;Staurosporine;GDSC2	TRUE
1036;PLX-4720;GDSC1	TRUE
1036;PLX-4720;GDSC2	TRUE
1037;BX795;GDSC1	TRUE
1037;BX795;GDSC2	TRUE
1038;NU7441;GDSC1	TRUE
1038;NU7441;GDSC2	TRUE
1039;SL0101;GDSC1	TRUE
1039;SL0101;GDSC2	TRUE
1042;Doramapimod;GDSC1	TRUE
1042;Doramapimod;GDSC2	TRUE
1043;JNK Inhibitor VIII;GDSC1	TRUE
1043;JNK Inhibitor VIII;GDSC2	TRUE
1046;Wee1 Inhibitor;GDSC1	TRUE
1046;Wee1 Inhibitor;GDSC2	TRUE
1047;Nutlin-3a (-);GDSC1	TRUE
1047;Nutlin-3a (-);GDSC2	TRUE
1048;Mirin;GDSC1	TRUE
1048;Mirin;GDSC2	TRUE
1049;PD173074;GDSC1	TRUE
1049;PD173074;GDSC2	TRUE
1050;ZM447439;GDSC1	TRUE
1050;ZM447439;GDSC2	TRUE
1051;Alisertib;GDSC2	TRUE
1052;RO-3306;GDSC1	TRUE
1052;RO-3306;GDSC2	TRUE
1053;MK-2206;GDSC1	TRUE
1053;MK-2206;GDSC2	TRUE
1054;Palbociclib;GDSC1	TRUE
1054;Palbociclib;GDSC2	TRUE
1055;PF-477736;GDSC2	TRUE
1056;GW843682X;GDSC2	TRUE
1057;Dactolisib;GDSC1	TRUE
1057;Dactolisib;GDSC2	TRUE
1058;Pictilisib;GDSC1	TRUE
1058;Pictilisib;GDSC2	TRUE
1059;AZD8055;GDSC1	TRUE
1059;AZD8055;GDSC2	TRUE
1060;PD0325901;GDSC1	TRUE
1060;PD0325901;GDSC2	TRUE
1061;SB590885;GDSC1	TRUE
1061;SB590885;GDSC2	TRUE
1062;Selumetinib;GDSC1	TRUE
1062;Selumetinib;GDSC2	TRUE
1064;Sonolisib;GDSC2	TRUE
1066;AZD6482;GDSC1	TRUE
1067;CCT007093;GDSC1	TRUE
1067;CCT007093;GDSC2	TRUE
1068;Obatoclax Mesylate;GDSC2	TRUE
1069;EHT-1864;GDSC1	TRUE
1069;EHT-1864;GDSC2	TRUE
1072;Avagacestat;GDSC1	TRUE
1072;Avagacestat;GDSC2	TRUE
1073;5-Fluorouracil;GDSC2	TRUE
1074;Carboplatin;GDSC2	TRUE
1078;Imatinib;GDSC2	TRUE
1079;Dasatinib;GDSC2	TRUE
1080;Paclitaxel;GDSC2	TRUE
1081;Sunitinib;GDSC2	TRUE
1082;Seliciclib;GDSC2	TRUE
1083;Crizotinib;GDSC2	TRUE
1084;Rapamycin;GDSC2	TRUE
1085;Sorafenib;GDSC2	TRUE
1086;BI-2536;GDSC2	TRUE
1088;Irinotecan;GDSC2	TRUE
1089;Oxaliplatin;GDSC2	TRUE
1090;Topotecan;GDSC2	TRUE
1091;BMS-536924;GDSC1	TRUE
1091;BMS-536924;GDSC2	TRUE
1092;Saracatinib;GDSC2	TRUE
1093;GSK1904529A;GDSC2	TRUE
1094;PHA-665752;GDSC2	TRUE
1096;Tozasertib;GDSC2	TRUE
1114;Cetuximab;GDSC1	TRUE
1116;AKT inhibitor VIII;GDSC2	TRUE
1129;PF-4708671;GDSC1	TRUE
1129;PF-4708671;GDSC2	TRUE
1131;PRIMA-1MET;GDSC2	TRUE
1133;Serdemetan;GDSC1	TRUE
1133;Serdemetan;GDSC2	TRUE
1134;Enzastaurin;GDSC2	TRUE
1135;AZD4547;GDSC1	TRUE
1136;Capivasertib;GDSC1	TRUE
1142;HG-5-113-01;GDSC1	TRUE
1143;HG-5-88-01;GDSC1	TRUE
1149;TW 37;GDSC1	TRUE
1149;TW 37;GDSC2	TRUE
1150;Embelin;GDSC2	TRUE
1158;XMD11-85h;GDSC1	TRUE
1161;ZG-10;GDSC1	TRUE
1164;XMD8-92;GDSC1	TRUE
1166;QL-VIII-58;GDSC1	TRUE
1168;Erlotinib;GDSC2	TRUE
1169;AZ628;GDSC2	TRUE
1170;CCT-018159;GDSC1	TRUE
1170;CCT-018159;GDSC2	TRUE
1175;Rucaparib;GDSC1	TRUE
1175;Rucaparib;GDSC2	TRUE
1177;Niraparib;GDSC2	TRUE
1179;MK-1775;GDSC2	TRUE
1180;Dinaciclib;GDSC2	TRUE
1184;AZ20;GDSC1	TRUE
1185;KU-60019;GDSC1	TRUE
1189;Doxorubicin;GDSC2	TRUE
1190;Gemcitabine;GDSC2	TRUE
1191;Bortezomib;GDSC2	TRUE
1192;GSK269962A;GDSC1	TRUE
1192;GSK269962A;GDSC2	TRUE
1193;UNC0638;GDSC2	TRUE
1194;SB505124;GDSC1	TRUE
1194;SB505124;GDSC2	TRUE
1199;Tamoxifen;GDSC1	TRUE
1199;Tamoxifen;GDSC2	TRUE
1200;Fulvestrant;GDSC2	TRUE
1201;Anastrozole;GDSC2	TRUE
1203;QL-XII-61;GDSC1	TRUE
1218;JQ1;GDSC1	TRUE
1219;PFI-1;GDSC1	TRUE
1230;IOX2;GDSC1	TRUE
1236;UNC0638;GDSC1	TRUE
1237;EPZ004777;GDSC2	TRUE
1239;YK-4-279;GDSC1	TRUE
1239;YK-4-279;GDSC2	TRUE
1241;CHIR-99021;GDSC1	TRUE
1242;(5Z)-7-Oxozeaenol;GDSC1	TRUE
1243;Piperlongumine;GDSC1	TRUE
1243;Piperlongumine;GDSC2	TRUE
1248;Daporinad;GDSC1	TRUE
1248;Daporinad;GDSC2	TRUE
1249;BMS-345541;GDSC2	TRUE
1250;AZ960;GDSC2	TRUE
1259;Talazoparib;GDSC1	TRUE
1259;Talazoparib;GDSC2	TRUE
1261;rTRAIL;GDSC1	TRUE
1262;UNC1215;GDSC1	TRUE
1263;UNC0642;GDSC1	TRUE
1264;SGC0946;GDSC1	TRUE
1266;ICL1100013;GDSC1	TRUE
1268;XAV939;GDSC1	TRUE
1268;XAV939;GDSC2	TRUE
1371;PLX-4720;GDSC1	TRUE
1372;Trametinib;GDSC1	TRUE
1372;Trametinib;GDSC2	TRUE
1373;Dabrafenib;GDSC1	TRUE
1373;Dabrafenib;GDSC2	TRUE
1374;Dabrafenib (1373) + Trametinib (1372);GDSC1	TRUE
1375;Temozolomide;GDSC1	TRUE
1375;Temozolomide;GDSC2	TRUE
1376;Olaparib(1495) + Temozolomide(1375);GDSC1	TRUE
1377;Afatinib;GDSC1	TRUE
1378;Bleomycin (50 uM);GDSC1	TRUE
1378;Bleomycin (50 uM);GDSC2	TRUE
1382;AZD3514;GDSC1	TRUE
1386;Doxorubicin;GDSC1	TRUE
1392;Bleomycin (10 uM);GDSC1	TRUE
1393;Gemcitabine;GDSC1	TRUE
1394;AZD6738;GDSC1	TRUE
1401;AZD5438;GDSC1	TRUE
1402;AZD7762;GDSC1	TRUE
1403;AZD6094;GDSC1	TRUE
1407;Dyrk1b_0191;GDSC1	TRUE
1409;AZD4877;GDSC1	TRUE
1413;EphB4_9721;GDSC1	TRUE
1414;Fulvestrant;GDSC1	TRUE
1416;AZD8931;GDSC1	TRUE
1419;FEN1_3940;GDSC1	TRUE
1421;FGFR_0939;GDSC1	TRUE
1422;FGFR_3831;GDSC1	TRUE
1425;BPTES;GDSC1	TRUE
1426;AZD7969;GDSC1	TRUE
1427;AZD5582;GDSC1	TRUE
1428;IAP_5620;GDSC1	TRUE
1429;IAP_7638;GDSC1	TRUE
1430;IGFR_3801;GDSC1	TRUE
1432;AZD1480;GDSC1	TRUE
1433;JAK1_3715;GDSC1	TRUE
1434;JAK3_7406;GDSC1	TRUE
1436;MCT1_6447;GDSC1	TRUE
1437;MCT4_1422;GDSC1	TRUE
1441;AZD2014;GDSC1	TRUE
1444;AZD8186;GDSC1	TRUE
1445;AZD8835;GDSC1	TRUE
1446;PI3Ka_4409;GDSC1	TRUE
1449;AZD1208;GDSC1	TRUE
1451;PLK_6522;GDSC1	TRUE
1453;RAF_9304;GDSC1	TRUE
1458;PARP_9495;GDSC1	TRUE
1459;PARP_0108;GDSC1	TRUE
1460;PARP_9482;GDSC1	TRUE
1461;TANK_1366;GDSC1	TRUE
1463;AZD1332;GDSC1	TRUE
1464;TTK_3146;GDSC1	TRUE
1490;SN-38;GDSC1	TRUE
1494;SN-38;GDSC1	TRUE
1494;SN-38;GDSC2	TRUE
1495;Olaparib;GDSC1	TRUE
1496;Cisplatin;GDSC1	TRUE
1497;AZD4547;GDSC1	TRUE
1498;Selumetinib;GDSC1	TRUE
1502;Bicalutamide;GDSC1	TRUE
1502;Bicalutamide;GDSC2	TRUE
1504;PF-562271;GDSC2	TRUE
1506;PAC-1;GDSC2	TRUE
1507;Ruxolitinib;GDSC2	TRUE
1510;Linsitinib;GDSC2	TRUE
1511;Epirubicin;GDSC2	TRUE
1512;Cyclophosphamide;GDSC2	TRUE
1514;Everolimus;GDSC2	TRUE
1515;Picrotin;GDSC1	TRUE
1516;Cymarine;GDSC1	TRUE
1517;Ginkgolide A;GDSC1	TRUE
1518;Lasalocid;GDSC1	TRUE
1519;Novobiocin-sodium;GDSC1	TRUE
1520;Latamoxef;GDSC1	TRUE
1525;VER-155008;GDSC1	TRUE
1526;Refametinib;GDSC1	TRUE
1527;Pictilisib;GDSC1	TRUE
1529;Pevonedistat;GDSC1	TRUE
1529;Pevonedistat;GDSC2	TRUE
1530;PFI-3;GDSC1	TRUE
1534;Paclitaxel (0.001);GDSC1	TRUE
1535;Paclitaxel (0.005);GDSC1	TRUE
1543;SN-38;GDSC1	TRUE
1544;SN-38;GDSC1	TRUE
1546;SN-38;GDSC1	TRUE
1547;SN-38;GDSC1	TRUE
1548;DBeQ;GDSC1	TRUE
1549;Sapatinib;GDSC2	TRUE
1553;Uprosertib;GDSC2	TRUE
1557;LCL161;GDSC2	TRUE
1558;Lapatinib;GDSC2	TRUE
1559;Luminespib;GDSC2	TRUE
1560;Alpelisib;GDSC2	TRUE
1561;Taselisib;GDSC2	TRUE
1562;RI-1;GDSC2	TRUE
1563;EPZ5676;GDSC2	TRUE
1564;SCH772984;GDSC2	TRUE
1576;IWP-2;GDSC2	TRUE
1578;Leflunomide;GDSC2	TRUE
1579;GSK2334470;GDSC2	TRUE
1593;Entinostat;GDSC2	TRUE
1594;OSI-027;GDSC2	TRUE
1598;LGK974;GDSC2	TRUE
1613;VE-822;GDSC2	TRUE
1614;WZ4003;GDSC2	TRUE
1615;CZC24832;GDSC2	TRUE
1616;NSC-624206;GDSC2	TRUE
1617;AZD5582;GDSC2	TRUE
1618;GSK2606414;GDSC2	TRUE
1619;SZL-P1-41;GDSC2	TRUE
1620;PFI3;GDSC2	TRUE
1621;PCI-34051;GDSC2	TRUE
1622;Wnt-C59;GDSC2	TRUE
1624;I-BET-762;GDSC2	TRUE
1625;RVX-208;GDSC2	TRUE
1626;OTX015;GDSC2	TRUE
1627;GSK343;GDSC2	TRUE
1628;UNC1999;GDSC2	TRUE
1629;ML323;GDSC2	TRUE
1630;Entospletinib;GDSC2	TRUE
1631;PRT062607;GDSC2	TRUE
1632;Ribociclib;GDSC2	TRUE
1633;Abemaciclib;GDSC2	TRUE
1634;AGI-6780;GDSC2	TRUE
1635;Picolinici-acid;GDSC2	TRUE
1735;AZD1775;GDSC2	TRUE
1786;AZD4547;GDSC2	TRUE
1787;BAY-87-2243;GDSC2	TRUE
1788;PRIMA-1;GDSC2	TRUE
1789;Phenergan;GDSC2	TRUE
1790;Tirapazamine;GDSC2	TRUE
1791;AT-7519;GDSC2	TRUE
1792;BAY-61-3606;GDSC2	TRUE
1793;BX-912;GDSC2	TRUE
1794;Idelalisib;GDSC2	TRUE
1796;Etoposide;GDSC2	TRUE
1797;Daraprim;GDSC2	TRUE
1798;Ispinesib Mesylate;GDSC2	TRUE
1799;Ibrutinib;GDSC2	TRUE
1800;IRAK1-4-Inhibitor-I;GDSC2	TRUE
1849;Sabutoclax;GDSC2	TRUE
1850;Tepotinib;GDSC2	TRUE
1851;Ceritinib;GDSC2	TRUE
1852;LY2109761;GDSC2	TRUE
1853;OF-1;GDSC2	TRUE
1854;MN-64;GDSC2	TRUE
1855;KRAS (G12C) Inhibitor-12;GDSC2	TRUE
1856;SF1670;GDSC2	TRUE
1857;Ravoxertinib;GDSC2	TRUE
1858;XL413;GDSC2	TRUE
1862;MG-132;GDSC2	TRUE
1864;R428;GDSC2	TRUE
1866;BDP-00009066;GDSC2	TRUE
1867;Panobinostat;GDSC2	TRUE
1868;Quizartinib;GDSC2	TRUE
1869;Selinexor;GDSC2	TRUE
1871;Quercetin;GDSC2	TRUE
1872;Midostaurin;GDSC2	TRUE
1873;Buparlisib;GDSC2	TRUE
1908;Ulixertinib;GDSC2	TRUE
1909;Venetoclax;GDSC2	TRUE
1910;ABT737;GDSC2	TRUE
1911;Dactinomycin;GDSC2	TRUE
1912;Afuresertib;GDSC2	TRUE
1913;AGI-5198;GDSC2	TRUE
1915;AZD3759;GDSC2	TRUE
1916;AZD5363;GDSC2	TRUE
1917;AZD6738;GDSC2	TRUE
1918;AZD8186;GDSC2	TRUE
1919;Osimertinib;GDSC2	TRUE
1922;Cediranib;GDSC2	TRUE
1923;Nazartinib;GDSC2	TRUE
1924;Ipatasertib;GDSC2	TRUE
1925;GDC0810;GDSC2	TRUE
1926;GNE-317;GDSC2	TRUE
1927;GSK2578215A;GDSC2	TRUE
1928;I-BRD9;GDSC2	TRUE
1929;PIM447;GDSC2	TRUE
1930;Telomerase Inhibitor IX;GDSC2	TRUE
1931;MIRA-1;GDSC2	TRUE
1932;NVP-ADW742;GDSC2	TRUE
1933;P22077;GDSC2	TRUE
1934;P5091;GDSC2	TRUE
1936;Savolitinib;GDSC2	TRUE
1937;S-crizotinib;GDSC2	TRUE
1938;Tretinoin;GDSC2	TRUE
1939;UMI-77;GDSC2	TRUE
1940;WIKI4;GDSC2	TRUE
1941;Sepantronium bromide;GDSC2	TRUE
1942;Pexidartinib;GDSC2	TRUE
1944;LY2584702;GDSC2	TRUE
1945;Taselisib;GDSC2	TRUE
1946;MIK-665 / S-64315;GDSC2	TRUE
1947;entospletinib;GDSC2	TRUE
1949;Venetoclax;GDSC2	TRUE
1954;ASLAN002;GDSC2	TRUE
1956;MCL1_1284;GDSC2	TRUE
1957;Abemaciclib;GDSC2	TRUE
1958;Merestinib;GDSC2	TRUE
1959;SYK_1543;GDSC2	TRUE
1960;SYK_9721;GDSC2	TRUE
1961;UNC-2025;GDSC2	TRUE
1962;Sapanisertib;GDSC2	TRUE
1964;CB-839;GDSC2	TRUE
1965;AZD4205;GDSC2	TRUE
1966;KIT_6754;GDSC2	TRUE
1967;SMG1_1789;GDSC2	TRUE
1968;ERK_5051;GDSC2	TRUE
1970;ERK_6197;GDSC2	TRUE
1971;Serabelisib;GDSC2	TRUE
1972;Ravoxertinib;GDSC2	TRUE
1973;KRASi;GDSC2	TRUE
1975;BVD523;GDSC2	TRUE
1980;IRAK4_1495;GDSC2	TRUE
1982;PLK4_0066;GDSC2	TRUE
1985;IRAK4_7891;GDSC2	TRUE
1986;IRAK4_8366;GDSC2	TRUE
1987;BCLXL_3202;GDSC2	TRUE
1989;Imatinib;GDSC2	TRUE
1990;BCL6_7224;GDSC2	TRUE
1991;Ibrutinib;GDSC2	TRUE
1993;THZ1;GDSC2	TRUE
1995;A-1210477;GDSC2	TRUE
1996;MIM1;GDSC2	TRUE
1997;WEHI-539;GDSC2	TRUE
1998;BPD-00008900;GDSC2	TRUE
2013;CDK12_8969;GDSC2	TRUE
2014;Brigatinib;GDSC2	TRUE
2015;Olmutinib;GDSC2	TRUE
2016;EGFR_5383;GDSC2	TRUE
2018;PDGFR_5313;GDSC2	TRUE
2020;Poziotinib;GDSC2	TRUE
2021;EGF816;GDSC2	TRUE
2022;PF-06747775;GDSC2	TRUE
2023;PDGFR_0615;GDSC2	TRUE
2024;KIT_5808;GDSC2	TRUE
2026;KIT_7208;GDSC2	TRUE
2027;CDK12_1992;GDSC2	TRUE
2028;STAT3_2372;GDSC2	TRUE
2034;RAF_7242;GDSC2	TRUE
2040;Foretinib;GDSC2	TRUE
2041;GSK126;GDSC2	TRUE
2042;Deltarasin;GDSC2	TRUE
2043;BIBR-1532;GDSC2	TRUE
2044;Pyridostatin;GDSC2	TRUE
2045;AMG-319;GDSC2	TRUE
2046;MK-8776;GDSC2	TRUE
2047;Ulixertinib;GDSC2	TRUE
2048;Vinorelbine;GDSC2	TRUE
2063;LTT462;GDSC2	TRUE
2066;Rociletinib;GDSC2	TRUE
2071;Menin_MLL_8690;GDSC2	TRUE
2074;EGFR_0300;GDSC2	TRUE
2075;EGFR_8897;GDSC2	TRUE
2076;ERK_5330;GDSC2	TRUE
2077;CDK7_8454;GDSC2	TRUE
2078;Senexin B;GDSC2	TRUE
2079;CDK12_5078;GDSC2	TRUE
2080;Menin_MLL_8687;GDSC2	TRUE
2081;CDK12_2242;GDSC2	TRUE
2084;CCT251545;GDSC2	TRUE
2090;EGFR_7518;GDSC2	TRUE
2093;Capivasertib;GDSC2	TRUE
2096;VX-11e;GDSC2	TRUE
2097;PHA-793887;GDSC2	TRUE
2098;NSC635973;GDSC2	TRUE
2099;Parthenolide;GDSC2	TRUE
2100;Pazopanib;GDSC2	TRUE
2101;PI-103;GDSC2	TRUE
2103;Capmatinib;GDSC2	TRUE
2104;Tivozanib;GDSC2	TRUE
2105;GSK1070916;GDSC2	TRUE
2106;Uprosertib;GDSC2	TRUE
2107;LJI308;GDSC2	TRUE
2108;PD0166285;GDSC2	TRUE
2109;AZ6102;GDSC2	TRUE
2110;GSK591;GDSC2	TRUE
2111;VE821;GDSC2	TRUE
2125;Mcl1_7350;GDSC2	TRUE
2127;Mcl1_6386;GDSC2	TRUE
2150;AZD0156;GDSC2	TRUE
2151;PLX7904;GDSC2	TRUE
2152;I-BET151;GDSC2	TRUE
2153;S63845;GDSC2	TRUE
2160;Volasertib;GDSC2	TRUE
2161;Rigosertib;GDSC2	TRUE
2162;Danusertib;GDSC2	TRUE
2163;Fenretinide;GDSC2	TRUE
2164;BLU9931;GDSC2	TRUE
2166;Entrectinib;GDSC2	TRUE
2168;Ponatinib;GDSC2	TRUE
2169;AZD6482;GDSC2	TRUE
2170;AT13148;GDSC2	TRUE
2171;BMS-754807;GDSC2	TRUE
2172;JQ1;GDSC2	TRUE
2173;PFI-1;GDSC2	TRUE
2174;IOX2;GDSC2	TRUE
2175;CHIR-99021;GDSC2	TRUE
2176;UNC0642;GDSC2	TRUE
2177;SGC0946;GDSC2	TRUE
2178;GSK2830371A;GDSC2	TRUE
2179;Mycophenolic acid;GDSC2	TRUE
2180;GSK-LSD1-2HCl ;GDSC2	TRUE
2181;5-azacytidine;GDSC2	TRUE
2182;A-366;GDSC2	TRUE
2183;CPI-637;GDSC2	TRUE
2184;UNC0379;GDSC2	TRUE
2220;Regorafenib;GDSC2	TRUE
2235;AZD5991;GDSC2	TRUE
2243;AZD6738;GDSC2	TRUE
2252;Selumetinib;GDSC2	TRUE
2253;AZD8835;GDSC2	TRUE
2254;GSK2292767;GDSC2	TRUE
2255;RK-33;GDSC2	TRUE
2256;Kobe0065;GDSC2	TRUE
2257;EAI045;GDSC2	TRUE
2258;LLY-507;GDSC2	TRUE
2259;BI-9564;GDSC2	TRUE
2260;BI-7273;GDSC2	TRUE
2261;Barasertib;GDSC2	TRUE
2266;GSK484;GDSC2	TRUE
2268;VX-745;GDSC2	TRUE
2269;(R)-PFI-2;GDSC2	TRUE
2270;BAY-598;GDSC2	TRUE
2271;CP-724714;GDSC2	TRUE
2272;MK-5108;GDSC2	TRUE
2273;CPI-360;GDSC2	TRUE
2274;A-196;GDSC2	TRUE
2276;EPZ015666;GDSC2	TRUE
2277;OICR-9429;GDSC2	TRUE
2279;CPI-169;GDSC2	TRUE
2280;GSK481;GDSC2	TRUE
2281;CCT251545;GDSC2	TRUE
2282;Romidepsin;GDSC2	TRUE
2283;CGI1746;GDSC2	TRUE
2284;MS023;GDSC2	TRUE
2286;AX15836;GDSC2	TRUE
2288;SGC707;GDSC2	TRUE
2289;GSK583;GDSC2	TRUE
2290;EPZ011989;GDSC2	TRUE
2291;MZ1;GDSC2	TRUE
2292;Tofacitinib;GDSC2	TRUE
2293;AMG900;GDSC2	TRUE
2294;EI1;GDSC2	TRUE
2295;NVS-PAK1-1;GDSC2	TRUE
2296;GDC-0879;GDSC2	TRUE
2297;SGX-523;GDSC2	TRUE
2298;AZD1152-HQPA;GDSC2	TRUE
2299;VH298;GDSC2	TRUE
2300;JNK-IN-8;GDSC2	TRUE
2302;Skepinone-L;GDSC2	TRUE
2303;G-5555;GDSC2	TRUE
2304;BMS-911543;GDSC2	TRUE
2305;GNF-5;GDSC2	TRUE
2306;Filgotinib;GDSC2	TRUE
2307;PF-CBP1;GDSC2	TRUE
2308;PF-3644022;GDSC2	TRUE
2309;AC220;GDSC2	TRUE
2310;EPZ-6438;GDSC2	TRUE
2312;PDD00017273;GDSC2	TRUE
2313;THZ1;GDSC2	TRUE
2315;GNE7915;GDSC2	TRUE
2316;eCF309;GDSC2	TRUE
2317;BMX-IN-1;GDSC2	TRUE
2318;E7449;GDSC2	TRUE
2319;Tubacin;GDSC2	TRUE
2320;GSK864;GDSC2	TRUE
2321;Salvinorin A;GDSC2	TRUE
2322;KH-CB19;GDSC2	TRUE
2323;A-1155463;GDSC2	TRUE
2324;CCT244747;GDSC2	TRUE
2325;HG-9-91-01;GDSC2	TRUE
2326;EPZ020411;GDSC2	TRUE
2327;BIX-02188;GDSC2	TRUE
2328;RGFP966;GDSC2	TRUE
2329;BAZ2-ICR;GDSC2	TRUE
2330;AZ191;GDSC2	TRUE
2331;PF-3758309;GDSC2	TRUE
2332;UNC2025;GDSC2	TRUE
2333;ACY-738;GDSC2	TRUE
2354;MCL1_8070;GDSC2	TRUE
2359;GSK2830371;GDSC2	TRUE
2363;NSC617145;GDSC2	TRUE
2365;ML216;GDSC2	TRUE
2460;Prexasertib;GDSC2	TRUE
2463;Verteporfin;GDSC2	TRUE
2466;CA3;GDSC2	TRUE
2503;Tenalisib;GDSC2	TRUE
2504;LLY-283;GDSC2	TRUE
2505;Alisertib;GDSC2	TRUE
2508;Trametinib;GDSC2	TRUE
2509;Taselisib;GDSC2	TRUE
2510;AZD1390;GDSC2	TRUE

## Sheet: crisprcas9
	mask
A1BG	FALSE
A1CF	FALSE
A2M	FALSE
A2ML1	FALSE
A3GALT2	FALSE
A4GALT	FALSE
A4GNT	FALSE
AAAS	TRUE
AACS	TRUE
AADAC	FALSE
AADACL2	FALSE
AADACL3	FALSE
AADACL4	FALSE
AADAT	FALSE
AAGAB	FALSE
AAK1	FALSE
AAMDC	FALSE
AAMP	TRUE
AANAT	FALSE
AAR2	FALSE
AARD	TRUE
AARS1	TRUE
AARS2	TRUE
AARSD1	FALSE
AASDH	FALSE
AASDHPPT	TRUE
AASS	FALSE
AATF	TRUE
AATK	TRUE
ABAT	FALSE
ABCA1	FALSE
ABCA10	FALSE
ABCA12	FALSE
ABCA13	FALSE
ABCA2	FALSE
ABCA3	FALSE
ABCA4	TRUE
ABCA5	FALSE
ABCA6	FALSE
ABCA7	FALSE
ABCA8	FALSE
ABCA9	FALSE
ABCB1	FALSE
ABCB10	FALSE
ABCB11	FALSE
ABCB4	FALSE
ABCB5	FALSE
ABCB6	FALSE
ABCB7	TRUE
ABCB8	FALSE
ABCB9	FALSE
ABCC1	FALSE
ABCC10	FALSE
ABCC11	FALSE
ABCC12	FALSE
ABCC2	FALSE
ABCC3	FALSE
ABCC4	FALSE
ABCC5	FALSE
ABCC6	FALSE
ABCC8	FALSE
ABCC9	FALSE
ABCD1	TRUE
ABCD2	FALSE
ABCD3	FALSE
ABCD4	FALSE
ABCE1	TRUE
ABCF1	TRUE
ABCF3	FALSE
ABCG1	FALSE
ABCG2	FALSE
ABCG4	FALSE
ABCG5	FALSE
ABCG8	FALSE
ABHD1	FALSE
ABHD10	FALSE
ABHD11	TRUE
ABHD12	FALSE
ABHD12B	FALSE
ABHD13	FALSE
ABHD14A	FALSE
ABHD14B	FALSE
ABHD15	TRUE
ABHD16A	FALSE
ABHD16B	FALSE
ABHD17A	TRUE
ABHD17B	FALSE
ABHD17C	FALSE
ABHD18	FALSE
ABHD2	FALSE
ABHD3	FALSE
ABHD4	FALSE
ABHD5	FALSE
ABHD6	FALSE
ABHD8	FALSE
ABI1	FALSE
ABI2	FALSE
ABI3	FALSE
ABI3BP	FALSE
ABITRAM	FALSE
ABL1	TRUE
ABL2	FALSE
ABLIM1	FALSE
ABLIM2	FALSE
ABLIM3	FALSE
ABR	FALSE
ABRA	FALSE
ABRACL	FALSE
ABRAXAS1	TRUE
ABRAXAS2	FALSE
ABT1	TRUE
ABTB1	FALSE
ABTB2	FALSE
ABTB3	FALSE
ACAA1	FALSE
ACAA2	TRUE
ACACA	TRUE
ACACB	TRUE
ACAD10	FALSE
ACAD11	FALSE
ACAD8	FALSE
ACAD9	TRUE
ACADL	FALSE
ACADM	FALSE
ACADS	FALSE
ACADSB	FALSE
ACADVL	FALSE
ACAN	FALSE
ACAP1	FALSE
ACAP2	FALSE
ACAP3	TRUE
ACAT1	FALSE
ACAT2	FALSE
ACBD3	FALSE
ACBD4	FALSE
ACBD5	TRUE
ACBD6	FALSE
ACBD7	FALSE
ACCS	FALSE
ACCSL	FALSE
ACD	TRUE
ACE	FALSE
ACE2	FALSE
ACER1	FALSE
ACER2	FALSE
ACER3	FALSE
ACHE	TRUE
ACIN1	TRUE
ACKR1	FALSE
ACKR2	FALSE
ACKR3	FALSE
ACKR4	TRUE
ACLY	TRUE
ACMSD	FALSE
ACO1	FALSE
ACO2	TRUE
ACOD1	FALSE
ACOT1	FALSE
ACOT11	FALSE
ACOT12	FALSE
ACOT13	FALSE
ACOT2	FALSE
ACOT4	FALSE
ACOT6	FALSE
ACOT7	FALSE
ACOT8	FALSE
ACOT9	FALSE
ACOX1	TRUE
ACOX2	FALSE
ACOX3	FALSE
ACOXL	FALSE
ACP1	FALSE
ACP2	FALSE
ACP3	FALSE
ACP4	FALSE
ACP5	FALSE
ACP6	FALSE
ACP7	TRUE
ACR	FALSE
ACRBP	FALSE
ACRV1	FALSE
ACSBG1	FALSE
ACSBG2	FALSE
ACSF2	FALSE
ACSF3	FALSE
ACSL1	FALSE
ACSL3	TRUE
ACSL4	TRUE
ACSL5	FALSE
ACSL6	FALSE
ACSM1	FALSE
ACSM2A	FALSE
ACSM2B	FALSE
ACSM3	FALSE
ACSM4	FALSE
ACSM5	FALSE
ACSM6	FALSE
ACSS1	FALSE
ACSS2	FALSE
ACSS3	FALSE
ACTA1	FALSE
ACTA2	FALSE
ACTB	TRUE
ACTBL2	FALSE
ACTC1	FALSE
ACTG1	TRUE
ACTG2	FALSE
ACTL10	FALSE
ACTL6A	TRUE
ACTL6B	FALSE
ACTL7A	FALSE
ACTL7B	FALSE
ACTL8	TRUE
ACTL9	FALSE
ACTMAP	TRUE
ACTN1	FALSE
ACTN2	FALSE
ACTN4	FALSE
ACTR10	TRUE
ACTR1A	TRUE
ACTR1B	FALSE
ACTR2	TRUE
ACTR3	TRUE
ACTR3B	FALSE
ACTR3C	TRUE
ACTR5	TRUE
ACTR6	TRUE
ACTR8	TRUE
ACTRT1	FALSE
ACTRT2	FALSE
ACTRT3	FALSE
ACVR1	FALSE
ACVR1B	TRUE
ACVR1C	FALSE
ACVR2A	TRUE
ACVR2B	FALSE
ACVRL1	TRUE
ACY1	FALSE
ACY3	FALSE
ACYP1	FALSE
ACYP2	FALSE
ADA	FALSE
ADA2	FALSE
ADAD1	FALSE
ADAD2	FALSE
ADAL	FALSE
ADAM10	FALSE
ADAM11	FALSE
ADAM12	FALSE
ADAM15	FALSE
ADAM17	FALSE
ADAM18	FALSE
ADAM19	FALSE
ADAM2	FALSE
ADAM20	FALSE
ADAM21	FALSE
ADAM22	FALSE
ADAM23	FALSE
ADAM28	FALSE
ADAM29	TRUE
ADAM30	FALSE
ADAM32	FALSE
ADAM33	FALSE
ADAM7	FALSE
ADAM8	FALSE
ADAM9	FALSE
ADAMDEC1	FALSE
ADAMTS1	FALSE
ADAMTS10	TRUE
ADAMTS12	FALSE
ADAMTS13	FALSE
ADAMTS14	FALSE
ADAMTS15	FALSE
ADAMTS16	FALSE
ADAMTS17	FALSE
ADAMTS18	FALSE
ADAMTS19	FALSE
ADAMTS2	FALSE
ADAMTS20	FALSE
ADAMTS3	FALSE
ADAMTS4	FALSE
ADAMTS5	FALSE
ADAMTS6	FALSE
ADAMTS7	FALSE
ADAMTS8	FALSE
ADAMTS9	FALSE
ADAMTSL1	FALSE
ADAMTSL2	FALSE
ADAMTSL3	FALSE
ADAMTSL4	TRUE
ADAMTSL5	TRUE
ADAP1	FALSE
ADAP2	FALSE
ADAR	TRUE
ADARB1	FALSE
ADARB2	FALSE
ADAT1	FALSE
ADAT2	TRUE
ADAT3	TRUE
ADCK1	FALSE
ADCK2	FALSE
ADCK5	FALSE
ADCY1	FALSE
ADCY10	FALSE
ADCY2	FALSE
ADCY3	FALSE
ADCY4	FALSE
ADCY5	FALSE
ADCY6	TRUE
ADCY7	FALSE
ADCY8	FALSE
ADCY9	FALSE
ADCYAP1	FALSE
ADCYAP1R1	FALSE
ADD1	FALSE
ADD2	FALSE
ADD3	FALSE
ADGRA1	FALSE
ADGRA2	FALSE
ADGRA3	FALSE
ADGRB1	FALSE
ADGRB2	FALSE
ADGRB3	FALSE
ADGRD1	FALSE
ADGRE1	FALSE
ADGRE2	FALSE
ADGRE3	FALSE
ADGRE5	FALSE
ADGRF1	FALSE
ADGRF3	FALSE
ADGRF4	FALSE
ADGRF5	FALSE
ADGRG1	FALSE
ADGRG2	FALSE
ADGRG3	FALSE
ADGRG4	FALSE
ADGRG5	FALSE
ADGRG6	FALSE
ADGRG7	FALSE
ADGRL1	FALSE
ADGRL2	FALSE
ADGRL3	FALSE
ADGRL4	FALSE
ADGRV1	FALSE
ADH1A	FALSE
ADH1B	FALSE
ADH4	FALSE
ADH5	TRUE
ADH6	FALSE
ADH7	FALSE
ADHFE1	FALSE
ADI1	FALSE
ADIG	FALSE
ADIPOQ	FALSE
ADIPOR1	FALSE
ADIPOR2	TRUE
ADIRF	FALSE
ADK	FALSE
ADM	FALSE
ADM2	FALSE
ADM5	FALSE
ADNP	TRUE
ADNP2	FALSE
ADO	TRUE
ADORA1	FALSE
ADORA2A	FALSE
ADORA2B	FALSE
ADORA3	FALSE
ADPGK	TRUE
ADPRH	FALSE
ADPRHL1	FALSE
ADPRM	FALSE
ADPRS	FALSE
ADRA1A	FALSE
ADRA1B	FALSE
ADRA1D	FALSE
ADRA2A	FALSE
ADRA2B	FALSE
ADRA2C	FALSE
ADRB1	FALSE
ADRB2	FALSE
ADRB3	TRUE
ADRM1	TRUE
ADSL	TRUE
ADSS1	FALSE
ADSS2	TRUE
ADTRP	FALSE
AEBP1	FALSE
AEBP2	FALSE
AEN	FALSE
AFAP1	FALSE
AFAP1L1	FALSE
AFAP1L2	FALSE
AFDN	TRUE
AFF1	FALSE
AFF2	TRUE
AFF3	TRUE
AFF4	TRUE
AFG1L	FALSE
AFG3L2	TRUE
AFM	FALSE
AFMID	FALSE
AFP	FALSE
AFTPH	FALSE
AGA	TRUE
AGAP1	FALSE
AGAP2	TRUE
AGAP3	FALSE
AGAP5	TRUE
AGAP6	TRUE
AGAP9	TRUE
AGBL1	FALSE
AGBL2	FALSE
AGBL3	FALSE
AGBL4	FALSE
AGBL5	FALSE
AGER	FALSE
AGFG1	FALSE
AGFG2	FALSE
AGGF1	FALSE
AGK	FALSE
AGL	TRUE
AGMAT	FALSE
AGMO	FALSE
AGO1	FALSE
AGO2	FALSE
AGO3	FALSE
AGO4	FALSE
AGPAT1	TRUE
AGPAT2	TRUE
AGPAT3	TRUE
AGPAT4	FALSE
AGPAT5	TRUE
AGPS	FALSE
AGR2	TRUE
AGR3	FALSE
AGRN	FALSE
AGRP	FALSE
AGT	FALSE
AGTPBP1	FALSE
AGTR1	FALSE
AGTR2	FALSE
AGTRAP	FALSE
AGXT	FALSE
AGXT2	FALSE
AHCTF1	TRUE
AHCY	TRUE
AHCYL1	TRUE
AHCYL2	FALSE
AHDC1	FALSE
AHI1	FALSE
AHNAK	FALSE
AHNAK2	FALSE
AHR	TRUE
AHRR	TRUE
AHSA1	FALSE
AHSG	FALSE
AHSP	FALSE
AICDA	FALSE
AIDA	FALSE
AIF1	FALSE
AIF1L	FALSE
AIFM1	TRUE
AIFM2	TRUE
AIFM3	TRUE
AIG1	FALSE
AIM2	FALSE
AIMP1	FALSE
AIMP2	FALSE
AIP	TRUE
AIPL1	FALSE
AIRE	FALSE
AJAP1	FALSE
AJM1	FALSE
AJUBA	FALSE
AK1	TRUE
AK2	TRUE
AK3	FALSE
AK4	TRUE
AK5	FALSE
AK6	TRUE
AK7	FALSE
AK8	FALSE
AK9	FALSE
AKAIN1	FALSE
AKAP1	FALSE
AKAP10	FALSE
AKAP11	FALSE
AKAP12	FALSE
AKAP13	TRUE
AKAP14	FALSE
AKAP3	FALSE
AKAP4	FALSE
AKAP5	FALSE
AKAP6	FALSE
AKAP7	FALSE
AKAP8	FALSE
AKAP8L	FALSE
AKAP9	FALSE
AKIP1	FALSE
AKIRIN1	TRUE
AKIRIN2	TRUE
AKNA	FALSE
AKNAD1	FALSE
AKR1A1	FALSE
AKR1B1	FALSE
AKR1B10	FALSE
AKR1B15	TRUE
AKR1C2	FALSE
AKR1C3	FALSE
AKR1C4	FALSE
AKR1D1	FALSE
AKR1E2	FALSE
AKR7A2	FALSE
AKR7A3	TRUE
AKT1	TRUE
AKT1S1	FALSE
AKT2	TRUE
AKT3	FALSE
AKTIP	TRUE
ALAD	TRUE
ALAS1	TRUE
ALAS2	FALSE
ALB	FALSE
ALCAM	FALSE
ALDH16A1	FALSE
ALDH18A1	TRUE
ALDH1A1	FALSE
ALDH1A2	FALSE
ALDH1A3	FALSE
ALDH1B1	FALSE
ALDH1L1	FALSE
ALDH1L2	FALSE
ALDH2	FALSE
ALDH3A1	FALSE
ALDH3A2	FALSE
ALDH3B2	FALSE
ALDH4A1	FALSE
ALDH5A1	FALSE
ALDH6A1	TRUE
ALDH7A1	FALSE
ALDH8A1	FALSE
ALDH9A1	FALSE
ALDOA	TRUE
ALDOB	FALSE
ALDOC	TRUE
ALG1	TRUE
ALG10	TRUE
ALG10B	TRUE
ALG11	TRUE
ALG12	TRUE
ALG13	TRUE
ALG14	TRUE
ALG2	TRUE
ALG3	TRUE
ALG5	TRUE
ALG6	TRUE
ALG8	TRUE
ALG9	TRUE
ALK	TRUE
ALKAL1	FALSE
ALKAL2	FALSE
ALKBH1	FALSE
ALKBH2	FALSE
ALKBH3	FALSE
ALKBH4	TRUE
ALKBH5	FALSE
ALKBH6	FALSE
ALKBH7	FALSE
ALKBH8	FALSE
ALLC	FALSE
ALMS1	FALSE
ALOX12	FALSE
ALOX12B	FALSE
ALOX15	FALSE
ALOX15B	FALSE
ALOX5	FALSE
ALOX5AP	FALSE
ALOXE3	FALSE
ALPG	FALSE
ALPI	FALSE
ALPK1	FALSE
ALPK2	FALSE
ALPK3	FALSE
ALPL	FALSE
ALPP	FALSE
ALS2	FALSE
ALS2CL	FALSE
ALX1	FALSE
ALX3	FALSE
ALX4	FALSE
ALYREF	TRUE
AMACR	FALSE
AMBN	FALSE
AMBP	FALSE
AMBRA1	TRUE
AMD1	TRUE
AMDHD1	FALSE
AMDHD2	FALSE
AMELX	FALSE
AMELY	FALSE
AMER1	FALSE
AMER2	FALSE
AMER3	FALSE
AMFR	TRUE
AMH	FALSE
AMHR2	FALSE
AMIGO1	FALSE
AMIGO2	FALSE
AMIGO3	FALSE
AMMECR1	FALSE
AMMECR1L	FALSE
AMN	FALSE
AMN1	FALSE
AMOT	FALSE
AMOTL1	FALSE
AMOTL2	FALSE
AMPD1	FALSE
AMPD2	FALSE
AMPD3	FALSE
AMPH	FALSE
AMT	FALSE
AMTN	FALSE
AMY2A	TRUE
AMZ1	FALSE
AMZ2	FALSE
ANAPC1	TRUE
ANAPC10	TRUE
ANAPC11	TRUE
ANAPC13	TRUE
ANAPC15	TRUE
ANAPC16	FALSE
ANAPC2	TRUE
ANAPC4	TRUE
ANAPC5	TRUE
ANAPC7	FALSE
ANG	FALSE
ANGEL1	FALSE
ANGEL2	FALSE
ANGPT1	FALSE
ANGPT2	FALSE
ANGPT4	FALSE
ANGPTL1	FALSE
ANGPTL2	FALSE
ANGPTL3	TRUE
ANGPTL4	FALSE
ANGPTL5	FALSE
ANGPTL6	FALSE
ANGPTL7	FALSE
ANGPTL8	FALSE
ANHX	FALSE
ANK1	FALSE
ANK2	FALSE
ANK3	FALSE
ANKAR	FALSE
ANKDD1A	FALSE
ANKDD1B	FALSE
ANKEF1	FALSE
ANKFN1	FALSE
ANKFY1	TRUE
ANKH	FALSE
ANKHD1	FALSE
ANKIB1	TRUE
ANKK1	FALSE
ANKLE1	FALSE
ANKLE2	TRUE
ANKMY1	FALSE
ANKMY2	TRUE
ANKRA2	TRUE
ANKRD1	FALSE
ANKRD10	FALSE
ANKRD11	TRUE
ANKRD12	FALSE
ANKRD13A	FALSE
ANKRD13B	FALSE
ANKRD13C	FALSE
ANKRD13D	FALSE
ANKRD16	FALSE
ANKRD17	TRUE
ANKRD18A	FALSE
ANKRD2	FALSE
ANKRD22	FALSE
ANKRD23	FALSE
ANKRD24	FALSE
ANKRD26	FALSE
ANKRD27	TRUE
ANKRD28	FALSE
ANKRD29	FALSE
ANKRD30A	FALSE
ANKRD30B	FALSE
ANKRD31	FALSE
ANKRD33	FALSE
ANKRD33B	FALSE
ANKRD34A	TRUE
ANKRD34B	FALSE
ANKRD34C	FALSE
ANKRD35	FALSE
ANKRD36	TRUE
ANKRD37	FALSE
ANKRD39	FALSE
ANKRD40	TRUE
ANKRD42	FALSE
ANKRD44	FALSE
ANKRD45	FALSE
ANKRD46	FALSE
ANKRD49	TRUE
ANKRD50	FALSE
ANKRD52	TRUE
ANKRD53	FALSE
ANKRD54	TRUE
ANKRD55	FALSE
ANKRD6	FALSE
ANKRD61	FALSE
ANKRD62	FALSE
ANKRD65	FALSE
ANKRD66	FALSE
ANKRD7	FALSE
ANKRD9	FALSE
ANKS1A	FALSE
ANKS1B	FALSE
ANKS3	TRUE
ANKS4B	FALSE
ANKS6	FALSE
ANKZF1	FALSE
ANLN	TRUE
ANO1	TRUE
ANO10	FALSE
ANO2	FALSE
ANO3	FALSE
ANO4	FALSE
ANO5	FALSE
ANO6	FALSE
ANO7	FALSE
ANO8	FALSE
ANO9	FALSE
ANOS1	FALSE
ANP32A	FALSE
ANP32B	FALSE
ANP32D	FALSE
ANP32E	TRUE
ANPEP	FALSE
ANTKMT	FALSE
ANTXR1	FALSE
ANTXR2	FALSE
ANTXRL	FALSE
ANXA1	FALSE
ANXA10	FALSE
ANXA11	FALSE
ANXA13	TRUE
ANXA2	FALSE
ANXA2R	TRUE
ANXA3	FALSE
ANXA4	FALSE
ANXA5	FALSE
ANXA6	FALSE
ANXA7	FALSE
ANXA8	FALSE
ANXA8L1	TRUE
ANXA9	FALSE
AOAH	FALSE
AOC1	FALSE
AOC2	FALSE
AOC3	FALSE
AOPEP	FALSE
AOX1	FALSE
AP1AR	FALSE
AP1B1	TRUE
AP1G1	TRUE
AP1G2	FALSE
AP1M1	TRUE
AP1M2	FALSE
AP1S1	FALSE
AP1S2	FALSE
AP1S3	FALSE
AP2A1	TRUE
AP2A2	FALSE
AP2B1	TRUE
AP2M1	TRUE
AP2S1	TRUE
AP3B1	TRUE
AP3B2	FALSE
AP3D1	TRUE
AP3M1	FALSE
AP3M2	TRUE
AP3S1	FALSE
AP3S2	FALSE
AP4B1	FALSE
AP4E1	FALSE
AP4M1	FALSE
AP4S1	FALSE
AP5B1	FALSE
AP5M1	FALSE
AP5S1	FALSE
AP5Z1	FALSE
APAF1	FALSE
APBA1	FALSE
APBA2	FALSE
APBA3	FALSE
APBB1	FALSE
APBB1IP	FALSE
APBB2	FALSE
APBB3	FALSE
APC	TRUE
APC2	TRUE
APCDD1	FALSE
APCDD1L	FALSE
APCS	FALSE
APEH	FALSE
APEX1	FALSE
APEX2	TRUE
APH1A	TRUE
APH1B	FALSE
API5	TRUE
APIP	TRUE
APLF	FALSE
APLN	FALSE
APLNR	TRUE
APLP1	TRUE
APLP2	FALSE
APMAP	FALSE
APOA1	FALSE
APOA2	FALSE
APOA4	FALSE
APOA5	FALSE
APOB	FALSE
APOBEC1	FALSE
APOBEC2	TRUE
APOBEC3A	FALSE
APOBEC3B	FALSE
APOBEC3C	FALSE
APOBEC3D	FALSE
APOBEC3F	FALSE
APOBEC3G	FALSE
APOBEC3H	FALSE
APOBEC4	FALSE
APOBR	FALSE
APOC1	TRUE
APOC2	TRUE
APOC3	FALSE
APOC4	FALSE
APOD	FALSE
APOE	FALSE
APOF	FALSE
APOH	FALSE
APOL1	FALSE
APOL2	FALSE
APOL3	FALSE
APOL5	FALSE
APOL6	FALSE
APOLD1	FALSE
APOM	TRUE
APOO	FALSE
APOOL	FALSE
APP	TRUE
APPBP2	FALSE
APPL1	FALSE
APPL2	FALSE
APRT	TRUE
APTX	FALSE
AQP1	FALSE
AQP10	FALSE
AQP11	FALSE
AQP12B	TRUE
AQP2	FALSE
AQP3	FALSE
AQP4	FALSE
AQP5	FALSE
AQP6	FALSE
AQP7	TRUE
AQP8	FALSE
AQP9	FALSE
AQR	TRUE
AR	TRUE
ARAF	FALSE
ARAP1	FALSE
ARAP2	FALSE
ARAP3	FALSE
ARC	FALSE
ARCN1	TRUE
AREG	FALSE
AREL1	FALSE
ARF1	TRUE
ARF3	TRUE
ARF4	TRUE
ARF5	FALSE
ARF6	TRUE
ARFGAP1	FALSE
ARFGAP2	FALSE
ARFGAP3	FALSE
ARFGEF1	FALSE
ARFGEF2	TRUE
ARFGEF3	FALSE
ARFIP1	FALSE
ARFIP2	FALSE
ARFRP1	TRUE
ARG1	FALSE
ARG2	FALSE
ARGFX	FALSE
ARGLU1	TRUE
ARHGAP1	TRUE
ARHGAP10	FALSE
ARHGAP11A	TRUE
ARHGAP12	FALSE
ARHGAP15	FALSE
ARHGAP17	FALSE
ARHGAP18	FALSE
ARHGAP19	FALSE
ARHGAP20	FALSE
ARHGAP21	TRUE
ARHGAP22	FALSE
ARHGAP23	FALSE
ARHGAP24	FALSE
ARHGAP25	FALSE
ARHGAP26	FALSE
ARHGAP27	TRUE
ARHGAP28	FALSE
ARHGAP29	TRUE
ARHGAP30	FALSE
ARHGAP31	FALSE
ARHGAP32	FALSE
ARHGAP33	FALSE
ARHGAP35	FALSE
ARHGAP36	FALSE
ARHGAP39	FALSE
ARHGAP4	FALSE
ARHGAP44	FALSE
ARHGAP45	TRUE
ARHGAP5	TRUE
ARHGAP6	FALSE
ARHGAP8	FALSE
ARHGAP9	TRUE
ARHGDIA	TRUE
ARHGDIB	FALSE
ARHGDIG	FALSE
ARHGEF1	FALSE
ARHGEF10	FALSE
ARHGEF10L	FALSE
ARHGEF11	FALSE
ARHGEF12	FALSE
ARHGEF15	FALSE
ARHGEF16	FALSE
ARHGEF17	FALSE
ARHGEF18	FALSE
ARHGEF19	FALSE
ARHGEF2	FALSE
ARHGEF25	TRUE
ARHGEF26	TRUE
ARHGEF28	FALSE
ARHGEF3	FALSE
ARHGEF33	FALSE
ARHGEF35	FALSE
ARHGEF37	FALSE
ARHGEF38	FALSE
ARHGEF39	TRUE
ARHGEF4	FALSE
ARHGEF40	FALSE
ARHGEF5	TRUE
ARHGEF6	FALSE
ARHGEF7	TRUE
ARHGEF9	FALSE
ARID1A	TRUE
ARID1B	TRUE
ARID2	TRUE
ARID3A	FALSE
ARID3B	TRUE
ARID3C	FALSE
ARID4A	FALSE
ARID4B	TRUE
ARID5A	FALSE
ARID5B	FALSE
ARIH1	TRUE
ARIH2	TRUE
ARL1	TRUE
ARL10	TRUE
ARL11	FALSE
ARL13A	FALSE
ARL13B	FALSE
ARL14	FALSE
ARL14EP	FALSE
ARL14EPL	FALSE
ARL15	FALSE
ARL16	FALSE
ARL2	TRUE
ARL2BP	TRUE
ARL3	FALSE
ARL4A	FALSE
ARL4C	TRUE
ARL4D	TRUE
ARL5A	FALSE
ARL5B	FALSE
ARL5C	FALSE
ARL6	FALSE
ARL6IP1	FALSE
ARL6IP4	FALSE
ARL6IP5	FALSE
ARL6IP6	FALSE
ARL8A	FALSE
ARL8B	FALSE
ARL9	FALSE
ARMC1	FALSE
ARMC10	TRUE
ARMC12	FALSE
ARMC2	FALSE
ARMC3	FALSE
ARMC5	TRUE
ARMC6	TRUE
ARMC7	TRUE
ARMC8	FALSE
ARMC9	FALSE
ARMCX1	FALSE
ARMCX2	FALSE
ARMCX3	FALSE
ARMCX4	FALSE
ARMCX5	FALSE
ARMCX6	TRUE
ARMH1	TRUE
ARMH2	FALSE
ARMH3	TRUE
ARMH4	TRUE
ARMS2	FALSE
ARMT1	FALSE
ARNT	TRUE
ARNT2	FALSE
ARPC1A	TRUE
ARPC1B	FALSE
ARPC2	TRUE
ARPC3	TRUE
ARPC4	TRUE
ARPC5	TRUE
ARPC5L	FALSE
ARPIN	FALSE
ARPP19	TRUE
ARPP21	FALSE
ARR3	FALSE
ARRB1	FALSE
ARRB2	FALSE
ARRDC1	FALSE
ARRDC2	FALSE
ARRDC3	FALSE
ARRDC4	FALSE
ARRDC5	FALSE
ARSA	FALSE
ARSB	FALSE
ARSD	FALSE
ARSF	FALSE
ARSG	FALSE
ARSH	FALSE
ARSI	FALSE
ARSJ	FALSE
ARSK	FALSE
ARSL	FALSE
ART1	FALSE
ART3	FALSE
ART4	FALSE
ART5	FALSE
ARTN	TRUE
ARV1	FALSE
ARVCF	FALSE
ARX	FALSE
AS3MT	FALSE
ASAH1	FALSE
ASAH2	FALSE
ASAP1	FALSE
ASAP2	FALSE
ASAP3	FALSE
ASB1	FALSE
ASB10	FALSE
ASB11	FALSE
ASB12	FALSE
ASB13	FALSE
ASB14	FALSE
ASB15	FALSE
ASB16	FALSE
ASB17	FALSE
ASB18	FALSE
ASB2	FALSE
ASB3	TRUE
ASB4	FALSE
ASB5	FALSE
ASB6	TRUE
ASB7	FALSE
ASB8	FALSE
ASB9	FALSE
ASCC1	FALSE
ASCC2	FALSE
ASCC3	TRUE
ASCL1	TRUE
ASCL2	FALSE
ASCL3	FALSE
ASCL4	FALSE
ASCL5	TRUE
ASF1A	TRUE
ASF1B	TRUE
ASGR1	FALSE
ASGR2	FALSE
ASH1L	TRUE
ASH2L	TRUE
ASIC1	TRUE
ASIC2	FALSE
ASIC3	FALSE
ASIC4	FALSE
ASIC5	FALSE
ASIP	FALSE
ASL	FALSE
ASNS	TRUE
ASNSD1	FALSE
ASPA	FALSE
ASPDH	FALSE
ASPG	FALSE
ASPH	FALSE
ASPHD1	FALSE
ASPHD2	FALSE
ASPM	TRUE
ASPRV1	FALSE
ASPSCR1	FALSE
ASRGL1	FALSE
ASS1	FALSE
ASTE1	FALSE
ASTL	FALSE
ASTN1	FALSE
ASTN2	FALSE
ASXL1	TRUE
ASXL3	FALSE
ASZ1	TRUE
ATAD1	FALSE
ATAD2	TRUE
ATAD2B	FALSE
ATAD3A	FALSE
ATAD3B	FALSE
ATAD3C	FALSE
ATAD5	TRUE
ATAT1	FALSE
ATCAY	FALSE
ATE1	FALSE
ATF1	FALSE
ATF2	FALSE
ATF3	FALSE
ATF4	TRUE
ATF5	FALSE
ATF6	TRUE
ATF6B	TRUE
ATF7	TRUE
ATF7IP	TRUE
ATF7IP2	FALSE
ATG10	FALSE
ATG101	FALSE
ATG12	FALSE
ATG13	FALSE
ATG14	FALSE
ATG16L1	FALSE
ATG16L2	FALSE
ATG2A	FALSE
ATG2B	FALSE
ATG3	FALSE
ATG4A	FALSE
ATG4B	FALSE
ATG4C	FALSE
ATG4D	FALSE
ATG5	FALSE
ATG7	FALSE
ATG9A	TRUE
ATIC	TRUE
ATL1	FALSE
ATL2	TRUE
ATL3	FALSE
ATM	FALSE
ATMIN	TRUE
ATN1	FALSE
ATOH1	TRUE
ATOH7	FALSE
ATOH8	FALSE
ATOSA	FALSE
ATOSB	TRUE
ATOX1	TRUE
ATP10A	FALSE
ATP10B	FALSE
ATP10D	FALSE
ATP11A	FALSE
ATP11B	FALSE
ATP11C	FALSE
ATP12A	FALSE
ATP13A1	TRUE
ATP13A2	FALSE
ATP13A3	FALSE
ATP13A4	FALSE
ATP13A5	FALSE
ATP1A1	TRUE
ATP1A2	FALSE
ATP1A3	FALSE
ATP1A4	FALSE
ATP1B1	FALSE
ATP1B2	FALSE
ATP1B3	TRUE
ATP1B4	FALSE
ATP23	TRUE
ATP2A1	FALSE
ATP2A2	TRUE
ATP2A3	FALSE
ATP2B1	TRUE
ATP2B2	FALSE
ATP2B3	FALSE
ATP2B4	FALSE
ATP2C1	TRUE
ATP2C2	FALSE
ATP4A	FALSE
ATP4B	FALSE
ATP5F1A	TRUE
ATP5F1B	TRUE
ATP5F1C	TRUE
ATP5F1D	TRUE
ATP5F1E	TRUE
ATP5IF1	FALSE
ATP5MC1	TRUE
ATP5MC2	TRUE
ATP5MC3	FALSE
ATP5ME	TRUE
ATP5MF	TRUE
ATP5MG	TRUE
ATP5MGL	FALSE
ATP5MJ	TRUE
ATP5MK	TRUE
ATP5PB	TRUE
ATP5PD	TRUE
ATP5PF	TRUE
ATP5PO	TRUE
ATP6AP1	TRUE
ATP6AP2	TRUE
ATP6V0A1	TRUE
ATP6V0A2	TRUE
ATP6V0A4	FALSE
ATP6V0B	TRUE
ATP6V0C	TRUE
ATP6V0D1	TRUE
ATP6V0D2	FALSE
ATP6V0E1	TRUE
ATP6V0E2	FALSE
ATP6V1A	TRUE
ATP6V1B1	FALSE
ATP6V1B2	TRUE
ATP6V1C1	TRUE
ATP6V1C2	FALSE
ATP6V1D	TRUE
ATP6V1E1	TRUE
ATP6V1E2	FALSE
ATP6V1F	TRUE
ATP6V1G1	TRUE
ATP6V1G2	FALSE
ATP6V1G3	FALSE
ATP6V1H	TRUE
ATP7A	TRUE
ATP7B	FALSE
ATP8A1	FALSE
ATP8A2	FALSE
ATP8B1	FALSE
ATP8B2	FALSE
ATP8B3	FALSE
ATP8B4	FALSE
ATP9A	FALSE
ATP9B	FALSE
ATPAF1	FALSE
ATPAF2	TRUE
ATPSCKMT	FALSE
ATR	TRUE
ATRAID	FALSE
ATRIP	TRUE
ATRN	FALSE
ATRNL1	FALSE
ATRX	TRUE
ATXN1	FALSE
ATXN10	TRUE
ATXN1L	FALSE
ATXN2	TRUE
ATXN2L	FALSE
ATXN3	FALSE
ATXN3L	FALSE
ATXN7	FALSE
ATXN7L1	FALSE
ATXN7L2	FALSE
ATXN7L3	TRUE
ATXN7L3B	FALSE
AUH	FALSE
AUNIP	FALSE
AUP1	FALSE
AURKA	TRUE
AURKAIP1	TRUE
AURKB	TRUE
AURKC	FALSE
AUTS2	FALSE
AVEN	TRUE
AVIL	TRUE
AVL9	FALSE
AVP	TRUE
AVPI1	FALSE
AVPR1A	TRUE
AVPR1B	FALSE
AVPR2	FALSE
AWAT1	FALSE
AWAT2	FALSE
AXDND1	FALSE
AXIN1	TRUE
AXIN2	FALSE
AXL	TRUE
AZGP1	TRUE
AZI2	FALSE
AZIN1	TRUE
AZIN2	FALSE
AZU1	FALSE
B2M	FALSE
B3GALNT1	FALSE
B3GALNT2	FALSE
B3GALT1	FALSE
B3GALT2	FALSE
B3GALT4	FALSE
B3GALT5	FALSE
B3GALT6	TRUE
B3GAT1	FALSE
B3GAT2	FALSE
B3GAT3	TRUE
B3GLCT	FALSE
B3GNT2	TRUE
B3GNT3	FALSE
B3GNT4	TRUE
B3GNT5	FALSE
B3GNT6	FALSE
B3GNT7	FALSE
B3GNT8	FALSE
B3GNT9	FALSE
B3GNTL1	FALSE
B4GALNT1	TRUE
B4GALNT2	TRUE
B4GALNT3	FALSE
B4GALNT4	FALSE
B4GALT1	TRUE
B4GALT2	FALSE
B4GALT3	FALSE
B4GALT4	FALSE
B4GALT5	FALSE
B4GALT6	FALSE
B4GALT7	TRUE
B4GAT1	TRUE
B9D1	FALSE
B9D2	FALSE
BAALC	FALSE
BAAT	FALSE
BABAM1	FALSE
BABAM2	FALSE
BACE1	FALSE
BACE2	FALSE
BACH1	FALSE
BACH2	FALSE
BAD	FALSE
BAG1	FALSE
BAG2	FALSE
BAG3	FALSE
BAG4	FALSE
BAG5	FALSE
BAG6	FALSE
BAHD1	FALSE
BAIAP2	FALSE
BAIAP2L1	FALSE
BAIAP2L2	FALSE
BAIAP3	FALSE
BAK1	TRUE
BAMBI	TRUE
BANF1	TRUE
BANF2	FALSE
BANK1	FALSE
BANP	TRUE
BAP1	TRUE
BARD1	TRUE
BARHL1	FALSE
BARHL2	TRUE
BARX1	FALSE
BARX2	FALSE
BASP1	FALSE
BATF	TRUE
BATF2	TRUE
BATF3	TRUE
BAX	FALSE
BAZ1A	TRUE
BAZ1B	TRUE
BAZ2A	FALSE
BAZ2B	FALSE
BBC3	FALSE
BBIP1	FALSE
BBLN	TRUE
BBOF1	FALSE
BBOX1	FALSE
BBS1	FALSE
BBS10	FALSE
BBS12	FALSE
BBS2	FALSE
BBS4	FALSE
BBS5	FALSE
BBS7	FALSE
BBS9	FALSE
BBX	FALSE
BCAM	FALSE
BCAN	TRUE
BCAP29	FALSE
BCAP31	TRUE
BCAR1	TRUE
BCAR3	TRUE
BCAS1	TRUE
BCAS2	TRUE
BCAS3	TRUE
BCAS4	FALSE
BCAT1	FALSE
BCAT2	FALSE
BCCIP	TRUE
BCDIN3D	TRUE
BCHE	FALSE
BCKDHA	FALSE
BCKDHB	FALSE
BCKDK	FALSE
BCL10	TRUE
BCL11A	TRUE
BCL11B	FALSE
BCL2	TRUE
BCL2A1	FALSE
BCL2L1	TRUE
BCL2L10	FALSE
BCL2L11	FALSE
BCL2L12	FALSE
BCL2L13	FALSE
BCL2L14	FALSE
BCL2L15	FALSE
BCL2L2	TRUE
BCL3	FALSE
BCL6	TRUE
BCL6B	FALSE
BCL7A	TRUE
BCL7B	FALSE
BCL7C	FALSE
BCL9	TRUE
BCL9L	TRUE
BCLAF1	TRUE
BCLAF3	FALSE
BCO1	FALSE
BCO2	FALSE
BCOR	TRUE
BCORL1	FALSE
BCR	TRUE
BCS1L	TRUE
BDH1	FALSE
BDH2	TRUE
BDKRB1	FALSE
BDKRB2	FALSE
BDNF	FALSE
BDP1	TRUE
BEAN1	FALSE
BECN1	TRUE
BEGAIN	FALSE
BEND2	FALSE
BEND3	TRUE
BEND4	FALSE
BEND5	FALSE
BEND6	FALSE
BEND7	FALSE
BEST1	FALSE
BEST2	FALSE
BEST3	TRUE
BEST4	FALSE
BET1	TRUE
BET1L	FALSE
BEX1	FALSE
BEX2	FALSE
BEX3	FALSE
BEX4	FALSE
BEX5	FALSE
BFAR	FALSE
BFSP1	FALSE
BFSP2	FALSE
BGLAP	TRUE
BGN	FALSE
BHLHA15	TRUE
BHLHA9	FALSE
BHLHE22	FALSE
BHLHE23	FALSE
BHLHE40	TRUE
BHLHE41	TRUE
BHMT	FALSE
BHMT2	FALSE
BICC1	TRUE
BICD1	FALSE
BICD2	FALSE
BICDL1	FALSE
BICDL2	TRUE
BICRA	FALSE
BICRAL	FALSE
BID	TRUE
BIK	FALSE
BIN1	FALSE
BIN2	FALSE
BIN3	FALSE
BIRC2	TRUE
BIRC3	FALSE
BIRC5	TRUE
BIRC6	TRUE
BIRC7	FALSE
BIVM	FALSE
BLCAP	FALSE
BLID	FALSE
BLK	TRUE
BLM	TRUE
BLMH	FALSE
BLNK	FALSE
BLOC1S1	FALSE
BLOC1S2	FALSE
BLOC1S3	FALSE
BLOC1S4	FALSE
BLOC1S5	FALSE
BLOC1S6	FALSE
BLTP1	TRUE
BLTP2	TRUE
BLTP3A	FALSE
BLTP3B	FALSE
BLVRA	FALSE
BLVRB	TRUE
BLZF1	FALSE
BMAL1	TRUE
BMAL2	TRUE
BMERB1	FALSE
BMF	TRUE
BMI1	TRUE
BMP1	FALSE
BMP10	FALSE
BMP15	FALSE
BMP2	FALSE
BMP2K	FALSE
BMP3	FALSE
BMP4	FALSE
BMP5	FALSE
BMP6	FALSE
BMP7	TRUE
BMP8A	FALSE
BMP8B	TRUE
BMPER	FALSE
BMPR1A	TRUE
BMPR1B	FALSE
BMPR2	TRUE
BMS1	TRUE
BMT2	FALSE
BMX	FALSE
BNC1	FALSE
BNC2	TRUE
BNIP1	TRUE
BNIP2	TRUE
BNIP3	TRUE
BNIP3L	FALSE
BNIP5	FALSE
BNIPL	TRUE
BOC	FALSE
BOD1	TRUE
BOD1L1	TRUE
BOD1L2	FALSE
BOK	FALSE
BOLA1	FALSE
BOLA3	TRUE
BOLL	FALSE
BOP1	TRUE
BORA	TRUE
BORCS5	FALSE
BORCS6	FALSE
BORCS7	FALSE
BORCS8	TRUE
BPGM	FALSE
BPHL	FALSE
BPI	FALSE
BPIFA1	FALSE
BPIFA2	FALSE
BPIFA3	FALSE
BPIFB1	FALSE
BPIFB2	FALSE
BPIFB3	FALSE
BPIFB4	FALSE
BPIFB6	FALSE
BPIFC	FALSE
BPNT1	FALSE
BPNT2	FALSE
BPTF	TRUE
BRAF	TRUE
BRAP	TRUE
BRAT1	TRUE
BRCA1	TRUE
BRCA2	TRUE
BRCC3	TRUE
BRD1	TRUE
BRD2	TRUE
BRD3	FALSE
BRD4	TRUE
BRD7	TRUE
BRD8	TRUE
BRD9	TRUE
BRDT	FALSE
BRF1	TRUE
BRF2	TRUE
BRI3	TRUE
BRI3BP	FALSE
BRICD5	FALSE
BRINP1	FALSE
BRINP2	FALSE
BRINP3	FALSE
BRIP1	TRUE
BRIX1	TRUE
BRK1	TRUE
BRME1	FALSE
BRMS1	TRUE
BRMS1L	FALSE
BROX	FALSE
BRPF1	TRUE
BRPF3	FALSE
BRS3	FALSE
BRSK1	TRUE
BRSK2	FALSE
BRWD1	FALSE
BRWD3	FALSE
BSCL2	FALSE
BSDC1	FALSE
BSG	TRUE
BSN	TRUE
BSND	FALSE
BSPH1	FALSE
BSPRY	FALSE
BST1	FALSE
BST2	FALSE
BSX	FALSE
BTAF1	TRUE
BTBD1	FALSE
BTBD10	FALSE
BTBD16	FALSE
BTBD17	FALSE
BTBD18	FALSE
BTBD2	FALSE
BTBD3	FALSE
BTBD6	FALSE
BTBD7	TRUE
BTBD8	FALSE
BTBD9	TRUE
BTC	FALSE
BTD	FALSE
BTF3	TRUE
BTF3L4	TRUE
BTG1	TRUE
BTG2	FALSE
BTG3	FALSE
BTG4	FALSE
BTK	TRUE
BTLA	FALSE
BTN1A1	FALSE
BTN2A1	FALSE
BTN2A2	FALSE
BTN3A1	FALSE
BTN3A2	FALSE
BTN3A3	FALSE
BTNL3	FALSE
BTNL8	FALSE
BTNL9	FALSE
BTRC	FALSE
BUB1	TRUE
BUB1B	TRUE
BUB3	TRUE
BUD13	TRUE
BUD23	TRUE
BUD31	TRUE
BVES	FALSE
BYSL	TRUE
BZW1	FALSE
BZW2	FALSE
C10orf105	FALSE
C10orf120	FALSE
C10orf53	FALSE
C10orf62	FALSE
C10orf67	FALSE
C10orf71	FALSE
C10orf82	FALSE
C10orf88	FALSE
C10orf90	FALSE
C10orf95	TRUE
C11orf16	FALSE
C11orf21	FALSE
C11orf24	FALSE
C11orf42	FALSE
C11orf52	FALSE
C11orf54	TRUE
C11orf58	FALSE
C11orf65	FALSE
C11orf68	FALSE
C11orf71	FALSE
C11orf80	FALSE
C11orf86	FALSE
C11orf87	FALSE
C11orf91	TRUE
C12orf29	FALSE
C12orf4	FALSE
C12orf40	FALSE
C12orf42	FALSE
C12orf43	FALSE
C12orf50	FALSE
C12orf54	FALSE
C12orf56	TRUE
C12orf57	TRUE
C12orf60	FALSE
C12orf71	FALSE
C12orf75	FALSE
C14orf119	FALSE
C14orf180	FALSE
C14orf28	FALSE
C14orf39	FALSE
C14orf93	FALSE
C15orf39	FALSE
C15orf40	FALSE
C15orf48	FALSE
C15orf61	FALSE
C15orf62	FALSE
C16orf46	FALSE
C16orf54	FALSE
C16orf74	FALSE
C16orf78	FALSE
C16orf86	TRUE
C16orf87	FALSE
C16orf89	FALSE
C16orf90	FALSE
C16orf92	FALSE
C16orf95	TRUE
C16orf96	FALSE
C17orf107	FALSE
C17orf49	TRUE
C17orf50	TRUE
C17orf58	TRUE
C17orf67	FALSE
C17orf75	FALSE
C17orf78	FALSE
C17orf80	FALSE
C17orf97	FALSE
C17orf98	TRUE
C17orf99	FALSE
C18orf21	TRUE
C18orf25	FALSE
C18orf32	FALSE
C18orf54	FALSE
C18orf63	FALSE
C19orf12	FALSE
C19orf18	FALSE
C19orf25	TRUE
C19orf33	FALSE
C19orf38	TRUE
C19orf44	TRUE
C19orf47	FALSE
C19orf53	TRUE
C19orf67	FALSE
C19orf73	FALSE
C19orf81	FALSE
C19orf84	FALSE
C1D	TRUE
C1GALT1	FALSE
C1GALT1C1	FALSE
C1QA	FALSE
C1QB	FALSE
C1QBP	TRUE
C1QC	FALSE
C1QL1	FALSE
C1QL2	FALSE
C1QL3	FALSE
C1QL4	FALSE
C1QTNF1	FALSE
C1QTNF12	FALSE
C1QTNF2	FALSE
C1QTNF3	FALSE
C1QTNF4	TRUE
C1QTNF5	FALSE
C1QTNF6	FALSE
C1QTNF7	FALSE
C1QTNF8	FALSE
C1QTNF9	FALSE
C1QTNF9B	TRUE
C1RL	FALSE
C1S	FALSE
C1orf100	FALSE
C1orf105	FALSE
C1orf109	TRUE
C1orf112	TRUE
C1orf115	FALSE
C1orf116	FALSE
C1orf122	FALSE
C1orf127	FALSE
C1orf131	TRUE
C1orf141	FALSE
C1orf146	FALSE
C1orf159	FALSE
C1orf162	FALSE
C1orf174	FALSE
C1orf185	FALSE
C1orf198	FALSE
C1orf21	FALSE
C1orf210	FALSE
C1orf216	FALSE
C1orf226	FALSE
C1orf35	FALSE
C1orf43	TRUE
C1orf50	TRUE
C1orf52	FALSE
C1orf53	FALSE
C1orf54	TRUE
C1orf56	TRUE
C1orf68	FALSE
C1orf74	TRUE
C1orf87	TRUE
C1orf94	FALSE
C2	FALSE
C20orf141	FALSE
C20orf144	FALSE
C20orf173	FALSE
C20orf202	FALSE
C20orf27	FALSE
C20orf85	FALSE
C20orf96	FALSE
C21orf140	FALSE
C21orf58	FALSE
C21orf62	FALSE
C21orf91	FALSE
C22orf15	FALSE
C22orf23	FALSE
C22orf31	FALSE
C22orf39	TRUE
C22orf42	FALSE
C2CD2	FALSE
C2CD2L	FALSE
C2CD3	TRUE
C2CD4A	FALSE
C2CD4B	FALSE
C2CD4C	FALSE
C2CD4D	TRUE
C2CD5	FALSE
C2CD6	FALSE
C2orf15	FALSE
C2orf42	FALSE
C2orf49	FALSE
C2orf50	FALSE
C2orf66	FALSE
C2orf68	TRUE
C2orf69	TRUE
C2orf72	FALSE
C2orf73	FALSE
C2orf76	TRUE
C2orf78	FALSE
C2orf80	FALSE
C2orf88	FALSE
C3	FALSE
C3AR1	FALSE
C3orf14	FALSE
C3orf18	FALSE
C3orf20	FALSE
C3orf22	FALSE
C3orf33	FALSE
C3orf38	TRUE
C3orf52	FALSE
C3orf62	FALSE
C3orf70	FALSE
C3orf80	FALSE
C3orf84	FALSE
C4B	FALSE
C4BPA	FALSE
C4BPB	FALSE
C4orf17	FALSE
C4orf19	FALSE
C4orf3	FALSE
C4orf33	FALSE
C4orf36	FALSE
C4orf45	FALSE
C4orf46	FALSE
C4orf47	FALSE
C4orf48	FALSE
C4orf51	FALSE
C5	FALSE
C5AR1	FALSE
C5AR2	FALSE
C5orf15	TRUE
C5orf22	FALSE
C5orf24	FALSE
C5orf34	FALSE
C5orf46	FALSE
C5orf47	FALSE
C5orf52	FALSE
C5orf58	FALSE
C5orf63	FALSE
C6	FALSE
C6orf118	FALSE
C6orf120	FALSE
C6orf132	FALSE
C6orf136	TRUE
C6orf141	FALSE
C6orf15	FALSE
C6orf163	FALSE
C6orf226	TRUE
C6orf47	FALSE
C6orf52	FALSE
C6orf58	FALSE
C6orf62	FALSE
C6orf89	TRUE
C7	FALSE
C7orf25	TRUE
C7orf31	FALSE
C7orf33	FALSE
C7orf50	FALSE
C7orf57	FALSE
C8A	FALSE
C8B	FALSE
C8G	FALSE
C8orf33	TRUE
C8orf34	FALSE
C8orf48	FALSE
C8orf58	FALSE
C8orf74	FALSE
C8orf76	FALSE
C8orf82	FALSE
C8orf88	FALSE
C9	FALSE
C9orf131	FALSE
C9orf152	FALSE
C9orf153	FALSE
C9orf24	TRUE
C9orf40	FALSE
C9orf43	FALSE
C9orf50	FALSE
C9orf57	FALSE
C9orf64	FALSE
C9orf72	FALSE
C9orf78	TRUE
C9orf85	FALSE
CA1	FALSE
CA10	FALSE
CA11	TRUE
CA12	FALSE
CA13	FALSE
CA14	FALSE
CA2	FALSE
CA3	FALSE
CA4	FALSE
CA5A	TRUE
CA5B	FALSE
CA6	FALSE
CA7	FALSE
CA8	FALSE
CA9	FALSE
CAAP1	FALSE
CAB39	TRUE
CAB39L	FALSE
CABCOCO1	FALSE
CABIN1	TRUE
CABLES1	FALSE
CABLES2	FALSE
CABP1	FALSE
CABP2	FALSE
CABP4	TRUE
CABP5	FALSE
CABP7	FALSE
CABS1	FALSE
CABYR	FALSE
CACFD1	FALSE
CACHD1	FALSE
CACNA1A	FALSE
CACNA1B	FALSE
CACNA1C	FALSE
CACNA1D	FALSE
CACNA1E	FALSE
CACNA1F	FALSE
CACNA1G	FALSE
CACNA1H	FALSE
CACNA1I	FALSE
CACNA1S	FALSE
CACNA2D1	FALSE
CACNA2D2	FALSE
CACNA2D3	FALSE
CACNA2D4	FALSE
CACNB1	TRUE
CACNB2	FALSE
CACNB3	TRUE
CACNB4	FALSE
CACNG1	FALSE
CACNG2	FALSE
CACNG3	TRUE
CACNG4	FALSE
CACNG5	FALSE
CACNG6	FALSE
CACNG7	FALSE
CACNG8	FALSE
CACTIN	TRUE
CACUL1	FALSE
CACYBP	TRUE
CAD	TRUE
CADM1	FALSE
CADM2	FALSE
CADM3	FALSE
CADM4	TRUE
CADPS	FALSE
CADPS2	FALSE
CAGE1	FALSE
CALB1	FALSE
[truncated: 15,932 more rows]

## Sheet: methylation
	mask
A1BG	TRUE
A2BP1	TRUE
A2LD1	TRUE
A4GALT	TRUE
AAAS	FALSE
AACS	FALSE
AADAT	TRUE
AAGAB	FALSE
AAK1	FALSE
AAMP	FALSE
AANAT	FALSE
AARS	FALSE
AARS2	FALSE
AARSD1	FALSE
AASDH	FALSE
AASDHPPT	FALSE
AASS	TRUE
AATF	FALSE
AATK	TRUE
ABAT	TRUE
ABCA1	TRUE
ABCA11P	TRUE
ABCA17P	TRUE
ABCA2	TRUE
ABCA3	FALSE
ABCA5	TRUE
ABCA7	FALSE
ABCB1	TRUE
ABCB10	FALSE
ABCB4	TRUE
ABCB6	TRUE
ABCB8	FALSE
ABCB9	FALSE
ABCC1	FALSE
ABCC10	FALSE
ABCC3	TRUE
ABCC4	TRUE
ABCC5	FALSE
ABCC6P1	TRUE
ABCC6P2	TRUE
ABCC8	TRUE
ABCC9	TRUE
ABCD3	FALSE
ABCD4	FALSE
ABCE1	FALSE
ABCF1	FALSE
ABCF2	FALSE
ABCF3	TRUE
ABCG1	TRUE
ABCG2	TRUE
ABCG4	TRUE
ABHD1	TRUE
ABHD10	TRUE
ABHD11	FALSE
ABHD12	FALSE
ABHD12B	TRUE
ABHD13	FALSE
ABHD14A	TRUE
ABHD14B	TRUE
ABHD15	TRUE
ABHD2	FALSE
ABHD3	TRUE
ABHD4	FALSE
ABHD5	TRUE
ABHD6	FALSE
ABHD8	TRUE
ABI1	TRUE
ABI2	FALSE
ABL1	TRUE
ABL2	FALSE
ABLIM2	FALSE
ABLIM3	TRUE
ABO	TRUE
ABP1	TRUE
ABR	TRUE
ABT1	FALSE
ABTB1	FALSE
ABTB2	TRUE
ACAA1	TRUE
ACAA2	FALSE
ACACA	FALSE
ACAD10	FALSE
ACAD11	FALSE
ACAD8	FALSE
ACAD9	FALSE
ACADL	TRUE
ACADM	FALSE
ACADS	TRUE
ACADSB	FALSE
ACADVL	FALSE
ACAN	TRUE
ACAP2	FALSE
ACAP3	FALSE
ACAT1	FALSE
ACAT2	TRUE
ACBD3	FALSE
ACBD4	FALSE
ACBD5	FALSE
ACBD6	FALSE
ACBD7	TRUE
ACCN1	TRUE
ACCN2	FALSE
ACCN3	TRUE
ACCN4	TRUE
ACCS	TRUE
ACD	FALSE
ACE	TRUE
ACER2	TRUE
ACER3	TRUE
ACHE	TRUE
ACIN1	FALSE
ACLY	FALSE
ACN9	TRUE
ACO1	FALSE
ACO2	FALSE
ACOT1	TRUE
ACOT11	TRUE
ACOT12	TRUE
ACOT13	FALSE
ACOT2	TRUE
ACOT4	TRUE
ACOT6	TRUE
ACOT7	FALSE
ACOX1	FALSE
ACOX3	FALSE
ACOXL	TRUE
ACP1	TRUE
ACP2	FALSE
ACP5	TRUE
ACP6	TRUE
ACPL2	FALSE
ACPT	TRUE
ACRBP	TRUE
ACSF2	TRUE
ACSF3	TRUE
ACSL1	TRUE
ACSL3	FALSE
ACSL6	TRUE
ACSS1	TRUE
ACSS2	FALSE
ACSS3	TRUE
ACTA1	TRUE
ACTA2	TRUE
ACTB	FALSE
ACTG1	TRUE
ACTL6A	FALSE
ACTL6B	TRUE
ACTL7B	TRUE
ACTL9	TRUE
ACTN1	TRUE
ACTN2	TRUE
ACTN3	FALSE
ACTN4	FALSE
ACTR10	FALSE
ACTR1A	FALSE
ACTR1B	FALSE
ACTR2	FALSE
ACTR3	FALSE
ACTR3B	TRUE
ACTR3C	TRUE
ACTR5	FALSE
ACTR6	FALSE
ACTR8	FALSE
ACTRT2	TRUE
ACVR1B	FALSE
ACVR1C	TRUE
ACVR2A	TRUE
ACVR2B	TRUE
ACVRL1	TRUE
ACY1	TRUE
ACYP1	TRUE
ACYP2	TRUE
ADA	TRUE
ADAD1	TRUE
ADAD2	TRUE
ADAL	TRUE
ADAM10	FALSE
ADAM11	TRUE
ADAM12	TRUE
ADAM15	TRUE
ADAM17	FALSE
ADAM19	TRUE
ADAM22	TRUE
ADAM23	TRUE
ADAM30	TRUE
ADAM32	TRUE
ADAM33	TRUE
ADAM3A	TRUE
ADAM8	TRUE
ADAM9	FALSE
ADAMTS1	TRUE
ADAMTS10	TRUE
ADAMTS12	TRUE
ADAMTS13	TRUE
ADAMTS14	TRUE
ADAMTS15	TRUE
ADAMTS16	TRUE
ADAMTS17	TRUE
ADAMTS18	TRUE
ADAMTS19	TRUE
ADAMTS2	TRUE
ADAMTS20	TRUE
ADAMTS3	TRUE
ADAMTS4	TRUE
ADAMTS5	TRUE
ADAMTS7	FALSE
ADAMTS8	TRUE
ADAMTS9	TRUE
ADAMTSL2	TRUE
ADAMTSL3	TRUE
ADAMTSL4	TRUE
ADAMTSL5	TRUE
ADAP1	TRUE
ADAP2	TRUE
ADAR	FALSE
ADARB1	FALSE
ADARB2	TRUE
ADAT1	FALSE
ADAT2	FALSE
ADAT3	TRUE
ADC	FALSE
ADCK1	FALSE
ADCK2	FALSE
ADCK4	FALSE
ADCK5	TRUE
ADCY1	TRUE
ADCY2	TRUE
ADCY3	TRUE
ADCY4	TRUE
ADCY5	TRUE
ADCY6	FALSE
ADCY8	TRUE
ADCY9	TRUE
ADCYAP1	TRUE
ADCYAP1R1	TRUE
ADD1	FALSE
ADD2	TRUE
ADD3	TRUE
ADH5	FALSE
ADHFE1	TRUE
ADI1	FALSE
ADIPOR1	FALSE
ADIPOR2	FALSE
ADK	FALSE
ADM	TRUE
ADM2	TRUE
ADNP	FALSE
ADO	FALSE
ADORA1	TRUE
ADORA2A	TRUE
ADORA2B	TRUE
ADPGK	FALSE
ADPRH	TRUE
ADPRHL1	TRUE
ADPRHL2	TRUE
ADRA1A	TRUE
ADRA1B	TRUE
ADRA1D	TRUE
ADRA2A	TRUE
ADRA2B	TRUE
ADRA2C	TRUE
ADRB1	TRUE
ADRB2	TRUE
ADRB3	TRUE
ADRBK1	FALSE
ADRBK2	TRUE
ADRM1	FALSE
ADSL	FALSE
ADSS	FALSE
ADSSL1	TRUE
AEBP2	FALSE
AEN	FALSE
AES	TRUE
AFAP1	TRUE
AFAP1L1	TRUE
AFAP1L2	TRUE
AFF1	FALSE
AFF3	TRUE
AFF4	FALSE
AFG3L1	TRUE
AFG3L2	FALSE
AFMID	FALSE
AFTPH	FALSE
AGA	TRUE
AGAP1	TRUE
AGAP11	TRUE
AGAP2	TRUE
AGAP3	FALSE
AGAP7	TRUE
AGBL2	TRUE
AGBL3	FALSE
AGBL4	TRUE
AGBL5	FALSE
AGFG1	FALSE
AGFG2	FALSE
AGGF1	FALSE
AGK	TRUE
AGL	FALSE
AGMAT	TRUE
AGPAT2	TRUE
AGPAT3	FALSE
AGPAT5	FALSE
AGPAT6	FALSE
AGPAT9	TRUE
AGPHD1	FALSE
AGPS	TRUE
AGRN	FALSE
AGRP	FALSE
AGTPBP1	TRUE
AGTR1	TRUE
AGTRAP	TRUE
AGXT2L1	TRUE
AGXT2L2	TRUE
AHCTF1	FALSE
AHCY	FALSE
AHCYL1	FALSE
AHCYL2	FALSE
AHDC1	TRUE
AHI1	FALSE
AHNAK	TRUE
AHNAK2	TRUE
AHR	TRUE
AHRR	FALSE
AHSA1	FALSE
AHSA2	FALSE
AIDA	FALSE
AIF1	TRUE
AIF1L	TRUE
AIFM2	TRUE
AIFM3	TRUE
AIG1	FALSE
AIM1	TRUE
AIM1L	TRUE
AIMP2	FALSE
AIP	FALSE
AIRE	TRUE
AJAP1	TRUE
AK1	TRUE
AK2	FALSE
AK3	TRUE
AK3L1	TRUE
AK5	TRUE
AK7	FALSE
AKAP1	FALSE
AKAP10	TRUE
AKAP11	FALSE
AKAP12	TRUE
AKAP13	FALSE
AKAP2	TRUE
AKAP3	TRUE
AKAP5	TRUE
AKAP8	FALSE
AKAP8L	FALSE
AKAP9	FALSE
AKD1	FALSE
AKIRIN1	FALSE
AKIRIN2	FALSE
AKNA	TRUE
AKR1A1	FALSE
AKR1B1	TRUE
AKR1E2	TRUE
AKR7A2	FALSE
AKR7A3	TRUE
AKR7L	TRUE
AKT1	TRUE
AKT1S1	FALSE
AKT2	FALSE
AKTIP	FALSE
ALAD	FALSE
ALAS1	TRUE
ALCAM	TRUE
ALDH16A1	FALSE
ALDH18A1	FALSE
ALDH1A2	TRUE
ALDH1A3	TRUE
ALDH1B1	FALSE
ALDH1L1	TRUE
ALDH1L2	TRUE
ALDH2	TRUE
ALDH3A1	TRUE
ALDH3A2	TRUE
ALDH3B1	TRUE
ALDH4A1	FALSE
ALDH5A1	TRUE
ALDH6A1	FALSE
ALDH7A1	TRUE
ALDH9A1	FALSE
ALDOA	TRUE
ALG1	FALSE
ALG10	TRUE
ALG10B	TRUE
ALG11	FALSE
ALG12	FALSE
ALG14	FALSE
ALG2	FALSE
ALG3	FALSE
ALG5	FALSE
ALG6	FALSE
ALG8	FALSE
ALG9	FALSE
ALK	TRUE
ALKBH1	FALSE
ALKBH2	FALSE
ALKBH3	TRUE
ALKBH4	FALSE
ALKBH5	FALSE
ALKBH6	FALSE
ALKBH7	FALSE
ALMS1	FALSE
ALOX12	TRUE
ALOX15	TRUE
ALOX5	TRUE
ALOXE3	FALSE
ALPI	TRUE
ALPK1	TRUE
ALPK3	TRUE
ALPL	TRUE
ALPP	TRUE
ALPPL2	TRUE
ALS2	FALSE
ALS2CL	TRUE
ALS2CR11	TRUE
ALS2CR4	FALSE
ALS2CR8	FALSE
ALX1	TRUE
ALX3	TRUE
ALX4	TRUE
AMAC1L3	TRUE
AMACR	FALSE
AMBRA1	TRUE
AMD1	FALSE
AMDHD1	TRUE
AMDHD2	TRUE
AMFR	FALSE
AMH	FALSE
AMIGO1	TRUE
AMIGO2	TRUE
AMIGO3	TRUE
AMMECR1L	TRUE
AMN	TRUE
AMN1	TRUE
AMOTL1	TRUE
AMOTL2	TRUE
AMPD2	FALSE
AMPD3	TRUE
AMPH	TRUE
AMZ1	TRUE
AMZ2	FALSE
ANAPC1	FALSE
ANAPC10	FALSE
ANAPC11	FALSE
ANAPC13	FALSE
ANAPC2	FALSE
ANAPC4	FALSE
ANAPC5	FALSE
ANAPC7	FALSE
ANG	TRUE
ANGEL1	FALSE
ANGEL2	FALSE
ANGPT2	TRUE
ANGPTL4	TRUE
ANGPTL5	TRUE
ANGPTL6	TRUE
ANK1	TRUE
ANKAR	TRUE
ANKDD1A	TRUE
ANKFY1	FALSE
ANKH	TRUE
ANKHD1	FALSE
ANKHD1-EIF4EBP3	FALSE
ANKIB1	FALSE
ANKK1	TRUE
ANKLE1	TRUE
ANKLE2	FALSE
ANKMY1	TRUE
ANKMY2	FALSE
ANKRA2	FALSE
ANKRD10	FALSE
ANKRD11	FALSE
ANKRD12	FALSE
ANKRD13A	FALSE
ANKRD13B	FALSE
ANKRD13C	FALSE
ANKRD13D	FALSE
ANKRD16	FALSE
ANKRD17	FALSE
ANKRD18A	TRUE
ANKRD19	TRUE
ANKRD2	TRUE
ANKRD20A1	TRUE
ANKRD20A2	TRUE
ANKRD20A3	FALSE
ANKRD20A4	TRUE
ANKRD20B	TRUE
ANKRD24	FALSE
ANKRD26	FALSE
ANKRD27	FALSE
ANKRD28	TRUE
ANKRD29	TRUE
ANKRD30A	TRUE
ANKRD30B	TRUE
ANKRD31	TRUE
ANKRD32	FALSE
ANKRD33B	TRUE
ANKRD34A	TRUE
ANKRD34B	TRUE
ANKRD34C	TRUE
ANKRD36	FALSE
ANKRD36B	FALSE
ANKRD37	FALSE
ANKRD39	FALSE
ANKRD40	FALSE
ANKRD42	FALSE
ANKRD43	TRUE
ANKRD45	TRUE
ANKRD46	FALSE
ANKRD49	FALSE
ANKRD5	TRUE
ANKRD50	TRUE
ANKRD52	FALSE
ANKRD53	TRUE
ANKRD54	FALSE
ANKRD56	TRUE
ANKRD57	TRUE
ANKRD6	TRUE
ANKRD9	TRUE
ANKS1A	FALSE
ANKS1B	TRUE
ANKS3	FALSE
ANKZF1	FALSE
ANLN	FALSE
ANO1	TRUE
ANO10	FALSE
ANO3	TRUE
ANO5	TRUE
ANO6	FALSE
ANO8	FALSE
ANP32A	FALSE
ANP32B	FALSE
ANP32E	FALSE
ANPEP	TRUE
ANTXR1	TRUE
ANTXR2	TRUE
ANTXRL	TRUE
ANUBL1	TRUE
ANXA11	TRUE
ANXA2	TRUE
ANXA3	TRUE
ANXA4	TRUE
ANXA5	TRUE
ANXA6	TRUE
ANXA7	FALSE
AOX1	TRUE
AP1AR	FALSE
AP1B1	FALSE
AP1G1	FALSE
AP1G2	TRUE
AP1M1	FALSE
AP1M2	TRUE
AP1S1	TRUE
AP1S3	TRUE
AP2A1	FALSE
AP2A2	FALSE
AP2B1	FALSE
AP2M1	TRUE
AP2S1	FALSE
AP3B1	FALSE
AP3B2	TRUE
AP3D1	FALSE
AP3M1	FALSE
AP3M2	TRUE
AP3S1	FALSE
AP3S2	FALSE
AP4B1	FALSE
AP4E1	FALSE
AP4M1	FALSE
AP4S1	FALSE
APAF1	FALSE
APBA1	TRUE
APBA3	FALSE
APBB1	TRUE
APBB1IP	TRUE
APBB2	TRUE
APBB3	TRUE
APC	FALSE
APC2	TRUE
APCDD1	TRUE
APCDD1L	TRUE
APEH	TRUE
APEX1	FALSE
APH1A	FALSE
APH1B	TRUE
API5	FALSE
APIP	FALSE
APITD1	TRUE
APLF	FALSE
APLP1	TRUE
APLP2	FALSE
APOA1	TRUE
APOA1BP	TRUE
APOA4	TRUE
APOA5	TRUE
APOB	TRUE
APOB48R	TRUE
APOE	TRUE
APOF	TRUE
APOLD1	FALSE
APOM	TRUE
APP	TRUE
APPBP2	FALSE
APPL1	FALSE
APPL2	FALSE
APRT	FALSE
APTX	FALSE
AQP11	TRUE
AQP3	TRUE
AQP4	TRUE
AQP5	TRUE
AQP6	TRUE
AQR	FALSE
ARAP1	TRUE
ARAP2	TRUE
ARC	TRUE
ARCN1	FALSE
AREG	TRUE
ARF1	FALSE
ARF3	FALSE
ARF4	FALSE
ARF5	FALSE
ARF6	FALSE
ARFGAP1	FALSE
ARFGAP2	FALSE
ARFGAP3	TRUE
ARFGEF1	FALSE
ARFGEF2	FALSE
ARFIP1	FALSE
ARFIP2	FALSE
ARFRP1	FALSE
ARG2	TRUE
ARGLU1	FALSE
ARHGAP1	FALSE
ARHGAP10	TRUE
ARHGAP11A	FALSE
ARHGAP11B	FALSE
ARHGAP12	FALSE
ARHGAP17	FALSE
ARHGAP19	FALSE
ARHGAP20	TRUE
ARHGAP21	TRUE
ARHGAP22	TRUE
ARHGAP23	TRUE
ARHGAP26	FALSE
ARHGAP27	TRUE
ARHGAP29	TRUE
ARHGAP5	FALSE
ARHGAP8	TRUE
ARHGAP9	TRUE
ARHGDIA	TRUE
ARHGDIG	TRUE
ARHGEF1	FALSE
ARHGEF10	TRUE
ARHGEF10L	TRUE
ARHGEF11	TRUE
ARHGEF12	TRUE
ARHGEF16	TRUE
ARHGEF17	TRUE
ARHGEF18	FALSE
ARHGEF19	TRUE
ARHGEF2	FALSE
ARHGEF3	TRUE
ARHGEF4	TRUE
ARHGEF5	TRUE
ARHGEF5L	TRUE
ARHGEF7	FALSE
ARID1A	FALSE
ARID2	FALSE
ARID3A	FALSE
ARID3B	FALSE
ARID3C	TRUE
ARID4A	FALSE
ARID4B	FALSE
ARID5A	FALSE
ARID5B	TRUE
ARIH1	FALSE
ARIH2	FALSE
ARL1	FALSE
ARL10	TRUE
ARL13B	FALSE
ARL15	FALSE
ARL16	FALSE
ARL17A	TRUE
ARL17B	TRUE
ARL2	FALSE
ARL2BP	FALSE
ARL3	FALSE
ARL4A	TRUE
ARL4C	TRUE
ARL4D	TRUE
ARL5A	FALSE
ARL5B	FALSE
ARL5C	TRUE
ARL6	FALSE
ARL6IP1	FALSE
ARL6IP4	FALSE
ARL6IP5	FALSE
ARL6IP6	FALSE
ARL8A	FALSE
ARL8B	FALSE
ARL9	TRUE
ARMC1	FALSE
ARMC10	FALSE
ARMC2	FALSE
ARMC4	TRUE
ARMC5	FALSE
ARMC6	FALSE
ARMC7	FALSE
ARMC8	FALSE
ARMC9	FALSE
ARNT	FALSE
ARNT2	TRUE
ARNTL	TRUE
ARNTL2	TRUE
ARPC1A	FALSE
ARPC1B	TRUE
ARPC2	FALSE
ARPC3	FALSE
ARPC4	FALSE
ARPC5	FALSE
ARPC5L	FALSE
ARPM1	TRUE
ARPP-21	TRUE
ARPP19	FALSE
ARRB1	TRUE
ARRB2	FALSE
ARRDC1	TRUE
ARRDC2	TRUE
ARRDC3	FALSE
ARRDC4	TRUE
ARSA	FALSE
ARSB	TRUE
ARSG	TRUE
ARSI	TRUE
ARSJ	TRUE
ARSK	FALSE
ART1	TRUE
ART5	TRUE
ARTN	TRUE
ARV1	FALSE
ARVCF	FALSE
AS3MT	TRUE
ASAH1	FALSE
ASAH2B	TRUE
ASAM	TRUE
ASAP2	TRUE
ASAP3	FALSE
ASB1	TRUE
ASB13	TRUE
ASB3	FALSE
ASB6	FALSE
ASB7	FALSE
ASB8	FALSE
ASCC1	TRUE
ASCC2	FALSE
ASCC3	FALSE
ASCL1	TRUE
ASCL2	TRUE
ASCL4	TRUE
ASF1B	FALSE
ASH1L	FALSE
ASH2L	FALSE
ASL	FALSE
ASNA1	FALSE
ASNS	TRUE
ASNSD1	FALSE
ASPA	TRUE
ASPDH	TRUE
ASPG	TRUE
ASPH	TRUE
ASPHD1	TRUE
ASPHD2	FALSE
ASPRV1	TRUE
ASPSCR1	FALSE
ASRGL1	TRUE
ASS1	TRUE
ASTE1	TRUE
ASTN1	TRUE
ASTN2	TRUE
ASXL1	FALSE
ASXL2	FALSE
ASZ1	TRUE
ATAD1	FALSE
ATAD2	FALSE
ATAD2B	FALSE
ATAD3A	FALSE
ATAD3B	FALSE
ATAD3C	TRUE
ATAD5	FALSE
ATCAY	TRUE
ATE1	FALSE
ATF1	FALSE
ATF2	FALSE
ATF3	FALSE
ATF4	FALSE
ATF5	FALSE
ATF6B	TRUE
ATF7	FALSE
ATF7IP	TRUE
ATG10	FALSE
ATG12	FALSE
ATG16L1	FALSE
ATG16L2	FALSE
ATG2A	FALSE
ATG2B	FALSE
ATG3	FALSE
ATG4B	FALSE
ATG4D	FALSE
ATG5	FALSE
ATG7	FALSE
ATG9A	FALSE
ATG9B	TRUE
ATHL1	TRUE
ATIC	FALSE
ATL1	TRUE
ATL2	FALSE
ATL3	TRUE
ATM	FALSE
ATMIN	FALSE
ATN1	FALSE
ATOH1	TRUE
ATOH7	FALSE
ATOH8	TRUE
ATOX1	FALSE
ATP10A	TRUE
ATP11A	TRUE
ATP11B	FALSE
ATP12A	TRUE
ATP13A1	FALSE
ATP13A2	FALSE
ATP1A1	TRUE
ATP1A3	TRUE
ATP1B1	FALSE
ATP1B2	TRUE
ATP1B3	FALSE
ATP2A1	TRUE
ATP2A2	FALSE
ATP2A3	TRUE
ATP2B2	TRUE
ATP2B4	TRUE
ATP2C1	FALSE
ATP2C2	TRUE
ATP5A1	FALSE
ATP5B	FALSE
ATP5C1	FALSE
ATP5D	FALSE
ATP5E	FALSE
ATP5F1	FALSE
ATP5G1	FALSE
ATP5G2	TRUE
ATP5G3	TRUE
ATP5H	FALSE
ATP5I	FALSE
ATP5J	FALSE
ATP5J2	FALSE
ATP5L	FALSE
ATP5O	FALSE
ATP5S	FALSE
ATP5SL	FALSE
ATP6V0A1	TRUE
ATP6V0A2	FALSE
ATP6V0B	FALSE
ATP6V0C	TRUE
ATP6V0D1	FALSE
ATP6V0E1	FALSE
ATP6V0E2	TRUE
ATP6V1A	FALSE
ATP6V1B2	FALSE
ATP6V1C1	FALSE
ATP6V1C2	TRUE
ATP6V1D	FALSE
ATP6V1E1	FALSE
ATP6V1F	FALSE
ATP6V1G1	FALSE
ATP6V1H	FALSE
ATP7B	FALSE
ATP8A1	FALSE
ATP8A2	TRUE
ATP8B2	TRUE
ATP8B3	FALSE
ATP9A	TRUE
ATP9B	TRUE
ATPAF1	TRUE
ATPAF2	FALSE
ATPBD4	FALSE
ATPGD1	TRUE
ATPIF1	FALSE
ATR	FALSE
ATRIP	FALSE
ATRN	FALSE
ATRNL1	TRUE
ATXN1	FALSE
ATXN10	TRUE
ATXN1L	FALSE
ATXN2	FALSE
ATXN2L	TRUE
ATXN3	FALSE
ATXN7	FALSE
ATXN7L1	TRUE
ATXN7L2	FALSE
ATXN7L3	FALSE
ATXN8OS	TRUE
AUH	FALSE
AUP1	FALSE
AURKA	FALSE
AURKAIP1	FALSE
AURKAPS1	FALSE
AURKB	FALSE
AURKC	TRUE
AUTS2	TRUE
AVEN	TRUE
AVL9	FALSE
AVP	TRUE
AVPI1	FALSE
AVPR1A	TRUE
AVPR1B	TRUE
AXIN2	TRUE
AZI1	FALSE
AZI2	FALSE
AZIN1	FALSE
AZU1	TRUE
B2M	FALSE
B3GALNT1	TRUE
B3GALNT2	FALSE
B3GALT4	TRUE
B3GALT6	FALSE
B3GALTL	TRUE
B3GAT1	TRUE
B3GAT2	TRUE
B3GAT3	FALSE
B3GNT1	FALSE
B3GNT2	FALSE
B3GNT3	TRUE
B3GNT4	TRUE
B3GNT5	TRUE
B3GNT6	TRUE
B3GNT7	TRUE
B3GNT9	TRUE
B3GNTL1	FALSE
B4GALNT1	TRUE
B4GALNT2	TRUE
B4GALNT3	TRUE
B4GALT1	TRUE
B4GALT2	TRUE
B4GALT3	FALSE
B4GALT4	FALSE
B4GALT5	FALSE
B4GALT6	TRUE
B4GALT7	FALSE
B9D1	FALSE
B9D2	FALSE
BAALC	TRUE
BACE1	TRUE
BACE2	TRUE
BACH1	FALSE
BACH2	TRUE
BAD	FALSE
BAG1	FALSE
BAG2	TRUE
BAG3	FALSE
BAG4	FALSE
BAG5	FALSE
BAHCC1	TRUE
BAHD1	FALSE
BAI1	TRUE
BAI2	TRUE
BAI3	TRUE
BAIAP2	TRUE
BAIAP2L1	TRUE
BAIAP3	TRUE
BAMBI	TRUE
BANF1	FALSE
BANK1	TRUE
BANP	FALSE
BAP1	FALSE
BARD1	TRUE
BARHL1	TRUE
BARHL2	TRUE
BARX1	TRUE
BARX2	TRUE
BASP1	TRUE
BAT1	FALSE
BAT2	FALSE
BAT2L2	FALSE
BAT3	FALSE
BAT4	FALSE
BAT5	FALSE
BATF3	TRUE
BAX	TRUE
BAZ1A	FALSE
BAZ1B	FALSE
BAZ2A	FALSE
BAZ2B	TRUE
BBC3	TRUE
BBS10	TRUE
BBS12	FALSE
BBS2	FALSE
BBS4	TRUE
BBS5	TRUE
BBS7	FALSE
BBS9	FALSE
BBX	FALSE
BCAM	TRUE
BCAN	TRUE
BCAP29	FALSE
BCAR1	FALSE
BCAR3	TRUE
BCAS3	FALSE
BCAS4	TRUE
BCAT1	TRUE
BCAT2	TRUE
BCCIP	FALSE
BCDIN3D	FALSE
BCKDHA	FALSE
BCKDHB	FALSE
BCKDK	TRUE
BCL10	FALSE
BCL11A	TRUE
BCL11B	TRUE
BCL2	FALSE
BCL2L1	FALSE
BCL2L10	TRUE
BCL2L11	TRUE
BCL2L12	FALSE
BCL2L13	FALSE
BCL2L2	TRUE
BCL3	FALSE
BCL6	TRUE
BCL6B	TRUE
BCL7B	TRUE
BCL7C	TRUE
BCL9	FALSE
BCL9L	TRUE
BCLAF1	FALSE
BCR	TRUE
BCS1L	FALSE
BDH1	TRUE
BDNF	TRUE
BDNFOS	FALSE
BDP1	FALSE
BEAN	TRUE
BECN1	FALSE
BEGAIN	TRUE
BEND3	FALSE
BEND4	TRUE
BEND5	TRUE
BEND6	TRUE
BEST1	FALSE
BEST2	TRUE
BEST4	TRUE
BET1	FALSE
BET1L	FALSE
BFAR	FALSE
BFSP1	TRUE
BGLAP	TRUE
BHLHA15	TRUE
BHLHA9	TRUE
BHLHE22	TRUE
BHLHE23	TRUE
BHLHE40	FALSE
BHLHE41	TRUE
BHMT2	TRUE
BICC1	TRUE
BICD1	FALSE
BICD2	FALSE
BID	FALSE
BIK	TRUE
BIN1	TRUE
BIN3	FALSE
BIRC2	FALSE
BIRC3	TRUE
BIRC5	FALSE
BIRC6	FALSE
BIRC7	TRUE
BIRC8	TRUE
BIVM	TRUE
BLCAP	FALSE
BLM	FALSE
BLMH	TRUE
BLOC1S1	TRUE
BLOC1S2	FALSE
BLOC1S3	FALSE
BLVRA	FALSE
BLVRB	FALSE
BMF	TRUE
BMI1	TRUE
BMP2	TRUE
BMP2K	FALSE
BMP3	TRUE
BMP4	TRUE
BMP6	TRUE
BMP7	TRUE
BMP8A	TRUE
BMP8B	TRUE
BMPER	TRUE
BMPR1A	TRUE
BMPR1B	TRUE
BMPR2	FALSE
BMS1	FALSE
BMS1P1	TRUE
BMS1P4	FALSE
BMS1P5	TRUE
BNC1	TRUE
BNC2	TRUE
BNIP2	FALSE
BNIP3	TRUE
BNIP3L	FALSE
BOC	TRUE
BOD1	FALSE
BOD1L	FALSE
BOK	TRUE
BOLA1	TRUE
BOLA2	TRUE
BOLA2B	TRUE
BOLA3	TRUE
BOLL	TRUE
BOP1	FALSE
BPHL	FALSE
BPNT1	TRUE
BPTF	FALSE
BRAF	FALSE
BRAP	FALSE
BRCA1	TRUE
BRCA2	FALSE
BRD1	TRUE
BRD2	FALSE
BRD3	TRUE
BRD8	FALSE
BRD9	FALSE
BRDT	TRUE
BRE	FALSE
BREA2	FALSE
BRF1	FALSE
BRF2	FALSE
BRI3	FALSE
BRI3BP	FALSE
BRIP1	FALSE
BRIX1	FALSE
BRMS1	FALSE
BRMS1L	FALSE
BRP44	FALSE
BRP44L	FALSE
BRPF1	FALSE
BRPF3	FALSE
BRSK1	FALSE
BRSK2	TRUE
BRUNOL4	TRUE
BRUNOL5	TRUE
BRUNOL6	TRUE
BRWD1	FALSE
BSCL2	TRUE
BSDC1	FALSE
BSG	TRUE
BSN	TRUE
BSND	TRUE
BSPRY	TRUE
BST1	TRUE
BSX	TRUE
BTAF1	FALSE
BTBD1	FALSE
BTBD10	FALSE
BTBD11	TRUE
BTBD12	FALSE
BTBD17	TRUE
BTBD18	TRUE
BTBD19	TRUE
BTBD3	TRUE
BTBD6	TRUE
BTBD7	FALSE
BTBD8	TRUE
BTBD9	FALSE
BTC	TRUE
BTD	FALSE
BTF3	FALSE
BTF3L4	FALSE
BTG1	FALSE
BTG2	FALSE
BTG3	TRUE
BTG4	TRUE
BTN1A1	FALSE
BTN2A1	FALSE
BTRC	FALSE
BUB1	FALSE
BUB1B	FALSE
BUB3	FALSE
BUD13	FALSE
BUD31	FALSE
BVES	TRUE
BYSL	FALSE
BZRAP1	TRUE
BZW1	FALSE
BZW1L1	FALSE
BZW2	FALSE
C10orf10	TRUE
C10orf104	TRUE
C10orf107	TRUE
C10orf111	FALSE
C10orf114	FALSE
C10orf116	TRUE
C10orf118	FALSE
C10orf119	FALSE
C10orf125	TRUE
C10orf131	FALSE
C10orf137	FALSE
C10orf140	TRUE
C10orf18	FALSE
C10orf2	FALSE
C10orf25	TRUE
C10orf28	FALSE
C10orf32	TRUE
C10orf35	TRUE
C10orf4	FALSE
C10orf41	TRUE
C10orf46	FALSE
C10orf47	TRUE
C10orf53	TRUE
C10orf54	TRUE
C10orf55	TRUE
C10orf57	TRUE
C10orf58	TRUE
C10orf71	TRUE
C10orf72	TRUE
C10orf75	FALSE
C10orf76	FALSE
C10orf78	FALSE
C10orf79	TRUE
C10orf82	TRUE
C10orf84	FALSE
C10orf88	TRUE
C10orf93	TRUE
C10orf95	TRUE
C11orf1	FALSE
C11orf10	FALSE
C11orf17	FALSE
C11orf2	FALSE
C11orf20	TRUE
C11orf24	FALSE
C11orf30	FALSE
C11orf31	TRUE
C11orf35	FALSE
C11orf36	TRUE
C11orf46	TRUE
C11orf48	FALSE
C11orf49	TRUE
C11orf51	FALSE
C11orf54	FALSE
C11orf57	FALSE
C11orf58	FALSE
C11orf59	FALSE
C11orf61	FALSE
C11orf63	TRUE
C11orf67	FALSE
C11orf68	FALSE
C11orf70	TRUE
C11orf71	FALSE
C11orf75	TRUE
C11orf80	TRUE
C11orf82	FALSE
C11orf83	FALSE
C11orf84	FALSE
C11orf87	TRUE
C11orf88	TRUE
C11orf9	TRUE
C11orf90	TRUE
C11orf91	TRUE
C11orf92	TRUE
C11orf93	TRUE
C11orf95	TRUE
C12orf10	TRUE
C12orf11	FALSE
C12orf12	TRUE
C12orf23	TRUE
C12orf24	FALSE
C12orf26	FALSE
C12orf29	FALSE
C12orf32	FALSE
C12orf34	FALSE
C12orf35	FALSE
C12orf39	TRUE
C12orf4	FALSE
C12orf41	FALSE
C12orf42	TRUE
C12orf43	FALSE
C12orf44	FALSE
C12orf45	FALSE
C12orf47	TRUE
C12orf48	FALSE
C12orf49	FALSE
C12orf5	FALSE
C12orf52	FALSE
C12orf53	TRUE
C12orf56	TRUE
C12orf57	TRUE
C12orf60	FALSE
C12orf61	FALSE
C12orf62	FALSE
C12orf65	FALSE
C12orf66	FALSE
C12orf68	TRUE
C12orf69	TRUE
C12orf73	FALSE
C12orf75	TRUE
C13orf1	FALSE
C13orf15	TRUE
C13orf18	TRUE
C13orf23	FALSE
C13orf27	TRUE
C13orf31	TRUE
C13orf33	TRUE
C13orf34	FALSE
C13orf35	TRUE
C13orf36	TRUE
C13orf37	FALSE
C13orf38	TRUE
C14orf1	FALSE
C14orf101	FALSE
C14orf102	TRUE
C14orf104	FALSE
C14orf106	TRUE
C14orf109	FALSE
C14orf115	TRUE
C14orf118	FALSE
C14orf119	FALSE
C14orf126	FALSE
C14orf128	TRUE
C14orf132	TRUE
C14orf133	FALSE
C14orf135	FALSE
C14orf138	FALSE
C14orf142	FALSE
C14orf143	FALSE
C14orf145	FALSE
C14orf149	FALSE
C14orf153	FALSE
C14orf156	FALSE
C14orf162	TRUE
C14orf166	FALSE
C14orf167	TRUE
C14orf169	TRUE
C14orf174	FALSE
C14orf176	TRUE
C14orf178	FALSE
C14orf179	FALSE
C14orf180	TRUE
C14orf181	TRUE
C14orf182	TRUE
C14orf184	TRUE
C14orf2	FALSE
C14orf21	FALSE
C14orf23	TRUE
C14orf28	FALSE
C14orf33	FALSE
C14orf37	TRUE
C14orf38	TRUE
C14orf39	TRUE
C14orf4	TRUE
C14orf43	FALSE
C14orf45	FALSE
C14orf50	TRUE
C14orf70	TRUE
C14orf73	TRUE
C14orf79	FALSE
C14orf80	FALSE
C14orf93	FALSE
C15orf17	TRUE
C15orf2	TRUE
C15orf23	TRUE
C15orf24	FALSE
C15orf26	TRUE
C15orf27	TRUE
C15orf29	FALSE
C15orf33	FALSE
C15orf34	TRUE
C15orf37	TRUE
C15orf38	TRUE
C15orf39	FALSE
C15orf40	TRUE
C15orf41	TRUE
C15orf42	FALSE
C15orf44	FALSE
C15orf48	TRUE
C15orf51	TRUE
C15orf56	TRUE
C15orf57	FALSE
C15orf58	FALSE
C15orf59	TRUE
C15orf60	TRUE
C15orf61	FALSE
C15orf63	TRUE
C16orf10	FALSE
C16orf11	TRUE
C16orf13	FALSE
C16orf35	FALSE
C16orf38	TRUE
C16orf42	FALSE
C16orf45	TRUE
C16orf46	FALSE
C16orf48	TRUE
C16orf5	TRUE
C16orf52	TRUE
C16orf53	FALSE
C16orf55	TRUE
C16orf57	FALSE
C16orf58	FALSE
C16orf59	FALSE
C16orf61	FALSE
C16orf62	TRUE
C16orf63	FALSE
C16orf67	TRUE
C16orf68	FALSE
C16orf7	FALSE
C16orf70	FALSE
C16orf71	FALSE
C16orf72	FALSE
C16orf73	TRUE
C16orf74	TRUE
C16orf75	FALSE
C16orf79	TRUE
C16orf80	FALSE
C16orf81	TRUE
C16orf86	TRUE
C16orf87	FALSE
C16orf88	FALSE
C16orf90	FALSE
C16orf91	TRUE
C16orf92	TRUE
C16orf93	FALSE
C17orf100	FALSE
C17orf101	TRUE
C17orf102	TRUE
C17orf104	TRUE
C17orf105	FALSE
C17orf106	FALSE
C17orf107	TRUE
C17orf108	TRUE
C17orf28	TRUE
C17orf37	FALSE
C17orf39	FALSE
C17orf42	FALSE
C17orf44	TRUE
C17orf46	TRUE
C17orf48	FALSE
C17orf49	TRUE
C17orf50	TRUE
C17orf51	TRUE
C17orf53	FALSE
C17orf55	TRUE
C17orf56	FALSE
C17orf57	TRUE
C17orf58	TRUE
C17orf59	FALSE
C17orf61	FALSE
C17orf62	TRUE
C17orf63	FALSE
C17orf64	TRUE
C17orf65	FALSE
C17orf68	FALSE
C17orf70	FALSE
C17orf71	FALSE
C17orf75	TRUE
C17orf76	TRUE
C17orf79	FALSE
C17orf80	FALSE
C17orf81	FALSE
C17orf82	TRUE
C17orf85	FALSE
C17orf86	FALSE
C17orf89	FALSE
C17orf90	FALSE
C17orf91	FALSE
C17orf93	TRUE
C17orf95	FALSE
C17orf96	FALSE
C17orf97	FALSE
C17orf98	FALSE
C17orf99	TRUE
C18orf1	TRUE
C18orf10	FALSE
C18orf16	TRUE
C18orf18	TRUE
C18orf19	FALSE
C18orf21	FALSE
C18orf22	FALSE
C18orf25	FALSE
C18orf32	FALSE
C18orf34	TRUE
C18orf45	FALSE
C18orf54	FALSE
C18orf55	FALSE
C18orf56	FALSE
C18orf8	FALSE
C19orf10	FALSE
C19orf12	FALSE
C19orf2	FALSE
C19orf20	FALSE
C19orf21	TRUE
C19orf22	FALSE
C19orf23	TRUE
C19orf24	TRUE
C19orf25	FALSE
C19orf26	TRUE
C19orf28	FALSE
C19orf29	FALSE
C19orf34	FALSE
C19orf35	TRUE
C19orf36	FALSE
C19orf39	FALSE
C19orf40	FALSE
C19orf41	TRUE
C19orf42	FALSE
C19orf43	FALSE
C19orf44	FALSE
C19orf45	TRUE
C19orf46	TRUE
C19orf47	FALSE
C19orf48	FALSE
C19orf50	FALSE
C19orf51	TRUE
C19orf52	FALSE
C19orf53	FALSE
C19orf54	FALSE
C19orf55	FALSE
C19orf56	FALSE
C19orf57	TRUE
C19orf59	TRUE
C19orf6	FALSE
C19orf60	TRUE
C19orf61	FALSE
C19orf63	TRUE
C19orf66	FALSE
C19orf69	TRUE
C19orf70	FALSE
C19orf73	FALSE
C19orf76	TRUE
C19orf77	TRUE
C1GALT1	FALSE
C1QBP	FALSE
C1QC	TRUE
C1QL1	TRUE
C1QL2	TRUE
C1QL3	TRUE
C1QL4	TRUE
C1QTNF1	TRUE
C1QTNF2	TRUE
C1QTNF4	TRUE
C1QTNF5	TRUE
C1QTNF8	TRUE
C1QTNF9	TRUE
C1orf101	TRUE
C1orf103	TRUE
C1orf104	TRUE
C1orf106	TRUE
C1orf107	FALSE
C1orf109	FALSE
C1orf112	FALSE
C1orf113	TRUE
C1orf114	TRUE
C1orf115	TRUE
C1orf122	FALSE
C1orf123	FALSE
C1orf124	FALSE
C1orf125	TRUE
C1orf126	TRUE
C1orf128	FALSE
C1orf131	FALSE
C1orf133	TRUE
C1orf135	FALSE
C1orf14	TRUE
C1orf144	FALSE
C1orf146	FALSE
C1orf151	FALSE
C1orf156	FALSE
C1orf159	FALSE
C1orf163	FALSE
C1orf170	TRUE
C1orf172	TRUE
C1orf174	FALSE
C1orf177	TRUE
C1orf182	FALSE
C1orf183	FALSE
C1orf187	TRUE
C1orf190	TRUE
C1orf194	TRUE
C1orf198	FALSE
C1orf200	TRUE
C1orf203	TRUE
C1orf204	TRUE
C1orf21	TRUE
C1orf212	FALSE
C1orf213	FALSE
C1orf216	TRUE
C1orf220	FALSE
C1orf223	FALSE
C1orf228	TRUE
C1orf229	TRUE
C1orf230	TRUE
C1orf25	FALSE
C1orf26	FALSE
C1orf27	FALSE
C1orf31	FALSE
C1orf35	TRUE
C1orf38	TRUE
C1orf43	FALSE
C1orf50	FALSE
C1orf51	TRUE
C1orf52	FALSE
C1orf53	FALSE
C1orf54	TRUE
C1orf55	TRUE
C1orf56	TRUE
C1orf57	FALSE
C1orf58	FALSE
C1orf59	TRUE
C1orf61	TRUE
C1orf63	FALSE
C1orf65	TRUE
C1orf66	FALSE
C1orf69	FALSE
C1orf70	TRUE
C1orf74	TRUE
C1orf77	FALSE
C1orf83	FALSE
C1orf84	FALSE
C1orf86	FALSE
C1orf87	TRUE
C1orf88	TRUE
C1orf89	FALSE
C1orf9	FALSE
C1orf91	FALSE
C1orf92	TRUE
C1orf93	FALSE
C1orf94	TRUE
C1orf95	TRUE
C1orf96	TRUE
C1orf97	TRUE
C20orf103	TRUE
C20orf108	TRUE
C20orf11	FALSE
C20orf111	FALSE
C20orf112	TRUE
C20orf117	FALSE
C20orf12	FALSE
C20orf132	FALSE
C20orf134	TRUE
C20orf135	FALSE
C20orf144	FALSE
C20orf151	TRUE
C20orf165	FALSE
C20orf166	TRUE
C20orf177	FALSE
C20orf194	TRUE
C20orf195	TRUE
C20orf199	FALSE
C20orf20	FALSE
C20orf200	TRUE
C20orf201	TRUE
C20orf24	TRUE
C20orf26	FALSE
C20orf27	FALSE
C20orf29	FALSE
C20orf3	FALSE
C20orf30	FALSE
C20orf4	FALSE
C20orf43	FALSE
C20orf46	TRUE
C20orf56	TRUE
C20orf7	FALSE
C20orf72	FALSE
C20orf85	TRUE
C20orf94	TRUE
C20orf95	TRUE
C20orf96	FALSE
C21orf119	FALSE
C21orf122	TRUE
C21orf128	TRUE
C21orf2	FALSE
C21orf29	TRUE
C21orf33	FALSE
C21orf45	FALSE
C21orf49	FALSE
C21orf56	TRUE
C21orf57	FALSE
C21orf58	FALSE
C21orf59	FALSE
C21orf63	TRUE
C21orf66	FALSE
C21orf67	FALSE
C21orf70	FALSE
C21orf81	TRUE
C21orf91	TRUE
C21orf99	TRUE
C22orf13	FALSE
C22orf23	FALSE
C22orf24	FALSE
C22orf25	FALSE
C22orf26	TRUE
C22orf27	TRUE
C22orf28	TRUE
C22orf29	FALSE
C22orf30	FALSE
C22orf32	FALSE
C22orf36	TRUE
C22orf39	TRUE
C22orf40	FALSE
C22orf41	FALSE
C22orf45	TRUE
C22orf46	FALSE
C22orf9	FALSE
C2CD2	TRUE
C2CD2L	FALSE
C2CD3	FALSE
C2CD4A	TRUE
C2CD4B	TRUE
C2CD4C	TRUE
C2CD4D	TRUE
C2orf15	FALSE
C2orf16	FALSE
C2orf18	FALSE
C2orf24	FALSE
C2orf27B	TRUE
C2orf28	FALSE
C2orf29	TRUE
C2orf3	TRUE
C2orf34	FALSE
C2orf39	TRUE
C2orf40	TRUE
C2orf42	FALSE
C2orf43	TRUE
C2orf44	FALSE
C2orf47	TRUE
C2orf49	FALSE
C2orf52	TRUE
C2orf53	TRUE
C2orf54	TRUE
C2orf55	TRUE
C2orf56	FALSE
C2orf60	FALSE
C2orf63	TRUE
C2orf64	FALSE
C2orf65	TRUE
C2orf67	FALSE
C2orf68	TRUE
C2orf69	TRUE
C2orf7	FALSE
C2orf70	TRUE
C2orf72	TRUE
C2orf73	TRUE
C2orf76	FALSE
C2orf77	FALSE
C2orf78	TRUE
C2orf79	FALSE
C2orf81	TRUE
C2orf84	FALSE
C2orf85	TRUE
C2orf86	FALSE
C2orf88	TRUE
C2orf89	TRUE
C3orf1	FALSE
C3orf10	FALSE
C3orf14	TRUE
C3orf15	TRUE
C3orf17	FALSE
C3orf18	TRUE
C3orf19	FALSE
C3orf21	FALSE
C3orf23	FALSE
C3orf24	FALSE
C3orf25	TRUE
C3orf26	FALSE
C3orf31	FALSE
C3orf33	FALSE
C3orf34	FALSE
C3orf36	TRUE
C3orf37	TRUE
C3orf38	FALSE
C3orf39	TRUE
C3orf45	TRUE
C3orf47	FALSE
C3orf50	TRUE
C3orf52	TRUE
C3orf54	FALSE
C3orf55	TRUE
C3orf57	TRUE
C3orf58	FALSE
C3orf59	TRUE
C3orf62	TRUE
C3orf63	TRUE
C3orf64	TRUE
C3orf67	TRUE
C3orf70	TRUE
C3orf71	FALSE
C3orf72	TRUE
C3orf75	FALSE
C3orf77	TRUE
C4orf10	FALSE
C4orf12	TRUE
C4orf14	FALSE
C4orf19	TRUE
C4orf21	FALSE
C4orf22	TRUE
C4orf27	TRUE
C4orf29	FALSE
C4orf3	TRUE
C4orf31	TRUE
C4orf32	TRUE
C4orf33	FALSE
C4orf34	FALSE
C4orf36	TRUE
C4orf37	TRUE
C4orf38	TRUE
C4orf39	TRUE
C4orf41	FALSE
C4orf42	TRUE
C4orf43	FALSE
C4orf44	TRUE
C4orf46	FALSE
C4orf47	TRUE
C4orf48	TRUE
C4orf49	TRUE
C4orf52	TRUE
C5orf13	TRUE
C5orf15	FALSE
C5orf22	FALSE
C5orf24	FALSE
C5orf25	TRUE
C5orf28	FALSE
C5orf30	FALSE
C5orf32	TRUE
C5orf33	FALSE
C5orf34	FALSE
C5orf35	TRUE
C5orf36	FALSE
C5orf37	FALSE
C5orf38	TRUE
C5orf39	TRUE
C5orf41	FALSE
C5orf42	TRUE
C5orf43	TRUE
C5orf44	FALSE
C5orf45	FALSE
C5orf47	FALSE
C5orf49	TRUE
C5orf51	FALSE
C5orf52	TRUE
C5orf54	FALSE
C5orf55	FALSE
C5orf56	TRUE
C5orf58	TRUE
C5orf62	TRUE
C6orf1	FALSE
C6orf103	TRUE
C6orf106	FALSE
C6orf108	TRUE
C6orf114	TRUE
C6orf115	TRUE
C6orf120	FALSE
C6orf123	TRUE
C6orf124	TRUE
C6orf125	FALSE
C6orf126	TRUE
C6orf127	TRUE
C6orf129	FALSE
C6orf130	FALSE
C6orf132	TRUE
C6orf136	FALSE
C6orf138	TRUE
C6orf141	TRUE
C6orf145	TRUE
C6orf146	FALSE
C6orf147	TRUE
C6orf150	TRUE
C6orf153	FALSE
C6orf154	TRUE
C6orf155	TRUE
C6orf162	TRUE
C6orf165	TRUE
C6orf167	FALSE
C6orf168	TRUE
C6orf170	TRUE
C6orf173	FALSE
C6orf174	TRUE
C6orf176	TRUE
C6orf182	FALSE
C6orf186	TRUE
C6orf192	FALSE
C6orf195	TRUE
C6orf201	FALSE
C6orf203	FALSE
C6orf204	FALSE
C6orf208	TRUE
C6orf211	FALSE
C6orf217	FALSE
C6orf221	FALSE
C6orf223	TRUE
C6orf225	FALSE
C6orf226	TRUE
C6orf227	TRUE
C6orf25	TRUE
C6orf35	FALSE
C6orf47	FALSE
C6orf48	FALSE
C6orf52	FALSE
C6orf57	FALSE
C6orf62	TRUE
C6orf64	FALSE
C6orf70	FALSE
C6orf72	FALSE
C6orf81	TRUE
C6orf89	FALSE
C6orf97	TRUE
C7orf10	FALSE
C7orf11	FALSE
C7orf13	TRUE
C7orf20	TRUE
C7orf23	FALSE
C7orf25	FALSE
C7orf26	TRUE
C7orf27	FALSE
C7orf28A	FALSE
C7orf28B	FALSE
C7orf30	FALSE
C7orf31	TRUE
C7orf36	FALSE
C7orf38	TRUE
C7orf40	TRUE
C7orf41	FALSE
C7orf42	FALSE
C7orf43	FALSE
C7orf44	FALSE
C7orf45	TRUE
C7orf46	TRUE
C7orf47	TRUE
C7orf49	FALSE
C7orf50	FALSE
C7orf51	TRUE
C7orf52	TRUE
C7orf55	FALSE
C7orf57	TRUE
C7orf59	FALSE
C7orf60	FALSE
C7orf63	TRUE
C7orf64	FALSE
C7orf68	FALSE
C7orf70	FALSE
C7orf72	TRUE
C8G	FALSE
C8ORFK29	TRUE
C8orf33	TRUE
C8orf37	FALSE
C8orf38	FALSE
C8orf39	TRUE
C8orf40	FALSE
C8orf41	FALSE
C8orf42	TRUE
C8orf47	TRUE
C8orf51	TRUE
C8orf55	TRUE
C8orf56	TRUE
C8orf58	TRUE
C8orf59	FALSE
C8orf71	TRUE
C8orf73	TRUE
C8orf76	FALSE
C8orf77	TRUE
C8orf79	TRUE
C8orf83	TRUE
C8orf84	TRUE
C8orf85	TRUE
C9orf100	FALSE
C9orf102	FALSE
C9orf103	TRUE
C9orf106	TRUE
C9orf109	TRUE
C9orf110	TRUE
C9orf114	FALSE
C9orf116	FALSE
C9orf119	FALSE
C9orf122	TRUE
C9orf123	FALSE
C9orf125	TRUE
C9orf128	FALSE
C9orf129	TRUE
C9orf130	FALSE
C9orf139	TRUE
C9orf140	FALSE
C9orf142	TRUE
C9orf150	TRUE
C9orf156	FALSE
C9orf16	TRUE
C9orf163	FALSE
C9orf167	TRUE
[truncated: 12,609 more rows]

## Sheet: transcriptomics
	mask
A1BG	TRUE
A1CF	TRUE
A2M	TRUE
A2ML1	TRUE
A4GALT	TRUE
AAAS	FALSE
AACS	FALSE
AADAC	TRUE
AADAT	TRUE
AAGAB	FALSE
AAK1	FALSE
AAMDC	FALSE
AAMP	FALSE
AAR2	FALSE
AARD	TRUE
AARS1	FALSE
AARS2	FALSE
AARSD1	FALSE
AASDH	FALSE
AASDHPPT	FALSE
AASS	TRUE
AATF	FALSE
AATK	TRUE
ABAT	TRUE
ABCA1	TRUE
ABCA10	TRUE
ABCA12	TRUE
ABCA13	TRUE
ABCA2	TRUE
ABCA3	TRUE
ABCA4	TRUE
ABCA5	TRUE
ABCA6	TRUE
ABCA7	TRUE
ABCA8	TRUE
ABCA9	TRUE
ABCB1	TRUE
ABCB10	FALSE
ABCB4	TRUE
ABCB5	TRUE
ABCB6	TRUE
ABCB7	FALSE
ABCB8	FALSE
ABCB9	FALSE
ABCC1	FALSE
ABCC10	FALSE
ABCC11	TRUE
ABCC2	TRUE
ABCC3	TRUE
ABCC4	TRUE
ABCC5	FALSE
ABCC6	TRUE
ABCC8	TRUE
ABCC9	TRUE
ABCD1	TRUE
ABCD2	TRUE
ABCD3	FALSE
ABCD4	FALSE
ABCE1	FALSE
ABCF1	FALSE
ABCF2	FALSE
ABCF3	FALSE
ABCG1	TRUE
ABCG2	TRUE
ABHD10	FALSE
ABHD11	TRUE
ABHD12	FALSE
ABHD12B	TRUE
ABHD13	FALSE
ABHD14A	FALSE
ABHD14B	FALSE
ABHD15	FALSE
ABHD16A	FALSE
ABHD17A	FALSE
ABHD17B	FALSE
ABHD17C	TRUE
ABHD18	FALSE
ABHD2	TRUE
ABHD3	FALSE
ABHD4	TRUE
ABHD5	FALSE
ABHD6	TRUE
ABHD8	TRUE
ABI1	FALSE
ABI2	FALSE
ABI3	TRUE
ABI3BP	TRUE
ABITRAM	FALSE
ABL1	FALSE
ABL2	FALSE
ABLIM1	TRUE
ABLIM2	TRUE
ABLIM3	TRUE
ABO	TRUE
ABR	TRUE
ABRACL	TRUE
ABRAXAS1	FALSE
ABRAXAS2	FALSE
ABT1	FALSE
ABTB1	TRUE
ABTB2	TRUE
ACAA1	FALSE
ACAA2	TRUE
ACACA	FALSE
ACACB	TRUE
ACAD10	FALSE
ACAD11	FALSE
ACAD8	FALSE
ACAD9	FALSE
ACADM	FALSE
ACADS	TRUE
ACADSB	FALSE
ACADVL	FALSE
ACAN	TRUE
ACAP1	TRUE
ACAP2	FALSE
ACAP3	FALSE
ACAT1	FALSE
ACAT2	TRUE
ACBD3	FALSE
ACBD4	FALSE
ACBD5	FALSE
ACBD6	FALSE
ACBD7	TRUE
ACCS	TRUE
ACD	FALSE
ACE	TRUE
ACE2	TRUE
ACER2	TRUE
ACER3	FALSE
ACHE	TRUE
ACIN1	FALSE
ACKR2	TRUE
ACKR3	TRUE
ACKR4	TRUE
ACLY	FALSE
ACO1	FALSE
ACO2	FALSE
ACOT1	TRUE
ACOT11	TRUE
ACOT13	FALSE
ACOT2	TRUE
ACOT4	TRUE
ACOT7	FALSE
ACOT8	FALSE
ACOT9	TRUE
ACOX1	FALSE
ACOX2	TRUE
ACOX3	FALSE
ACOXL	TRUE
ACP1	FALSE
ACP2	FALSE
ACP3	TRUE
ACP5	TRUE
ACP6	TRUE
ACP7	TRUE
ACRBP	TRUE
ACSF2	TRUE
ACSF3	FALSE
ACSL1	TRUE
ACSL3	FALSE
ACSL4	TRUE
ACSL5	TRUE
ACSL6	TRUE
ACSM3	TRUE
ACSS1	TRUE
ACSS2	TRUE
ACSS3	TRUE
ACTA2	TRUE
ACTB	FALSE
ACTBL2	TRUE
ACTC1	TRUE
ACTG1	FALSE
ACTG2	TRUE
ACTL6A	FALSE
ACTL6B	TRUE
ACTL8	TRUE
ACTN1	TRUE
ACTN2	TRUE
ACTN4	FALSE
ACTR10	FALSE
ACTR1A	FALSE
ACTR1B	FALSE
ACTR2	FALSE
ACTR3	FALSE
ACTR3B	FALSE
ACTR3C	TRUE
ACTR5	FALSE
ACTR6	FALSE
ACTR8	FALSE
ACTRT3	TRUE
ACVR1	TRUE
ACVR1B	FALSE
ACVR1C	TRUE
ACVR2A	TRUE
ACVR2B	TRUE
ACVRL1	TRUE
ACY1	FALSE
ACY3	TRUE
ACYP1	FALSE
ACYP2	FALSE
ADA	TRUE
ADA2	TRUE
ADAL	TRUE
ADAM10	FALSE
ADAM11	TRUE
ADAM12	TRUE
ADAM15	TRUE
ADAM17	FALSE
ADAM19	TRUE
ADAM22	TRUE
ADAM23	TRUE
ADAM28	TRUE
ADAM32	TRUE
ADAM33	TRUE
ADAM8	TRUE
ADAM9	TRUE
ADAMTS1	TRUE
ADAMTS10	TRUE
ADAMTS12	TRUE
ADAMTS13	TRUE
ADAMTS14	TRUE
ADAMTS15	TRUE
ADAMTS16	TRUE
ADAMTS17	TRUE
ADAMTS18	TRUE
ADAMTS19	TRUE
ADAMTS2	TRUE
ADAMTS20	TRUE
ADAMTS3	TRUE
ADAMTS4	TRUE
ADAMTS5	TRUE
ADAMTS6	TRUE
ADAMTS7	TRUE
ADAMTS8	TRUE
ADAMTS9	TRUE
ADAMTSL1	TRUE
ADAMTSL2	TRUE
ADAMTSL3	TRUE
ADAMTSL4	TRUE
ADAMTSL5	TRUE
ADAP1	TRUE
ADAP2	TRUE
ADAR	FALSE
ADARB1	TRUE
ADARB2	TRUE
ADAT1	FALSE
ADAT2	FALSE
ADAT3	TRUE
ADCK1	FALSE
ADCK2	FALSE
ADCK5	FALSE
ADCY1	TRUE
ADCY2	TRUE
ADCY3	FALSE
ADCY4	TRUE
ADCY5	TRUE
ADCY6	TRUE
ADCY7	TRUE
ADCY9	TRUE
ADCYAP1	TRUE
ADCYAP1R1	TRUE
ADD1	FALSE
ADD2	TRUE
ADD3	TRUE
ADGRA2	TRUE
ADGRA3	TRUE
ADGRB1	TRUE
ADGRB2	TRUE
ADGRB3	TRUE
ADGRD1	TRUE
ADGRE1	TRUE
ADGRE2	TRUE
ADGRE5	TRUE
ADGRF1	TRUE
ADGRF4	TRUE
ADGRF5	TRUE
ADGRG1	TRUE
ADGRG2	TRUE
ADGRG3	TRUE
ADGRG5	TRUE
ADGRG6	TRUE
ADGRL1	TRUE
ADGRL2	TRUE
ADGRL3	TRUE
ADGRL4	TRUE
ADGRV1	TRUE
ADH1B	TRUE
ADH1C	TRUE
ADH5	FALSE
ADH7	TRUE
ADHFE1	TRUE
ADI1	FALSE
ADIPOR1	FALSE
ADIPOR2	FALSE
ADIRF	TRUE
ADK	FALSE
ADM	TRUE
ADM2	TRUE
ADM5	TRUE
ADNP	FALSE
ADNP2	FALSE
ADO	FALSE
ADORA1	TRUE
ADORA2A	TRUE
ADORA2B	TRUE
ADPGK	FALSE
ADPRH	TRUE
ADPRHL1	TRUE
ADPRM	FALSE
ADPRS	FALSE
ADRA1B	TRUE
ADRA1D	TRUE
ADRA2A	TRUE
ADRA2C	TRUE
ADRB1	TRUE
ADRB2	TRUE
ADRM1	FALSE
ADSL	FALSE
ADSS1	TRUE
ADSS2	FALSE
ADTRP	TRUE
AEBP1	TRUE
AEBP2	FALSE
AEN	FALSE
AFAP1	TRUE
AFAP1L1	TRUE
AFAP1L2	TRUE
AFDN	TRUE
AFF1	FALSE
AFF2	TRUE
AFF3	TRUE
AFF4	FALSE
AFG1L	FALSE
AFG3L2	FALSE
AFMID	FALSE
AFP	TRUE
AFTPH	FALSE
AGA	FALSE
AGAP1	TRUE
AGAP2	TRUE
AGAP3	TRUE
AGAP4	FALSE
AGAP5	FALSE
AGAP6	FALSE
AGAP9	TRUE
AGBL2	TRUE
AGBL3	FALSE
AGBL5	FALSE
AGER	TRUE
AGFG1	FALSE
AGFG2	FALSE
AGGF1	FALSE
AGK	FALSE
AGL	FALSE
AGMAT	TRUE
AGMO	TRUE
AGO1	FALSE
AGO2	FALSE
AGO3	FALSE
AGO4	FALSE
AGPAT1	FALSE
AGPAT2	TRUE
AGPAT3	TRUE
AGPAT4	TRUE
AGPAT5	FALSE
AGPS	FALSE
AGR2	TRUE
AGR3	TRUE
AGRN	TRUE
AGT	TRUE
AGTPBP1	FALSE
AGTR1	TRUE
AGTRAP	FALSE
AHCTF1	FALSE
AHCY	FALSE
AHCYL1	FALSE
AHCYL2	FALSE
AHDC1	FALSE
AHI1	FALSE
AHNAK	TRUE
AHNAK2	TRUE
AHR	TRUE
AHRR	TRUE
AHSA1	FALSE
AHSG	TRUE
AICDA	TRUE
AIDA	FALSE
AIF1	TRUE
AIF1L	TRUE
AIFM1	FALSE
AIFM2	TRUE
AIFM3	TRUE
AIG1	TRUE
AIM2	TRUE
AIMP1	FALSE
AIMP2	FALSE
AIP	FALSE
AIPL1	TRUE
AJAP1	TRUE
AJM1	TRUE
AJUBA	TRUE
AK1	TRUE
AK2	FALSE
AK3	FALSE
AK4	TRUE
AK5	TRUE
AK6	FALSE
AK7	TRUE
AK9	FALSE
AKAP1	FALSE
AKAP10	FALSE
AKAP11	FALSE
AKAP12	TRUE
AKAP13	FALSE
AKAP17A	FALSE
AKAP3	TRUE
AKAP5	TRUE
AKAP6	TRUE
AKAP7	TRUE
AKAP8	FALSE
AKAP8L	FALSE
AKAP9	FALSE
AKIP1	FALSE
AKIRIN1	FALSE
AKIRIN2	FALSE
AKNA	TRUE
AKR1A1	FALSE
AKR1B1	TRUE
AKR1B10	TRUE
AKR1B15	TRUE
AKR1C1	TRUE
AKR1C2	TRUE
AKR1C3	TRUE
AKR1E2	TRUE
AKR7A2	FALSE
AKR7A3	TRUE
AKT1	FALSE
AKT1S1	FALSE
AKT2	FALSE
AKT3	TRUE
AKTIP	FALSE
ALAD	FALSE
ALAS1	FALSE
ALAS2	TRUE
ALB	TRUE
ALCAM	TRUE
ALDH16A1	FALSE
ALDH18A1	FALSE
ALDH1A1	TRUE
ALDH1A2	TRUE
ALDH1A3	TRUE
ALDH1B1	TRUE
ALDH1L1	TRUE
ALDH1L2	TRUE
ALDH2	TRUE
ALDH3A1	TRUE
ALDH3A2	TRUE
ALDH3B1	TRUE
ALDH3B2	TRUE
ALDH4A1	TRUE
ALDH5A1	TRUE
ALDH6A1	FALSE
ALDH7A1	TRUE
ALDH9A1	FALSE
ALDOA	FALSE
ALDOC	TRUE
ALG1	FALSE
ALG10	FALSE
ALG10B	TRUE
ALG11	FALSE
ALG12	FALSE
ALG13	FALSE
ALG14	FALSE
ALG1L	TRUE
ALG2	FALSE
ALG3	FALSE
ALG5	FALSE
ALG6	FALSE
ALG8	FALSE
ALG9	FALSE
ALK	TRUE
ALKBH1	FALSE
ALKBH2	FALSE
ALKBH3	TRUE
ALKBH4	FALSE
ALKBH5	FALSE
ALKBH6	FALSE
ALKBH7	FALSE
ALKBH8	FALSE
ALMS1	FALSE
ALOX12	FALSE
ALOX15	TRUE
ALOX15B	TRUE
ALOX5	TRUE
ALOX5AP	TRUE
ALOXE3	TRUE
ALPG	TRUE
ALPK1	TRUE
ALPK2	TRUE
ALPK3	TRUE
ALPL	TRUE
ALPP	TRUE
ALS2	FALSE
ALS2CL	TRUE
ALX1	TRUE
ALX4	TRUE
ALYREF	FALSE
AMACR	FALSE
AMBP	TRUE
AMBRA1	FALSE
AMD1	FALSE
AMDHD1	TRUE
AMDHD2	FALSE
AMER1	TRUE
AMER2	TRUE
AMER3	TRUE
AMFR	FALSE
AMH	TRUE
AMIGO1	TRUE
AMIGO2	TRUE
AMIGO3	TRUE
AMMECR1	FALSE
AMMECR1L	FALSE
AMN	TRUE
AMN1	TRUE
AMOT	TRUE
AMOTL1	TRUE
AMOTL2	TRUE
AMPD1	TRUE
AMPD2	FALSE
AMPD3	TRUE
AMPH	TRUE
AMT	TRUE
AMTN	TRUE
AMY2B	TRUE
AMZ1	TRUE
AMZ2	FALSE
ANAPC1	FALSE
ANAPC10	FALSE
ANAPC11	FALSE
ANAPC13	FALSE
ANAPC15	FALSE
ANAPC16	FALSE
ANAPC2	FALSE
ANAPC4	FALSE
ANAPC5	FALSE
ANAPC7	FALSE
ANG	TRUE
ANGEL1	FALSE
ANGEL2	FALSE
ANGPT1	TRUE
ANGPT2	TRUE
ANGPTL2	TRUE
ANGPTL4	TRUE
ANGPTL6	TRUE
ANK1	TRUE
ANK2	TRUE
ANK3	TRUE
ANKAR	FALSE
ANKDD1A	TRUE
ANKEF1	TRUE
ANKFN1	TRUE
ANKFY1	FALSE
ANKH	TRUE
ANKHD1	FALSE
ANKIB1	FALSE
ANKLE1	TRUE
ANKLE2	FALSE
ANKMY1	FALSE
ANKMY2	FALSE
ANKRA2	FALSE
ANKRD1	TRUE
ANKRD10	FALSE
ANKRD11	FALSE
ANKRD12	FALSE
ANKRD13A	FALSE
ANKRD13B	TRUE
ANKRD13C	FALSE
ANKRD13D	FALSE
ANKRD16	FALSE
ANKRD17	FALSE
ANKRD18A	TRUE
ANKRD18B	TRUE
ANKRD2	TRUE
ANKRD20A1	TRUE
ANKRD22	TRUE
ANKRD23	TRUE
ANKRD24	TRUE
ANKRD26	FALSE
ANKRD27	FALSE
ANKRD28	FALSE
ANKRD29	TRUE
ANKRD30A	TRUE
ANKRD30B	TRUE
ANKRD33B	TRUE
ANKRD34A	TRUE
ANKRD34B	TRUE
ANKRD35	TRUE
ANKRD36	FALSE
ANKRD36B	FALSE
ANKRD36C	TRUE
ANKRD37	TRUE
ANKRD39	FALSE
ANKRD40	FALSE
ANKRD42	FALSE
ANKRD44	TRUE
ANKRD46	FALSE
ANKRD49	FALSE
ANKRD50	TRUE
ANKRD52	FALSE
ANKRD54	FALSE
ANKRD6	TRUE
ANKRD63	TRUE
ANKRD65	TRUE
ANKRD9	TRUE
ANKS1A	FALSE
ANKS1B	TRUE
ANKS3	FALSE
ANKS4B	TRUE
ANKS6	TRUE
ANKZF1	FALSE
ANLN	TRUE
ANO1	TRUE
ANO10	TRUE
ANO2	TRUE
ANO3	TRUE
ANO4	TRUE
ANO5	TRUE
ANO6	FALSE
ANO7	TRUE
ANO8	FALSE
ANO9	TRUE
ANOS1	TRUE
ANP32A	FALSE
ANP32B	FALSE
ANP32E	FALSE
ANPEP	TRUE
ANTKMT	TRUE
ANTXR1	TRUE
ANTXR2	TRUE
ANXA1	TRUE
ANXA10	TRUE
ANXA11	FALSE
ANXA13	TRUE
ANXA2	TRUE
ANXA2R	TRUE
ANXA3	TRUE
ANXA4	TRUE
ANXA5	TRUE
ANXA6	TRUE
ANXA7	FALSE
ANXA8	TRUE
ANXA8L1	TRUE
ANXA9	TRUE
AOAH	TRUE
AOC1	TRUE
AOC2	TRUE
AOC3	TRUE
AOPEP	TRUE
AOX1	TRUE
AP1AR	FALSE
AP1B1	FALSE
AP1G1	FALSE
AP1G2	TRUE
AP1M1	FALSE
AP1M2	TRUE
AP1S1	FALSE
AP1S2	TRUE
AP1S3	TRUE
AP2A1	FALSE
AP2A2	FALSE
AP2B1	FALSE
AP2M1	FALSE
AP2S1	FALSE
AP3B1	FALSE
AP3B2	TRUE
AP3D1	FALSE
AP3M1	FALSE
AP3M2	FALSE
AP3S1	FALSE
AP3S2	FALSE
AP4B1	FALSE
AP4E1	FALSE
AP4M1	FALSE
AP4S1	FALSE
AP5B1	FALSE
AP5M1	FALSE
AP5S1	FALSE
AP5Z1	FALSE
APAF1	FALSE
APBA1	TRUE
APBA2	TRUE
APBA3	FALSE
APBB1	TRUE
APBB1IP	TRUE
APBB2	TRUE
APBB3	FALSE
APC	FALSE
APC2	TRUE
APCDD1	TRUE
APCDD1L	TRUE
APEH	FALSE
APEX1	FALSE
APEX2	FALSE
APH1A	FALSE
APH1B	TRUE
API5	FALSE
APIP	FALSE
APLF	TRUE
APLN	TRUE
APLNR	TRUE
APLP1	TRUE
APLP2	TRUE
APMAP	FALSE
APOA1	TRUE
APOA2	TRUE
APOB	TRUE
APOBEC3B	TRUE
APOBEC3C	TRUE
APOBEC3D	TRUE
APOBEC3F	TRUE
APOBEC3G	TRUE
APOBR	TRUE
APOC1	TRUE
APOC2	TRUE
APOD	TRUE
APOE	TRUE
APOH	TRUE
APOL1	TRUE
APOL2	TRUE
APOL3	TRUE
APOL4	TRUE
APOL6	TRUE
APOLD1	TRUE
APOM	TRUE
APOO	FALSE
APOOL	FALSE
APP	TRUE
APPBP2	FALSE
APPL1	FALSE
APPL2	FALSE
APRT	FALSE
APTX	FALSE
AQP1	TRUE
AQP11	FALSE
AQP3	TRUE
AQP5	TRUE
AQP9	TRUE
AQR	FALSE
AR	TRUE
ARAF	FALSE
ARAP1	FALSE
ARAP2	TRUE
ARAP3	TRUE
ARC	TRUE
ARCN1	FALSE
AREG	TRUE
AREL1	FALSE
ARF1	FALSE
ARF3	FALSE
ARF4	FALSE
ARF5	FALSE
ARF6	FALSE
ARFGAP1	FALSE
ARFGAP2	FALSE
ARFGAP3	FALSE
ARFGEF1	FALSE
ARFGEF2	FALSE
ARFGEF3	TRUE
ARFIP1	FALSE
ARFIP2	FALSE
ARFRP1	FALSE
ARG2	TRUE
ARGLU1	FALSE
ARHGAP1	FALSE
ARHGAP10	TRUE
ARHGAP11A	FALSE
ARHGAP11B	FALSE
ARHGAP12	FALSE
ARHGAP15	TRUE
ARHGAP17	FALSE
ARHGAP18	TRUE
ARHGAP19	FALSE
ARHGAP20	TRUE
ARHGAP21	TRUE
ARHGAP22	TRUE
ARHGAP23	TRUE
ARHGAP24	TRUE
ARHGAP25	TRUE
ARHGAP26	TRUE
ARHGAP27	TRUE
ARHGAP28	TRUE
ARHGAP29	TRUE
ARHGAP30	TRUE
ARHGAP31	TRUE
ARHGAP32	TRUE
ARHGAP33	TRUE
ARHGAP35	FALSE
ARHGAP36	TRUE
ARHGAP39	TRUE
ARHGAP4	TRUE
ARHGAP40	TRUE
ARHGAP42	TRUE
ARHGAP44	TRUE
ARHGAP45	TRUE
ARHGAP5	TRUE
ARHGAP6	TRUE
ARHGAP8	TRUE
ARHGAP9	TRUE
ARHGDIA	FALSE
ARHGDIB	TRUE
ARHGDIG	TRUE
ARHGEF1	FALSE
ARHGEF10	TRUE
ARHGEF10L	TRUE
ARHGEF11	TRUE
ARHGEF12	TRUE
ARHGEF16	TRUE
ARHGEF17	TRUE
ARHGEF18	FALSE
ARHGEF19	TRUE
ARHGEF2	FALSE
ARHGEF25	TRUE
ARHGEF26	TRUE
ARHGEF28	TRUE
ARHGEF3	TRUE
ARHGEF35	TRUE
ARHGEF37	TRUE
ARHGEF38	TRUE
ARHGEF39	FALSE
ARHGEF4	TRUE
ARHGEF40	TRUE
ARHGEF5	TRUE
ARHGEF6	TRUE
ARHGEF7	FALSE
ARHGEF9	TRUE
ARID1A	FALSE
ARID1B	FALSE
ARID2	FALSE
ARID3A	TRUE
ARID3B	TRUE
ARID4A	FALSE
ARID4B	FALSE
ARID5A	TRUE
ARID5B	TRUE
ARIH1	FALSE
ARIH2	FALSE
ARL1	FALSE
ARL10	TRUE
ARL11	TRUE
ARL13B	FALSE
ARL14	TRUE
ARL14EP	FALSE
ARL14EPL	TRUE
ARL15	TRUE
ARL16	FALSE
ARL17A	TRUE
ARL17B	TRUE
ARL2	FALSE
ARL2BP	FALSE
ARL3	FALSE
ARL4A	TRUE
ARL4C	TRUE
ARL4D	TRUE
ARL5A	FALSE
ARL5B	FALSE
ARL6	FALSE
ARL6IP1	FALSE
ARL6IP4	FALSE
ARL6IP5	FALSE
ARL6IP6	FALSE
ARL8A	FALSE
ARL8B	FALSE
ARMC1	FALSE
ARMC10	FALSE
ARMC2	FALSE
ARMC4	TRUE
ARMC5	FALSE
ARMC6	FALSE
ARMC7	FALSE
ARMC8	FALSE
ARMC9	TRUE
ARMCX1	TRUE
ARMCX2	TRUE
ARMCX3	TRUE
ARMCX4	TRUE
ARMCX5	TRUE
ARMCX6	TRUE
ARMH1	TRUE
ARMH3	FALSE
ARMH4	TRUE
ARMT1	FALSE
ARNT	FALSE
ARNT2	TRUE
ARNTL	TRUE
ARNTL2	TRUE
ARPC1A	FALSE
ARPC1B	TRUE
ARPC2	FALSE
ARPC3	FALSE
ARPC4	FALSE
ARPC5	FALSE
ARPC5L	FALSE
ARPIN	TRUE
ARPP19	FALSE
ARPP21	TRUE
ARRB1	TRUE
ARRB2	FALSE
ARRDC1	FALSE
ARRDC2	TRUE
ARRDC3	TRUE
ARRDC4	TRUE
ARSA	FALSE
ARSB	TRUE
ARSD	TRUE
ARSG	TRUE
ARSI	TRUE
ARSJ	TRUE
ARSK	FALSE
ARSL	TRUE
ART3	TRUE
ARTN	TRUE
ARV1	FALSE
ARVCF	TRUE
ARX	TRUE
AS3MT	TRUE
ASAH1	FALSE
ASAH2	TRUE
ASAH2B	TRUE
ASAP1	FALSE
ASAP2	TRUE
ASAP3	TRUE
ASB1	FALSE
ASB13	TRUE
ASB16	FALSE
ASB2	TRUE
ASB3	FALSE
ASB4	TRUE
ASB5	TRUE
ASB6	FALSE
ASB7	FALSE
ASB8	FALSE
ASB9	TRUE
ASCC1	FALSE
ASCC2	FALSE
ASCC3	FALSE
ASCL1	TRUE
ASCL2	TRUE
ASF1A	FALSE
ASF1B	FALSE
ASGR1	TRUE
ASGR2	TRUE
ASH1L	FALSE
ASH2L	FALSE
ASIC1	TRUE
ASIC2	TRUE
ASIC3	TRUE
ASIC4	TRUE
ASL	FALSE
ASMTL	FALSE
ASNS	TRUE
ASNSD1	FALSE
ASPH	TRUE
ASPHD1	TRUE
ASPHD2	TRUE
ASPM	FALSE
ASPSCR1	FALSE
ASRGL1	TRUE
ASS1	TRUE
ASTE1	FALSE
ASTN1	TRUE
ASTN2	TRUE
ASXL1	FALSE
ASXL2	FALSE
ASXL3	TRUE
ATAD1	FALSE
ATAD2	FALSE
ATAD2B	FALSE
ATAD3A	FALSE
ATAD3B	FALSE
ATAD3C	TRUE
ATAD5	FALSE
ATAT1	FALSE
ATCAY	TRUE
ATE1	FALSE
ATF1	FALSE
ATF2	FALSE
ATF3	TRUE
ATF4	FALSE
ATF5	TRUE
ATF6	FALSE
ATF6B	FALSE
ATF7	FALSE
ATF7IP	FALSE
ATF7IP2	TRUE
ATG10	FALSE
ATG101	FALSE
ATG12	FALSE
ATG13	FALSE
ATG14	FALSE
ATG16L1	FALSE
ATG16L2	TRUE
ATG2A	FALSE
ATG2B	FALSE
ATG3	FALSE
ATG4A	FALSE
ATG4B	FALSE
ATG4C	FALSE
ATG4D	FALSE
ATG5	FALSE
ATG7	FALSE
ATG9A	FALSE
ATG9B	TRUE
ATIC	FALSE
ATL1	TRUE
ATL2	FALSE
ATL3	TRUE
ATM	FALSE
ATMIN	FALSE
ATN1	FALSE
ATOH8	TRUE
ATOX1	FALSE
ATP10A	TRUE
ATP10B	TRUE
ATP10D	TRUE
ATP11A	TRUE
ATP11B	FALSE
ATP11C	TRUE
ATP13A1	FALSE
ATP13A2	FALSE
ATP13A3	FALSE
ATP13A4	TRUE
ATP1A1	FALSE
ATP1A2	TRUE
ATP1A3	TRUE
ATP1B1	TRUE
ATP1B2	TRUE
ATP1B3	FALSE
ATP23	FALSE
ATP2A1	FALSE
ATP2A2	FALSE
ATP2A3	TRUE
ATP2B1	FALSE
ATP2B2	TRUE
ATP2B3	TRUE
ATP2B4	TRUE
ATP2C1	FALSE
ATP2C2	TRUE
ATP5F1A	FALSE
ATP5F1B	FALSE
ATP5F1C	FALSE
ATP5F1D	FALSE
ATP5F1E	FALSE
ATP5IF1	FALSE
ATP5MC1	FALSE
ATP5MC2	FALSE
ATP5MC3	FALSE
ATP5MD	FALSE
ATP5ME	FALSE
ATP5MF	FALSE
ATP5MG	FALSE
ATP5MPL	FALSE
ATP5PB	FALSE
ATP5PD	FALSE
ATP5PF	FALSE
ATP5PO	FALSE
ATP6AP1	FALSE
ATP6AP1L	TRUE
ATP6AP2	FALSE
ATP6V0A1	TRUE
ATP6V0A2	FALSE
ATP6V0A4	TRUE
ATP6V0B	FALSE
ATP6V0C	FALSE
ATP6V0D1	FALSE
ATP6V0D2	TRUE
ATP6V0E1	FALSE
ATP6V0E2	TRUE
ATP6V1A	FALSE
ATP6V1B1	TRUE
ATP6V1B2	FALSE
ATP6V1C1	FALSE
ATP6V1C2	TRUE
ATP6V1D	FALSE
ATP6V1E1	FALSE
ATP6V1E2	FALSE
ATP6V1F	FALSE
ATP6V1FNB	TRUE
ATP6V1G1	FALSE
ATP6V1G2	TRUE
ATP6V1H	FALSE
ATP7A	FALSE
ATP7B	TRUE
ATP8A1	TRUE
ATP8A2	TRUE
ATP8B1	TRUE
ATP8B2	TRUE
ATP8B3	TRUE
ATP8B4	TRUE
ATP9A	TRUE
ATP9B	FALSE
ATPAF1	FALSE
ATPAF2	FALSE
ATPSCKMT	FALSE
ATR	FALSE
ATRAID	FALSE
ATRIP	FALSE
ATRN	FALSE
ATRNL1	TRUE
ATRX	FALSE
ATXN1	TRUE
ATXN10	FALSE
ATXN1L	FALSE
ATXN2	FALSE
ATXN2L	FALSE
ATXN3	FALSE
ATXN7	FALSE
ATXN7L1	TRUE
ATXN7L2	FALSE
ATXN7L3	FALSE
ATXN7L3B	FALSE
AUH	FALSE
AUNIP	FALSE
AUP1	FALSE
AURKA	FALSE
AURKAIP1	FALSE
AURKB	FALSE
AUTS2	TRUE
AVEN	FALSE
AVIL	TRUE
AVL9	FALSE
AVPI1	TRUE
AXIN1	FALSE
AXIN2	TRUE
AXL	TRUE
AZGP1	TRUE
AZI2	FALSE
AZIN1	FALSE
AZIN2	TRUE
AZU1	TRUE
B2M	TRUE
B3GALNT1	TRUE
B3GALNT2	FALSE
B3GALT1	TRUE
B3GALT2	TRUE
B3GALT4	TRUE
B3GALT5	TRUE
B3GALT6	FALSE
B3GAT1	TRUE
B3GAT2	TRUE
B3GAT3	FALSE
B3GLCT	FALSE
B3GNT2	FALSE
B3GNT3	TRUE
B3GNT4	TRUE
B3GNT5	TRUE
B3GNT7	TRUE
B3GNT8	TRUE
B3GNT9	TRUE
B3GNTL1	TRUE
B4GALNT1	TRUE
B4GALNT2	TRUE
B4GALNT3	TRUE
B4GALNT4	TRUE
B4GALT1	TRUE
B4GALT2	FALSE
B4GALT3	FALSE
B4GALT4	FALSE
B4GALT5	FALSE
B4GALT6	TRUE
B4GALT7	FALSE
B4GAT1	FALSE
B9D1	TRUE
B9D2	FALSE
BAALC	TRUE
BAAT	TRUE
BABAM1	FALSE
BABAM2	FALSE
BACE1	TRUE
BACE2	TRUE
BACH1	FALSE
BACH2	TRUE
BAD	FALSE
BAG1	FALSE
BAG2	TRUE
BAG3	TRUE
BAG4	FALSE
BAG5	FALSE
BAG6	FALSE
BAHCC1	TRUE
BAHD1	FALSE
BAIAP2	TRUE
BAIAP2L1	TRUE
BAIAP2L2	TRUE
BAIAP3	TRUE
BAK1	FALSE
BAMBI	TRUE
BANF1	FALSE
BANK1	TRUE
BANP	FALSE
BAP1	FALSE
BARD1	FALSE
BARX1	TRUE
BARX2	TRUE
BASP1	TRUE
BATF	TRUE
BATF2	TRUE
BATF3	TRUE
BAX	FALSE
BAZ1A	FALSE
BAZ1B	FALSE
BAZ2A	FALSE
BAZ2B	FALSE
BBC3	TRUE
BBIP1	FALSE
BBOF1	TRUE
BBOX1	TRUE
BBS1	FALSE
BBS10	FALSE
BBS12	FALSE
BBS2	FALSE
BBS4	FALSE
BBS5	TRUE
BBS7	FALSE
BBS9	FALSE
BBX	FALSE
BCAM	TRUE
BCAN	TRUE
BCAP29	FALSE
BCAP31	FALSE
BCAR1	TRUE
BCAR3	TRUE
BCAS1	TRUE
BCAS2	FALSE
BCAS3	FALSE
BCAS4	TRUE
BCAT1	TRUE
BCAT2	FALSE
BCCIP	FALSE
BCDIN3D	FALSE
BCHE	TRUE
BCKDHA	FALSE
BCKDHB	FALSE
BCKDK	FALSE
BCL10	FALSE
BCL11A	TRUE
BCL11B	TRUE
BCL2	TRUE
BCL2A1	TRUE
BCL2L1	FALSE
BCL2L11	TRUE
BCL2L12	FALSE
BCL2L13	FALSE
BCL2L14	TRUE
BCL2L15	TRUE
BCL2L2	FALSE
BCL3	TRUE
BCL6	TRUE
BCL7A	TRUE
BCL7B	FALSE
BCL7C	FALSE
BCL9	FALSE
BCL9L	TRUE
BCLAF1	FALSE
BCLAF3	FALSE
BCO1	TRUE
BCO2	TRUE
BCOR	FALSE
BCORL1	FALSE
BCR	TRUE
BCS1L	FALSE
BDH1	TRUE
BDH2	TRUE
BDKRB1	TRUE
BDKRB2	TRUE
BDNF	TRUE
BDP1	FALSE
BEAN1	TRUE
BECN1	FALSE
BEGAIN	TRUE
BEND3	FALSE
BEND4	TRUE
BEND5	TRUE
BEND6	TRUE
BEND7	TRUE
BEST1	TRUE
BEST3	TRUE
BET1	FALSE
BET1L	FALSE
BEX1	TRUE
BEX2	TRUE
BEX3	TRUE
BEX4	TRUE
BEX5	TRUE
BFAR	FALSE
BFSP1	TRUE
BGN	TRUE
BHLHA15	TRUE
BHLHB9	TRUE
BHLHE22	TRUE
BHLHE40	TRUE
BHLHE41	TRUE
BHMT2	TRUE
BICC1	TRUE
BICD1	FALSE
BICD2	FALSE
BICDL1	TRUE
BICDL2	TRUE
BICRA	FALSE
BICRAL	FALSE
BID	FALSE
BIK	TRUE
BIN1	TRUE
BIN2	TRUE
BIN3	FALSE
BIRC2	FALSE
BIRC3	TRUE
BIRC5	FALSE
BIRC6	FALSE
BIRC7	TRUE
BIVM	TRUE
BLCAP	FALSE
BLK	TRUE
BLM	FALSE
BLMH	TRUE
BLNK	TRUE
BLOC1S1	FALSE
BLOC1S2	FALSE
BLOC1S3	FALSE
BLOC1S4	FALSE
BLOC1S5	FALSE
BLOC1S6	FALSE
BLVRA	TRUE
BLVRB	TRUE
BLZF1	FALSE
BMERB1	TRUE
BMF	TRUE
BMI1	FALSE
BMP1	TRUE
BMP10	TRUE
BMP2	TRUE
BMP2K	FALSE
BMP3	TRUE
BMP4	TRUE
BMP5	TRUE
BMP6	TRUE
BMP7	TRUE
BMP8A	TRUE
BMP8B	TRUE
BMPER	TRUE
BMPR1A	TRUE
BMPR1B	TRUE
BMPR2	FALSE
BMS1	FALSE
BMT2	FALSE
BMX	TRUE
BNC1	TRUE
BNC2	TRUE
BNIP1	FALSE
BNIP2	FALSE
BNIP3	TRUE
BNIP3L	FALSE
BNIP5	TRUE
BNIPL	TRUE
BOC	TRUE
BOD1	FALSE
BOD1L1	FALSE
BOK	TRUE
BOLA1	TRUE
BOLA2	FALSE
BOLA2B	FALSE
BOLA3	FALSE
BOP1	FALSE
BORA	FALSE
BORCS5	FALSE
BORCS6	FALSE
BORCS7	FALSE
BORCS8	FALSE
BPGM	FALSE
BPHL	FALSE
BPI	TRUE
BPIFB1	TRUE
BPIFB2	TRUE
BPNT1	FALSE
BPNT2	FALSE
BPTF	FALSE
BRAF	FALSE
BRAP	FALSE
BRAT1	FALSE
BRCA1	FALSE
BRCA2	FALSE
BRCC3	FALSE
BRD1	FALSE
BRD2	FALSE
BRD3	FALSE
BRD3OS	FALSE
BRD4	FALSE
BRD7	FALSE
BRD8	FALSE
BRD9	FALSE
BRDT	TRUE
BRF1	FALSE
BRF2	FALSE
BRI3	FALSE
BRI3BP	FALSE
BRICD5	TRUE
BRINP1	TRUE
BRINP2	TRUE
BRINP3	TRUE
BRIP1	FALSE
BRIX1	FALSE
BRK1	FALSE
BRMS1	FALSE
BRMS1L	FALSE
BROX	FALSE
BRPF1	FALSE
BRPF3	FALSE
BRSK1	TRUE
BRSK2	TRUE
BRWD1	FALSE
BRWD3	FALSE
BSCL2	TRUE
BSDC1	FALSE
BSG	FALSE
BSN	TRUE
BSPRY	TRUE
BST1	TRUE
BST2	TRUE
BTAF1	FALSE
BTBD1	FALSE
BTBD10	FALSE
BTBD11	TRUE
BTBD19	TRUE
BTBD2	FALSE
BTBD3	TRUE
BTBD6	TRUE
BTBD7	FALSE
BTBD8	TRUE
BTBD9	FALSE
BTC	TRUE
BTD	FALSE
BTF3	FALSE
BTF3L4	FALSE
BTG1	TRUE
BTG2	TRUE
BTG3	TRUE
BTK	TRUE
BTN2A1	FALSE
BTN2A2	TRUE
BTN3A1	TRUE
BTN3A2	TRUE
BTN3A3	TRUE
BTNL9	TRUE
BTRC	FALSE
BUB1	FALSE
BUB1B	FALSE
BUB3	FALSE
BUD13	FALSE
BUD23	FALSE
BUD31	FALSE
BVES	TRUE
BYSL	FALSE
BZW1	FALSE
BZW2	FALSE
C10orf143	TRUE
C10orf88	FALSE
C10orf90	TRUE
C10orf99	TRUE
C11orf1	FALSE
C11orf21	TRUE
C11orf24	FALSE
C11orf45	TRUE
C11orf49	FALSE
C11orf52	TRUE
C11orf53	TRUE
C11orf54	FALSE
C11orf58	FALSE
C11orf68	FALSE
C11orf71	FALSE
C11orf80	FALSE
C11orf86	TRUE
C11orf87	TRUE
C11orf95	FALSE
C11orf96	TRUE
C11orf98	FALSE
C12orf29	FALSE
C12orf4	FALSE
C12orf43	FALSE
C12orf45	FALSE
C12orf56	TRUE
C12orf57	FALSE
C12orf60	FALSE
C12orf65	FALSE
C12orf66	FALSE
C12orf73	FALSE
C12orf75	TRUE
C12orf76	FALSE
C13orf46	TRUE
C14orf119	FALSE
C14orf132	TRUE
C14orf28	FALSE
C14orf93	FALSE
C15orf39	FALSE
C15orf40	FALSE
C15orf48	TRUE
C15orf61	FALSE
C15orf62	TRUE
C15orf65	TRUE
C16orf54	TRUE
C16orf70	FALSE
C16orf72	FALSE
C16orf74	TRUE
C16orf86	TRUE
C16orf87	FALSE
C16orf91	FALSE
C16orf95	FALSE
C17orf100	FALSE
C17orf107	TRUE
C17orf113	TRUE
C17orf49	FALSE
C17orf58	FALSE
C17orf67	TRUE
C17orf75	FALSE
C17orf80	FALSE
C17orf97	TRUE
C18orf21	FALSE
C18orf25	FALSE
C18orf32	FALSE
C18orf54	FALSE
C19orf12	FALSE
C19orf25	FALSE
C19orf33	TRUE
C19orf38	TRUE
C19orf44	FALSE
C19orf47	FALSE
C19orf53	FALSE
C19orf54	FALSE
C19orf57	TRUE
C1D	FALSE
C1GALT1	FALSE
C1GALT1C1	FALSE
C1GALT1C1L	TRUE
C1orf109	FALSE
C1orf112	FALSE
C1orf115	TRUE
C1orf116	TRUE
C1orf122	FALSE
C1orf131	FALSE
C1orf159	FALSE
C1orf162	TRUE
C1orf174	FALSE
C1orf198	TRUE
C1orf21	TRUE
C1orf210	TRUE
C1orf216	FALSE
C1orf226	TRUE
C1orf35	FALSE
C1orf43	FALSE
C1orf50	FALSE
C1orf52	FALSE
C1orf53	TRUE
C1orf54	TRUE
C1orf56	FALSE
C1orf74	FALSE
C1QBP	FALSE
C1QL1	TRUE
C1QL3	TRUE
C1QL4	TRUE
C1QTNF1	TRUE
C1QTNF2	TRUE
C1QTNF3	TRUE
C1QTNF5	TRUE
C1QTNF6	TRUE
C1R	TRUE
C1RL	TRUE
C1S	TRUE
C2	TRUE
C20orf194	TRUE
C20orf204	TRUE
C20orf27	FALSE
C20orf96	FALSE
C21orf58	TRUE
C21orf62	TRUE
C21orf91	TRUE
C22orf39	FALSE
C2CD2	TRUE
C2CD2L	FALSE
C2CD3	FALSE
C2CD4A	TRUE
C2CD4C	TRUE
C2CD5	FALSE
C2orf15	TRUE
C2orf16	TRUE
C2orf42	FALSE
C2orf49	FALSE
C2orf68	FALSE
C2orf69	FALSE
C2orf72	TRUE
C2orf74	TRUE
C2orf76	FALSE
C2orf81	TRUE
C2orf88	TRUE
C2orf92	TRUE
C3	TRUE
C3AR1	TRUE
C3orf14	TRUE
C3orf18	TRUE
C3orf33	FALSE
C3orf38	FALSE
C3orf52	TRUE
C3orf62	FALSE
C3orf70	TRUE
C3orf80	TRUE
C4A	TRUE
C4B	TRUE
C4BPA	TRUE
C4BPB	TRUE
C4orf19	TRUE
C4orf3	FALSE
C4orf33	FALSE
C4orf46	FALSE
C4orf48	TRUE
C4orf50	TRUE
C4orf54	TRUE
C5	TRUE
C5AR1	TRUE
C5AR2	TRUE
C5orf15	FALSE
C5orf22	FALSE
C5orf24	FALSE
C5orf34	FALSE
C5orf38	TRUE
C5orf46	TRUE
C5orf51	FALSE
C5orf63	TRUE
C6orf120	FALSE
C6orf132	TRUE
C6orf136	FALSE
C6orf141	TRUE
C6orf15	TRUE
C6orf226	TRUE
C6orf47	FALSE
C6orf62	FALSE
C6orf89	FALSE
C7	TRUE
C7orf25	FALSE
C7orf26	FALSE
C7orf31	TRUE
C7orf50	FALSE
C8orf33	FALSE
C8orf37	FALSE
C8orf48	TRUE
C8orf58	TRUE
C8orf76	FALSE
C8orf82	FALSE
C8orf88	TRUE
C9orf116	TRUE
C9orf152	TRUE
C9orf16	FALSE
C9orf40	FALSE
C9orf64	TRUE
C9orf72	TRUE
C9orf78	FALSE
C9orf85	FALSE
CA1	TRUE
CA11	TRUE
CA12	TRUE
CA13	TRUE
CA14	TRUE
CA2	TRUE
CA3	TRUE
CA4	TRUE
CA5B	FALSE
CA8	TRUE
CA9	TRUE
CAAP1	TRUE
CAB39	FALSE
CAB39L	TRUE
CABIN1	FALSE
CABLES1	TRUE
CABLES2	FALSE
CABP1	TRUE
CABP4	TRUE
CABP7	TRUE
CABYR	TRUE
CACFD1	TRUE
CACHD1	TRUE
CACNA1A	TRUE
CACNA1B	TRUE
CACNA1C	TRUE
CACNA1D	TRUE
CACNA1E	TRUE
CACNA1G	TRUE
CACNA1H	TRUE
CACNA1I	TRUE
CACNA2D1	TRUE
CACNA2D2	TRUE
CACNA2D3	TRUE
CACNA2D4	TRUE
CACNB1	TRUE
CACNB2	TRUE
CACNB3	TRUE
CACNB4	TRUE
CACNG4	TRUE
CACNG5	TRUE
CACNG6	TRUE
CACNG7	TRUE
CACNG8	TRUE
CACTIN	FALSE
CACUL1	FALSE
CACYBP	FALSE
CAD	FALSE
CADM1	TRUE
CADM2	TRUE
CADM3	TRUE
CADM4	TRUE
CADPS	TRUE
CADPS2	TRUE
CALB1	TRUE
CALB2	TRUE
CALCA	TRUE
CALCB	TRUE
CALCOCO1	FALSE
CALCOCO2	FALSE
CALCRL	TRUE
CALD1	TRUE
CALHM2	TRUE
CALHM5	TRUE
CALHM6	TRUE
CALM1	FALSE
CALM2	FALSE
CALM3	FALSE
CALML3	TRUE
CALML4	TRUE
CALML5	TRUE
CALN1	TRUE
CALR	FALSE
CALU	TRUE
CAMK1	TRUE
CAMK1D	TRUE
CAMK1G	TRUE
CAMK2A	TRUE
CAMK2B	TRUE
CAMK2D	TRUE
CAMK2G	FALSE
CAMK2N1	TRUE
CAMK2N2	TRUE
CAMK4	TRUE
CAMKK1	TRUE
CAMKK2	FALSE
CAMKMT	FALSE
CAMKV	TRUE
CAMLG	FALSE
CAMSAP1	FALSE
CAMSAP2	TRUE
CAMSAP3	TRUE
CAMTA1	FALSE
CAMTA2	FALSE
CAND1	FALSE
CAND2	TRUE
CANT1	FALSE
CANX	FALSE
CAP1	FALSE
CAP2	TRUE
CAPG	TRUE
CAPN1	FALSE
CAPN10	FALSE
CAPN12	TRUE
CAPN13	TRUE
CAPN14	TRUE
CAPN15	FALSE
CAPN2	TRUE
CAPN3	TRUE
CAPN5	TRUE
CAPN6	TRUE
CAPN7	FALSE
CAPN8	TRUE
CAPN9	TRUE
CAPNS1	FALSE
CAPNS2	TRUE
CAPRIN1	FALSE
CAPRIN2	TRUE
CAPS	TRUE
CAPS2	TRUE
CAPZA1	FALSE
CAPZA2	FALSE
CAPZB	FALSE
CARD10	TRUE
CARD11	TRUE
CARD14	TRUE
CARD16	TRUE
CARD19	FALSE
CARD6	TRUE
CARD8	TRUE
CARD9	TRUE
CARF	FALSE
CARHSP1	FALSE
CARM1	FALSE
CARMIL1	TRUE
CARMIL2	TRUE
CARMIL3	TRUE
CARNMT1	FALSE
CARNS1	TRUE
CARS1	FALSE
CARS2	FALSE
CASC3	FALSE
CASD1	FALSE
CASK	TRUE
CASKIN1	TRUE
CASKIN2	TRUE
CASP1	TRUE
CASP10	TRUE
CASP14	TRUE
CASP2	FALSE
CASP3	FALSE
CASP4	TRUE
CASP6	FALSE
CASP7	FALSE
CASP8	TRUE
CASP8AP2	FALSE
CASP9	FALSE
CASS4	TRUE
CAST	TRUE
CASTOR1	TRUE
CASTOR2	TRUE
CASZ1	TRUE
CAT	TRUE
CATSPER1	TRUE
CATSPER2	TRUE
CATSPERG	TRUE
CAV1	TRUE
CAV2	TRUE
CAVIN1	TRUE
CAVIN2	TRUE
CAVIN3	TRUE
CAVIN4	TRUE
CBARP	TRUE
CBFA2T2	FALSE
CBFA2T3	TRUE
CBFB	FALSE
CBL	FALSE
CBLB	TRUE
CBLC	TRUE
CBLL1	FALSE
CBLN1	TRUE
CBLN2	TRUE
CBLN3	TRUE
CBR1	TRUE
CBR3	TRUE
CBR4	FALSE
CBS	TRUE
CBSL	TRUE
CBWD1	FALSE
CBWD2	FALSE
CBWD3	FALSE
CBWD5	FALSE
CBWD6	FALSE
CBX1	FALSE
CBX2	TRUE
CBX3	FALSE
CBX4	FALSE
CBX5	FALSE
CBX6	FALSE
CBX7	TRUE
CBX8	FALSE
CBY1	FALSE
CC2D1A	FALSE
CC2D1B	FALSE
CC2D2A	TRUE
CCAR1	FALSE
CCAR2	FALSE
CCBE1	TRUE
CCDC102A	TRUE
CCDC102B	TRUE
CCDC103	TRUE
CCDC106	TRUE
CCDC107	FALSE
CCDC110	TRUE
CCDC112	FALSE
CCDC113	TRUE
CCDC114	TRUE
CCDC115	FALSE
CCDC117	FALSE
CCDC12	FALSE
CCDC120	TRUE
CCDC121	FALSE
CCDC122	TRUE
CCDC124	FALSE
CCDC125	FALSE
CCDC126	FALSE
CCDC127	FALSE
CCDC130	FALSE
CCDC134	FALSE
CCDC136	TRUE
CCDC137	FALSE
CCDC138	FALSE
CCDC14	FALSE
CCDC141	TRUE
CCDC142	FALSE
CCDC144A	TRUE
CCDC146	TRUE
CCDC148	TRUE
CCDC149	TRUE
CCDC15	TRUE
CCDC150	FALSE
CCDC152	TRUE
CCDC157	FALSE
CCDC159	TRUE
CCDC163	TRUE
CCDC167	FALSE
CCDC169	TRUE
CCDC17	TRUE
CCDC170	TRUE
CCDC171	TRUE
CCDC174	FALSE
CCDC18	FALSE
CCDC180	TRUE
CCDC181	TRUE
CCDC183	TRUE
CCDC184	TRUE
CCDC186	FALSE
CCDC187	TRUE
CCDC189	TRUE
CCDC191	TRUE
CCDC198	TRUE
CCDC22	FALSE
CCDC24	TRUE
CCDC25	FALSE
CCDC28A	FALSE
CCDC28B	TRUE
CCDC3	TRUE
CCDC30	TRUE
CCDC32	FALSE
CCDC33	TRUE
CCDC34	FALSE
CCDC39	TRUE
CCDC40	TRUE
CCDC43	FALSE
CCDC47	FALSE
CCDC50	TRUE
CCDC51	FALSE
CCDC57	FALSE
CCDC58	FALSE
CCDC59	FALSE
CCDC6	FALSE
CCDC61	FALSE
CCDC66	FALSE
CCDC68	TRUE
CCDC69	TRUE
CCDC7	FALSE
CCDC71	FALSE
CCDC71L	TRUE
CCDC74A	TRUE
CCDC74B	TRUE
CCDC77	FALSE
CCDC78	TRUE
CCDC8	TRUE
CCDC80	TRUE
CCDC82	FALSE
CCDC85A	TRUE
CCDC85B	TRUE
CCDC85C	FALSE
CCDC86	FALSE
CCDC88A	TRUE
CCDC88B	TRUE
CCDC88C	TRUE
CCDC9	FALSE
CCDC90B	FALSE
CCDC91	TRUE
CCDC92	TRUE
CCDC93	FALSE
CCDC96	TRUE
CCDC97	FALSE
CCDC9B	TRUE
CCHCR1	FALSE
CCK	TRUE
CCL15	TRUE
CCL17	TRUE
CCL2	TRUE
CCL20	TRUE
CCL22	TRUE
CCL26	TRUE
CCL28	TRUE
CCL3	TRUE
CCL3L3	TRUE
CCL4	TRUE
CCL4L2	TRUE
CCL5	TRUE
CCM2	FALSE
CCM2L	TRUE
CCN1	TRUE
CCN2	TRUE
CCN3	TRUE
CCN4	TRUE
CCN5	TRUE
CCNA1	TRUE
CCNA2	FALSE
CCNB1	FALSE
[truncated: 13,279 more rows]

## Sheet: copynumber
	mask
ABCB1	TRUE
ABI1	TRUE
ABL1	TRUE
ABL2	TRUE
ACKR3	TRUE
ACSL3	TRUE
ACVR1	TRUE
ACVR2A	TRUE
AFDN	TRUE
AFF1	TRUE
AFF3	TRUE
AFF4	TRUE
AJUBA	TRUE
AKT1	TRUE
AKT2	TRUE
AKT3	TRUE
ALB	TRUE
ALK	TRUE
AMER1	TRUE
APC	TRUE
APOBEC3B	TRUE
AR	TRUE
ARAF	TRUE
ARHGAP26	TRUE
ARHGAP35	TRUE
ARHGAP5	TRUE
ARHGEF10	TRUE
ARHGEF10L	TRUE
ARHGEF12	TRUE
ARID1A	TRUE
ARID1B	TRUE
ARID2	TRUE
ARNT	TRUE
ASPSCR1	TRUE
ASXL1	TRUE
ASXL2	TRUE
ATF1	TRUE
ATF7IP	TRUE
ATG7	TRUE
ATIC	TRUE
ATM	TRUE
ATP1A1	TRUE
ATP2B3	TRUE
ATR	TRUE
ATRX	TRUE
AXIN1	TRUE
AXIN2	TRUE
B2M	TRUE
BAP1	TRUE
BARD1	TRUE
BAX	TRUE
BCL10	TRUE
BCL11A	TRUE
BCL11B	TRUE
BCL2	TRUE
BCL2L12	TRUE
BCL3	TRUE
BCL6	TRUE
BCL7A	TRUE
BCL9	TRUE
BCL9L	TRUE
BCLAF1	TRUE
BCOR	TRUE
BCORL1	TRUE
BCR	TRUE
BIRC3	TRUE
BIRC6	TRUE
BLM	TRUE
BMPR1A	TRUE
BMPR2	TRUE
BRAF	TRUE
BRCA1	TRUE
BRCA2	TRUE
BRD3	TRUE
BRD4	TRUE
BRD7	TRUE
BRIP1	TRUE
BTG1	TRUE
BTK	TRUE
BUB1B	TRUE
CACNA1D	TRUE
CALR	TRUE
CAMTA1	TRUE
CANT1	TRUE
CARD11	TRUE
CARS1	TRUE
CASP8	TRUE
CASZ1	TRUE
CBFA2T3	TRUE
CBFB	TRUE
CBL	TRUE
CBLB	TRUE
CBLC	TRUE
CCDC6	TRUE
CCNB1IP1	TRUE
CCND1	TRUE
CCND2	TRUE
CCND3	TRUE
CCNE1	TRUE
CCR7	TRUE
CD274	TRUE
CD58	TRUE
CD74	TRUE
CD79A	TRUE
CD79B	TRUE
CDC73	TRUE
CDH1	TRUE
CDH10	TRUE
CDH11	TRUE
CDK12	TRUE
CDK4	TRUE
CDK6	TRUE
CDKN1A	TRUE
CDKN1B	TRUE
CDKN2A	TRUE
CDKN2C	TRUE
CDX2	TRUE
CEBPA	TRUE
CEP43	TRUE
CHCHD7	TRUE
CHD2	TRUE
CHD4	TRUE
CHEK2	TRUE
CIC	TRUE
CIITA	TRUE
CLIP1	TRUE
CLTC	TRUE
CLTCL1	TRUE
CMTR2	TRUE
CNBP	TRUE
CNOT3	TRUE
CNTRL	TRUE
COL1A1	TRUE
COL2A1	TRUE
CPEB3	TRUE
CR1	TRUE
CREB1	TRUE
CREB3L1	TRUE
CREB3L2	TRUE
CREBBP	TRUE
CRLF2	TRUE
CRNKL1	TRUE
CRTC1	TRUE
CRTC3	TRUE
CSF3R	TRUE
CTCF	TRUE
CTNNB1	TRUE
CUL3	TRUE
CUX1	TRUE
CXCR4	TRUE
CYLD	TRUE
CYP2C8	TRUE
CYSLTR2	TRUE
DAXX	TRUE
DAZAP1	TRUE
DCAF12L2	TRUE
DCC	TRUE
DCSTAMP	TRUE
DCTN1	TRUE
DDB2	TRUE
DDIT3	TRUE
DDR2	TRUE
DDX10	TRUE
DDX3X	TRUE
DDX5	TRUE
DDX6	TRUE
DEK	TRUE
DGCR8	TRUE
DHX9	TRUE
DICER1	TRUE
DIS3	TRUE
DNAJB1	TRUE
DNM2	TRUE
DNMT3A	TRUE
DOT1L	TRUE
DROSHA	TRUE
DTX1	TRUE
DUSP16	TRUE
EBF1	TRUE
EFTUD2	TRUE
EGFR	TRUE
EGR2	TRUE
EHD2	TRUE
EIF1AX	TRUE
EIF3E	TRUE
EIF4A2	TRUE
ELF3	TRUE
ELF4	TRUE
ELK4	TRUE
ELL	TRUE
ELN	TRUE
EML4	TRUE
ENPEP	TRUE
EP300	TRUE
EPAS1	TRUE
EPHA2	TRUE
EPHA3	TRUE
EPHA7	TRUE
EPS15	TRUE
ERBB2	TRUE
ERBB3	TRUE
ERBB4	TRUE
ERC1	TRUE
ERCC2	TRUE
ERCC3	TRUE
ERCC4	TRUE
ERCC5	TRUE
ERG	TRUE
ESR1	TRUE
ESRRA	TRUE
ETNK1	TRUE
ETV1	TRUE
ETV4	TRUE
ETV5	TRUE
ETV6	TRUE
EWSR1	TRUE
EXT1	TRUE
EXT2	TRUE
EZH2	TRUE
EZR	TRUE
FAM135B	TRUE
FAM174B	TRUE
FAM186A	TRUE
FANCA	TRUE
FANCC	TRUE
FANCD2	TRUE
FANCE	TRUE
FANCF	TRUE
FANCG	TRUE
FAS	TRUE
FAT1	TRUE
FAT2	TRUE
FAT3	TRUE
FAT4	TRUE
FBLN1	TRUE
FBN2	TRUE
FBXO11	TRUE
FBXW7	TRUE
FCGR2B	TRUE
FCRL4	TRUE
FES	TRUE
FEV	TRUE
FGD5	TRUE
FGFR1	TRUE
FGFR2	TRUE
FGFR3	TRUE
FGFR4	TRUE
FH	TRUE
FHIT	TRUE
FIP1L1	TRUE
FLCN	TRUE
FLI1	TRUE
FLT3	TRUE
FLT4	TRUE
FN1	TRUE
FOXA1	TRUE
FOXA2	TRUE
FOXD4L1	TRUE
FOXL2	TRUE
FOXO1	TRUE
FOXO3	TRUE
FOXO4	TRUE
FOXP1	TRUE
FSTL3	TRUE
FUBP1	TRUE
FUS	TRUE
GAS7	TRUE
GATA1	TRUE
GATA2	TRUE
GATA3	TRUE
GLI1	TRUE
GMPS	TRUE
GNA11	TRUE
GNA13	TRUE
GNAI2	TRUE
GNAQ	TRUE
GNAS	TRUE
GOLGA5	TRUE
GOPC	TRUE
GPC3	TRUE
GPHN	TRUE
GRIN2A	TRUE
GTF2I	TRUE
H3-3A	TRUE
H3-3B	TRUE
H3C2	TRUE
H4C9	TRUE
HERC2	TRUE
HERPUD1	TRUE
HEY1	TRUE
HGF	TRUE
HIF1A	TRUE
HIP1	TRUE
HLA-A	TRUE
HLA-B	TRUE
HLF	TRUE
HMGA1	TRUE
HMGA2	TRUE
HNF1A	TRUE
HNRNPA2B1	TRUE
HOOK3	TRUE
HOXA11	TRUE
HOXA13	TRUE
HOXA9	TRUE
HOXC11	TRUE
HOXC13	TRUE
HOXD11	TRUE
HOXD13	TRUE
HRAS	TRUE
HSP90AA1	TRUE
HSP90AB1	TRUE
HSPG2	TRUE
HTRA2	TRUE
ID3	TRUE
IDH1	TRUE
IDH2	TRUE
IFNAR1	TRUE
IFNGR1	TRUE
IKBKB	TRUE
IKZF1	TRUE
IKZF3	TRUE
IL2	TRUE
IL21R	TRUE
IL6ST	TRUE
IL7R	TRUE
ING1	TRUE
INO80	TRUE
IRAK1	TRUE
IRF1	TRUE
IRF4	TRUE
IRS4	TRUE
ITK	TRUE
JAK1	TRUE
JAK2	TRUE
JAK3	TRUE
JUN	TRUE
KAT6A	TRUE
KAT6B	TRUE
KCNJ5	TRUE
KDM3B	TRUE
KDM5A	TRUE
KDM5C	TRUE
KDM6A	TRUE
KDR	TRUE
KDSR	TRUE
KEAP1	TRUE
KEL	TRUE
KIF5B	TRUE
KIFC1	TRUE
KIT	TRUE
KLF4	TRUE
KLF5	TRUE
KLF6	TRUE
KLHL36	TRUE
KLHL6	TRUE
KLK2	TRUE
KMT2A	TRUE
KMT2B	TRUE
KMT2C	TRUE
KMT2D	TRUE
KNL1	TRUE
KRAS	TRUE
KTN1	TRUE
LASP1	TRUE
LATS1	TRUE
LATS2	TRUE
LCK	TRUE
LDB1	TRUE
LEF1	TRUE
LIFR	TRUE
LMNA	TRUE
LMO1	TRUE
LMO2	TRUE
LOX	TRUE
LPAR4	TRUE
LPP	TRUE
LRIG3	TRUE
LRP1B	TRUE
LTB	TRUE
LY75-CD302	TRUE
LYL1	TRUE
LZTR1	TRUE
MAF	TRUE
MAFB	TRUE
MALT1	TRUE
MAML2	TRUE
MAP2	TRUE
MAP2K1	TRUE
MAP2K2	TRUE
MAP2K4	TRUE
MAP2K7	TRUE
MAP3K1	TRUE
MAP3K13	TRUE
MAPK1	TRUE
MARK2	TRUE
MAX	TRUE
MB21D2	TRUE
MCM3AP	TRUE
MDM2	TRUE
MDM4	TRUE
MECOM	TRUE
MED12	TRUE
MEF2B	TRUE
MEN1	TRUE
MET	TRUE
MGA	TRUE
MITF	TRUE
MLF1	TRUE
MLH1	TRUE
MLLT1	TRUE
MLLT10	TRUE
MLLT11	TRUE
MLLT3	TRUE
MLLT6	TRUE
MN1	TRUE
MPL	TRUE
MRTFA	TRUE
MSH2	TRUE
MSH6	TRUE
MSI2	TRUE
MSN	TRUE
MTCP1	TRUE
MTOR	TRUE
MUC1	TRUE
MUTYH	TRUE
MYB	TRUE
MYC	TRUE
MYCL	TRUE
MYCN	TRUE
MYD88	TRUE
MYH11	TRUE
MYH9	TRUE
MYO5A	TRUE
MYOD1	TRUE
NAB2	TRUE
NBEA	TRUE
NBN	TRUE
NCOA1	TRUE
NCOA2	TRUE
NCOA4	TRUE
NCOR1	TRUE
NCOR2	TRUE
NDRG1	TRUE
NEFH	TRUE
NF1	TRUE
NF2	TRUE
NFATC2	TRUE
NFE2L2	TRUE
NFIB	TRUE
NFKB2	TRUE
NFKBIA	TRUE
NFKBIE	TRUE
NIN	TRUE
NIPBL	TRUE
NKTR	TRUE
NKX2-1	TRUE
NONO	TRUE
NOTCH1	TRUE
NOTCH2	TRUE
NPEPPS	TRUE
NPM1	TRUE
NPRL2	TRUE
NR4A3	TRUE
NRAS	TRUE
NRG1	TRUE
NRK	TRUE
NRP1	TRUE
NSD1	TRUE
NSD2	TRUE
NSD3	TRUE
NT5C2	TRUE
NT5C3A	TRUE
NTRK1	TRUE
NTRK3	TRUE
NUMA1	TRUE
NUP214	TRUE
NUP98	TRUE
NUTM1	TRUE
NUTM2B	TRUE
NUTM2D	TRUE
NXF1	TRUE
OLIG2	TRUE
P2RY8	TRUE
PABPC1	TRUE
PAFAH1B2	TRUE
PAK2	TRUE
PALB2	TRUE
PARP4	TRUE
PATZ1	TRUE
PAX3	TRUE
PAX5	TRUE
PAX7	TRUE
PAX8	TRUE
PBRM1	TRUE
PBX1	TRUE
PCBP1	TRUE
PCDH17	TRUE
PCM1	TRUE
PCMTD1	TRUE
PDCD1LG2	TRUE
PDE4DIP	TRUE
PDGFB	TRUE
PDGFRA	TRUE
PDGFRB	TRUE
PDPR	TRUE
PEG3	TRUE
PER1	TRUE
PHF6	TRUE
PHOX2B	TRUE
PICALM	TRUE
PIK3CA	TRUE
PIK3CB	TRUE
PIK3R1	TRUE
PIM1	TRUE
PLAG1	TRUE
PLCB4	TRUE
PLCG1	TRUE
PML	TRUE
PMS2	TRUE
POLD1	TRUE
POLE	TRUE
POLQ	TRUE
POT1	TRUE
POU2AF1	TRUE
POU2F2	TRUE
POU5F1	TRUE
PPARG	TRUE
PPFIBP1	TRUE
PPM1D	TRUE
PPP2R1A	TRUE
PPP3CA	TRUE
PPP6C	TRUE
PPT2	TRUE
PRCC	TRUE
PRDM1	TRUE
PRDM16	TRUE
PRDM2	TRUE
PREX2	TRUE
PRF1	TRUE
PRKACA	TRUE
PRKAR1A	TRUE
PRKCB	TRUE
PRKCD	TRUE
PRKD2	TRUE
PRR14	TRUE
PRRX1	TRUE
PSIP1	TRUE
PTCH1	TRUE
PTEN	TRUE
PTK6	TRUE
PTMA	TRUE
PTPN11	TRUE
PTPN13	TRUE
PTPN14	TRUE
PTPN6	TRUE
PTPRB	TRUE
PTPRC	TRUE
PTPRD	TRUE
PTPRK	TRUE
PTPRT	TRUE
QKI	TRUE
RABEP1	TRUE
RAC1	TRUE
RAD21	TRUE
RAD51B	TRUE
RAF1	TRUE
RALGDS	TRUE
RANBP2	TRUE
RAP1GDS1	TRUE
RARA	TRUE
RASA1	TRUE
RASA2	TRUE
RB1	TRUE
RBFOX1	TRUE
RBFOX2	TRUE
RBM10	TRUE
RBM15	TRUE
RBM38	TRUE
RBM39	TRUE
RECQL4	TRUE
REL	TRUE
RELA	TRUE
RET	TRUE
RGL3	TRUE
RGPD3	TRUE
RGS7	TRUE
RHOA	TRUE
RHOH	TRUE
RHPN2	TRUE
RIPK1	TRUE
RMI2	TRUE
RNF213	TRUE
RNF43	TRUE
RNF6	TRUE
ROS1	TRUE
RPL10	TRUE
RPL22	TRUE
RPL5	TRUE
RPN1	TRUE
RPS3A	TRUE
RPS6KA3	TRUE
RRAGC	TRUE
RRAS2	TRUE
RSPH10B2	TRUE
RSPO2	TRUE
RSPO3	TRUE
RUNX1	TRUE
RUNX1T1	TRUE
RXRA	TRUE
SALL4	TRUE
SATB1	TRUE
SBDS	TRUE
SDC4	TRUE
SDHA	TRUE
SDHAF2	TRUE
SDHB	TRUE
SDHC	TRUE
SDHD	TRUE
SEPTIN9	TRUE
SET	TRUE
SETBP1	TRUE
SETD1B	TRUE
SETD2	TRUE
SETDB1	TRUE
SF3B1	TRUE
SFMBT2	TRUE
SFPQ	TRUE
SFRP4	TRUE
SGK1	TRUE
SH2B3	TRUE
SH3GL1	TRUE
SIN3A	TRUE
SIRPA	TRUE
SIX1	TRUE
SLC34A2	TRUE
SLC45A3	TRUE
SMAD2	TRUE
SMAD3	TRUE
SMAD4	TRUE
SMARCA1	TRUE
SMARCA4	TRUE
SMARCB1	TRUE
SMARCD1	TRUE
SMARCE1	TRUE
SMC1A	TRUE
SMO	TRUE
SND1	TRUE
SOCS1	TRUE
SOHLH2	TRUE
SOS1	TRUE
SOX17	TRUE
SOX2	TRUE
SOX21	TRUE
SOX9	TRUE
SP140	TRUE
SPEN	TRUE
SPOP	TRUE
SRC	TRUE
SRGAP3	TRUE
SRSF2	TRUE
SRSF3	TRUE
SS18	TRUE
SS18L1	TRUE
SSX1	TRUE
SSX2	TRUE
SSX4	TRUE
STAG2	TRUE
STAT3	TRUE
STAT5B	TRUE
STAT6	TRUE
STIL	TRUE
STK11	TRUE
STRN	TRUE
SUFU	TRUE
SUSD2	TRUE
SUZ12	TRUE
SYK	TRUE
TAF15	TRUE
TAL1	TRUE
TAL2	TRUE
TBL1XR1	TRUE
TBX3	TRUE
TCEA1	TRUE
TCF12	TRUE
TCF3	TRUE
TCF4	TRUE
TCF7L2	TRUE
TCIRG1	TRUE
TCL1A	TRUE
TEC	TRUE
TENT5C	TRUE
TERT	TRUE
TET1	TRUE
TET2	TRUE
TFAP4	TRUE
TFE3	TRUE
TFEB	TRUE
TFG	TRUE
TGFBR2	TRUE
TGIF1	TRUE
TLL1	TRUE
TLX1	TRUE
TLX3	TRUE
TMEM127	TRUE
TMPRSS2	TRUE
TNC	TRUE
TNFAIP3	TRUE
TNFRSF14	TRUE
TNFRSF17	TRUE
TOP1	TRUE
TOP2A	TRUE
TP53	TRUE
TP63	TRUE
TPM3	TRUE
TPM4	TRUE
TPR	TRUE
TRAF3	TRUE
TRAF7	TRUE
TRIM24	TRUE
TRIM27	TRUE
TRIM33	TRUE
TRIM49C	TRUE
TRIP11	TRUE
TRRAP	TRUE
TSC1	TRUE
TSC2	TRUE
TSHR	TRUE
U2AF1	TRUE
U2AF2	TRUE
UBE2A	TRUE
UBE2D2	TRUE
UBR5	TRUE
UGT2B17	TRUE
USP44	TRUE
USP6	TRUE
USP8	TRUE
USP9X	TRUE
VAV1	TRUE
VHL	TRUE
WAS	TRUE
WDCP	TRUE
WDR45	TRUE
WIF1	TRUE
WNK2	TRUE
WNK4	TRUE
WRN	TRUE
WT1	TRUE
WWTR1	TRUE
XPA	TRUE
XPC	TRUE
XPO1	TRUE
YWHAE	TRUE
ZBTB16	TRUE
ZBTB20	TRUE
ZBTB7B	TRUE
ZCRB1	TRUE
ZEB1	TRUE
ZFHX3	TRUE
ZFP36L1	TRUE
ZFX	TRUE
ZMYM2	TRUE
ZNF148	TRUE
ZNF165	TRUE
ZNF208	TRUE
ZNF331	TRUE
ZNF384	TRUE
ZNF429	TRUE
ZNF521	TRUE
ZNF626	TRUE
ZNF680	TRUE
ZNF721	TRUE
ZNF780A	TRUE
ZNF814	TRUE
ZNF93	TRUE
ZNRF3	TRUE
ZRSR2	TRUE
ZXDB	TRUE
