# Supplementary material for: Synthetic augmentation of cancer cell line multi-omic datasets using unsupervised deep learning
Source: Nat Commun. 2024 Nov 29;15:10390. doi: 10.1038/s41467-024-54771-4 (PMC11607321; doi:10.1038/s41467-024-54771-4)
Supplement: Supplementary file 7 — Supplementary Data 5 [file 41467_2024_54771_MOESM7_ESM.xlsx]

## Sheet: CRISPR-Cas9
	mse	mean	skew	pearson	count	ess	chronos
MTG2	0.00934753	-0.297063	-0.461494	0.812463	992	108	0.608301
HSD17B10	0.0162422	-0.272318	-0.462773	0.805136	992	145	0.64917
LARS2	0.0175553	-0.248535	-0.651656	0.801533	992	131	0.652494
MRPS6	0.0138604	-0.269397	-0.397177	0.794067	992	125	0.583804
MRPL21	0.0182827	-0.438485	-0.147489	0.791819	992	390	0.555189
MRPL15	0.0146975	-0.19009	-0.390333	0.790551	992	67	0.572238
MARS2	0.0308762	-0.498925	-0.599061	0.790024	992	459	0.528321
FARS2	0.0138129	-0.245707	-0.447485	0.788985	992	97	0.647137
MRPS24	0.0107925	-0.286353	-0.249074	0.787306	992	113	0.63095
GFM1	0.0124152	-0.246145	-0.508238	0.7846	992	92	0.649476
MRPL20	0.0122308	-0.198102	-0.442261	0.784261	992	56	0.641834
MRPS11	0.0211556	-0.369258	-0.589261	0.784111	992	268	0.489925
TFB1M	0.00817305	-0.125295	-0.859661	0.783329	992	17	0.623718
TWNK	0.0150774	-0.220617	-0.585032	0.783275	992	93	0.639032
MRPL17	0.0118771	-0.266787	-0.489396	0.780779	992	91	0.5271
MRPL43	0.0165212	-0.387756	-0.401871	0.780064	992	269	0.555117
GATB	0.00805751	-0.168308	-0.269562	0.775982	992	13	0.633516
MRPL57	0.0307292	-0.467314	-0.457205	0.775793	992	419	0.498065
MRPL41	0.0158328	-0.46912	-0.415027	0.774774	992	406	0.504499
EARS2	0.0192169	-0.221195	-0.743274	0.774609	992	109	0.635555
MRPL23	0.0107531	-0.252085	-0.236964	0.773648	992	69	0.567904
EBF1	0.00934786	-0.0768695	-3.86066	0.772449	992	32	0.820205
POLG	0.0103459	-0.164204	-0.72757	0.772412	992	36	0.648101
LRPPRC	0.0185365	-0.340888	-0.487682	0.770223	992	229	0.494113
DARS2	0.0107176	-0.184557	-1.12779	0.769871	992	48	0.604443
MRPS18C	0.00966711	-0.139861	0.0851348	0.769087	992	8	0.662011
MRPL55	0.00934634	-0.356169	-0.241114	0.769015	992	171	0.600737
MDM2	0.0330874	-0.338144	-1.38477	0.767847	992	243	0.770989
MRPS23	0.0226372	-0.392961	-0.377055	0.766039	992	307	0.520739
MRPS14	0.0146632	-0.374579	-0.165462	0.764455	992	257	0.557001
QRSL1	0.0112066	-0.264125	-0.410797	0.764307	992	72	0.604813
MRPL18	0.0156597	-0.225841	-0.37521	0.764303	992	90	0.523309
NARS2	0.00886908	-0.157118	-0.619353	0.763437	992	18	0.641796
MRPL10	0.0160846	-0.488688	-0.418081	0.763027	992	449	0.465792
MTG1	0.00990012	-0.123347	-0.940599	0.762951	992	24	0.544678
SOX10	0.0190805	-0.187894	-3.79106	0.759185	992	46	0.854125
IRF4	0.0210187	-0.089628	-4.16459	0.758957	992	46	0.841647
MRPL38	0.0180266	-0.431773	-0.376067	0.758435	992	338	0.48539
POU2AF1	0.0108674	-0.0535865	-4.35871	0.758403	992	27	0.73865
VARS2	0.0137499	-0.35231	-0.554369	0.757733	992	203	0.581646
MRPS25	0.0140141	-0.297175	-0.573119	0.755659	992	124	0.564778
PTCD1	0.00779413	-0.241831	-0.426794	0.753979	992	39	0.60574
MRPL32	0.00823991	-0.300843	-0.413178	0.753784	992	91	0.544638
MRPS18B	0.00864879	-0.278753	-0.291127	0.75328	992	61	0.5096
MRPL46	0.00717235	-0.228501	-0.424544	0.753106	992	21	0.5781
NDUFS2	0.0103206	-0.2876	-0.702543	0.752961	992	94	0.423159
CYC1	0.0174493	-0.289814	-0.696232	0.752749	992	149	0.517738
FERMT2	0.0372686	-0.352976	-0.91544	0.752641	992	286	0.758986
AARS2	0.0118939	-0.284895	-0.541493	0.752596	992	96	0.575703
MRPS17	0.00754778	-0.19067	-0.411177	0.752537	992	17	0.644378
MRPL28	0.00883489	-0.273607	-0.43141	0.752326	992	67	0.578894
DAP3	0.0113579	-0.430729	-0.682937	0.752112	992	288	0.541953
MRPS16	0.0127844	-0.345984	-0.358246	0.752056	992	176	0.545681
PRORP	0.0117434	-0.238966	-0.548926	0.751947	992	63	0.559623
MRPL39	0.0146466	-0.296311	-0.271803	0.751916	992	141	0.554366
TRUB2	0.00787256	-0.20093	-0.533169	0.751622	992	25	0.584275
MRPS12	0.0137451	-0.350474	-0.615472	0.751595	992	192	0.523624
DDX28	0.00651316	-0.199138	-0.664676	0.750539	992	18	0.53396
NDUFS1	0.0150093	-0.23828	-0.887164	0.750202	992	94	0.441786
YARS2	0.0492764	-0.668904	-0.387308	0.750193	992	688	0.520649
MCM6	0.0195337	-0.70983	0.313176	0.749568	992	845	0.801132
NDUFA8	0.0153194	-0.291189	-1.00623	0.749389	992	129	0.453594
NDUFB10	0.0188101	-0.397242	-0.818602	0.749263	992	271	0.403753
NDUFS8	0.0127713	-0.306885	-0.688922	0.747205	992	129	0.42781
UQCRC2	0.0168934	-0.315273	-0.478644	0.746834	992	173	0.544831
MIPEP	0.0140785	-0.157617	-0.594799	0.746641	992	38	0.507954
MRPL4	0.019303	-0.438874	-0.322616	0.745887	992	356	0.484033
TP53	0.0359821	0.234987	2.19743	0.74463	992	0	0.754002
RPUSD4	0.0108358	-0.232371	-0.521033	0.744607	992	56	0.511822
FASTKD5	0.00847827	-0.163508	-0.831365	0.744289	992	23	0.502404
GATC	0.00715785	-0.192155	-0.583297	0.743167	992	22	0.524305
NSUN4	0.00907198	-0.254962	-0.71639	0.742729	992	52	0.637604
MRPL47	0.00972387	-0.224054	-0.497913	0.742721	992	38	0.589982
HARS2	0.0194486	-0.171615	-0.353248	0.74216	992	67	0.56129
MRPL34	0.0128858	-0.560897	-0.304748	0.742127	992	628	0.484827
BCS1L	0.0117906	-0.236065	-0.719673	0.741383	992	72	0.588617
MRPL53	0.012675	-0.361149	-0.575997	0.74115	992	191	0.43996
NDUFC2	0.0124099	-0.323733	-0.944912	0.740806	992	126	0.394787
TRMT61A	0.0133208	-0.173041	-0.517504	0.740723	992	36	0.692782
C1orf109	0.062391	-0.774189	0.206639	0.740541	992	774	0.493655
MYB	0.0175077	-0.194668	-3.08713	0.740058	992	66	0.827515
MRPL16	0.0126358	-0.266135	-0.245275	0.73814	992	79	0.507023
UQCRC1	0.0104051	-0.302484	-0.32663	0.737423	992	108	0.550725
MRPL13	0.0089241	-0.126841	-0.338907	0.737375	992	7	0.613562
NDUFB11	0.0128912	-0.178024	-0.847242	0.737162	992	50	0.425859
COA7	0.0155224	-0.242072	-0.988046	0.737015	992	98	0.525807
MRPS2	0.00873684	-0.228539	-0.303486	0.736993	992	30	0.600561
NDUFC1	0.00993306	-0.181559	-0.763276	0.736888	992	32	0.422984
NDUFB6	0.0174699	-0.221667	-0.807908	0.736552	992	93	0.431896
LCE1B	0.00709131	-0.197848	-0.0332633	0.736368	992	8	0.615709
NDUFA10	0.0101629	-0.155318	-0.765862	0.735407	992	26	0.485762
NDUFB8	0.0107194	-0.255884	-0.768567	0.735079	992	78	0.441399
NDUFB9	0.0110868	-0.400254	-0.638885	0.734984	992	236	0.497993
GFM2	0.00736089	-0.119666	-0.688513	0.734681	992	2	0.569498
METTL17	0.0113088	-0.303218	-0.637706	0.733932	992	113	0.437426
PPM1D	0.0155007	-0.176784	-2.06486	0.73383	992	74	0.6501
MRPL33	0.0289836	-0.333816	-0.522514	0.733517	992	234	0.501147
NDUFA11	0.0101918	-0.31734	-0.635399	0.732058	992	115	0.373417
MRPL49	0.0146456	-0.404351	-0.434168	0.731763	992	275	0.423173
TFB2M	0.0136308	-0.360246	-0.516323	0.731338	992	206	0.568172
TARS2	0.0152521	-0.304484	-0.206106	0.730284	992	147	0.518629
TIMMDC1	0.00896928	-0.178485	-0.826181	0.729854	992	30	0.401345
NDUFB3	0.0106765	-0.415969	-0.909581	0.729786	992	244	0.408714
MRPL2	0.0087981	-0.166194	-0.28616	0.729653	992	13	0.572314
GTPBP10	0.00750549	-0.0843245	-0.833847	0.729228	992	3	0.513455
PAX8	0.015762	-0.120306	-3.5289	0.728644	992	50	0.826282
NDUFB2	0.00915154	-0.161148	-0.739548	0.728466	992	25	0.481133
TFAM	0.0115668	-0.360384	-0.575458	0.727556	992	183	0.444601
ISL1	0.0080666	-0.0502354	-4.51326	0.727453	992	17	0.694386
NDUFA1	0.0130481	-0.154168	-0.799753	0.727009	992	34	0.503447
POP5	0.0416695	-0.991211	-0.190256	0.726379	992	939	0.4845
PET117	0.0200239	-0.0745475	-1.21172	0.725297	992	39	0.510462
MRPS33	0.00655016	-0.147358	-0.548844	0.725158	992	7	0.617627
MRPS5	0.0137187	-0.421293	-0.183088	0.725069	992	327	0.477861
COA6	0.0140651	-0.165524	-1.1064	0.72504	992	47	0.56239
FOXRED1	0.00958593	-0.10563	-1.18616	0.724622	992	21	0.482107
COX4I1	0.0108079	-0.227978	-0.645049	0.724601	992	55	0.51796
RTCB	0.0205618	-0.396818	-0.384308	0.723408	992	292	0.625719
MRPL40	0.00981949	-0.172569	-0.0906008	0.722795	992	9	0.503773
MRM2	0.0107926	-0.2114	-1.08698	0.722787	992	51	0.475392
SARS2	0.0155747	-0.399594	-0.579154	0.722776	992	257	0.544088
PTCD3	0.0150234	-0.408813	-0.366023	0.721809	992	289	0.487862
KRT18	0.0134033	0.0120594	0.40721	0.72171	992	0	0.710125
TP63	0.0116401	-0.0217107	-2.48619	0.721207	992	30	0.776692
NDUFA6	0.0146834	-0.292776	-0.722637	0.720988	992	126	0.418039
PAX5	0.00570886	-0.0499865	-4.59008	0.720946	992	16	0.752332
NDUFS5	0.014899	-0.375117	-0.930396	0.719967	992	210	0.373298
ITGAV	0.0296644	-0.312747	-0.906576	0.719334	992	239	0.700367
GADD45GIP1	0.00933632	-0.162551	-0.266403	0.719014	992	12	0.631474
COQ4	0.0182914	-0.382519	-0.583462	0.718872	992	258	0.422282
MRPL14	0.0105689	-0.252542	-0.321487	0.718791	992	46	0.511334
GTPBP8	0.00826219	-0.112921	-0.703069	0.718423	992	8	0.558468
SDHC	0.0222637	-0.589066	-0.599378	0.718261	992	617	0.597432
MTERF4	0.0074245	-0.0728173	-0.496877	0.718041	992	1	0.525868
NDUFV2	0.0138929	-0.128771	-0.722898	0.717687	992	32	0.483095
COX11	0.00946822	-0.251355	-0.753285	0.717487	992	52	0.493183
UQCR10	0.0175212	-0.180284	-0.402476	0.716682	867	49	0.5921
COX5B	0.0104413	-0.28881	-0.561544	0.716519	992	93	0.510683
CARS2	0.0141924	-0.145049	-0.948683	0.71558	992	42	0.493462
MRE11	0.0129922	-0.261979	-0.288103	0.714838	992	82	0.642944
DCPS	0.0156971	-0.0628062	-0.656933	0.714598	992	15	0.673124
MRPL48	0.00985661	-0.217732	-0.235818	0.71443	992	29	0.523111
MDM4	0.0156971	-0.112325	-2.53482	0.714403	992	52	0.677266
RPF2	0.0202839	-0.757209	-0.183029	0.714046	992	902	0.603922
MRPS22	0.00899292	-0.308855	-0.203502	0.713628	992	83	0.539167
CTNNB1	0.0240067	-0.143699	-3.0473	0.713196	992	67	0.75785
SDHB	0.0323231	-0.255172	-0.611615	0.713177	992	189	0.647696
H4C9	0.0059362	-0.106291	0.0938866	0.712781	992	3	0.751586
SLC25A26	0.0139052	-0.205199	-0.569341	0.712499	992	45	0.611959
MALSU1	0.00740634	-0.0193887	-0.497375	0.712454	992	1	0.551826
COX6C	0.00848068	-0.273272	-0.393646	0.710429	992	53	0.543206
EIF6	0.027656	-0.893261	-0.549287	0.70989	992	962	0.455114
CDIPT	0.0340039	-0.368642	-0.495742	0.708836	992	272	0.629567
MRPL12	0.0144038	-0.260506	-0.397833	0.708833	992	96	0.557768
SSBP1	0.0106232	-0.238467	-0.700787	0.708106	992	50	0.564539
ATP1B3	0.0214874	-0.175727	-1.78316	0.707517	992	83	0.730127
UQCRFS1	0.0172572	-0.428606	-0.214614	0.707302	992	344	0.493859
NDUFB5	0.00743803	-0.180635	-0.550372	0.706179	992	12	0.437359
MRPS9	0.0105319	-0.195846	-0.211577	0.706094	992	19	0.51499
SCO2	0.00796139	-0.12201	-0.504857	0.705772	992	6	0.524819
NDUFS7	0.0080849	-0.190527	-0.918825	0.705106	992	25	0.396566
MRPS10	0.0115464	-0.369253	-0.251279	0.704843	992	188	0.560369
MRPL44	0.00868283	-0.192754	-0.553711	0.704507	992	20	0.454592
NDUFB4	0.0140397	-0.294744	-0.766414	0.704093	992	125	0.409163
ISCA2	0.0180446	-0.362849	-0.596897	0.704057	992	209	0.459984
WARS2	0.00763655	-0.27741	-0.614262	0.702951	992	44	0.473067
ERAL1	0.0104586	-0.231561	-0.534684	0.701698	992	42	0.497489
RARS2	0.0243024	-0.286831	-0.168032	0.701695	992	168	0.515225
MRM3	0.0079795	-0.122841	-0.987119	0.701271	992	13	0.51249
UTP14A	0.00654479	-0.227563	0.346435	0.701102	992	3	0.692025
HCCS	0.00934258	-0.0883441	-0.520158	0.700622	992	4	0.576609
NDUFAF5	0.00571715	-0.0978098	-0.636352	0.700544	992	2	0.434147
CHCHD4	0.0130961	-0.623721	-0.0255217	0.700406	992	789	0.568577
MRPL30	0.0052267	-0.102387	-0.19059	0.700373	992	0	0.597575
POLRMT	0.0137501	-0.358165	-0.64561	0.700112	992	175	0.534238
NDUFB7	0.0126382	-0.323184	-0.697847	0.699529	992	136	0.393965
GCLC	0.00573736	-0.0203754	-2.46616	0.699446	992	7	0.691338
MRGPRE	0.00392152	-0.00123026	0.411957	0.698397	992	0	0.614516
FOXA1	0.0166667	-0.120762	-5.39892	0.69832	992	33	0.710419
MRPL37	0.00738437	-0.284894	-0.324008	0.698152	992	41	0.481284
POLG2	0.0097187	-0.179619	-0.6072	0.697009	992	20	0.540669
METTL14	0.0188989	-0.390653	0.0563352	0.696563	992	281	0.668538
YBEY	0.00624064	-0.0340634	-0.97942	0.696365	992	1	0.490373
POLR1B	0.022796	-0.785974	-0.148015	0.694455	992	908	0.589952
NDUFAF1	0.0100824	-0.323287	-0.931221	0.693599	992	116	0.427332
MRPL3	0.00974437	-0.233489	-0.19203	0.692922	992	36	0.536148
ATP5MK	0.00510036	-0.133346	-0.888396	0.692873	992	1	0.704359
WDR18	0.0307885	-0.706529	0.00928386	0.692634	992	812	0.559689
SDHA	0.0180332	-0.146872	-0.834294	0.692279	992	53	0.672528
NDUFA2	0.0128709	-0.285131	-0.774272	0.691777	992	90	0.3956
IBA57	0.0105425	-0.165294	-0.711338	0.691287	992	23	0.491533
COX6B1	0.00958775	-0.282005	-0.805084	0.690959	992	62	0.501854
MTERF3	0.0074691	-0.14322	-0.407557	0.690657	992	4	0.546649
SH3GL1	0.0106249	-0.112739	-3.41145	0.690069	992	26	0.681932
SCO1	0.0095606	-0.126014	-0.7084	0.689847	992	12	0.490665
COX17	0.0206984	-0.480128	-0.524944	0.688835	992	420	0.452387
GRSF1	0.0110355	-0.151682	-0.995183	0.688502	992	21	0.430935
NGRN	0.00557279	-0.158623	-0.832457	0.687768	992	4	0.524497
COX16	0.0060506	-0.0599004	-0.407977	0.687576	992	0	0.533324
COA5	0.00938179	-0.294448	-0.73968	0.687509	992	71	0.512373
MRPL22	0.0100281	-0.163528	-0.528965	0.687503	992	17	0.52295
COX6A1	0.0106369	-0.387869	-1.1844	0.687347	992	185	0.483096
H2AC20	0.0188614	-0.592399	-1.12496	0.687066	992	640	0.587476
DHX33	0.0271889	-0.725196	-0.256879	0.687063	992	846	0.41309
TTK	0.0181223	-0.420133	-0.196348	0.686821	992	316	0.527285
COX10	0.0119118	-0.196915	-0.411547	0.686606	992	35	0.534184
MRPS27	0.00936183	-0.272941	-0.534749	0.686571	992	56	0.484501
IL18	0.00553167	-0.0797823	-0.850973	0.686302	992	2	0.564051
RAD21L1	0.00325045	-0.00419613	-0.761936	0.686295	992	0	0.559086
TLN1	0.0191712	-0.220832	-0.310861	0.685942	992	73	0.657357
MRPL19	0.00775763	-0.244195	-0.252531	0.685881	992	22	0.449339
MCAT	0.00586352	-0.07227	-0.566424	0.685369	992	0	0.519134
DKC1	0.0298234	-0.774917	-0.171188	0.685016	992	883	0.63002
SPATA5L1	0.0372835	-0.662752	-0.326014	0.684942	992	746	0.426589
SUPV3L1	0.0224519	-0.546879	-0.26254	0.684002	992	577	0.436838
PES1	0.0191775	-0.769577	0.00967473	0.682414	992	919	0.652018
UBQLN4	0.00929909	-0.394053	-0.687539	0.682403	992	198	0.417208
NDUFAF3	0.0110852	-0.234373	-0.917847	0.682231	992	54	0.341208
GGPS1	0.0510092	-0.779291	-0.0297872	0.681746	992	814	0.596631
UQCRB	0.0128538	-0.251856	-0.549437	0.681669	992	69	0.542778
TPI1	0.0296937	-0.501071	-0.379073	0.681654	992	472	0.524536
CYCS	0.0267662	-0.446727	-0.482316	0.681046	992	371	0.495403
DDX54	0.0309314	-0.969588	0.0717212	0.680568	992	967	0.630266
RFC5	0.0169992	-0.858803	0.270342	0.680483	992	961	0.623051
TRMT10C	0.00787533	-0.256479	-0.393152	0.679912	992	37	0.567634
IGFL1	0.00300499	0.140301	0.431626	0.679724	992	0	0.733406
MRPS26	0.0122067	-0.248983	-0.595274	0.679594	992	50	0.467845
APOBEC3B	0.00582061	0.00524985	-0.727268	0.679568	992	0	0.640945
CSDC2	0.00364272	-0.10754	0.328063	0.678824	992	0	0.569386
NDUFAF7	0.00970878	-0.17536	-1.16168	0.678704	992	21	0.35881
TRMT6	0.0118899	-0.198942	-0.331358	0.678379	992	29	0.602761
BRAF	0.0189089	-0.0744415	-3.07614	0.678378	992	48	0.770129
ORC3	0.0132482	-0.24698	-0.277975	0.6781	992	52	0.562049
VEZT	0.0105063	-0.221985	-0.162628	0.677942	992	23	0.558459
MTPAP	0.023124	-0.36637	-0.374744	0.677906	992	253	0.493151
MRPS28	0.00773555	-0.259345	-0.471392	0.677662	992	28	0.470889
EIF2B1	0.0143775	-0.559712	-0.183629	0.677245	992	632	0.509664
CCDC107	0.00586465	-0.333462	-1.03752	0.676551	992	67	0.612437
ADAT2	0.016546	-0.129592	-0.131443	0.676239	992	18	0.615928
ZNF611	0.00415304	0.167328	0.529344	0.675798	992	0	0.730597
COA3	0.00845214	-0.202632	-0.640604	0.675587	992	17	0.471875
ABCE1	0.0246046	-1.31875	-0.0775902	0.675504	992	992	0.611507
THAP2	0.00244041	0.0383935	-0.289321	0.67535	992	0	0.38902
FLI1	0.0127057	-0.0533726	-4.04234	0.675278	992	21	0.682858
H2AZ1	0.0269343	-0.44358	-0.959557	0.675267	992	341	0.540137
MRPL35	0.0118409	-0.418906	-0.257276	0.675084	992	279	0.410344
COPS3	0.0171424	-0.35522	-0.136255	0.675009	992	203	0.548532
MRPL9	0.00908288	-0.266138	-0.607556	0.674941	992	53	0.435483
PSMA4	0.0241337	-0.905624	-0.306028	0.674914	992	978	0.480353
COX19	0.0107712	-0.0974829	-0.584606	0.674474	992	7	0.464817
MTHFD1	0.0184832	-0.20601	-1.06617	0.674097	992	91	0.619896
ATP5PB	0.0118516	-0.367318	-0.512627	0.673088	992	165	0.512209
MRPS21	0.0188336	-0.606641	-0.344499	0.672658	992	699	0.467303
KLF5	0.031121	-0.233174	-1.84593	0.672577	992	126	0.697982
ADSL	0.0634502	-0.538378	-0.507461	0.67253	992	486	0.597608
ATP5ME	0.0243285	-0.256142	-0.700451	0.672055	992	124	0.413016
GTF3C4	0.0116873	-0.35816	-0.233368	0.671975	992	154	0.557623
RPL5	0.0322365	-1.61894	-0.190655	0.671553	992	992	0.402686
CDS2	0.0153695	-0.204796	-1.15978	0.67101	992	54	0.743991
PPAN	0.0189547	-0.806282	0.0322594	0.670815	992	943	0.621447
NLRP11	0.0028422	0.00782555	0.314142	0.67075	992	0	0.371513
GTF3C5	0.0135536	-0.389848	-0.469322	0.670584	992	195	0.624444
ZEB2	0.0149344	-0.202247	-2.02057	0.669724	992	71	0.735341
H2BC11	0.0289103	-1.20106	-0.799758	0.669717	992	991	0.531296
PDSS2	0.00826077	-0.0889085	-0.632593	0.669596	992	2	0.504651
NOA1	0.013591	-0.201238	-1.42807	0.669158	992	46	0.432937
ELMOD1	0.00410716	0.0082965	-0.622629	0.668456	992	0	0.338125
CINP	0.0200402	-0.54415	-0.191695	0.667818	992	591	0.444572
H3-3A	0.0358512	-0.931645	-0.497868	0.666954	867	854	0.619835
PAICS	0.0274879	-0.373739	-0.731254	0.666842	992	280	0.599526
RAB4A	0.00607778	-0.0338821	-0.814622	0.666827	992	1	0.633757
LCE1F	0.0299488	-0.685228	-0.383384	0.666756	317	246	0.596519
FDXR	0.0256116	-0.386741	-0.517807	0.666301	992	290	0.564351
TRIM61	0.0073378	-0.221329	-0.918459	0.666082	992	24	0.445341
COX7C	0.0235331	-0.39251	-0.883535	0.665734	992	266	0.447506
THG1L	0.0139898	-0.421649	-1.09385	0.66554	992	247	0.509632
RARRES2	0.00441204	0.0224045	0.428943	0.664815	992	0	0.611793
OXER1	0.00304075	0.0482598	0.440981	0.664226	992	0	0.630419
PIM2	0.00653335	-0.0814684	-3.42011	0.664173	992	14	0.687364
MRPS31	0.0136318	-0.248298	-0.59671	0.664136	992	66	0.384364
NIP7	0.040461	-1.18414	-0.219383	0.663918	992	984	0.416392
PARS2	0.0196789	-0.292808	-0.79279	0.663879	992	137	0.447562
ATIC	0.0238043	-0.196605	-1.20085	0.663795	992	97	0.629883
MAX	0.0174749	-0.481199	-0.404916	0.663405	992	402	0.489021
CHMP4B	0.0752152	-0.68714	-0.319705	0.662319	992	652	0.686212
TEDC1	0.0155808	-0.166044	-0.395806	0.662271	992	29	0.565251
RPL37	0.0360916	-0.931557	-0.429804	0.662152	992	958	0.443398
CACNG3	0.00357222	0.00286627	-1.02082	0.66208	992	1	0.311475
RPP21	0.0584145	-0.768575	-0.122582	0.66207	992	787	0.448439
MYC	0.0999537	-1.06164	0.244946	0.66178	992	888	0.628556
RPL12	0.0579266	-1.60185	0.70714	0.661088	992	989	0.44034
WDR55	0.0265075	-0.678165	-0.0856608	0.660956	992	805	0.597038
DNLZ	0.018034	-0.271178	-0.908376	0.660911	992	104	0.564528
TPRKB	0.0105914	-0.279307	-0.248768	0.660903	992	51	0.530741
BUB3	0.0782477	-1.31646	0.21729	0.660887	992	972	0.394874
RPL36A	0.0736164	-1.01436	-0.307187	0.660483	317	293	0.479433
LIPT1	0.0132505	-0.0726681	-0.935142	0.6604	992	18	0.56308
NDUFAF4	0.00866041	-0.201385	-0.539712	0.660334	992	16	0.318008
HSCB	0.0191122	-0.369425	-0.601223	0.659761	992	207	0.553003
MRPL54	0.00808994	-0.229989	-0.342219	0.659617	992	15	0.416159
GNB1L	0.0249079	-0.440693	-0.620839	0.65953	992	366	0.498246
MRPS7	0.00806496	-0.257051	-0.304381	0.659306	992	26	0.501345
CCND3	0.0218227	-0.204044	-2.85265	0.659155	992	77	0.725169
TAF2	0.0144998	-0.433876	-0.108556	0.658365	992	316	0.562618
COQ2	0.012693	-0.272676	-0.899533	0.658162	992	84	0.459439
MT1X	0.00630044	-0.198605	-0.947629	0.657397	867	11	0.524365
RAP2A	0.00370468	-0.0783467	-1.10796	0.657282	992	1	0.485053
GPX8	0.00627957	-0.157432	-0.71685	0.65715	992	6	0.4737
LSM10	0.0132696	-0.369724	-0.248688	0.65708	992	163	0.573947
DCLRE1B	0.0314428	-0.401316	-1.05468	0.657074	992	277	0.491776
EFR3A	0.0301883	-0.241549	-0.744744	0.657052	992	160	0.758478
NOP10	0.0143125	-0.590071	0.00382923	0.657032	992	736	0.505839
OXSM	0.0158985	-0.114831	-1.28693	0.656544	992	37	0.567874
GART	0.0219391	-0.244721	-1.0814	0.65638	992	104	0.563721
MRPS30	0.0109343	-0.215011	-0.591044	0.656012	992	33	0.494752
ACAD9	0.00650244	-0.168147	-0.687575	0.655967	992	4	0.381407
PWP2	0.0245718	-0.904029	-0.118245	0.655568	992	965	0.549148
PTK2	0.0280221	-0.320478	-0.930604	0.655546	992	199	0.656896
TAOK1	0.0118084	0.0634042	0.713619	0.655166	992	0	0.557377
MRPL50	0.00825318	-0.28986	-0.455927	0.654722	992	56	0.399787
MRPS15	0.00753731	-0.228509	-0.0950831	0.654459	992	14	0.479558
CDAN1	0.0710926	-0.490881	-0.312883	0.654319	992	477	0.554105
NOCT	0.00452056	-0.0446087	-0.909876	0.654218	992	1	0.51578
MRPS35	0.0131191	-0.284353	-0.481047	0.654196	992	87	0.486372
MRPS34	0.0230154	-0.380456	-0.587825	0.653799	992	263	0.412491
PFAS	0.0260464	-0.257937	-1.20507	0.653775	992	143	0.583294
CDIN1	0.0181082	-0.195071	-1.78878	0.653174	992	65	0.558777
ILK	0.0196155	-0.189691	-0.38591	0.652887	992	58	0.631402
TRMT5	0.00942646	-0.420232	0.0793689	0.652358	992	249	0.570874
N6AMT1	0.0183653	-0.198623	-0.71494	0.652334	992	59	0.540397
RPP38	0.0109674	-0.558709	0.230378	0.652073	992	713	0.53871
MRPL24	0.00888624	-0.284257	-0.448471	0.651965	992	50	0.466461
PGK1	0.0404149	-0.445017	0.0552003	0.651962	992	426	0.512612
RPUSD3	0.0112614	-0.141305	-0.811023	0.651905	992	18	0.406993
TIMM10	0.0423406	-0.690783	0.0808018	0.651838	992	756	0.477819
MRPL36	0.0126959	-0.362781	-0.380008	0.651771	992	186	0.451817
GTF3C6	0.0129722	-0.107906	0.361554	0.651677	992	3	0.680619
TLCD1	0.00627775	-0.21393	-0.657559	0.65129	992	11	0.328186
GLE1	0.00975135	-0.355562	-0.809564	0.650896	992	136	0.538096
TAMM41	0.0397608	-0.407309	-0.370989	0.650751	992	339	0.472158
TAF1A	0.0105534	-0.32954	-0.175185	0.650619	992	102	0.568989
DPH5	0.0091001	-0.049106	-0.159838	0.650543	992	2	0.536341
ADAT3	0.0106026	-0.286269	-0.488405	0.649926	992	56	0.49261
PTPMT1	0.0263277	-0.334677	-0.501355	0.649469	992	211	0.455425
NDUFS3	0.010905	-0.174599	-0.519642	0.649402	992	21	0.406001
DPAGT1	0.0615031	-0.873013	-0.212849	0.649324	992	894	0.337575
SLC25A40	0.00525837	-0.0116139	-1.39248	0.649281	992	4	0.125813
ALG1	0.0286689	-0.606737	-0.28236	0.648467	992	675	0.561224
DLST	0.0126048	-0.266125	-0.621038	0.648135	992	57	0.604
HUS1	0.019928	-0.253882	-0.397764	0.648112	992	98	0.478131
ANKRD49	0.0215709	-0.172174	-0.0051999	0.647916	992	41	0.593839
PPM1G	0.0133738	-0.180115	-2.00136	0.647891	992	37	0.577706
BIN3	0.00307848	0.111165	0.34091	0.647775	992	0	0.610705
GMPS	0.0540631	-0.619518	-0.113647	0.647624	992	640	0.599481
NDUFA9	0.00940779	-0.189304	-0.827239	0.647592	992	23	0.367358
PURB	0.0038209	-0.0139036	0.480212	0.647443	992	0	0.372479
ATP5F1C	0.0177319	-0.335162	-0.40311	0.647294	992	163	0.387702
TBCD	0.0173568	-0.684529	0.140144	0.646972	992	859	0.491287
PPA2	0.0261844	-0.205558	-0.878116	0.64684	992	94	0.575587
SPDYE1	0.0184942	-0.416514	-0.376832	0.646597	992	297	0.463278
ORC5	0.0113515	-0.290471	0.075877	0.645785	992	62	0.611958
ZNF674	0.00812133	-0.038227	0.222235	0.645769	992	0	0.570555
RBFA	0.00678745	-0.0898284	-0.167888	0.645704	992	0	0.515259
DHODH	0.0213047	-0.219184	-1.50677	0.645529	992	93	0.56612
TCF7L2	0.0120757	-0.0771736	-2.50863	0.645514	992	33	0.697504
UCN2	0.00317138	-0.085566	0.320142	0.645471	992	0	0.577912
POP7	0.0244357	-0.477181	-0.951185	0.645448	992	383	0.585096
ATP5F1A	0.0169216	-0.403742	-0.873207	0.645397	992	233	0.473833
GAPDH	0.0402442	-0.797664	-0.411259	0.645391	992	869	0.555864
TIMM9	0.0120938	-0.397355	-0.762386	0.645329	992	163	0.547402
RRP1	0.0174914	-0.568546	0.0117613	0.64516	992	667	0.598025
PSMB7	0.020769	-0.776836	0.19083	0.645113	992	929	0.572368
MRPS18A	0.00848685	-0.380311	-0.284956	0.645084	992	150	0.361182
MRPL52	0.00670628	-0.100477	-0.48046	0.64505	992	0	0.490258
SAP30BP	0.0293082	-1.00393	-0.101808	0.64484	992	980	0.55654
MRPL27	0.0105265	-0.380173	-0.417746	0.644113	992	168	0.310998
POTEF	0.00702869	-0.0983344	0.156423	0.644084	867	0	0.542802
LDB1	0.0197965	-0.187672	-2.29915	0.643871	992	69	0.594537
TEAD1	0.0158134	-0.137018	-1.01719	0.643361	992	32	0.607294
SKP1	0.0194145	-0.875721	-0.112907	0.643257	992	973	0.484589
SDHD	0.0218903	-0.315485	-0.524199	0.643075	992	163	0.522707
PRSS50	0.00463402	-0.0822624	-0.0799887	0.642827	992	0	0.539795
MRPL42	0.00500525	-0.158504	-0.00592592	0.642683	992	0	0.556068
SMR3A	0.00592016	-0.0142175	0.191075	0.642297	992	0	0.557731
AIFM1	0.0281831	-0.255236	-0.591892	0.642173	992	135	0.58616
ATP5F1E	0.0166749	-0.534367	-0.284872	0.642135	867	494	0.414535
COX20	0.00891067	-0.378696	-0.368106	0.641917	992	165	0.46215
OR2T2	0.00745774	-0.199391	-0.760449	0.641873	867	12	0.484287
CBFB	0.0373197	-0.110787	-1.54914	0.64186	992	81	0.649414
C2orf76	0.00535189	-0.0732435	-0.499544	0.641842	992	3	0.341226
SLFN14	0.00236176	0.0288721	0.613815	0.641839	992	0	0.412977
STX4	0.0350989	-0.264841	-1.41475	0.641368	992	168	0.660264
RPIA	0.0151156	-0.183147	-0.450674	0.641214	992	31	0.563361
FKBPL	0.00750958	-0.0863009	-0.271681	0.640998	992	2	0.588512
NDUFAF8	0.0153514	-0.331941	-0.658879	0.640981	992	150	0.322788
ATXN10	0.0109937	-0.271808	-0.164005	0.640903	992	41	0.570965
CWC25	0.00768509	-0.256201	-0.152896	0.640655	992	21	0.477754
TRMT112	0.0333351	-1.12062	0.0673182	0.640604	992	984	0.406394
PNPT1	0.0202397	-0.506275	-0.364656	0.640406	992	503	0.430552
LDLRAP1	0.00511093	-0.00519871	-2.35205	0.64023	992	4	0.554913
NGDN	0.0116399	-0.403191	-0.234422	0.640143	992	220	0.578445
CCND1	0.131143	-0.704477	-0.536477	0.639891	992	575	0.73127
COQ7	0.00853646	-0.142762	-1.15902	0.639679	992	13	0.405564
EPOP	0.0115706	-0.304828	-1.51375	0.639663	992	84	0.552465
ASB6	0.00436706	-0.135831	-0.707419	0.639628	992	2	0.405136
PRXL2B	0.00562649	0.0186966	0.141893	0.639395	317	0	0.372403
HNF1B	0.0336652	-0.187402	-2.94469	0.639021	992	77	0.784731
RBBP4	0.0253235	-0.816194	-0.380757	0.638975	992	933	0.503954
MED4	0.0197809	-0.782302	-0.231144	0.638916	992	939	0.423909
ORC4	0.011103	-0.306904	-0.652744	0.638913	992	70	0.430655
COX14	0.00643362	-0.127864	-0.812013	0.63785	992	5	0.462063
RAD50	0.0070923	-0.0082062	-0.530682	0.637302	992	0	0.573742
GRHL2	0.0112676	-0.094344	-2.09484	0.636969	992	17	0.64225
FOSL1	0.022713	-0.265131	-0.988174	0.636923	992	124	0.60564
RNPC3	0.0428382	-0.947273	-0.546212	0.63686	992	963	0.494112
ZNHIT2	0.0299607	-1.01894	-0.416286	0.636828	992	989	0.522892
NEDD8	0.0390305	-1.20155	-0.185889	0.636809	992	989	0.54404
NAMPT	0.0353678	-0.3206	-1.50309	0.636594	992	211	0.606546
CNN2	0.0109996	-0.20827	0.129946	0.63659	992	13	0.622851
PGBD2	0.00606287	-0.042157	-0.841863	0.636442	992	1	0.420049
SPDEF	0.00867689	-0.00588983	-7.00732	0.63615	992	8	0.633465
MEF2B	0.00463914	-0.129458	-4.19598	0.635657	992	13	0.727505
ECSIT	0.00585615	-0.151176	-0.713774	0.635577	992	4	0.367562
CCDC115	0.0294041	-0.459717	-0.0626834	0.635236	992	412	0.400871
EED	0.0206276	-0.139551	-0.584933	0.635099	992	43	0.538941
ZNF672	0.0029123	-0.0111251	-0.289125	0.635057	992	0	0.324312
NAT10	0.0148008	-0.747875	0.139409	0.635041	992	930	0.619258
CAD	0.0285287	-0.306366	-1.19375	0.634998	992	180	0.568106
GSS	0.00451887	0.0115361	-1.96844	0.634825	992	1	0.577921
MRPL11	0.00688561	-0.204204	-0.372937	0.634797	992	11	0.482939
DOHH	0.0181255	-0.296989	-0.297313	0.634702	992	125	0.588529
DMAC1	0.0080809	-0.133157	-1.32399	0.634599	992	16	0.382034
COX15	0.00838922	-0.128991	-0.265378	0.634453	992	3	0.466859
MRPL58	0.0106042	-0.291141	-0.614454	0.63423	992	66	0.422363
CENPA	0.0330473	-0.590526	-0.365885	0.633673	992	638	0.383451
MTRF1L	0.0129687	-0.237783	-0.777379	0.633175	992	56	0.303501
EZH2	0.0125276	-0.0429057	-0.943825	0.632923	992	8	0.537581
TP53BP1	0.0109641	-0.0204885	0.685461	0.632823	992	0	0.621789
ATP5F1B	0.0218038	-0.479167	-0.259644	0.63265	992	437	0.348844
LAS1L	0.0206224	-0.621746	-0.424783	0.632569	992	769	0.456637
PPCDC	0.0185806	-0.0810594	-1.99408	0.63237	992	38	0.59977
SHC3	0.00230756	-0.144483	-0.832304	0.632296	992	0	0.453136
NHP2	0.0107352	-0.524202	-0.0492399	0.631949	992	570	0.410572
HAND2	0.00480389	0.0227755	-2.91612	0.631927	992	5	0.57568
VRK1	0.0272377	-0.319989	-0.821504	0.631688	992	181	0.608412
PRMT1	0.0308659	-0.761119	-0.295672	0.63115	992	884	0.543843
OIP5	0.0199068	-0.507651	-0.224052	0.631109	992	495	0.362968
TFRC	0.0496596	-0.485704	-0.243623	0.631041	992	466	0.55988
H1-2	0.00801438	-0.245311	-0.906464	0.630975	992	42	0.541949
EGFR	0.0245142	-0.160617	-2.17471	0.630719	992	66	0.606232
PPA1	0.0260074	-0.520857	0.0325255	0.630672	992	539	0.517425
ELMO2	0.0201625	-0.148188	-1.4306	0.630646	992	57	0.675806
UTP23	0.0129071	-0.517076	0.0378607	0.630602	992	563	0.562621
SPATA31A7	0.0121538	-0.195001	-0.197646	0.630474	867	22	0.509857
ZNF181	0.00406359	-0.113253	-0.393749	0.630442	992	0	0.420014
IRS2	0.0260469	-0.208185	-1.97503	0.630396	992	97	0.588766
HSPA14	0.0194536	-0.158563	-0.595656	0.630374	992	49	0.484791
TUBA1C	0.0272018	-0.484067	-0.570734	0.630304	867	375	0.546818
PMVK	0.0150074	-0.14191	-0.294503	0.630014	992	14	0.527736
ITGB5	0.0242917	-0.267172	-1.50034	0.63001	992	120	0.579412
NCKAP1	0.0204397	-0.250668	-0.557763	0.629911	992	92	0.597876
MRPL45	0.0150451	-0.452819	-0.431527	0.629881	992	341	0.419897
PSMB6	0.104762	-1.09791	-0.00723465	0.629743	992	908	0.587029
MMS19	0.0220953	-0.417377	-0.117548	0.629724	992	327	0.524829
MIS12	0.019226	-0.655973	-0.168392	0.629494	992	819	0.571814
PRR30	0.00424223	-0.119885	-0.569014	0.628947	992	2	0.512204
AP3S2	0.0039215	-0.0165711	-1.16775	0.628105	992	0	0.416473
PKM	0.0237171	-0.460055	0.00468128	0.628013	992	429	0.533025
AURKAIP1	0.00664683	-0.244411	-0.155909	0.627966	992	11	0.385041
MRPL51	0.00974187	-0.20711	-0.354489	0.62786	992	20	0.457367
COQ3	0.00509846	-0.13826	-0.771396	0.627823	992	2	0.484122
RTTN	0.0178078	-0.218051	-0.401964	0.627478	992	64	0.475172
KIAA1755	0.00210712	0.111444	0.123673	0.627182	992	0	0.477942
DLD	0.0177164	-0.184992	-1.00859	0.627107	992	56	0.527279
HEATR1	0.0273321	-0.948628	-0.612224	0.626974	992	983	0.38381
CPQ	0.0040477	-0.0198182	0.151421	0.626964	992	0	0.532353
DAD1	0.0472732	-1.08987	-0.402836	0.626764	992	985	0.477807
DPH6	0.0115211	-0.17173	-0.647397	0.626569	992	21	0.501711
PGM3	0.0205062	-0.13082	-0.873767	0.626531	992	38	0.589629
PCDHGC3	0.00399934	-0.118074	-1.0085	0.626374	992	1	0.567243
ARHGAP45	0.00755382	-0.0323725	-1.85129	0.626345	992	9	0.594056
RAB10	0.0295886	-0.269192	-1.16269	0.626176	992	145	0.566848
NELFCD	0.017519	-0.371746	-0.630157	0.626165	992	195	0.493121
GATA3	0.0145381	-0.0740654	-2.54977	0.62583	992	27	0.649343
UMPS	0.045127	-0.329152	-1.2942	0.625796	992	221	0.571462
RPL9	0.0498802	-1.39856	0.10952	0.625499	867	867	0.404328
LYRM4	0.033889	-0.773561	-0.10012	0.625471	992	876	0.489182
RTF2	0.0200496	-0.887	-0.10482	0.625446	992	978	0.509366
MTIF3	0.00399267	-0.0853679	-0.638208	0.625358	992	1	0.484925
ZNF577	0.00357236	-0.0363633	0.229353	0.625296	992	0	0.582859
ATP5MJ	0.00599557	-0.0119244	-0.904694	0.625251	992	2	0.308477
NMNAT1	0.0377536	-0.180589	-2.10561	0.625241	992	109	0.625603
GLRX5	0.0187765	-0.288675	-0.823022	0.625099	992	115	0.387391
GRWD1	0.0172924	-0.488553	-0.45101	0.625022	992	438	0.417364
MT1M	0.00368152	-0.0387526	0.229418	0.62482	867	0	0.28404
DIPK1A	0.00487021	-0.164206	-0.565443	0.62479	992	3	0.395813
MRFAP1L1	0.00269218	-0.0194707	-0.960167	0.624646	992	0	0.392081
POLR3B	0.0295039	-1.16292	0.0694492	0.624502	992	983	0.491561
UTP4	0.0382453	-0.991747	0.113543	0.62439	992	960	0.375057
RTN4IP1	0.00774923	-0.17033	-1.19783	0.623947	992	12	0.479797
LSM5	0.0199078	-0.936007	-0.0628666	0.623699	992	983	0.569275
WWTR1	0.0181922	-0.219137	-0.997798	0.623678	992	69	0.633392
MBNL1	0.02048	-0.122693	-1.7345	0.623325	992	46	0.614926
PPAT	0.0273483	-0.418433	-1.06586	0.623029	992	314	0.549383
NDOR1	0.023227	-0.466542	-0.198438	0.622802	992	422	0.511804
PIK3C3	0.0260878	-0.309406	0.0315699	0.622512	992	179	0.612061
C1QBP	0.0119955	-0.273956	-0.575184	0.622472	992	68	0.367429
EXOSC5	0.0090613	-0.483385	0.181031	0.622415	992	466	0.490057
HOXC10	0.00519987	-0.191179	-0.975599	0.622377	992	7	0.571522
AK6	0.0546022	-0.674455	-0.329704	0.622235	992	718	0.386804
KRAS	0.0705474	-0.387887	-2.15338	0.622196	992	201	0.793634
UFC1	0.0105551	-0.241598	-0.718787	0.621771	992	31	0.501116
RAC1	0.0299127	-0.500192	-0.750318	0.621771	992	438	0.585305
ATP5MF	0.014611	-0.692674	-0.263008	0.621722	992	891	0.340326
NSA2	0.0183417	-0.8988	-0.201888	0.621563	992	987	0.383849
ERBB4	0.00383048	-0.0583967	-0.483101	0.621233	992	0	0.453106
PMPCB	0.031388	-0.999481	-0.482312	0.621228	992	982	0.397301
ELP2	0.0143867	-0.328912	-0.00697032	0.621052	992	134	0.54192
CD19	0.00548179	-0.0798593	-3.21567	0.621036	992	7	0.576013
ARHGEF7	0.0250137	-0.17821	-0.973565	0.620984	992	87	0.636668
WRN	0.0239093	-0.0831682	-4.65986	0.620956	992	32	0.661305
SOD2	0.0751067	-0.519222	-0.702308	0.620812	992	458	0.454659
ZBTB11	0.0269618	-0.742134	-0.351123	0.620794	992	883	0.436953
CCT8	0.0207359	-0.987588	-0.348809	0.62078	992	990	0.531138
ATP5PF	0.00764107	-0.242461	-0.205205	0.620734	992	17	0.441385
SAR1B	0.0028685	-0.00026291	-0.875681	0.620655	992	0	0.483294
LETM1	0.030039	-0.54432	-0.00527717	0.620633	992	597	0.477146
EP300	0.0451619	-0.178717	-0.501209	0.620503	992	112	0.626092
GMPPB	0.0305218	-0.571346	-0.172571	0.620096	992	628	0.545103
TMEM242	0.00890888	-0.214283	-0.514969	0.620044	992	21	0.335168
JUN	0.0162574	-0.153987	-1.39821	0.619913	992	51	0.635926
SLC30A9	0.0147535	-0.142624	-1.27547	0.619801	992	31	0.440245
OR2T6	0.003171	-0.0395221	-0.575312	0.619795	867	0	0.505185
SLC35D3	0.00194817	0.0125104	0.333457	0.618904	992	0	0.349565
C17orf58	0.009821	-0.266381	-1.17386	0.618866	992	61	0.449568
BDH2	0.00528945	-0.0754841	-0.514122	0.61866	992	1	0.415081
PAPPA	0.00376723	-0.113901	-0.34651	0.618543	992	0	0.489494
CTPS1	0.0411559	-0.393068	-1.1015	0.618421	992	277	0.586342
ATP6V0D2	0.00311576	-0.0325836	0.201559	0.618296	992	0	0.257664
MED12	0.0364887	-0.294471	0.120844	0.618141	992	200	0.521559
BCAR1	0.00976636	-0.105512	-0.606607	0.618139	992	5	0.524027
KDM8	0.0175456	-0.284532	-0.488813	0.617648	992	116	0.508624
PPP3CB	0.00492344	-0.0615125	-1.42682	0.617555	992	5	0.105604
DYNC2H1	0.00276861	-0.0169131	-0.860207	0.617544	992	1	0.522299
CIAO1	0.033997	-0.696883	0.054762	0.617409	992	797	0.515722
TUBE1	0.0197806	-0.248329	-0.76179	0.6173	992	87	0.483582
SRP54	0.0292332	-1.40463	-0.22005	0.617167	992	992	0.493639
FXN	0.0255208	-0.374281	-0.3126	0.616878	992	234	0.430502
SRFBP1	0.0173519	-0.446203	-0.175402	0.616763	992	371	0.446753
PUS1	0.00672932	-0.0724147	-0.966639	0.616747	992	2	0.445239
UBA3	0.0150842	-0.378162	-0.139817	0.616733	992	210	0.525423
MED30	0.0415645	-1.19274	-0.646426	0.616619	992	991	0.407501
IMP4	0.016906	-0.665176	0.0119706	0.615617	992	840	0.605298
RALGPS1	0.00730253	0.00352166	-0.69122	0.615392	992	0	0.344617
TTI2	0.0185371	-0.446327	-0.418836	0.615371	992	350	0.490939
TMA16	0.014606	-0.485603	0.133658	0.615174	992	470	0.444471
SCLY	0.00613097	-0.0510359	-2.11373	0.615135	992	6	0.415173
EMC6	0.0155288	-0.109283	-0.678456	0.61492	992	22	0.543568
MEIOC	0.0041531	-0.19404	-0.481536	0.614874	992	2	0.511178
LSM6	0.013491	-0.547477	-0.0730078	0.614633	992	616	0.389847
FBXO25	0.00300783	0.0193176	-0.0451674	0.614497	992	0	0.341382
UQCRQ	0.00796325	-0.278553	-0.35506	0.614475	992	31	0.360319
AQP12B	0.00617564	-0.144297	-0.201724	0.614461	992	1	0.409687
PKN2	0.0159595	-0.21437	-0.658335	0.614075	992	50	0.574056
ZBTB8OS	0.0275404	-0.702628	-0.354878	0.613803	992	836	0.526936
NDUFA3	0.0098667	-0.127796	-0.737208	0.613789	992	7	0.337749
SNRNP35	0.0335195	-0.971843	-0.0795248	0.613741	992	973	0.483203
ADSS2	0.0277469	-0.319955	-0.630065	0.613697	992	211	0.572348
KCNA10	0.00499894	-0.182593	-0.571839	0.613539	992	2	0.467859
GOLT1B	0.0115887	-0.160783	-0.748177	0.613445	992	19	0.472174
COX7B	0.0124767	-0.386281	-0.305259	0.613393	992	193	0.475017
STXBP3	0.0209983	-0.225129	-1.35596	0.613355	992	88	0.542684
FURIN	0.0234375	-0.134226	-1.46181	0.613294	992	53	0.471535
PRAMEF20	0.00481542	-0.169278	-0.394437	0.6132	867	1	0.500765
IKZF1	0.00594422	-0.00589151	-2.45529	0.613081	992	3	0.629745
EIF5A	0.0323098	-0.651371	-0.265775	0.613064	992	730	0.475422
UTS2B	0.00353607	0.0312824	-0.726685	0.612425	992	0	0.572062
CCDC62	0.00402045	-0.0818011	-0.953241	0.612247	992	1	0.43434
NUP58	0.0111061	-0.25354	-0.502627	0.611953	992	50	0.56901
ATP5PD	0.00715276	-0.298478	-0.443107	0.611902	992	41	0.438918
YRDC	0.158498	-1.11019	0.582903	0.611878	992	821	0.614553
MMP23B	0.00478454	-0.123023	-0.452621	0.611831	992	0	0.300937
LKAAEAR1	0.00325363	-0.0240439	0.313883	0.611771	992	0	0.481053
RRAGD	0.00534484	-0.0193878	0.237582	0.611685	992	0	0.534082
RCC1L	0.0104144	-0.273688	-0.278409	0.611616	992	46	0.364644
ITSN2	0.00543108	-0.0292029	-2.71067	0.611552	992	11	0.585853
PGS1	0.0211621	-0.432649	-0.0979139	0.611287	992	340	0.520774
FAM47C	0.00253185	0.0237402	-0.700514	0.611156	992	0	0.558768
MOB4	0.0107268	-0.419086	0.112083	0.611149	992	248	0.602188
MSI2	0.00621065	-0.102497	-1.26298	0.610976	992	5	0.466502
RSAD1	0.0079826	-0.244787	-0.982295	0.610873	992	32	0.419407
BET1	0.0112824	-0.245398	-0.0841538	0.610822	992	31	0.425545
RCC1	0.0355784	-1.00831	0.250506	0.610782	992	969	0.605399
VCPKMT	0.00434541	-0.102843	-1.14228	0.610722	992	2	0.355913
SLC25A25	0.00535787	-0.106482	-0.242501	0.610407	992	1	0.456528
CDKN1A	0.0133125	0.122574	2.07899	0.610349	992	0	0.638996
NMT1	0.0372359	-0.401315	-0.101263	0.610343	992	349	0.60458
AASDHPPT	0.0108638	-0.151571	-0.119028	0.610236	992	7	0.502203
NKAP	0.0256699	-0.655443	-0.891367	0.610065	992	765	0.554224
MYCN	0.0163335	-0.0931704	-4.93621	0.610015	992	27	0.73465
WDR77	0.0442809	-0.800767	-0.478263	0.609889	992	872	0.538483
IFITM2	0.00893098	-0.167883	-0.563368	0.609801	992	11	0.371414
RGS13	0.00633084	-0.0776806	-0.734983	0.609795	992	5	0.164733
ZBTB45	0.00432282	-0.112294	-0.8541	0.609642	992	0	0.379634
FAM98B	0.0197294	-0.166426	-0.491478	0.609539	992	42	0.457981
TOMM70	0.0108462	-0.163507	-0.717741	0.609487	992	16	0.478491
HSPE1	0.0426484	-2.03616	0.702503	0.60948	992	992	0.274418
TELO2	0.0188462	-0.448858	-0.273184	0.609129	992	364	0.401563
TSFM	0.00690354	-0.21716	-0.427268	0.60894	992	13	0.426897
SLC16A4	0.00317064	-0.116936	-0.586802	0.608799	992	0	0.301758
HPCAL1	0.00322409	-0.042976	0.355262	0.60823	992	0	0.179938
MIPOL1	0.00417965	-0.0449488	-0.365781	0.607919	992	0	0.280019
NR2C2AP	0.0185146	-0.237193	-0.565154	0.607818	992	82	0.478037
CDK6	0.0524746	-0.326302	-0.912072	0.607817	992	250	0.6578
ZNF425	0.0047522	-0.0978556	-0.633173	0.607669	992	0	0.465725
CAPZA1	0.00536632	-0.0207015	-0.670341	0.607617	992	1	0.575567
MICOS10	0.0291614	-0.305843	-1.09475	0.607517	992	176	0.536796
GTF2H3	0.0167439	-0.489469	-0.18546	0.607331	992	445	0.481473
RPA2	0.0358855	-1.14752	-0.98473	0.60729	992	991	0.523192
FAM193B	0.00440311	-0.0322134	0.473933	0.606974	992	0	0.40295
RBM34	0.00708715	-0.105277	-1.0428	0.606854	992	3	0.379088
NCL	0.0135819	-0.482443	-0.77754	0.606846	992	406	0.433527
OR51S1	0.00311805	-0.0380393	0.30628	0.606815	867	0	0.492439
LST1	0.00573052	-0.271326	-0.612319	0.606704	992	23	0.544035
SSB	0.0118274	-0.417395	-0.203771	0.606636	992	263	0.568024
PRKAR1A	0.0150716	-0.0950513	-0.971446	0.606635	992	14	0.564096
PDSS1	0.00929708	-0.20656	-0.654016	0.606567	992	18	0.417582
ALG2	0.0426701	-0.87694	-0.218179	0.606551	992	922	0.360503
PSMB5	0.0922443	-1.08755	0.37957	0.606375	992	901	0.665643
OR10G2	0.00453163	-0.0574033	-0.0970689	0.606335	867	0	0.496897
GFER	0.0134672	-0.461148	-0.3504	0.606206	992	362	0.409393
GPX4	0.0727262	-0.415197	-1.17096	0.606149	992	375	0.544809
PHYKPL	0.00320753	-0.0532685	-0.613212	0.606075	992	0	0.436775
GPR22	0.00359431	0.0318884	-0.364004	0.605869	992	0	0.436523
OST4	0.016659	-0.256357	-0.726009	0.605491	867	63	0.467524
C1QTNF3	0.00268332	0.0440691	0.332468	0.605171	992	0	0.557706
TIMM29	0.0130462	-0.35598	-0.251065	0.604961	992	151	0.452836
TOMM40	0.0353241	-0.790234	-0.41854	0.604882	992	898	0.454429
RBMX2	0.0131179	-0.41983	-0.232225	0.604804	992	265	0.457168
METTL16	0.0345991	-0.661949	-0.265595	0.604776	992	754	0.495228
NUBP2	0.0166378	-0.433208	-0.0851526	0.604649	992	311	0.466338
ZFPM1	0.00683796	-0.0899993	-3.30484	0.604415	992	14	0.622
EPHA2	0.00670956	0.00265453	1.10484	0.603958	992	0	0.492658
ELL3	0.00486677	-0.0971293	-0.709281	0.603808	992	0	0.309157
EEF1B2	0.0247658	-0.545087	-0.646872	0.603769	992	547	0.467631
MCL1	0.0509511	-0.454365	-1.16976	0.60352	992	341	0.548029
ANXA2R	0.00381901	-0.0589403	-0.813727	0.603476	992	1	0.313439
TAF5L	0.0355977	-0.155313	0.0388816	0.603291	992	69	0.530686
TMEM183A	0.00796149	-0.365941	-0.820387	0.603193	992	100	0.493928
PSMA2	0.0370339	-1.45761	0.219867	0.603024	992	992	0.509601
MITF	0.00582697	-0.0660262	-2.55015	0.602894	992	9	0.640401
VCL	0.00961041	-0.248821	-0.900462	0.602887	992	27	0.560986
PDE6G	0.00424949	-0.115262	-0.347107	0.602841	992	0	0.474856
AK2	0.00971729	-0.218535	-1.38174	0.60283	992	35	0.58232
ISY1	0.0150759	-0.694758	-0.200556	0.602597	992	896	0.46624
NEPRO	0.0272343	-0.6634	-0.51609	0.602545	992	790	0.298361
PSMC1	0.0180882	-0.796389	-0.34542	0.602542	992	960	0.458631
TADA1	0.037752	-0.117104	0.083403	0.6024	992	61	0.529833
SLC25A3	0.0190986	-0.423881	-0.430362	0.602141	992	324	0.428724
SEC13	0.020767	-0.926307	-0.00759364	0.60198	992	979	0.474398
CHEK2	0.00611913	0.133035	1.15344	0.601956	992	0	0.524019
STEAP2	0.00491828	-0.0910636	-0.841632	0.60193	992	1	0.510662
TADA2B	0.0291479	-0.117299	-0.0315557	0.601915	992	39	0.515914
VDAC1	0.0112609	-0.552966	-0.337398	0.601862	992	626	0.461849
NEK7	0.00477573	-0.00191534	-0.481294	0.601537	992	0	0.422149
RNASEH2A	0.0151635	-0.154384	-1.15124	0.601399	992	37	0.494267
WDR4	0.0125866	-0.121926	-0.683725	0.601368	992	11	0.511253
PPP4C	0.0286329	-0.639876	-0.435056	0.601256	992	731	0.484665
MZF1	0.00890357	-0.147828	-1.07607	0.601058	992	11	0.41966
LGALS14	0.00392468	-0.0730613	-1.14048	0.601025	992	1	0.434488
DOCK2	0.00434536	0.0152652	-2.94782	0.600993	992	4	0.602545
ASPG	0.00355408	0.0159862	-0.450422	0.600938	992	0	0.332031
ORC2	0.00616022	-0.137241	-0.181367	0.600933	992	0	0.533769
OR5M10	0.00261097	-0.0174136	-0.0210484	0.600918	867	0	0.403055
LONP1	0.0677812	-0.846591	-0.0319584	0.600913	992	828	0.379743
HAUS7	0.0447785	-0.737266	-0.653237	0.60088	992	811	0.492816
KIAA1143	0.0064096	-0.235054	-0.271087	0.600864	992	7	0.433449
CDCA8	0.0417916	-0.779416	-0.471962	0.600814	992	875	0.445636
MYBL2	0.0220034	-0.277206	-0.53599	0.600717	992	123	0.631448
SMPD3	0.00384963	-0.0860625	0.164642	0.600697	992	0	0.604587
TOP3A	0.0226056	-0.68494	-0.404801	0.600682	992	849	0.388288
GLRX3	0.0151792	-0.206388	-0.995736	0.600534	992	46	0.431346
UEVLD	0.00388653	-0.0020323	-0.657439	0.600401	992	0	0.171625
MTFMT	0.00603868	-0.21646	-1.09744	0.600383	992	15	0.361146
TBRG4	0.00595818	-0.0975378	-1.19321	0.600313	992	4	0.390365
LIMD2	0.00425322	-0.201827	-0.877532	0.600162	992	5	0.355374
HMGB1	0.0191591	-0.325964	-0.415543	0.60005	992	151	0.456597
TTC23	0.00282481	0.0719967	-0.0326764	0.60003	992	0	0.571129
TAS2R46	0.00617504	-0.0877009	-0.0498954	0.599928	992	0	0.447064
TMSB10	0.00863402	-0.273027	-0.788586	0.599875	867	36	0.39124
GEMIN6	0.0206055	-0.475194	-0.136356	0.599829	992	450	0.498969
METTL1	0.0278596	-0.284538	-0.894321	0.599519	992	146	0.479439
METTL26	0.00269571	-0.0573319	-0.529647	0.59924	992	0	0.450327
ZNF169	0.00463065	-0.0558181	-0.0597035	0.599232	992	0	0.523645
PRRC1	0.00491136	-0.000425116	-0.12273	0.599161	992	0	0.543712
LCE2C	0.0347074	-0.907475	-0.359661	0.599111	317	308	0.567265
CYP2A13	0.00681625	-0.147079	-0.87382	0.599026	992	6	0.349042
ITGA3	0.00970967	-0.070116	-1.64151	0.598954	992	10	0.631687
URGCP	0.00270651	-0.067393	-1.1743	0.598939	992	1	0.273207
TTC7A	0.0206755	-0.147422	-2.78314	0.598909	992	58	0.762779
LRRC73	0.00406255	-0.136055	-0.656392	0.598808	992	1	0.339065
POLR3H	0.0392724	-1.01104	0.199988	0.598538	992	960	0.409998
MED24	0.029768	-0.250841	-0.363171	0.59842	992	137	0.523572
TRNT1	0.0370111	-0.804884	-0.135698	0.598419	992	894	0.515021
IGF1R	0.0191049	-0.186218	-1.74858	0.598128	992	50	0.497438
FAM200B	0.00695843	-0.0656155	-0.557351	0.598077	992	0	0.390338
RAB42	0.00493374	-0.0872514	-0.197764	0.598013	992	0	0.426407
PLEK	0.00399938	-0.0361768	0.0746666	0.597934	992	0	0.528959
TRABD	0.00439902	-0.00925651	0.113093	0.597897	992	0	0.390213
CENPL	0.00857273	-0.292541	0.035676	0.597861	992	36	0.549084
OR7A17	0.00905012	-0.309018	-0.269289	0.597825	867	63	0.458696
GPR6	0.00244454	-0.0129741	0.204486	0.597758	992	0	0.596415
ETNK1	0.0171035	-0.100324	-2.86172	0.597458	317	7	0.543916
ATP5F1D	0.0237214	-0.46287	-0.510867	0.597395	992	401	0.322726
PCID2	0.0207226	-0.687439	-0.106719	0.597385	992	865	0.494381
ATP6V1G1	0.0343756	-0.659197	0.390964	0.597326	992	779	0.588736
AHCY	0.0280714	-0.425492	-0.605091	0.597265	992	318	0.589787
POMP	0.0110539	-0.403485	-0.108382	0.597096	992	188	0.498983
LIG3	0.00490639	-0.154262	-0.640075	0.597036	992	0	0.400189
NME2	0.00682734	-0.280709	-0.859009	0.596608	992	36	0.30641
FPGS	0.0294663	-0.289974	-1.2002	0.596598	992	164	0.51566
MAP1S	0.00399372	-0.0130002	0.550475	0.596493	992	0	0.2414
CCDC59	0.00945768	-0.428759	-0.664084	0.596412	992	256	0.42128
SLC51A	0.00237669	-0.00150059	-0.560794	0.596028	992	0	0.370114
EMC2	0.0131793	-0.117179	-0.472421	0.596022	992	8	0.521743
POLR1E	0.0249886	-0.416947	0.028468	0.595987	992	347	0.450249
OVCA2	0.00719298	-0.0630005	-1.1478	0.59598	992	2	0.488058
MAIP1	0.00539297	-0.0678575	-0.953099	0.595781	992	1	0.368472
SMR3B	0.00672817	-0.300969	-0.275112	0.595681	992	32	0.458133
KBTBD2	0.00753951	-0.0779467	-1.78958	0.595668	992	5	0.534954
C4orf46	0.00523546	-0.0553863	-0.505817	0.595561	992	0	0.324761
UBE2O	0.00658033	-0.184905	-1.31996	0.595524	992	12	0.429891
TMEM254	0.00326528	-0.010106	-0.7714	0.595458	992	0	0.516395
MVD	0.0262228	-0.387297	-0.539015	0.595428	992	238	0.471134
TRIAP1	0.0412453	-0.715682	-0.161276	0.595407	992	796	0.484216
NHLRC3	0.0034244	-0.036116	-0.790481	0.59539	992	0	0.353402
NSMCE3	0.0296149	-0.474732	-0.632676	0.595115	992	387	0.38201
ACD	0.00906804	-0.186303	-1.06642	0.594892	992	17	0.498692
RANGAP1	0.0206346	-0.963915	-0.0388259	0.594779	992	987	0.60912
RFFL	0.00787671	-0.0633287	-0.186773	0.594667	992	0	0.435998
TUFM	0.0108345	-0.239231	-0.809839	0.594653	992	32	0.395283
ROMO1	0.0283388	-0.598575	-0.3163	0.594605	992	674	0.377391
POLR1G	0.00773979	-0.282311	-0.248222	0.594472	992	28	0.503674
PIK3R3	0.00358068	-0.0299474	-0.994891	0.594345	992	0	0.213938
TRPM7	0.0394973	-0.405844	-0.602933	0.594323	992	338	0.479231
RHOF	0.00868513	-0.201864	-0.753705	0.594218	992	16	0.48747
TBC1D19	0.00313406	0.088339	0.136633	0.594106	992	0	0.613255
POP4	0.0166876	-0.551498	-0.428345	0.594071	992	594	0.457211
RFPL3	0.00335044	0.0355769	0.152337	0.594052	992	0	0.525551
OR5D14	0.00368873	0.0643846	0.374934	0.594015	867	0	0.578283
RSU1	0.00680378	-0.0440484	-0.613069	0.593996	992	0	0.557603
NFE2L2	0.0150341	-0.134594	-2.32214	0.593673	992	33	0.655023
LPGAT1	0.00448623	-0.0481586	-0.782876	0.593444	992	1	0.3689
UTP25	0.00865078	-0.557789	-0.197611	0.593418	992	708	0.430932
MN1	0.00353036	0.0155544	0.402241	0.593405	992	0	0.259333
F9	0.00354249	-0.0262981	0.293587	0.593366	992	0	0.306919
RAB6A	0.0327022	-0.275406	-0.589055	0.593263	992	180	0.662758
DHX30	0.00925919	-0.21342	-0.273511	0.593	992	16	0.4836
PSME1	0.00722691	-0.087956	-0.0748467	0.593	992	1	0.480249
NOL9	0.0182009	-0.654294	0.0199853	0.592966	992	835	0.44086
PEDS1	0.00643974	-0.0751388	-2.28219	0.592886	992	9	0.514726
SCD	0.0526463	-0.528004	-0.93506	0.592857	992	458	0.442461
AP2M1	0.0335945	-0.425523	-0.269311	0.59281	992	345	0.484202
TUBA3D	0.0108249	-0.382741	0.201649	0.592766	867	140	0.567058
POLR3F	0.0197517	-0.697894	0.0364051	0.592586	992	870	0.458013
DHPS	0.0288191	-0.488641	-0.34689	0.592497	992	449	0.390903
C18orf21	0.00616698	-0.263783	-0.15162	0.592475	992	12	0.433659
SART1	0.02085	-0.72604	-0.930544	0.592468	992	929	0.458847
UBE2T	0.00856817	-0.146954	-1.56918	0.59239	992	12	0.492302
ACTR6	0.0211012	-0.379598	-0.346137	0.5923	992	242	0.488673
SAMM50	0.0147644	-0.409279	-0.252187	0.592224	992	240	0.502931
ARL1	0.00696604	-0.0768472	-1.02234	0.592223	992	6	0.319833
ALAD	0.00970314	-0.068854	-2.2135	0.592215	992	15	0.539735
CENPN	0.0322127	-0.689579	-0.0930109	0.592194	992	792	0.544804
C8orf33	0.0104268	-0.141577	-1.04524	0.592176	992	15	0.392899
TATDN3	0.00467743	-0.0209942	-1.28322	0.592165	992	1	0.352619
CYP2C18	0.00414846	0.00701958	-0.804053	0.592106	992	0	0.322435
CLP1	0.0205101	-1.11722	-0.0578111	0.591939	992	991	0.487223
VAMP5	0.00473103	0.0889527	0.242189	0.591849	992	0	0.671311
TSPAN17	0.00468032	-0.00228154	-0.064677	0.59171	992	0	0.416358
NAA20	0.0185412	-0.426931	-0.0652054	0.591642	992	332	0.518189
CCDC30	0.00569724	-0.0380356	-1.00521	0.591544	992	1	0.405863
TUBD1	0.012578	-0.232014	-0.910053	0.591537	992	33	0.441244
ZNF559	0.00792911	-0.077118	0.419672	0.5915	992	0	0.565425
WDR36	0.0277164	-0.924952	-0.169776	0.591338	317	314	0.364529
OR51I2	0.00449519	-0.148716	-0.19604	0.591294	867	1	0.436104
RPS3A	0.04504	-1.66329	0.679655	0.591293	867	867	0.372023
PPCS	0.00981045	-0.216178	-1.78655	0.591132	992	32	0.516837
DTYMK	0.0731312	-0.92688	0.284224	0.590993	992	875	0.553578
TEDC2	0.0165038	-0.196488	-0.421912	0.590829	992	35	0.43186
TDGF1	0.0122565	-0.305728	-0.347361	0.590829	992	76	0.416098
PRAMEF11	0.00389963	-0.0203282	0.0507273	0.590816	867	0	0.390906
CHCHD1	0.012291	-0.33483	-0.600278	0.590754	992	116	0.321086
NME3	0.00479067	-0.0468539	-0.703411	0.590516	992	0	0.297438
ANP32E	0.00647054	-0.155177	-0.888948	0.590354	992	5	0.396912
PRPF38B	0.0466434	-1.09408	-0.342341	0.590331	992	987	0.40397
C2orf68	0.00523059	-0.178617	-0.700971	0.590305	992	4	0.411185
SHQ1	0.0130445	-0.389291	0.246589	0.590301	992	209	0.529763
PRR9	0.00285723	0.016647	0.112715	0.590133	992	0	0.546545
BRIP1	0.00906406	-0.155782	-1.97197	0.590085	992	11	0.487675
SLC27A5	0.00476585	-0.0495153	-0.828378	0.590083	992	1	0.358561
DNAJC11	0.034016	-0.336833	-0.557397	0.589947	992	236	0.503967
KANSL2	0.0212406	-0.660809	-0.785985	0.589809	992	836	0.424371
ZNHIT1	0.00989426	-0.226123	-0.347471	0.589802	992	21	0.524767
RNF180	0.00358676	-0.012465	-0.682623	0.589759	992	0	0.218338
CCDC91	0.00400805	0.0685965	-0.470353	0.589708	992	0	0.36348
SELENOW	0.00492171	-0.132981	-0.54166	0.589479	992	0	0.545508
ABHD13	0.00632666	-0.0495538	-0.392739	0.589446	992	0	0.540546
OPN1LW	0.00319889	0.0518544	-0.423272	0.589375	992	0	0.47791
STT3A	0.0129739	-0.164952	-0.702044	0.589265	992	20	0.423524
LCN6	0.0054019	-0.117484	-0.862218	0.589077	992	3	0.372985
PDCD2	0.0638449	-0.683234	-0.0420217	0.589071	992	710	0.433918
TRIM9	0.0064615	-0.175306	-0.936044	0.589024	992	9	0.497921
ENO1	0.0319427	-0.244619	-0.435314	0.588917	992	133	0.518722
NDUFA12	0.00397607	-0.0809108	-0.672545	0.588876	992	0	0.416068
ERP44	0.00537894	0.00865404	-0.499936	0.588869	992	0	0.275741
ATP5MC1	0.00690123	-0.241572	-0.763225	0.588827	992	21	0.451477
ATAD3B	0.00561253	-0.0291035	-0.17125	0.588619	992	0	0.481685
KRT13	0.0041259	-0.0377956	0.342962	0.588589	992	0	0.454989
STK17B	0.00390683	0.0319139	-0.368151	0.588586	992	0	0.473467
ALG13	0.0358141	-0.454116	0.275327	0.588477	992	430	0.431043
FANCF	0.0133149	-0.151802	-1.6201	0.588458	992	30	0.433956
TCF3	0.0109551	-0.0245103	-3.00488	0.588453	992	13	0.567714
SPI1	0.00935409	-0.0519923	-3.99879	0.588398	992	18	0.538749
PAK1IP1	0.0281197	-0.755294	-0.172001	0.588207	992	893	0.382432
CCDC148	0.00325958	-0.00741368	-0.424414	0.588135	992	0	0.23354
RAB11A	0.0105796	-0.155434	-0.618828	0.588021	992	11	0.520763
UROS	0.0133468	-0.071462	-1.74765	0.587979	992	18	0.506809
EEFSEC	0.0306605	-0.267163	-1.91348	0.58797	992	103	0.486546
H2BC6	0.0197754	-0.782624	-1.00626	0.587943	992	975	0.608202
RUNX1	0.0151636	-0.0135674	-2.20389	0.587735	992	20	0.627198
BNIP3	0.00630839	-0.154844	-0.665502	0.587595	992	3	0.385836
PRDM1	0.0066336	-0.0645228	-3.67566	0.587396	992	12	0.65089
SUZ12	0.0207298	-0.280954	-0.392775	0.587362	992	105	0.466935
CYB561A3	0.00548823	-0.0702469	-5.57089	0.587357	992	8	0.55919
GBP7	0.00317571	0.074346	-0.953552	0.587332	992	0	0.12581
UTP6	0.0110176	-0.584036	0.20608	0.587265	992	767	0.529349
DDX31	0.00490363	-0.107716	-0.965597	0.587182	992	1	0.477002
ZNHIT3	0.0193232	-0.363227	-0.249163	0.587132	992	198	0.475317
UBE2N	0.0506489	-0.681975	-0.135492	0.587051	992	747	0.435539
RMND1	0.00736879	-0.145531	-0.985339	0.586991	992	5	0.326371
WDR3	0.0116444	-0.715109	0.267501	0.586953	992	928	0.479218
RWDD1	0.00422164	0.0403807	-0.230428	0.586835	992	0	0.355125
RPL15	0.069111	-2.47791	0.128564	0.586743	317	317	0.317783
TWF1	0.00913083	-0.242409	-0.330338	0.586612	992	18	0.392977
KRTAP10-11	0.00500384	-0.0581985	-0.651916	0.586521	992	0	0.444226
PSMG3	0.0197035	-0.671755	-0.51792	0.58644	992	872	0.322942
RFK	0.0203006	-0.238087	-0.940221	0.58639	992	99	0.516888
SLC25A22	0.00656954	-0.127494	-0.712329	0.586316	992	2	0.428587
EPM2AIP1	0.00361875	-0.112592	-0.780844	0.586265	992	0	0.462501
BAK1	0.00841791	-0.306343	-0.0285591	0.586241	992	46	0.404348
MAGEA4	0.00356431	0.0598785	0.274764	0.58618	992	0	0.565055
NRDC	0.00887353	-0.18421	-0.669932	0.585983	992	13	0.429394
R3HCC1L	0.00279955	0.0184873	-0.439823	0.585893	992	0	0.399762
ZNF540	0.00375813	0.0179449	-0.575792	0.585879	992	0	0.362934
XRCC2	0.0181147	-0.282113	-0.610575	0.585637	992	104	0.456874
MED27	0.00952907	-0.565088	-0.12756	0.585617	992	695	0.371518
AK3	0.00403314	-0.0799236	-0.500148	0.585598	992	0	0.495402
ALG8	0.00998347	-0.166338	-0.796869	0.585587	992	14	0.468249
ZNF585A	0.00501317	0.0182088	-0.475027	0.585483	992	0	0.387324
SPDYE4	0.00329089	-0.00500285	-0.144119	0.585422	992	0	0.437217
PSMG4	0.0581788	-0.911852	0.135379	0.585404	992	896	0.393054
XRCC3	0.0255393	-0.388632	-0.457319	0.585377	992	258	0.352082
TBC1D12	0.00266453	-0.00241096	-0.103274	0.585279	992	0	0.260426
FDX1	0.0123502	-0.158018	-0.699971	0.585274	992	17	0.431191
SLC46A3	0.00374586	-0.0315025	-0.748848	0.585181	992	0	0.474531
NDUFA5	0.00969896	-0.189594	-0.683966	0.585017	992	21	0.311779
SPANXN2	0.00651985	0.0157289	-0.438281	0.584999	992	0	0.392915
HS3ST3B1	0.00540348	-0.00112079	-0.0181801	0.584765	992	0	0.379564
H2BC13	0.0163439	-0.542101	-0.941452	0.584554	867	477	0.515863
CBY3	0.00273762	-0.0440569	-0.364346	0.584387	992	0	0.337694
PPP2R1A	0.0551812	-0.510614	0.201576	0.584103	992	548	0.601618
CCNE1	0.0146399	-0.128207	-2.58154	0.584037	992	34	0.646225
OTOR	0.00349108	-0.0213162	-0.363215	0.583846	992	0	0.419315
MFN2	0.0208847	-0.403298	-0.998657	0.583787	992	257	0.470661
FARSA	0.0171975	-0.644562	-0.0645401	0.583753	992	808	0.525802
HCFC1R1	0.00546928	-0.198495	-1.18996	0.583734	992	8	0.381955
ACAP3	0.00395175	-0.113233	-0.630746	0.58353	992	1	0.322808
FANCD2	0.01006	-0.15502	-1.49838	0.583455	992	15	0.369069
VANGL1	0.00282211	-0.0536525	-0.649074	0.583138	992	0	0.28042
FANCA	0.0105195	-0.104843	-1.33581	0.583096	992	9	0.416139
FAM76B	0.00484909	-0.0200801	-0.813185	0.583046	992	0	0.361096
SEC14L2	0.00230199	-0.0648162	-0.857672	0.582943	992	0	0.235587
CRX	0.00392277	-0.111869	-0.561249	0.58291	992	0	0.459235
FARSB	0.0486054	-1.15482	0.130549	0.582804	992	980	0.27671
MLST8	0.0278315	-0.451727	-0.590843	0.582679	992	356	0.384919
JAZF1	0.00793918	-0.167663	0.103868	0.582474	992	4	0.513017
IRF8	0.00609259	0.0349341	-4.67793	0.582397	992	8	0.599414
STIL	0.0119842	-0.337815	-0.188158	0.582336	992	95	0.329087
U2AF1	0.0363064	-1.20906	0.0738095	0.582156	992	991	0.449971
COX18	0.0131989	-0.160752	-0.924426	0.581793	992	20	0.346745
CRKL	0.0704402	-0.540595	-0.835676	0.581406	992	475	0.561158
IGFBP3	0.00443775	-0.0770798	-0.981502	0.581327	992	1	0.510629
UFM1	0.0317042	-0.287944	-0.486935	0.581315	992	170	0.51912
CPSF4	0.0361335	-0.989314	-0.116899	0.580917	992	973	0.355269
MECR	0.00683033	-0.124195	-1.2898	0.580895	992	6	0.415858
CFLAR	0.07241	-0.385007	-1.19129	0.580761	992	300	0.628986
FAAP100	0.00677502	-0.223306	-1.44273	0.580602	992	18	0.356062
ZNF222	0.00584055	-0.016699	-0.538852	0.580504	992	0	0.28868
TSEN2	0.0101492	-0.35968	-0.139879	0.580305	992	118	0.482173
WDR12	0.0221174	-0.674346	0.0375701	0.580288	992	824	0.475692
PARPBP	0.00468164	0.00828626	-0.438128	0.580225	992	0	0.591372
GLI4	0.00668034	-0.106882	-1.07615	0.579967	992	5	0.406674
RPL6	0.0640708	-1.40409	-0.494581	0.57989	317	317	0.316223
TIMM50	0.0161793	-0.192365	-0.292948	0.579817	317	11	0.459607
IL12RB2	0.00505942	-0.0889829	-0.328412	0.579685	992	0	0.313867
AURKB	0.0393936	-1.37028	0.0523522	0.579621	992	989	0.493772
THOC1	0.0229706	-0.626275	-0.539827	0.579596	992	748	0.430547
CCDC174	0.0116157	-0.358313	-0.340633	0.579534	992	124	0.475456
CEACAM1	0.00183789	0.0376322	-0.319745	0.579417	992	0	0.492478
GPR61	0.00781549	-0.301994	-0.560303	0.579198	992	39	0.496708
FAM171B	0.00457877	-0.0720169	-0.117665	0.578961	992	0	0.441471
GUK1	0.0570751	-0.84072	0.102194	0.57894	992	869	0.4518
OR4D6	0.00399128	0.0809977	0.367264	0.578857	867	0	0.584574
FCAMR	0.0038493	0.0441709	0.499836	0.578839	992	0	0.548551
PLG	0.00397187	-0.150401	-0.5106	0.578826	992	0	0.410431
ALAS1	0.0088884	-0.0737593	-1.29654	0.578677	992	3	0.529336
WDR76	0.00334803	-0.174685	-0.803333	0.578664	992	2	0.380383
E4F1	0.0120618	-0.287491	0.0607482	0.578653	992	52	0.451103
SRP68	0.0131983	-0.515512	-0.01184	0.578574	992	548	0.481385
IMPDH2	0.0252686	-0.318518	-0.894816	0.578515	992	178	0.549309
RTRAF	0.0101596	-0.243752	-0.0401739	0.578386	992	22	0.499617
TMEM69	0.0048428	-0.0704942	-0.328947	0.578305	992	0	0.364263
GRB2	0.0840478	-0.549164	-0.347889	0.578281	992	560	0.556323
DMAC2	0.00487717	-0.0753087	-0.574191	0.57826	992	0	0.447882
TNNT2	0.00719954	-0.194855	-0.212442	0.577894	992	7	0.476306
SPRTN	0.015422	-0.480265	-0.170661	0.577798	992	421	0.491052
TBL3	0.0217045	-0.768064	-0.126866	0.577771	992	936	0.51904
PEF1	0.00515249	-0.208935	-0.401673	0.577655	992	4	0.392327
ANKMY2	0.00636519	-0.0738723	-0.670412	0.577533	992	1	0.302832
CDK7	0.0322773	-1.04065	0.062678	0.577503	992	981	0.293195
NAE1	0.0291637	-0.305785	-0.227388	0.577396	992	169	0.501971
RRP12	0.0227343	-0.756205	-0.136572	0.577034	992	910	0.462604
PPP1R15B	0.0496555	-0.465181	-1.02261	0.576964	992	379	0.530631
PANK2	0.00253292	-0.0122052	-0.650103	0.576911	992	0	0.349131
LMO2	0.00697963	0.0109271	-4.12733	0.576886	992	9	0.596007
MED23	0.0295538	-0.095422	-0.889987	0.576816	992	43	0.472099
PARD3	0.0111646	-0.0860259	-1.5187	0.576758	992	18	0.58081
RAD9A	0.0630289	-0.518746	-0.134712	0.57675	992	513	0.396446
PPY	0.00516707	-0.154403	-0.268615	0.576729	992	1	0.485069
SLC35B2	0.0171619	-0.183925	-1.29969	0.576605	992	40	0.414918
PYURF	0.00839505	-0.24498	-0.620914	0.576559	992	25	0.31367
ZNF695	0.00448964	-0.0810123	-0.63222	0.576517	992	0	0.338606
FH	0.00906425	-0.144762	-0.672579	0.576406	992	6	0.512013
TRPV6	0.00392471	-0.0107124	0.270211	0.576306	992	0	0.481115
TAS2R30	0.00296748	0.0275748	0.141548	0.576254	992	0	0.272483
ZNF486	0.00646513	-0.183293	0.64329	0.576253	992	6	0.24931
MT1E	0.0153398	-0.557304	-0.602811	0.576224	991	650	0.359421
MED13L	0.00914426	-0.0835742	-1.1933	0.576211	992	8	0.482331
MYO1F	0.00296614	-0.073348	-0.695642	0.576211	992	0	0.437804
GPN1	0.0375061	-1.06524	0.284619	0.576189	992	980	0.410172
PTPRM	0.00225784	0.0210098	-0.586658	0.576121	992	0	0.472688
FLVCR1	0.0100469	-0.0249686	-2.2225	0.576004	992	8	0.532462
BICDL2	0.00501578	-0.124421	-0.359236	0.575918	992	1	0.377575
ELOC	0.0220822	-0.788019	-0.160732	0.575703	992	945	0.376527
ZNF57	0.00344987	0.0308476	-0.835879	0.57554	992	1	0.157354
ITGAD	0.00241094	-0.00619145	-0.163192	0.575327	992	0	0.4701
PARD6B	0.0183119	-0.107405	-1.88465	0.575243	992	46	0.617858
ATP6V1C1	0.0240988	-0.549072	-0.127749	0.575196	992	619	0.512754
REX1BD	0.00586053	-0.0713356	-0.964662	0.575196	992	0	0.419306
SMC6	0.0172336	-0.438977	-0.756522	0.575174	992	308	0.527684
ARV1	0.00567416	-0.00192678	-0.86424	0.57516	992	0	0.472288
SAE1	0.0309139	-0.815848	0.00576332	0.575132	992	925	0.421176
OPN4	0.00313044	-0.0646299	-0.645954	0.57511	992	0	0.391086
INTS14	0.0148204	-0.264348	-0.152928	0.575036	992	53	0.526156
DDX27	0.0164788	-0.607209	-0.687116	0.574998	992	744	0.490831
KIAA0753	0.00290537	0.00267828	-0.424954	0.574991	992	0	0.178762
GFPT1	0.0232785	-0.339826	-0.904686	0.574957	992	205	0.524006
ARPC4	0.0237528	-0.400357	-1.08012	0.574931	992	255	0.478658
RABIF	0.0169568	-0.186818	-0.959872	0.574857	992	43	0.476933
ASB13	0.00264791	0.048343	0.172735	0.574834	992	0	0.406505
GTF2H4	0.0208285	-0.48238	-0.198352	0.574817	992	458	0.455568
H2BC5	0.0100535	-0.437011	-0.88649	0.574586	992	237	0.425512
SERPINA10	0.00262286	0.059571	0.487838	0.574544	992	0	0.296341
TXNL4B	0.0215439	-0.601775	-0.366132	0.574498	992	717	0.522143
EEF2KMT	0.0204027	-0.522786	-0.556479	0.574483	992	519	0.442247
PDE12	0.0140869	-0.204705	-1.2756	0.574428	992	42	0.378153
RPL22L1	0.0130753	-0.101067	-2.06182	0.574403	992	21	0.583057
SUPT20H	0.0229849	-0.0849027	0.298945	0.57433	992	11	0.507269
SWSAP1	0.00528488	-0.0676418	-1.04427	0.574074	992	3	0.371207
ZGRF1	0.00330661	-0.0672155	-0.81312	0.574051	992	0	0.462088
MAPK1	0.0201233	-0.140122	-2.1034	0.574025	992	41	0.542129
SNRNP25	0.0271342	-0.940745	-0.250173	0.573968	992	980	0.331745
ACLY	0.0229412	-0.358775	-0.51816	0.573917	992	225	0.515746
MTFP1	0.00353939	-0.115696	-0.907245	0.573889	992	0	0.545267
TXNRD1	0.039536	-0.264208	-0.197656	0.573879	992	181	0.5113
STAP1	0.00245641	0.0409917	0.473582	0.573786	992	0	0.373796
TAFAZZIN	0.0292055	-0.271469	-1.4733	0.573648	992	127	0.484681
DDX55	0.0234507	-0.695123	0.0578484	0.573589	992	838	0.438476
ZFP36L1	0.0259423	-0.171428	-0.756286	0.573544	992	63	0.60618
UBE2D3	0.0445952	-0.476089	-0.6819	0.573488	992	391	0.455498
UFSP2	0.00977529	-0.0484395	-0.327569	0.573476	992	1	0.498155
DRD4	0.00387669	0.00837318	0.232537	0.573451	992	0	0.38124
C1orf100	0.00355629	-0.030857	-0.531983	0.573433	992	0	0.453747
UNC119	0.00481337	-0.173036	-0.654484	0.573411	992	3	0.399678
ZFR	0.00794777	-0.158479	-0.41148	0.573397	992	2	0.443309
CENPF	0.00856435	-0.159486	-0.940831	0.57336	992	9	0.425561
SLC16A14	0.00294792	-0.0366502	0.120789	0.573331	992	0	0.450545
ELP6	0.0218916	-0.487619	-0.247597	0.573258	992	454	0.456896
DNAJC2	0.0104165	-0.0698101	-0.391814	0.573164	992	1	0.48083
CEACAM7	0.00561614	-0.00706527	0.180213	0.573094	992	0	0.263292
YTHDC2	0.00348586	-0.0380977	0.396714	0.572997	992	0	0.294389
NSMCE1	0.0149825	-0.273773	-0.920063	0.57298	992	53	0.420544
RPL11	0.0435297	-1.42471	-0.758261	0.572976	992	992	0.266332
SAP18	0.0169314	-0.681082	-0.857097	0.572921	992	894	0.450635
DOLK	0.0133607	-0.197211	-0.218925	0.572867	992	22	0.409774
PINX1	0.00637545	-0.0802894	-0.700426	0.572864	992	1	0.510941
HMCES	0.00508094	-0.0812099	-0.354262	0.572836	992	0	0.363658
BCL2	0.00985661	-0.0223148	-4.27811	0.572529	992	12	0.594198
RABL2B	0.00460577	-0.0595587	-0.382962	0.572484	992	0	0.338652
OR13C5	0.00287143	0.0983866	0.34641	0.572395	867	0	0.554069
RPAIN	0.0446925	-0.674328	-0.278353	0.572352	992	761	0.457786
GET1	0.0278873	-0.211238	-0.51849	0.572211	992	85	0.509493
EIF3F	0.0187931	-0.887686	-0.379553	0.572096	992	978	0.331675
MARCHF9	0.00717868	-0.235472	-1.41566	0.572063	867	23	0.461993
PIK3CA	0.0231122	-0.27341	-1.6498	0.572059	992	107	0.61648
TTC4	0.0192773	-0.378629	-0.428018	0.571812	992	232	0.418747
IK	0.0219491	-0.93615	-0.79911	0.571741	992	989	0.414149
NDUFAF6	0.0107741	-0.102522	-1.08117	0.571632	992	9	0.368877
POP1	0.015683	-0.636624	-0.18177	0.57149	992	823	0.414509
SLAMF1	0.00321385	-0.0236672	-0.41926	0.571475	992	0	0.269185
PSME2	0.00626716	-0.108651	-0.483426	0.571463	992	0	0.31525
DSCC1	0.0210759	-0.15219	-0.795628	0.571412	992	42	0.470497
OOSP2	0.00389054	-0.00609414	-0.21519	0.571335	992	0	0.281989
GHRH	0.00223599	0.0367621	-0.151675	0.571333	992	0	0.587244
EML4	0.00383909	-0.0661825	-1.02673	0.571288	992	0	0.360043
CIAO2B	0.0333376	-0.719648	-0.506951	0.571056	992	848	0.293831
BRCA2	0.0130017	-0.219612	-0.230322	0.571006	992	29	0.348349
POLD1	0.0407427	-1.46031	-0.134938	0.570947	992	992	0.486734
ACTR10	0.0192114	-0.881613	0.0827476	0.570868	992	980	0.41898
GLRA2	0.00308459	0.0519271	-0.905045	0.570859	992	0	0.0936919
STEAP1	0.00187044	0.0568861	0.424679	0.570823	867	0	0.422085
UBE2E3	0.0045536	-0.0800305	-1.00507	0.570689	992	1	0.399393
ISCA1	0.0134335	-0.237715	-0.803898	0.570618	992	42	0.442713
CDC20	0.0354572	-1.30555	-0.544791	0.570589	992	992	0.419147
BOP1	0.022853	-0.730186	-0.529545	0.570461	992	906	0.235674
FAM161B	0.00576652	-0.00300524	0.0401151	0.570454	992	0	0.499074
ALG6	0.00915786	-0.118639	-0.488773	0.570432	992	2	0.415659
SURF1	0.00574306	-0.0240992	-0.922874	0.570423	992	2	0.349562
SKIC8	0.0220738	-0.484886	-0.23148	0.570363	992	454	0.532329
FANCI	0.0112303	-0.182078	-1.93233	0.570263	992	30	0.390932
CATSPERG	0.00340044	-0.0726877	-1.15764	0.57026	992	2	0.320151
PROB1	0.00384205	-0.125816	-0.0913089	0.570222	992	1	0.476006
PHLDA2	0.00426441	-0.0386931	-0.122511	0.570194	992	0	0.333224
HAUS1	0.0418658	-0.984171	-0.487067	0.569971	992	981	0.457295
HJURP	0.0254587	-0.545093	-0.348775	0.569868	992	597	0.459283
CDX4	0.00280329	-0.0380719	-0.899409	0.569846	992	0	0.563026
TP53RK	0.0202382	-0.499652	-0.157365	0.569822	992	491	0.318314
RPL26L1	0.0119548	-0.316266	-0.615414	0.569763	992	91	0.41335
CENPJ	0.00724332	-0.130889	-0.0220059	0.569606	992	0	0.508776
KRTAP5-1	0.00895142	-0.215737	0.0902333	0.569589	992	6	0.438525
ERCC4	0.00788797	-0.130214	-0.704462	0.569574	992	4	0.340471
DNAAF10	0.0229702	-0.417652	-0.143306	0.569394	992	312	0.383974
SEC22A	0.00468947	-0.0294054	-0.611198	0.569237	992	0	0.426074
BOK	0.00438417	-0.0298996	-0.132713	0.569209	992	0	0.339565
STK11	0.0272874	-0.0632327	-0.411872	0.569127	992	28	0.522919
ARL2	0.0350582	-1.00034	0.229006	0.569125	992	970	0.523611
CD164	0.00409726	-0.0969502	-0.35489	0.569098	992	0	0.217577
NDUFV1	0.00770987	-0.248856	-0.609281	0.569094	992	15	0.334483
XAGE2	0.00507478	-0.046021	0.363572	0.569051	992	0	0.334677
GINS4	0.0281374	-0.819919	-0.223197	0.56905	992	942	0.502301
NOP2	0.0165269	-0.691487	-0.254763	0.568999	992	899	0.425033
OAZ1	0.00641339	-0.0764686	-0.681032	0.568928	992	1	0.373527
GNAI1	0.00380643	0.0196998	-0.683253	0.56886	992	1	0.301438
TGM3	0.00209425	0.0293402	0.157316	0.568652	992	0	0.462856
BANP	0.0157806	-0.53422	0.231943	0.568613	992	602	0.446183
CPAMD8	0.00711656	-0.26208	-0.545868	0.56852	992	18	0.405659
H2BC21	0.0149842	-0.361413	-0.931978	0.568515	867	139	0.464006
EWSR1	0.0244563	-0.564616	-1.4578	0.568406	992	616	0.525787
TP53BP2	0.00688605	-0.0813537	-0.812802	0.568241	992	2	0.495111
RPS17	0.0232195	-0.929724	-0.112785	0.568205	867	856	0.468808
BUD13	0.0158268	-0.388623	-0.701799	0.568174	992	213	0.505479
RNF113A	0.0214959	-0.560698	-0.891475	0.568161	992	591	0.512048
ZCRB1	0.0171119	-0.352381	-0.311589	0.568059	992	172	0.49622
NUDCD3	0.0106522	-0.334902	-0.126672	0.568001	992	82	0.448349
MED19	0.0334871	-0.270601	0.0343143	0.567929	992	128	0.426917
IGBP1	0.018298	-0.852168	-0.692746	0.567858	992	985	0.462379
IQCA1	0.00473403	-0.0176931	-0.554219	0.567847	992	0	0.493639
RNASEH2C	0.0180549	-0.160136	-1.10356	0.567772	992	41	0.439892
COQ5	0.00829586	-0.169943	-0.526073	0.567771	992	7	0.37435
ZNF334	0.00462307	0.0951472	0.153261	0.567757	992	0	0.349746
TRIM45	0.00440076	-0.136648	-0.843077	0.567573	992	1	0.362591
PCYT1A	0.0332778	-0.434673	-0.215224	0.567568	992	391	0.590891
GALK2	0.00491147	-0.0585473	-0.748007	0.567489	992	0	0.232549
RPS6KC1	0.00342978	-0.0265978	-1.11563	0.567461	992	0	0.398703
FKBP7	0.00343044	-0.0442968	-0.3997	0.567436	992	0	0.266806
STX3	0.00366859	0.0237962	-0.24513	0.567349	992	0	0.125282
SPINK14	0.00439326	-0.100275	-0.810472	0.567337	992	2	0.160005
MXRA7	0.00797104	-0.220568	-0.345469	0.567293	992	11	0.302903
CARS1	0.0322572	-1.08664	0.0358616	0.567247	992	987	0.572278
LARS1	0.018202	-0.895009	-0.118084	0.567242	992	979	0.534282
ERCC6L2	0.00421818	-0.0935586	-0.861705	0.567211	992	1	0.443068
PRMT2	0.00405746	-0.0655231	-0.881203	0.567174	992	1	0.366582
RRP15	0.0120607	-0.546224	-0.84787	0.567144	992	599	0.484948
MEIOB	0.00299362	-0.0101473	-0.560368	0.567111	992	0	0.343752
TRIM8	0.00768671	-0.0803788	-4.81817	0.567074	992	8	0.535612
CLK2	0.00780623	-0.250549	-0.706613	0.567068	992	23	0.547744
OR13F1	0.00377381	-0.118302	0.186843	0.566993	867	0	0.478203
CD79A	0.00421585	0.0847084	-4.29116	0.566911	992	3	0.615336
MMGT1	0.0179503	-0.172157	-0.463795	0.566903	992	31	0.493944
RPL21	0.0703653	-1.62506	0.394024	0.566727	317	316	0.326758
TMEM135	0.00344664	-0.00237766	-0.207601	0.566684	992	0	0.372767
HMBS	0.0106212	-0.106615	-1.45479	0.566681	992	16	0.405801
CITED2	0.0111561	-0.118009	-1.39056	0.566651	992	17	0.510868
CLDN9	0.00400381	0.000398515	-0.0842957	0.566642	992	0	0.372979
TTF2	0.0159904	-0.374502	-0.23662	0.566602	992	210	0.476266
PLAAT4	0.00382309	0.0392155	0.247921	0.566559	992	0	0.546867
RIPK3	0.00581583	-0.159131	0.0206465	0.566422	992	0	0.496851
IL9R	0.0066891	-0.127268	-1.25402	0.566418	992	5	0.359739
TSC22D3	0.00353043	0.00720681	0.0654317	0.566371	992	0	0.419793
SCAP	0.11776	-0.596339	-0.345382	0.566368	992	555	0.427137
LGALS3BP	0.00516566	-0.133487	-0.752798	0.566329	992	2	0.406596
MTFR1L	0.00309724	-0.0158598	-0.717214	0.566273	992	0	0.316525
CFAP20	0.0195256	-0.320269	-0.326941	0.566094	992	143	0.468678
SPOP	0.00625389	-0.0731485	-0.225117	0.566088	992	0	0.27673
MYBBP1A	0.0123586	-0.429824	-0.232438	0.566018	992	257	0.282398
CAND2	0.00406636	-0.00693245	-1.77289	0.566005	992	1	0.303027
HRK	0.00543344	-0.300934	-0.758083	0.565789	992	31	0.437801
SAMD15	0.00398002	-0.0171635	-0.72281	0.565785	992	0	0.316658
PRMT5	0.0279108	-0.635164	-0.541476	0.565629	992	752	0.403759
CDK4	0.0633271	-0.429704	-1.73999	0.565539	992	264	0.608745
SS18L2	0.0853621	-1.25607	0.435222	0.565529	992	968	0.35056
EXOSC8	0.0306104	-0.620641	-0.179968	0.565457	992	717	0.354298
CLCNKB	0.00345727	0.00715316	0.267521	0.565416	992	0	0.551043
THAP11	0.0240248	-0.327641	-0.416112	0.56538	992	163	0.435087
PANX2	0.00386006	0.0292296	0.24834	0.565378	992	0	0.347162
TINF2	0.0564785	-0.879032	-0.329729	0.565358	992	893	0.358936
PET100	0.00656502	-0.0981578	-0.163051	0.565319	992	0	0.429974
H2BC4	0.025013	-1.00297	-1.1074	0.565286	992	992	0.442109
KSR2	0.00278339	-0.00247182	0.233336	0.565276	992	0	0.439875
ZFAT	0.0074444	-0.0389625	-0.905643	0.565223	992	2	0.472994
WDR74	0.0323353	-1.12433	0.0437532	0.565219	992	988	0.380477
AP2S1	0.0411956	-0.41419	-0.296526	0.565031	992	338	0.458884
ANXA11	0.00303717	0.0221453	-0.641893	0.565022	992	0	0.422687
ZNF185	0.00511088	-0.0788324	-0.926563	0.564982	992	2	0.279342
KIAA1328	0.00448091	-0.0795211	-0.544913	0.564949	992	1	0.312728
PGGT1B	0.0125317	-0.315546	-0.497318	0.564921	992	81	0.395506
BCL2A1	0.0039645	-0.00593566	0.288899	0.564912	992	0	0.435024
DDN	0.00902783	-0.238035	-0.8728	0.56491	992	21	0.377513
PGBD4	0.00327304	-0.00245855	-0.454427	0.564854	992	0	0.426034
FOXH1	0.0029119	-0.0207072	-0.314677	0.56478	992	0	0.397861
VMA21	0.0157318	-0.198257	-0.997482	0.564778	992	44	0.419118
SMS	0.00600833	-0.24685	-0.697671	0.564708	992	13	0.366067
ABCB7	0.0309788	-0.684616	-0.335526	0.564678	992	818	0.377256
GRM7	0.00217822	-0.0332403	-0.582054	0.564611	992	0	0.396658
CEBPZ	0.0134769	-0.543187	-0.0903175	0.564607	992	632	0.529328
PER2	0.00394224	-0.0945503	-0.311296	0.564586	992	0	0.314297
PRR13	0.00827335	-0.357149	-0.489561	0.56457	992	91	0.316861
NELFB	0.0416408	-0.677379	0.134878	0.564549	992	771	0.433164
IGFLR1	0.00528353	-0.106306	-0.839513	0.5644	992	1	0.368023
CCDC47	0.00541932	-0.118979	-1.60017	0.564278	992	1	0.478145
HERPUD2	0.00414282	-0.0215095	-0.864062	0.564263	992	0	0.309249
ME1	0.00358446	-0.101989	-0.363629	0.564219	992	0	0.456771
MED7	0.014371	-0.287371	-0.259495	0.564177	992	77	0.402341
PCMTD2	0.00503083	-0.0702677	-0.610615	0.5641	992	0	0.35533
MTERF1	0.00337089	-0.00461589	-0.00529974	0.56405	992	0	0.399799
SYK	0.0056204	0.0103047	-4.50801	0.564023	992	6	0.584096
UBE2H	0.0201322	-0.278586	-0.715255	0.563926	992	103	0.449861
SLC25A51	0.00697405	-0.193279	-0.808269	0.563788	992	6	0.409069
IFNG	0.00307598	0.0870625	0.136287	0.563767	992	0	0.346768
PSPC1	0.0111432	-0.156556	-0.911362	0.563691	992	14	0.420654
MRPL1	0.00833909	-0.149528	-0.88621	0.563564	992	9	0.314865
CRK	0.0143245	-0.136571	-1.60086	0.563321	992	27	0.549301
EIF3I	0.0268767	-1.00891	-0.156582	0.563302	992	988	0.457762
DDX21	0.0211624	-0.703519	-0.370159	0.563263	992	893	0.34242
TIMM22	0.0154559	-0.306351	-0.589206	0.56324	992	95	0.413011
PCDHA5	0.00318309	0.0515373	0.364353	0.563126	992	0	0.4434
ANKRD16	0.00341915	0.0226911	-0.0909431	0.563043	992	0	0.330097
SLC35G6	0.00526577	0.0676231	-0.048256	0.563032	992	0	0.540914
XRCC5	0.0137771	-0.613311	0.115384	0.562997	992	797	0.412366
TOGARAM1	0.00247091	0.0237139	-0.199652	0.562887	992	0	0.252187
MEX3C	0.00449456	0.0390764	0.0711771	0.562871	992	0	0.323229
LIAS	0.0207506	-0.259696	-1.15846	0.562706	992	88	0.425143
CTC1	0.0153864	-0.202596	-0.073728	0.562478	992	30	0.425382
TMEM174	0.00416373	-0.0951321	0.15294	0.562445	992	0	0.43714
GBX2	0.00298318	-0.0746526	-0.846349	0.562308	992	0	0.538824
THBS2	0.00302257	0.0604059	-0.0898589	0.562203	992	0	0.32964
NTF3	0.00338892	-0.00725623	-0.791558	0.562181	992	0	0.546544
TYRO3	0.00623562	-0.226266	-0.864404	0.562044	992	11	0.255714
MAP2K2	0.00649802	-0.119483	-2.28102	0.562024	992	5	0.403766
LEKR1	0.00358276	0.104504	-0.523836	0.562011	992	0	0.144052
KRTAP9-8	0.00381745	-0.0650312	-0.26746	0.561903	867	0	0.410406
MAJIN	0.00411802	-0.0739318	-0.555923	0.561781	992	0	0.276201
DAZAP2	0.00336577	-0.088013	-0.686989	0.561764	992	0	0.281733
DOCK5	0.0106853	-0.0766714	-2.16791	0.561616	992	12	0.57497
NDRG3	0.00524794	-0.0354254	-2.04169	0.561562	992	5	0.483711
WDR20	0.00460742	-0.0789736	-0.459512	0.561534	992	0	0.460006
ALG5	0.00942047	-0.145131	-0.717299	0.56146	992	8	0.378063
CCL16	0.00421087	-0.0393436	0.63012	0.561392	992	0	0.537051
ZWILCH	0.00736681	-0.116671	-0.801504	0.56138	992	4	0.462565
FAAP20	0.00777613	-0.226805	-0.813892	0.561326	992	16	0.355572
CASP3	0.00382431	0.0428319	-0.135543	0.56092	992	0	0.179078
MYH9	0.0458234	-0.326468	-0.504838	0.56086	992	246	0.59843
OR52W1	0.00342759	-0.103937	-1.26092	0.560757	867	1	0.404168
SH3BP5L	0.0057546	-0.183232	-0.637382	0.560637	992	4	0.441564
FAM229A	0.00737168	-0.205352	-0.315014	0.560607	992	10	0.348975
PYROXD1	0.0216404	-0.428042	-0.199879	0.560533	992	333	0.485386
RPS10	0.0279154	-0.796795	-0.339823	0.560459	317	299	0.386409
HMGA1	0.0118271	-0.491015	-0.39508	0.560411	992	438	0.429343
H2AC25	0.00614814	-0.245061	-0.869712	0.560393	992	18	0.538556
PAQR4	0.00382208	-0.0951261	-0.796738	0.560392	992	1	0.362187
FAM219A	0.00652016	-0.106187	-0.772052	0.560387	992	2	0.331207
FERMT1	0.0103695	-0.049988	-3.33364	0.560356	992	14	0.594106
RACK1	0.0553551	-1.09903	-0.0929065	0.560328	992	981	0.341167
EPS15L1	0.00380721	-0.0903846	-1.28574	0.560303	992	1	0.357993
NME6	0.00890625	-0.122717	-0.970416	0.560275	992	5	0.377479
MPP4	0.00344836	0.0313768	-0.231428	0.560275	992	0	0.313724
ZNF236	0.0100376	-0.191677	-0.220233	0.560266	992	16	0.5327
UBE2I	0.0435563	-1.21394	-0.382436	0.560263	992	989	0.473205
TXN2	0.00653019	-0.0786833	-0.637834	0.560224	992	1	0.345718
POLR2G	0.026356	-1.07686	0.0899586	0.560164	992	984	0.451581
LCE2A	0.00937197	-0.461557	-1.07261	0.560153	991	292	0.436831
CHAMP1	0.00779662	-0.0404247	-1.02168	0.56001	992	2	0.311311
CCDC144A	0.00945267	-0.155015	0.084227	0.559968	992	3	0.528028
TFAP2A	0.0132396	-0.00341332	-2.5102	0.559935	992	14	0.633348
NUCB2	0.0035661	0.0369459	-0.850681	0.559768	992	0	0.0945604
CSKMT	0.00397558	-0.12524	-0.572422	0.559767	992	0	0.382618
ATM	0.00862435	-0.0121862	0.844724	0.559644	992	0	0.515899
DIP2B	0.00537445	-0.171741	-0.420808	0.559561	992	1	0.294197
OR6C65	0.00215326	-0.0506918	-0.834801	0.559484	867	0	0.480435
POLH	0.00442166	-0.0933378	-0.885564	0.559442	992	2	0.170899
MAK16	0.0338623	-1.0935	-0.134529	0.559438	992	989	0.506881
FANCG	0.00817062	0.0102976	-1.29454	0.55941	992	2	0.328435
LAMTOR4	0.0152219	-0.279391	-0.715477	0.559309	992	81	0.324657
ZDHHC2	0.0035665	-0.00821431	-0.599498	0.559292	992	0	0.423235
H2AX	0.0170587	-0.401343	-0.733193	0.559233	992	224	0.314746
EXOC5	0.0106865	-0.301086	-0.511921	0.559197	992	62	0.385372
EXOC4	0.00728702	-0.163473	-0.14072	0.559155	992	3	0.469506
AK4	0.00909388	-0.299023	-0.559508	0.559126	992	50	0.344937
GALP	0.00721576	-0.100593	0.266417	0.559106	992	0	0.445249
NSMCE2	0.0161699	-0.270588	-0.892033	0.558927	992	58	0.3894
MSL3	0.0063139	0.0177829	-0.305048	0.558922	992	0	0.463205
MRRF	0.00441601	0.00191103	-0.408625	0.558475	992	0	0.394941
CCN2	0.00220985	0.0704974	0.273415	0.558469	992	0	0.182446
WNK1	0.0401899	-0.493392	-0.213027	0.558369	992	487	0.578291
CAB39	0.0306746	-0.097992	-0.31378	0.558343	992	33	0.494264
EXOSC3	0.0152079	-0.720629	-0.435384	0.558329	992	963	0.434306
ECI2	0.00290643	-0.0162777	-0.00695602	0.558303	992	0	0.275778
RAD18	0.00341149	-0.0439694	-0.895746	0.558252	992	0	0.28773
CDCP1	0.00429977	0.0074207	-0.161616	0.558243	992	0	0.490515
OCM	0.00317341	0.048986	0.25741	0.558235	992	0	0.597841
SNAP23	0.083979	-0.492193	-0.820257	0.558192	992	425	0.593608
H2AJ	0.00666414	-0.293398	-0.573878	0.558191	992	31	0.35413
AK1	0.00412521	-0.118613	-0.559833	0.558181	992	2	0.325811
CCL17	0.00291966	-0.0227764	-0.0164875	0.558157	992	0	0.47058
SNX1	0.00489097	-0.0922351	-0.643296	0.55801	992	0	0.22287
PPP6C	0.0210886	-0.198508	-0.0644667	0.557998	992	42	0.455572
USP7	0.0454248	-0.454597	-0.848096	0.557965	992	355	0.510032
HNRNPH3	0.00753127	-0.0561548	-0.370706	0.557899	992	1	0.266217
PPP6R2	0.00599097	-0.0523382	-0.245606	0.557877	992	0	0.338664
CTSO	0.00457252	0.0256136	-0.042073	0.557871	992	0	0.285508
DICER1	0.014701	-0.254554	0.135123	0.557851	992	39	0.446117
NISCH	0.00874879	-0.252481	-0.600076	0.557668	992	24	0.50136
IL17RD	0.00379348	-0.0246817	0.0419263	0.557649	992	0	0.295851
AGAP5	0.00881033	-0.371406	0.0356114	0.557609	867	93	0.503769
ZMYM1	0.0045258	0.0397629	-0.203464	0.557498	992	0	0.103064
ACO2	0.0541335	-0.488937	-0.765843	0.557455	992	437	0.527256
WDR54	0.0063074	-0.0899892	-0.861158	0.557445	992	2	0.330274
DUSP23	0.00287675	0.0176884	0.234555	0.557431	992	0	0.40474
FUT11	0.00366455	-0.134167	-0.740583	0.557375	992	0	0.440666
RMI1	0.0189782	-0.303456	-0.369082	0.55735	992	113	0.393357
SERINC3	0.00397476	-0.0349977	-0.599048	0.557312	992	0	0.315583
RELL2	0.00322515	-0.0275732	-0.389728	0.557261	992	0	0.189812
GEMIN7	0.0152146	-0.520447	-0.24591	0.557158	992	545	0.388216
SET	0.00772677	-0.0662183	-0.0549881	0.557135	992	1	0.505833
SLC25A43	0.00320194	0.0400214	0.180618	0.556989	992	0	0.279231
CMPK1	0.0236058	-0.543701	-0.17902	0.556955	992	622	0.426829
TIGD4	0.00256551	-0.0671438	-0.473957	0.556825	992	0	0.433971
METAP2	0.015801	-0.323566	-0.148948	0.556814	992	121	0.513537
POU6F1	0.00269594	-0.0857675	-0.740959	0.556791	992	0	0.295679
PSMD13	0.0192059	-0.630319	-0.208068	0.556749	992	797	0.402597
NFU1	0.0089635	-0.157735	-0.860298	0.55665	992	13	0.324856
UGT2B7	0.00422622	0.0604691	-0.369168	0.556637	992	0	0.415513
OR4S1	0.00475114	-0.111963	0.274484	0.556599	867	0	0.521355
HIGD2A	0.0062337	-0.246566	-0.495844	0.556532	992	12	0.329596
H2AC4	0.00892361	-0.323107	-0.672667	0.556491	992	82	0.393301
EEF1A1	0.0987723	-1.19294	0.33482	0.556399	317	302	0.435565
LTN1	0.00510512	-0.106136	-0.878893	0.556376	992	1	0.498812
ANHX	0.00598261	-0.0217356	-0.468296	0.556349	992	0	0.251037
ODR4	0.00983147	-0.152936	-0.501222	0.556281	992	9	0.464888
DCTN1	0.00787599	-0.202121	0.196843	0.556236	992	3	0.503742
RPL17	0.0356106	-1.93391	1.72037	0.556224	992	991	0.301419
CEP126	0.00474011	-0.01085	-0.935941	0.556184	992	0	0.213804
KCMF1	0.0240211	-0.598238	-0.380926	0.556078	992	720	0.436528
CENPX	0.00994303	-0.177357	-0.974336	0.556075	992	16	0.343544
FANCD2OS	0.00298222	0.052525	0.0476075	0.556034	992	0	0.378607
TOR1AIP1	0.0038926	-0.0437242	-0.122491	0.555948	992	0	0.36115
GARS1	0.0182627	-0.757753	-0.154558	0.555848	992	942	0.342016
TINAG	0.00404765	0.0563391	-0.503085	0.555766	992	0	0.106921
DNM2	0.059778	-0.721822	-0.126072	0.555754	992	770	0.573148
SMG8	0.0079167	-0.202954	-0.433211	0.555728	992	5	0.452838
OR9K2	0.0020898	-0.00847062	0.263722	0.555715	867	0	0.508634
GPRIN3	0.00375001	-0.048558	0.379172	0.555618	992	0	0.524637
PJA2	0.00412388	0.0437356	-0.389773	0.555566	992	0	0.333061
SELENOO	0.00356841	-0.0627446	-0.81008	0.555563	992	0	0.384981
TSEN34	0.0112003	-0.262977	-0.117014	0.555559	992	31	0.427758
CEND1	0.00700567	-0.177681	-0.575187	0.555536	992	8	0.361601
IPPK	0.0234561	-0.274798	-1.11585	0.555353	992	127	0.549034
HOXB7	0.00418589	-0.0651637	-0.81507	0.555307	992	1	0.373353
METTL23	0.00749367	-0.140719	-0.55209	0.55526	992	4	0.382582
TRIM50	0.00335834	-0.0542026	0.153172	0.555177	992	0	0.34234
CCT6A	0.025925	-1.02291	0.00701849	0.555148	992	988	0.569607
IQCB1	0.00568595	-0.100126	-0.949805	0.555105	992	6	0.173317
SRPRB	0.00844276	-0.354894	-0.100153	0.555102	992	77	0.249538
SNX12	0.0044711	-0.050051	-0.936209	0.555086	992	0	0.441579
CHRND	0.00488321	-0.0805258	-0.832895	0.554984	992	1	0.389303
PHOSPHO2	0.00288334	0.116086	-0.528602	0.55488	992	0	0.267435
SUPT16H	0.0249414	-1.15259	-0.202371	0.554842	992	992	0.368857
CKS2	0.00846135	-0.242342	-0.274705	0.554701	992	19	0.460688
SOCS5	0.00628423	-0.15488	-0.1624	0.554662	992	1	0.40943
ZNF844	0.00649917	-0.0187719	-0.285227	0.55466	992	0	0.252842
MTO1	0.0072231	-0.125201	-0.815532	0.554581	992	6	0.282404
TAS2R50	0.00340628	0.0112747	-0.246634	0.554546	992	0	0.354082
DDX10	0.0267645	-0.820246	0.0648406	0.554535	992	942	0.461762
ATR	0.0215169	-0.738732	0.338825	0.55446	992	919	0.436078
DDX1	0.0105848	-0.214769	-0.397065	0.554378	992	14	0.477142
CWC22	0.0341661	-0.814154	-0.384235	0.55435	992	920	0.396712
MUC20	0.0128161	-0.175933	-1.40004	0.554347	992	22	0.35804
LRRC15	0.00524244	-0.0725089	-0.160195	0.554269	992	0	0.372237
CCND2	0.0241425	-0.0721915	-4.03236	0.554239	992	41	0.736721
PMM2	0.0258776	-0.129063	-1.00315	0.554228	992	54	0.507287
GBF1	0.0128547	-0.628449	-0.546823	0.554125	992	833	0.40838
SMIM1	0.00436388	-0.0791791	-0.291924	0.554038	992	0	0.264593
UVRAG	0.00622615	-0.118756	-0.213502	0.553821	992	0	0.495183
SUPT7L	0.0168044	-0.0412389	-0.665658	0.553751	992	9	0.489057
SPANXN4	0.00644422	0.082163	0.568203	0.55371	992	0	0.203686
H2AC12	0.0144338	-0.574416	-0.778872	0.553664	992	661	0.590804
NUP85	0.0277851	-0.926926	0.220733	0.553633	992	963	0.584307
BCL6	0.0113593	-0.0483977	-2.59107	0.553625	992	14	0.585391
RPP40	0.0341962	-0.540696	-0.154923	0.553576	992	553	0.342529
TMEM115	0.00296417	-0.00528337	-0.849277	0.553561	992	0	0.290048
ITGB1	0.0266048	-0.0994129	-1.28473	0.553557	992	44	0.602351
ZNF816	0.00398189	0.013664	-0.484632	0.55355	992	0	0.506673
HAPLN2	0.00758738	-0.283833	-0.902186	0.553502	992	37	0.424917
C9orf78	0.0115149	-0.280968	0.041463	0.553479	992	51	0.481058
CYB5B	0.0286697	-0.204283	-1.86623	0.553442	992	85	0.53127
VGLL3	0.00494704	-0.0473095	-1.23887	0.553432	992	1	0.24979
RAPGEF2	0.00407367	-0.0444748	-0.761678	0.553385	992	0	0.48901
UPF1	0.0182215	-0.803374	-0.288219	0.553363	992	970	0.433616
EMP2	0.00600111	-0.00996295	0.105847	0.553309	992	0	0.513807
FANCL	0.00856374	-0.138013	-1.25426	0.553306	992	7	0.397742
ZNF570	0.00438898	0.0597663	-0.349752	0.553254	992	0	0.179836
SCIN	0.00315698	0.0177877	-0.808004	0.553184	992	0	0.249666
FTMT	0.00360665	0.00245309	0.370509	0.553144	992	0	0.421069
FAIM	0.00460948	-0.0904673	-0.649089	0.553125	992	0	0.401666
DHX38	0.0081424	-0.441079	-0.220633	0.553116	992	265	0.436194
TFAP2C	0.00931345	-0.126508	-3.79498	0.553095	992	12	0.607396
NKIRAS2	0.00373736	0.00632605	-0.0948948	0.552907	992	0	0.483806
LAMC2	0.00327495	-0.0422792	-0.8172	0.552825	992	0	0.462324
USP53	0.00304704	0.028995	-0.6833	0.552825	992	0	0.510948
KRTAP5-3	0.00771953	-0.245595	0.0965784	0.552686	992	9	0.52374
MDC1	0.00678704	-0.106828	-0.591705	0.552526	992	3	0.442308
CPOX	0.0129314	-0.190126	-1.88927	0.552508	992	29	0.486696
CTDNEP1	0.013401	-0.286022	-0.445578	0.552431	992	67	0.507172
STAT5B	0.00498105	-0.114102	-2.93886	0.552423	992	6	0.559821
ZNF407	0.0157438	-0.422203	-0.669991	0.552357	992	268	0.537192
TMEM9B	0.00340026	-0.0110165	-0.766449	0.552349	992	0	0.41667
DDOST	0.0152433	-0.61936	0.0622783	0.552349	992	811	0.434002
TRIM47	0.00520284	-0.0819976	-0.438308	0.552334	992	0	0.373355
HMGB4	0.0023154	0.00333801	-0.599451	0.552284	992	0	0.149888
TMEM199	0.0165962	-0.341585	-0.307621	0.552268	992	140	0.438629
CHD2	0.00470724	-0.0634629	-0.357041	0.552211	992	0	0.310077
SIGLEC11	0.00693877	-0.237444	-0.642153	0.552174	992	11	0.316955
DYNC2LI1	0.00358068	-0.03836	-0.274292	0.552166	992	0	0.26616
ADAM11	0.00480623	-0.204971	-0.000375434	0.552149	992	0	0.412754
SERPINA5	0.003756	0.0420087	0.376617	0.552147	992	0	0.493486
LSM11	0.0172182	-0.476361	-0.129645	0.55213	992	434	0.374062
NUCKS1	0.00639774	-0.0277909	-0.42016	0.552069	992	2	0.168938
TSKS	0.00265167	0.00105957	-0.0871122	0.552065	992	0	0.35726
DUSP4	0.0173407	-0.0183158	-3.69127	0.552041	992	22	0.668637
FMC1	0.00229481	-0.0333819	-0.562451	0.551976	992	0	0.377494
THOC3	0.0341878	-0.884237	-0.528709	0.551958	992	969	0.323535
UBR4	0.0427991	-0.695055	-0.218001	0.551897	992	780	0.508999
KRT79	0.00356611	-0.0886921	-0.605316	0.55189	992	1	0.357557
MEIG1	0.00357245	0.0792617	-0.240497	0.551709	992	0	0.281569
SLC5A3	0.010592	-0.113401	-3.60809	0.551588	992	22	0.545567
ACSM2B	0.00214286	0.0616421	0.419501	0.551585	867	0	0.434312
EFNB2	0.00339044	0.0312773	-1.00136	0.551583	992	0	0.128095
DUSP22	0.00640502	-0.14656	-0.685969	0.551541	992	3	0.358819
TRIO	0.00826588	-0.079347	-1.72733	0.551519	992	6	0.499653
RPP25	0.00343143	0.074893	-1.06631	0.551513	992	1	0.528745
TSPAN4	0.00389625	-0.0257744	-0.511794	0.551492	992	0	0.308972
RAD51D	0.0245601	-0.335149	-0.436927	0.551371	992	194	0.363295
COPS6	0.0354793	-0.949582	-0.337881	0.551354	992	973	0.385077
NEMP2	0.0052174	-0.0267236	-0.419019	0.551335	992	0	0.161096
PTF1A	0.0039935	-0.017569	0.38251	0.551309	992	0	0.185651
ATPAF2	0.00722449	-0.0629084	-0.990096	0.551298	992	2	0.431954
VHL	0.0328588	-0.434834	-0.496189	0.551273	992	339	0.411644
NMD3	0.0133527	-0.617434	-0.0681013	0.551228	992	810	0.425146
RPL35A	0.0294209	-1.10883	-0.427308	0.551173	317	317	0.385675
MARS1	0.0342182	-1.05065	-0.155489	0.55113	992	979	0.294209
MAP2K4	0.00793031	0.05055	-0.642723	0.551071	992	1	0.205744
WFDC6	0.00322689	0.00246981	0.699006	0.55103	992	0	0.406458
FDX2	0.0164622	-0.554815	-0.237329	0.550877	992	631	0.368406
KLRD1	0.00260788	0.0168399	-0.772084	0.550851	992	0	0.13324
TSC22D1	0.0034902	-0.0410384	0.269729	0.550845	992	0	0.2273
S100A10	0.00293493	-0.0225605	-0.186925	0.550787	992	0	0.258606
TMEM154	0.00476608	0.0491738	-0.785972	0.550778	992	0	0.449672
CTSV	0.00257529	-0.0198648	-0.301528	0.550602	992	0	0.378884
RAD54L	0.00549392	-0.0792338	-0.684095	0.550581	992	1	0.283387
COMMD8	0.0105144	-0.113352	-0.576882	0.550559	992	4	0.338023
SOD1	0.0620532	-0.848241	0.104112	0.550379	992	870	0.348542
TRAPPC3	0.0359675	-1.02849	0.255075	0.550377	992	976	0.500484
LRP8	0.0122642	-0.0975286	-3.53266	0.550376	992	21	0.502234
FGFR1	0.0233973	-0.0939958	-2.71115	0.550321	992	50	0.590995
KRTAP10-9	0.0112305	-0.272284	-0.733353	0.550276	992	54	0.355887
TEN1	0.0258441	-0.307429	-0.832907	0.550256	992	160	0.415393
YIPF4	0.00414105	0.0563928	-0.555077	0.550254	992	0	0.07234
LTV1	0.0101122	-0.494108	0.04744	0.550196	992	481	0.402606
TXN	0.0330435	-0.630782	-0.093767	0.550192	992	728	0.476524
H2AC1	0.00374396	-0.0500288	-0.143181	0.550187	992	0	0.350031
SETX	0.00564799	-0.150109	-0.749069	0.550129	992	2	0.364623
ZNHIT6	0.010256	-0.337954	-0.0780317	0.550072	992	94	0.379651
PLK4	0.0321479	-0.644558	-0.262904	0.550059	992	755	0.490179
DMRT2	0.00411564	0.145486	0.340803	0.550047	992	0	0.612361
SOX21	0.00306891	0.0486425	0.0133461	0.550031	992	0	0.229599
RMDN2	0.00362613	-0.00726476	-0.246226	0.550023	992	0	0.358735
MIS18A	0.0212831	-0.458424	-0.16818	0.549982	992	390	0.30992
INHBE	0.00652173	-0.260354	-1.00047	0.54995	992	17	0.427143
TPH2	0.00523887	-0.122544	-1.0327	0.549855	992	2	0.277253
FTSJ3	0.0107918	-0.613887	-0.349242	0.549847	992	827	0.370992
YARS1	0.0401121	-1.2683	0.0916645	0.549826	992	990	0.468792
TYW5	0.00327371	-0.0128275	-0.436385	0.549811	992	0	0.2292
VPS52	0.0201213	-0.272405	-0.240753	0.549775	992	97	0.514708
RPL36AL	0.0159025	-0.478592	-0.901768	0.54967	992	375	0.360733
MOV10	0.00405673	-0.105915	0.377397	0.549653	992	0	0.210194
RBBP6	0.0227918	-0.612565	0.177788	0.549588	992	756	0.592344
PNKP	0.0194819	-0.27187	-0.276668	0.549529	992	89	0.420848
PTMA	0.0132388	-0.319706	-0.39966	0.549493	992	100	0.441704
TMEM167A	0.0106031	-0.235498	-0.419696	0.549417	992	30	0.375035
ISCU	0.0390713	-1.25921	0.0413658	0.54941	992	991	0.427922
C1D	0.0128985	-0.225551	-0.559429	0.549392	992	34	0.476369
IPO9	0.0218402	-0.358881	-0.223694	0.549389	992	207	0.357432
AP1S2	0.00392064	-0.0917437	0.241295	0.549328	992	0	0.270664
POLL	0.00340329	-0.0234243	-0.322864	0.549278	992	0	0.31328
SGO1	0.0278156	-0.617193	-0.336605	0.549248	992	713	0.434712
CPLX3	0.0029935	0.0536789	0.0825085	0.549187	992	0	0.380993
FEN1	0.0334061	-0.472285	-0.186193	0.549115	992	441	0.430186
MTURN	0.00285211	-0.01177	-0.97415	0.548958	992	0	0.419673
PIDD1	0.00436291	0.00459989	0.273298	0.548845	992	0	0.386601
REST	0.00640597	-0.143335	-0.755437	0.548806	992	5	0.35413
ARMC7	0.0422661	-0.783058	-0.293532	0.548722	992	866	0.323207
DAZL	0.00529633	-0.102745	-0.8437	0.548647	992	2	0.299808
KRTAP9-9	0.0053122	-0.0983333	-0.951464	0.548614	992	3	0.413073
GTF2F1	0.00606632	-0.389231	-0.0429102	0.548571	992	104	0.456089
TERF2	0.0157251	-0.555581	-0.715539	0.548522	867	525	0.457645
PTP4A3	0.00498531	-0.0670223	0.150084	0.548498	992	0	0.460411
C19orf53	0.0259248	-0.364453	-0.713529	0.548367	992	206	0.405104
PPIE	0.0129495	-0.382799	-0.502596	0.548295	992	169	0.547815
RPL7	0.0293219	-1.21706	-0.114265	0.548201	992	992	0.460594
DLG5	0.00850512	-0.120516	-0.637924	0.548175	992	4	0.465303
BTF3	0.012619	-0.405943	-0.054771	0.548003	992	236	0.417051
COPS9	0.00865892	-0.0880656	-0.943681	0.547857	992	3	0.453438
DIMT1	0.00966166	-0.632431	0.0299603	0.547855	992	877	0.384994
RHOQ	0.0138753	-0.542362	-0.5183	0.547587	992	590	0.407029
PAQR6	0.0051762	-0.193792	-0.648185	0.54753	992	2	0.374475
DIS3	0.0112229	-0.422113	-0.303226	0.547512	992	238	0.286215
GPR31	0.00344863	0.0177573	-0.575013	0.547461	992	0	0.285529
ACADS	0.00354607	-0.0374722	-0.289222	0.547461	992	0	0.213566
SIK3	0.00527647	-0.00299518	-1.6252	0.547353	992	4	0.470416
DUSP16	0.00399147	-0.0140609	-0.53325	0.547317	992	0	0.299919
SNX32	0.00497397	-0.132995	-0.759834	0.547199	992	1	0.347752
LMOD3	0.00409318	-0.0864102	-0.568897	0.547185	992	1	0.241737
RPP25L	0.0422018	-0.32195	-1.66251	0.547143	992	224	0.847146
SLC25A45	0.00384442	-0.0752114	-0.578504	0.547068	992	1	0.394495
CTU2	0.0186465	-0.399307	-0.22057	0.54701	992	271	0.313388
KCNQ5	0.00428567	-0.0178046	-1.47131	0.546981	992	3	0.416843
HADHA	0.00531737	-0.130467	-0.62072	0.546911	992	1	0.350851
CAST	0.00429833	-0.128139	-0.654129	0.546887	992	0	0.391759
DNAJB8	0.00279747	-0.0290279	-0.321613	0.54686	992	0	0.263088
MYOD1	0.00889423	-0.0392025	-5.27818	0.546825	992	8	0.738032
UBC	0.0297422	-0.224661	-0.279251	0.546771	317	25	0.444863
GRK2	0.0100072	-0.115437	-1.53408	0.546763	992	14	0.531587
UTF1	0.0049448	-0.0118399	-0.458776	0.546706	992	0	0.409145
OGDH	0.0201067	-0.337091	-0.735227	0.546655	992	147	0.518178
ZNF7	0.00389557	0.0434829	-0.228284	0.546587	992	0	0.296644
ITGA1	0.00437359	-0.0865895	-0.310426	0.546559	992	0	0.223763
PDCD6	0.00903285	-0.193243	-0.740706	0.546352	992	14	0.348554
RCL1	0.0150141	-0.629363	-0.0698035	0.546349	992	834	0.440541
ERCC3	0.0131495	-0.77387	0.535689	0.546345	992	964	0.421311
PCF11	0.0186158	-0.556559	-0.307727	0.546343	992	621	0.487837
SIAH3	0.00272326	-0.0501788	0.176275	0.546105	992	0	0.497585
NSFL1C	0.0049944	-0.0819781	-0.217981	0.545981	992	0	0.381569
ICOS	0.00256506	0.0377036	-0.459178	0.545921	992	0	0.25823
POT1	0.0172891	-0.220736	-0.406145	0.545913	992	44	0.416964
RAMP3	0.00280172	0.0601795	-0.014299	0.54591	992	0	0.511054
UQCC3	0.00752819	-0.240087	-1.41541	0.545884	992	26	0.295281
SERPINB6	0.0056946	-0.00147375	-0.605766	0.545864	992	0	0.301743
RABGGTB	0.0338577	-0.834185	0.199786	0.545857	992	928	0.437712
DYNLT1	0.00816863	-0.0568713	-0.808502	0.545807	992	2	0.270047
PUSL1	0.00395525	-0.0181343	-0.380004	0.545793	992	0	0.325596
RBM14	0.0350493	-0.896336	-0.256028	0.545764	992	962	0.47804
RPS6KA3	0.00480618	-0.0698016	-0.716944	0.545662	992	1	0.420696
HOXB8	0.00404261	-0.101813	-0.692369	0.545595	992	0	0.408754
RBBP5	0.0178085	-0.577197	-0.129563	0.545472	992	696	0.340085
RPE65	0.00535988	-0.176405	-1.08972	0.545422	992	3	0.384034
RPA3	0.0284286	-1.33953	0.096427	0.545401	992	992	0.448931
UBTF	0.0343728	-1.03022	-0.176058	0.545372	992	985	0.452412
UBAP1	0.0115211	-0.452703	-0.389691	0.545287	992	320	0.408065
GNPNAT1	0.0098704	-0.0847359	-0.610759	0.545248	992	4	0.474959
AFF3	0.00463876	-0.0851114	-0.60159	0.545244	992	1	0.2915
KLHL13	0.00397775	-0.0103324	-0.656848	0.545201	992	0	0.532697
SKA3	0.0222026	-0.386106	-0.425785	0.545195	992	245	0.500723
CD5L	0.00277124	-0.0661789	-0.179116	0.545085	992	0	0.360647
NLK	0.00242217	0.141913	0.574176	0.544979	992	0	0.361795
GLMN	0.0145197	-0.183615	-0.463655	0.544922	992	25	0.412492
POLR3D	0.0103574	-0.191459	-0.258069	0.544841	992	13	0.549353
CHM	0.00667168	-0.0326044	-3.31662	0.544832	992	6	0.52362
ARMC12	0.00339991	0.0285671	-0.154526	0.544772	992	0	0.499045
PSG6	0.00490813	-0.0540518	-0.0701709	0.544702	992	0	0.473169
LCE3E	0.00266151	-0.0255798	0.236943	0.544673	867	0	0.43909
ERC1	0.00359995	-0.00220367	-1.32855	0.54467	992	1	0.398792
ARL4C	0.00459423	-0.0265918	-1.57454	0.544666	992	1	0.320744
NIPAL2	0.0054735	-0.0783269	-0.715986	0.544586	992	0	0.517727
LMF2	0.00366614	-0.00891459	-0.390167	0.544552	992	0	0.255595
PSG8	0.0064452	-0.0528184	-0.0960814	0.544512	992	0	0.462672
OR10AG1	0.00351634	-0.0437582	-0.450041	0.544452	867	0	0.429616
SNX22	0.0036951	-0.0821233	-0.695538	0.54445	992	0	0.247944
ACTR3C	0.00643603	-0.0900308	-0.846336	0.544443	867	1	0.440009
RNASEH2B	0.00802313	0.0535565	-0.475734	0.54442	992	0	0.430991
METTL25B	0.0039576	-0.00713008	-0.573392	0.544405	992	0	0.397165
POTEE	0.00171424	0.0727518	0.261874	0.544226	867	0	0.406613
DPM2	0.0125104	-0.208644	-1.50637	0.544224	992	31	0.356123
MCMBP	0.0119455	-0.270522	0.0803212	0.544185	992	38	0.394111
SPEF1	0.00394528	-0.0945586	-0.705356	0.544152	992	0	0.336817
CCDC28A	0.013044	-0.0106658	-0.311857	0.544145	317	0	0.205418
SFN	0.0030753	-0.124945	-0.638563	0.544143	992	0	0.370999
SDAD1	0.0139541	-0.659176	-0.0436234	0.544117	992	877	0.247553
FBXO31	0.00378152	0.0039401	0.287838	0.544109	992	0	0.224278
MKRN1	0.00618795	-0.210546	-0.615605	0.544104	992	7	0.404113
BIRC6	0.0241818	-0.22976	-0.969772	0.544054	992	69	0.477081
MPDU1	0.00572646	-0.117186	-1.04731	0.543983	992	3	0.350168
NOL6	0.0204464	-0.747933	-0.405165	0.543966	992	935	0.345992
VENTX	0.00549661	-0.0125196	-0.197304	0.543914	992	0	0.476554
NOL11	0.0106145	-0.435079	0.29716	0.543909	992	295	0.57113
UGT3A2	0.00591406	-0.0152127	-0.258112	0.543897	992	0	0.243436
TTC13	0.00294186	-0.0411169	-0.269316	0.543888	992	0	0.391434
PDCD6IP	0.0249753	-0.254868	-1.10954	0.543844	992	113	0.390766
COCH	0.0048823	-0.115862	-0.608212	0.543822	992	1	0.283602
SCNM1	0.0078614	-0.269901	-0.842943	0.543801	992	34	0.388507
FANCB	0.00386999	0.0808549	-1.64941	0.543787	992	1	0.450027
PRC1	0.0323872	-0.925702	-0.109371	0.54375	992	971	0.510854
MED18	0.0160655	-0.517995	-0.188001	0.543744	992	553	0.463446
UBA5	0.0295255	-0.291366	-0.799093	0.54374	992	140	0.492066
RBM22	0.0242306	-0.883046	-0.0640154	0.543558	992	978	0.324142
DSC2	0.00488374	0.0300828	-0.467902	0.543418	992	0	0.205584
RPS23	0.0297554	-1.39758	-0.37179	0.543371	992	992	0.401203
SFXN1	0.00496907	0.017903	-0.759467	0.543322	992	0	0.454789
SHC2	0.00373812	0.000598424	0.112292	0.543184	992	0	0.250695
OR4K1	0.00909223	-0.278631	-0.793709	0.543159	867	40	0.542619
CFL1	0.0459848	-0.440704	-1.1394	0.543138	992	323	0.587192
CUBN	0.0033853	-0.0270424	-0.68372	0.543	992	0	0.47213
NUBPL	0.00775719	-0.122865	-0.964418	0.542961	992	10	0.298694
LIG4	0.00527659	-0.0122392	-0.331208	0.542887	992	0	0.326315
FBXO36	0.00486736	-0.0636802	-0.557577	0.54287	992	0	0.410756
TOMM22	0.0166584	-0.696664	-0.174872	0.54286	992	903	0.290123
LMAN2	0.0051233	-0.0107201	0.184167	0.542783	992	0	0.476444
GEMIN5	0.0443449	-0.903911	-0.0958588	0.542768	992	942	0.357709
TRPS1	0.00683235	0.078573	-2.20342	0.542709	992	4	0.626682
ARHGEF12	0.00483839	0.030422	-0.360851	0.542682	992	0	0.388134
KERA	0.00425464	0.0726002	-0.142993	0.542639	992	0	0.171512
RAD9B	0.00524193	0.0075922	-0.419104	0.54248	992	1	0.175425
H3C4	0.00658969	-0.223182	-0.685855	0.542436	992	9	0.414377
PPP1R12A	0.0642409	-0.657911	0.0896171	0.542417	992	700	0.559222
SLC25A1	0.0116381	-0.149086	-1.44324	0.542386	992	14	0.421287
NDUFA4	0.0124176	-0.293626	-0.561562	0.542248	992	67	0.305814
GTF3C3	0.0115194	-0.294088	0.482887	0.542228	992	31	0.340556
PSMB2	0.0235921	-1.20646	-0.323082	0.542197	992	992	0.356666
COX5A	0.0108591	-0.290264	-0.325666	0.542195	992	53	0.369194
OSGEP	0.0422296	-0.729371	0.080485	0.542109	992	815	0.266734
SNAPC1	0.0377865	-0.979807	-0.239814	0.54202	992	977	0.289785
CLK1	0.0032595	-0.0677055	-0.468502	0.541984	992	0	0.403362
OR13C2	0.00293527	0.0383167	0.330697	0.541964	867	0	0.479153
ELOA	0.0144003	-0.139406	-1.23802	0.54185	992	28	0.506464
FLNA	0.00250012	0.00804278	0.284939	0.54184	992	0	0.24053
OR2T27	0.00707802	-0.117875	0.0179373	0.541799	867	0	0.724679
PUS3	0.00765231	-0.0597068	-0.376951	0.541775	992	1	0.369127
SLC22A10	0.00356694	-0.0340863	-0.772232	0.541733	992	0	0.302565
TADA3	0.0134149	-0.216476	0.0130603	0.541731	992	22	0.39791
TTL	0.00403374	-0.0505027	-0.759576	0.541603	992	0	0.276998
ESPN	0.00545246	-0.0500075	-0.0990263	0.541595	992	0	0.249887
PPARGC1B	0.00783417	-0.15057	0.303887	0.541578	992	2	0.521571
TPT1	0.0200472	-0.669222	-0.0721458	0.541541	992	848	0.308752
MAEA	0.0143136	-0.199601	-0.449961	0.5414	992	25	0.465998
EPPIN	0.00202445	0.0187675	-0.632292	0.541387	992	0	0.357324
ZFAND5	0.00762456	-0.191425	-0.685764	0.541384	992	9	0.314618
DNAH5	0.00355207	-0.0757908	-0.664666	0.541298	992	0	0.339185
GUCY2F	0.00244178	0.0248619	0.19828	0.541239	992	0	0.610699
RFC4	0.0106074	-0.606159	0.111346	0.541118	992	814	0.397557
FBLIM1	0.00775347	-0.268497	-0.601167	0.541052	992	29	0.402511
PFKFB4	0.00406248	-0.146368	-0.526475	0.541011	992	1	0.340337
THAP1	0.0830467	-0.66419	0.128885	0.54093	992	686	0.517543
C16orf87	0.00524227	-0.0587554	-0.488999	0.540765	992	0	0.393308
TESK1	0.00387701	-0.0739033	-0.980143	0.540762	992	0	0.357191
P3H3	0.00418505	-0.0816793	-0.347445	0.540637	317	0	0.236269
CNPY1	0.00340147	0.0817544	0.126932	0.540621	992	0	0.327987
GTF2E2	0.0155039	-0.804774	-0.537599	0.540619	992	982	0.28733
PRELID3B	0.0468051	-1.14734	0.343221	0.540589	992	979	0.429687
PIGH	0.0070297	-0.233336	-0.58111	0.54054	992	13	0.351434
KIAA0586	0.00476519	-0.0300752	-0.473452	0.540477	992	0	0.296483
PTPN11	0.0326093	-0.483852	-0.483337	0.540377	992	461	0.530636
MFSD3	0.00391514	-0.0495282	-0.22034	0.540296	992	0	0.33922
OR4A47	0.00713481	-0.317966	-0.678297	0.540244	867	41	0.47721
COQ10B	0.00619658	-0.0917667	-1.46277	0.54024	992	2	0.455153
TRIT1	0.0209453	-0.0892045	-0.76657	0.540154	992	21	0.423094
IARS2	0.0161077	-0.479137	-0.0109784	0.54015	992	431	0.417056
PDCD10	0.0234097	0.121436	0.534849	0.540118	992	0	0.446525
NRP1	0.00645641	0.0607346	1.39553	0.54006	992	0	0.484488
C8orf76	0.00501199	-0.0267544	-0.977333	0.539987	992	0	0.322281
LIPT2	0.00688316	-0.0629507	-0.571603	0.539951	992	1	0.396451
CCNC	0.0281272	-0.16026	-0.326246	0.539933	992	55	0.442814
RTKN2	0.00417949	-0.0853696	-1.36035	0.539823	992	1	0.2277
CEP152	0.00806524	-0.12655	-0.281083	0.539805	992	0	0.44473
ZNF175	0.00262207	0.0216869	-0.683239	0.539658	992	0	0.213331
TAS2R9	0.00192882	0.0514323	0.199844	0.539638	992	0	0.17747
NENF	0.00424293	-0.00658098	-0.651646	0.539596	992	0	0.299516
CHEK1	0.0285753	-1.12561	-0.036235	0.539465	992	989	0.482254
DHFR	0.0443099	-0.526188	-0.323766	0.539318	867	431	0.469644
CENPW	0.0610314	-0.948775	-0.311431	0.539309	992	945	0.335549
TMEM52	0.00520537	-0.0376658	-0.149121	0.539295	992	0	0.246853
OR9A2	0.0042796	-0.113606	-0.00318618	0.539262	867	0	0.536586
MICOS13	0.0105787	-0.170175	-1.40213	0.539245	992	20	0.453559
COPS4	0.0201853	-0.56715	-0.11556	0.539104	992	653	0.395242
MMP14	0.00238207	0.0337446	0.0935103	0.539095	992	0	0.132036
UROD	0.0537788	-0.432405	-0.995461	0.539095	992	347	0.50447
RAD1	0.0158678	-0.311785	-0.337922	0.538968	992	107	0.320288
RAB26	0.00459748	-0.048342	-0.522979	0.538923	992	1	0.394912
CTXN2	0.00224926	0.0641071	-0.512166	0.538916	992	0	0.250467
ATP23	0.00887401	-0.280622	-1.17262	0.53882	992	41	0.427521
ZNG1A	0.00406678	-0.159611	-0.748303	0.538787	867	0	0.487185
ZNF426	0.00358196	0.00313702	-0.531082	0.53878	992	0	0.0874463
CMA1	0.00414951	-0.0100661	-1.12458	0.538777	992	0	0.220343
CHTF8	0.0161706	-0.270277	-0.671628	0.538767	992	79	0.455314
PCYT2	0.0111025	-0.0951083	-1.35466	0.53874	992	6	0.421974
RPLP1	0.0205353	-0.93041	-0.763277	0.538671	992	989	0.273474
NARS1	0.0303375	-1.16607	0.0296582	0.538536	992	990	0.43788
SGF29	0.0286845	-0.303982	-0.0503714	0.538421	992	148	0.450778
ARL4D	0.00637743	-0.173593	-0.59303	0.538417	992	3	0.505536
PRPF4B	0.00762503	-0.325939	-0.351728	0.538417	992	52	0.291062
ARRDC1	0.00410953	-0.0493929	-0.743969	0.538325	992	0	0.337797
SLC6A6	0.00487078	-0.133601	-0.352222	0.538321	992	0	0.342309
ZNF586	0.00328416	0.0474557	-0.502859	0.538307	992	0	0.258691
WDR75	0.0263514	-0.882763	-0.44277	0.538268	992	975	0.23406
WDR82	0.066387	-0.962303	0.327993	0.538246	992	918	0.350731
USP28	0.00832282	0.105827	1.01892	0.538231	992	0	0.520154
SNX6	0.00679943	-0.0691935	-0.466902	0.538131	992	2	0.118488
ESR1	0.00664274	-0.0468235	-4.6746	0.538111	992	11	0.632861
FECH	0.0259423	-0.348741	-1.58935	0.53809	992	170	0.433954
CCDC122	0.00345337	0.0880569	-0.144299	0.538078	992	0	0.347547
MLH3	0.00293944	-0.0633717	-0.119882	0.538068	992	0	0.287482
KNDC1	0.00383499	0.0445171	0.0132763	0.53801	992	0	0.223545
MATN2	0.00448148	0.0643047	0.143268	0.537972	992	0	0.207635
CKS1B	0.0224492	-0.433717	-1.21972	0.537963	867	249	0.46636
BNIP1	0.0183663	-0.316719	-0.583632	0.537917	992	125	0.462382
DENND4A	0.00589254	-0.0675334	-1.68271	0.537904	992	5	0.52054
STX10	0.00558368	-0.0769693	-0.837767	0.537897	992	0	0.324978
FCRLA	0.00223246	0.0404066	0.275827	0.537854	992	0	0.508116
UBE2J2	0.0116224	-0.169355	-2.66958	0.537815	992	20	0.405298
REXO2	0.0175068	-0.124499	-1.57534	0.537798	992	27	0.425098
BID	0.00860092	0.0143601	-1.04902	0.537755	992	1	0.325706
TOP1	0.020375	-0.747972	0.423744	0.537747	992	919	0.570989
MTNR1A	0.00212993	0.00790305	-0.120313	0.537686	992	0	0.409153
RARS1	0.00987694	-0.426998	0.191527	0.537615	992	235	0.457949
KAT2B	0.00475402	0.0135278	-0.136599	0.537548	992	0	0.26391
EEF1AKMT2	0.00616992	-0.0685781	-0.827156	0.537474	992	1	0.422363
FAU	0.0525339	-1.64454	0.307014	0.537464	992	992	0.295035
RIMKLA	0.00382993	0.00824876	-0.381618	0.537306	992	0	0.357578
FOXRED2	0.00341519	-0.0797764	-0.611599	0.536959	992	0	0.164965
DPH1	0.01161	-0.21273	-0.369676	0.536896	992	17	0.420646
YAP1	0.026056	-0.223531	-1.67205	0.536847	992	89	0.571517
SNTN	0.00233869	0.00931166	-0.272069	0.536829	992	0	0.15955
HSPA6	0.00653504	-0.121367	-0.803175	0.536825	992	3	0.445908
KLF16	0.0106571	-0.246892	-0.427647	0.536778	992	29	0.370751
DGKZ	0.0056615	-0.0711302	-0.624628	0.536734	992	1	0.358333
VCP	0.0443655	-1.55703	0.194478	0.536697	992	992	0.376705
SAMD7	0.00245872	0.0439031	0.316553	0.536695	992	0	0.516651
G6PD	0.0168736	-0.0707067	-0.790505	0.536693	992	11	0.516496
SEPSECS	0.0455869	-0.255439	-0.905423	0.536633	992	167	0.490623
KTI12	0.0349949	-0.429377	-0.302445	0.536627	992	355	0.314936
UQCC1	0.00994443	-0.161132	-0.863968	0.53659	992	12	0.341778
METTL3	0.0143968	-0.336277	0.0477722	0.53647	992	125	0.431252
ARSI	0.00397086	0.0011425	-0.169955	0.536467	992	0	0.249317
GULP1	0.00503273	0.0778312	0.0427561	0.536449	992	0	0.274027
LELP1	0.00332544	-0.141944	-0.0780007	0.536402	992	0	0.406463
MAP4K4	0.0101756	-0.027376	0.807417	0.536323	992	0	0.435124
NANP	0.00463663	-0.019836	-0.375271	0.536315	992	0	0.140242
KRT36	0.00280528	0.00505615	0.12112	0.536302	992	0	0.502772
PAQR3	0.0050923	-0.067804	-0.729445	0.536276	992	0	0.421964
EXO1	0.00691197	-0.0511038	-1.28005	0.536208	992	3	0.32647
SETD9	0.0038646	-0.00161168	-0.740271	0.536204	992	0	0.294957
TUBB	0.112063	-1.05928	-0.0302012	0.536197	992	892	0.529872
SELENOS	0.00357304	-0.0139881	-0.501375	0.536194	992	0	0.333408
FRA10AC1	0.00479289	-0.00769362	0.0925756	0.536151	992	0	0.382971
AAMP	0.0231769	-0.696777	-0.0174721	0.536117	992	874	0.435783
ROPN1L	0.00482863	-0.0537751	-0.786187	0.536072	992	0	0.363218
MRM1	0.00430583	-0.121788	-0.787789	0.536067	992	2	0.27106
TCF4	0.00449182	0.0429804	-1.36162	0.536065	992	1	0.411064
MRGBP	0.0307423	-0.454997	-0.703358	0.536017	992	354	0.341697
C2orf15	0.00508313	-0.0409751	-0.321117	0.535929	992	0	0.282328
RRS1	0.0280026	-0.754364	-0.0672496	0.535851	992	892	0.235762
LIG1	0.0140087	-0.221469	-2.41974	0.535839	992	38	0.431491
UQCC2	0.00719793	-0.166458	-1.23959	0.535712	992	5	0.316831
SMARCD1	0.0173597	-0.144809	-0.361445	0.535709	992	24	0.49958
SRSF7	0.0432602	-1.258	-0.453512	0.535681	992	991	0.450321
FHIT	0.00327587	0.020958	0.216068	0.535668	992	0	0.267617
TMEM147	0.0050848	-0.0947856	-0.84528	0.535628	992	1	0.389416
SEC61G	0.0120595	-0.681748	0.113341	0.535626	992	931	0.37829
HES6	0.00448016	-0.0686274	-0.142976	0.535587	992	0	0.336205
HJV	0.00630641	-0.225951	-0.597287	0.535512	992	7	0.378356
EID2	0.00634932	-0.0159104	-0.504589	0.535466	992	0	0.236156
EXTL3	0.00959567	-0.161714	-2.04313	0.535463	992	12	0.40706
CPT2	0.004557	-0.112244	-0.798373	0.535396	992	0	0.383847
IREB2	0.0154549	-0.119967	-1.49053	0.535364	992	19	0.467732
TOM1L1	0.00432215	-0.0198792	-0.682086	0.535267	992	0	0.275589
KRTAP4-2	0.0216339	-0.676552	-0.565084	0.535261	992	855	0.59026
ZNF709	0.0024737	0.110326	-0.0722895	0.53522	992	0	0.225997
ZNF692	0.00517191	-0.0433263	-0.567293	0.535173	992	0	0.288298
PPP1R2	0.0320201	-0.489589	-0.475971	0.535127	992	440	0.491362
ISYNA1	0.00679552	-0.223796	-0.603359	0.535118	992	12	0.302886
GFI1	0.00537269	-0.00697616	-3.02809	0.535095	992	6	0.597222
UTP18	0.0110041	-0.543692	-0.0140416	0.53509	992	658	0.449245
DNM1	0.00673392	-0.105039	-0.503933	0.535056	992	2	0.354987
PGD	0.0668163	-0.570292	-0.206627	0.534923	992	572	0.455099
VIL1	0.00276928	-0.0191885	-0.0605322	0.534853	992	0	0.34957
SLC16A5	0.00748571	-0.112467	0.330245	0.53483	992	0	0.37633
NCLN	0.00747075	-0.0745782	-1.05143	0.534798	992	2	0.450889
IFIT5	0.00330347	-0.00813129	0.35807	0.534774	992	0	0.240816
CTBS	0.00289578	-0.0238188	-0.461781	0.534772	992	0	0.262911
DEFB110	0.00335637	0.130469	-0.159373	0.534747	992	0	0.452059
UTP15	0.0302549	-0.958403	-0.0465527	0.53472	992	979	0.422717
H4C3	0.00456267	-0.13641	-0.843532	0.534646	992	0	0.488569
SPATA5	0.0144048	-0.465866	-0.25225	0.534616	992	383	0.207555
PSAT1	0.0062254	-0.100287	-0.808464	0.5346	992	2	0.453197
ATAD3A	0.00655161	-0.0477615	-0.65668	0.534562	992	0	0.423415
MYO1H	0.00687067	-0.180788	0.164826	0.534559	992	1	0.427875
RAB43	0.00423686	-0.138254	-0.258934	0.534487	992	0	0.149793
SDHAF2	0.00831844	-0.249398	-0.781039	0.534485	992	28	0.451179
MGST1	0.00381625	0.138521	0.549082	0.534436	992	0	0.600177
EFHD1	0.00231767	0.0264878	-0.120855	0.534367	992	0	0.376857
SH3GLB1	0.00304441	-0.00148966	-0.14682	0.534351	992	0	0.301595
ELOF1	0.0159335	-0.233757	-0.302641	0.534347	992	38	0.453037
NELL1	0.00216458	0.074237	0.0168356	0.534173	992	0	0.354277
MTRFR	0.00868351	-0.151474	-1.80274	0.534149	992	9	0.35752
PMF1	0.0155332	-0.801632	-0.129282	0.534112	992	976	0.348294
SNF8	0.0357573	-0.6291	-0.297283	0.534048	992	713	0.423403
ARFGEF1	0.00534402	-0.0323152	-0.601801	0.533999	992	0	0.43466
POLR1F	0.033065	-1.16661	-0.625436	0.533989	992	990	0.2627
MCMDC2	0.00553761	0.018015	-0.950511	0.53397	992	2	0.138214
EIF1B	0.00556824	0.051898	-0.625835	0.533927	992	0	0.243333
HAUS2	0.0085806	-0.337016	-0.528016	0.53383	992	63	0.422706
ZNF665	0.00258589	0.0128692	-0.478769	0.533763	992	0	0.299514
SMIM6	0.00483459	-0.0598974	-0.587817	0.53376	992	2	0.308111
XYLT2	0.0120478	-0.208009	-1.11784	0.533714	992	32	0.412311
ZMYND8	0.0235679	-0.187017	-1.1238	0.533658	992	65	0.43539
NOM1	0.0145693	-0.415556	-0.453993	0.533657	992	233	0.324742
CHPF	0.00269169	0.0191979	-0.248589	0.53363	992	0	0.207054
BAD	0.00567711	-0.105271	-0.259287	0.533605	992	0	0.233949
C12orf4	0.0031638	0.0370226	-0.427249	0.53359	992	0	0.0976733
RBM18	0.0179764	-0.0997902	-0.734928	0.533584	992	17	0.501489
SFPQ	0.0301753	-0.882647	-0.882963	0.533547	992	980	0.373225
RNF138	0.00470345	-0.0132221	-0.472336	0.533536	992	0	0.338849
PRDX5	0.00392747	-0.056192	-0.41772	0.53353	992	0	0.35293
CCNB2	0.00437132	-0.010141	-0.170998	0.533509	992	0	0.218225
SLC31A1	0.00815085	-0.183446	-0.776042	0.533489	992	8	0.408418
EIF4B	0.0128598	-0.423899	-0.359045	0.533449	992	259	0.42721
SLFN12	0.00303019	-0.0271519	0.140371	0.533432	992	0	0.263136
NSRP1	0.0101237	-0.177878	-0.231956	0.533423	992	9	0.483285
VN1R4	0.00338928	-0.015297	0.0904976	0.533421	992	0	0.474191
TTC27	0.0339558	-0.953794	0.183563	0.533345	992	968	0.445456
CRNN	0.00326706	-0.0234709	0.0113771	0.53332	992	0	0.427041
RPP14	0.0165339	-0.574895	0.0351229	0.533263	992	692	0.35978
SIMC1	0.00740065	-0.0980112	-0.672851	0.533239	992	3	0.268478
DPM1	0.0135236	-0.138535	-0.83357	0.533079	992	18	0.400914
TUBB2A	0.00565022	0.0233944	0.0818565	0.533038	992	0	0.416248
KRR1	0.02054	-0.645577	-0.012366	0.533031	992	811	0.458485
CPNE5	0.00334837	-0.103081	-0.715059	0.533011	992	0	0.431429
NCAPH2	0.0392378	-0.471965	-0.249474	0.53301	992	431	0.402638
SNRNP48	0.0112098	-0.267616	0.120559	0.532992	992	27	0.407026
HNF4A	0.00466383	0.0193531	-1.11942	0.532923	992	1	0.424279
GZMH	0.0056651	-0.168804	-0.445889	0.532843	992	2	0.433557
ZBTB41	0.00631136	0.000761473	-0.336665	0.532795	992	1	0.285739
OR2M5	0.00262602	-0.019845	-0.0296821	0.532781	867	0	0.241396
PXMP2	0.00531038	-0.0510159	-0.400083	0.532684	992	1	0.347264
UBIAD1	0.0411886	-0.2764	-1.58743	0.532652	992	167	0.516806
ACTG1	0.0214249	-0.472801	-0.91407	0.532592	992	377	0.456566
ALG14	0.0152828	-0.55585	0.146394	0.532574	992	670	0.405002
FAM136A	0.0103381	-0.329966	-0.906762	0.532541	992	79	0.244044
TEX10	0.0105775	-0.401245	-0.156699	0.532531	992	185	0.416439
LACTB	0.00494189	-0.148917	-0.708367	0.532519	992	2	0.413735
DBNDD1	0.0050252	-0.0878212	-0.393424	0.532441	992	2	0.250743
TAF7L	0.00469283	-0.0224502	-0.43687	0.532325	992	0	0.308474
SLC19A1	0.00489168	-0.0270728	-1.62745	0.532323	992	0	0.440068
ACTR3	0.0154495	-0.319288	-1.00378	0.53227	992	90	0.484697
SEL1L	0.00680549	-0.0760448	-0.895464	0.532257	992	3	0.41052
ORC6	0.0528261	-1.15332	-0.0845518	0.532205	992	985	0.377194
CIART	0.00447938	-0.152739	-0.585283	0.532182	992	0	0.316117
DTNBP1	0.00418684	-0.0401039	-0.387433	0.53217	992	0	0.457042
KLC2	0.00691893	-0.303605	-0.626592	0.532165	992	35	0.439169
DNAJC10	0.00455494	-0.0678277	-0.552074	0.532144	992	0	0.355039
PPEF1	0.00293378	0.12601	0.486465	0.532127	992	0	0.537819
NOP16	0.026586	-0.83801	-0.254979	0.532083	992	957	0.362828
CLUAP1	0.00337384	-0.0283524	-0.192281	0.532037	992	0	0.201328
TPM2	0.00584459	-0.122666	-0.040642	0.531975	992	1	0.51099
TMEM248	0.00268606	-0.0746329	-0.839505	0.531932	992	1	0.347763
FAM9A	0.00434725	0.0260948	-0.73568	0.531928	992	0	0.501219
WFS1	0.00243273	0.0653726	0.546806	0.531905	992	0	0.461797
ATXN2	0.00580932	-0.15195	-0.481684	0.531895	992	3	0.248977
CHST1	0.00378447	-0.00217505	0.191745	0.531778	992	0	0.216189
NPY1R	0.00339438	0.0235126	-0.44686	0.531663	992	0	0.290694
TADA2A	0.011747	-0.296953	-0.812647	0.531602	992	66	0.323752
THTPA	0.00351639	-0.0439087	-0.528105	0.531571	992	0	0.243661
H2AC11	0.00713847	-0.301077	-0.704176	0.531564	992	43	0.427307
CTBP1	0.00817874	-0.0138056	-2.11742	0.531543	992	6	0.504844
SOX9	0.0170694	-0.183673	-1.77153	0.531541	992	41	0.57439
SH3D21	0.00291524	-0.0291943	0.363445	0.531531	992	0	0.494656
PLPP2	0.00438004	0.000657615	-0.523248	0.531524	992	0	0.414209
GCLM	0.00566604	-0.0270501	-1.58035	0.531482	992	5	0.50766
SPATS2	0.00250683	0.0643308	0.330566	0.531427	992	0	0.577727
CSTF1	0.0180732	-0.493333	0.0890523	0.531361	992	497	0.315581
UTP20	0.0172329	-0.862061	-0.188951	0.531304	992	982	0.223068
SLC35E2B	0.00333068	-0.00971394	-0.257519	0.531291	992	0	0.275961
HNRNPH1	0.058509	-0.612378	-0.0114041	0.531288	992	641	0.520533
MTMR2	0.00413393	0.0210891	-0.173895	0.531277	992	0	0.214436
KIAA0319	0.00382838	0.0379953	-0.837235	0.53116	992	0	0.295268
IMMT	0.00788542	-0.258214	-0.0743973	0.531145	992	15	0.462966
YBX1	0.0329136	-0.850898	-0.559405	0.531119	992	959	0.428268
CORO2B	0.00216167	0.0194903	-0.0666843	0.531042	992	0	0.299176
RPP30	0.0189261	-0.496808	-0.106972	0.531031	992	473	0.31722
CCDC32	0.0052295	-0.061723	-1.23028	0.530994	992	1	0.403912
NUP160	0.0187555	-0.831016	-0.300408	0.530981	992	966	0.479001
LCN8	0.00365965	-0.135735	-0.916119	0.530974	992	1	0.341152
ALG11	0.0325094	-0.848459	-0.0567661	0.530924	992	937	0.445386
CDC25B	0.0136175	-0.185459	-1.06929	0.530908	992	29	0.451383
PDCD11	0.0279537	-0.825663	-0.188546	0.530816	992	951	0.354741
ZNF746	0.00355764	0.0037243	-0.434984	0.530722	992	0	0.244235
ACRV1	0.00212111	0.104177	0.445196	0.53068	992	0	0.391212
XRCC4	0.00618346	-0.167321	-0.406309	0.530627	992	1	0.379164
PFN3	0.00362905	0.0346008	0.0555973	0.530577	992	0	0.213376
CCDC137	0.0079022	-0.239263	-0.60362	0.530552	992	18	0.262806
DDX52	0.0104838	-0.437966	0.0650945	0.530471	992	257	0.369389
PDCL3	0.00724919	-0.243754	0.127681	0.530363	992	3	0.52274
CDC25C	0.00369423	-0.0149227	-0.510312	0.530353	992	0	0.241354
ELFN1	0.00370694	-0.00803014	-0.223288	0.5303	992	0	0.339511
ABHD2	0.00513577	-0.0140313	-0.812562	0.530281	992	0	0.565172
SLC27A2	0.00421798	-0.0371928	-1.00362	0.530191	992	0	0.454281
PHKA2	0.00294302	0.0267989	-0.579748	0.530131	992	0	0.432827
IGSF9B	0.00235902	0.0253388	0.0157842	0.53012	992	0	0.282012
RIOX2	0.00323381	-0.071626	-0.380429	0.53011	992	0	0.373701
PCDHA12	0.00378139	-0.0561076	-0.50579	0.530103	992	0	0.437663
CAPG	0.00352156	-0.0688527	-0.413427	0.530058	992	0	0.179239
ETHE1	0.00269654	0.0174162	-0.611284	0.530016	992	0	0.224845
TTI1	0.0192132	-0.502893	0.0445357	0.529953	992	512	0.420839
HECTD3	0.00403427	-0.110803	-0.605625	0.529893	992	0	0.186852
KNOP1	0.00264277	0.0637682	-0.0235482	0.529888	992	0	0.451385
EXOSC2	0.0211312	-0.720341	0.104933	0.529887	992	896	0.408892
PDGFRB	0.00629915	-0.0750376	-1.18161	0.529869	992	2	0.360396
HOXB5	0.00351997	-0.136477	-0.777037	0.52986	992	0	0.515115
ZNF737	0.00410438	0.0468126	0.00258089	0.529823	992	0	0.262289
SLIRP	0.00759173	-0.198923	-0.450784	0.529763	992	11	0.387015
ELMOD3	0.00477548	-0.149534	-0.870639	0.529638	992	2	0.207099
SEMG1	0.0043617	0.0966303	-0.030407	0.529631	992	0	0.307973
AGBL3	0.00352018	-0.0827487	-0.937371	0.52955	992	0	0.298387
NEXMIF	0.00308121	-0.0102205	0.218086	0.529524	992	0	0.499716
TIMM8A	0.0165664	-0.204644	-0.605538	0.529472	992	43	0.478262
IL2RA	0.00311328	-0.0166935	-0.687498	0.529395	992	1	0.178187
NPM1	0.0411737	-0.493671	-0.755677	0.529363	317	140	0.27407
SPPL2A	0.00289932	-0.0455791	-0.22072	0.529284	992	0	0.281086
NUS1	0.0329762	-0.978697	-0.443941	0.529247	992	986	0.3286
NUF2	0.041829	-0.979153	-0.140691	0.52916	992	970	0.358017
DSN1	0.0182914	-0.452993	-0.250628	0.529082	992	357	0.327657
RDX	0.00346256	-0.0144333	-0.240402	0.529066	992	0	0.3352
RNF168	0.0255633	-0.3105	-1.26549	0.529043	992	132	0.305378
TMEM42	0.00323331	-0.0144489	-0.771211	0.529036	992	0	0.128082
PCMT1	0.00472708	-0.0275605	-0.637564	0.528995	992	0	0.326486
SLC6A18	0.00286347	0.0320524	-0.47985	0.528995	992	0	0.344254
SDSL	0.00322555	0.00292291	-0.0982734	0.528993	992	0	0.333976
AP1M1	0.00844862	-0.0457277	-0.886625	0.528957	992	2	0.501534
VPS50	0.00554819	-0.0841531	-0.574581	0.528828	992	2	0.268155
COL6A3	0.00358308	-0.0114959	-0.436952	0.528827	992	0	0.247651
SPRYD4	0.00938643	-0.317268	-1.00876	0.528804	992	73	0.49957
MED15	0.0138059	-0.175279	-0.695827	0.528798	992	16	0.444024
ZFC3H1	0.0147412	-0.284794	-0.971031	0.528787	992	75	0.360279
SLC12A7	0.00581856	-0.0308511	-1.31711	0.52877	992	2	0.369593
ANO9	0.0034831	0.0372022	0.290676	0.528726	992	0	0.254716
HNRNPM	0.0269502	-0.505968	0.0569727	0.528718	992	512	0.382479
NCAPG	0.045803	-0.889949	-0.474762	0.528631	992	950	0.292714
URM1	0.0163687	-0.370598	-0.176999	0.528577	992	198	0.407972
EML6	0.00504689	-0.0972026	-0.559619	0.528487	992	0	0.397971
ERCC2	0.0205043	-0.597488	-0.24566	0.528472	992	718	0.361576
RAB23	0.00457455	-0.06796	-0.543511	0.52838	992	0	0.536813
RAB11FIP2	0.00431658	0.0186941	-0.138095	0.528377	992	0	0.377426
ANO4	0.00281989	-0.0189636	-0.380697	0.528329	992	0	0.487807
RNF135	0.00543115	-0.0667864	-0.299902	0.528311	992	2	0.429001
VPS45	0.0174418	-0.230854	-0.932201	0.528227	992	69	0.418901
ZNF592	0.0058163	-0.0115794	-1.22877	0.528205	992	1	0.459772
CERK	0.00402326	-0.0591415	-0.737293	0.528156	992	0	0.407483
CCL26	0.00464543	-0.0801496	-0.265212	0.52813	992	1	0.41024
EVC	0.00255643	0.0456276	-0.46171	0.528126	992	0	0.430604
DDX56	0.0273492	-1.28607	-0.307745	0.528117	992	992	0.257328
MS4A6E	0.00242198	0.0490802	0.030013	0.528087	992	0	0.390943
RNPS1	0.0208669	-0.606676	-0.430876	0.528084	992	714	0.356969
TMEM240	0.00683366	-0.106929	-0.677055	0.528036	992	2	0.398808
UBE2J1	0.00505722	0.0132124	-1.05182	0.528027	992	0	0.429931
GET4	0.0227964	-0.20664	-1.06222	0.527994	992	66	0.433752
CACNG2	0.00452679	-0.0511437	-0.40992	0.527989	992	0	0.302221
OR5M11	0.00384486	-0.09335	-0.916048	0.527908	867	1	0.45568
PIGS	0.00701336	-0.170245	-0.68614	0.527868	992	3	0.253399
AGRN	0.00415893	-0.0631601	-0.296849	0.527863	992	0	0.34002
ACTRT2	0.00328883	0.0659923	-0.0825799	0.52776	992	0	0.392148
ERBB2	0.0253684	-0.213438	-3.42489	0.527731	992	56	0.619803
TIMM13	0.031282	-0.600615	-0.821663	0.527721	992	668	0.407826
ERVW-1	0.00860372	-0.325653	-0.303015	0.527658	867	62	0.375395
CYP2B6	0.00343833	0.0362323	-0.735654	0.52764	992	0	0.288028
RAP1B	0.00776062	-0.305328	-0.817589	0.527551	992	44	0.312417
BBLN	0.00531953	-0.201409	-0.564395	0.527482	992	4	0.340678
FRG2C	0.00914165	-0.187565	-0.337538	0.527482	867	7	0.439338
THAP3	0.00540982	-0.121451	-1.21958	0.527477	992	3	0.39989
ARPC3	0.0173549	-0.454815	-0.120674	0.527344	992	376	0.427882
ZNF785	0.0036814	-0.0766604	-0.589481	0.527337	992	0	0.418728
CIBAR1	0.00365028	0.0114603	-0.481796	0.527268	992	0	0.191371
CDC42	0.0438818	-0.64485	-0.124461	0.527226	992	708	0.466576
POLM	0.00342294	-0.055474	-0.78898	0.52721	992	0	0.181764
TUBGCP4	0.0186134	-0.787562	0.0721849	0.527192	992	948	0.487541
NBN	0.00622132	-0.0175238	-0.136971	0.527176	992	0	0.410403
PIWIL2	0.00346519	0.0137873	-0.372198	0.527161	992	0	0.355118
EFL1	0.0285192	-0.610496	-0.347199	0.527155	992	706	0.488048
TSC1	0.0316575	0.000147491	0.120117	0.527051	992	13	0.400103
SIGMAR1	0.00426444	-0.126217	-1.09787	0.527008	992	1	0.392628
EDIL3	0.00407955	-0.0433727	-0.784743	0.526914	992	0	0.448482
PRG3	0.00297376	-0.00249434	-0.0279334	0.526896	992	0	0.50253
CAP1	0.0178122	-0.315299	-0.562079	0.526857	992	139	0.449795
ZNF727	0.00269241	0.00492245	0.179728	0.526855	992	0	0.25248
TIPARP	0.0252065	-0.192798	-0.974916	0.526837	992	70	0.555464
RNF130	0.00275965	0.0334794	-0.118902	0.526814	992	0	0.217018
METTL15	0.00520866	-0.24803	-1.08888	0.526804	992	4	0.302608
DKK1	0.00421356	-0.0912992	-0.995312	0.526792	992	1	0.335965
EFCAB11	0.00324583	0.0190503	-0.275377	0.526771	992	0	0.30559
FAM133B	0.0263005	-0.57665	-0.307568	0.52675	992	636	0.455184
SYNJ2	0.00364464	0.0329544	0.295009	0.526673	992	0	0.307611
HCAR2	0.00301972	0.0568986	-0.216682	0.526595	992	0	0.26505
CDC42SE2	0.00337736	0.0127359	-0.28178	0.526568	992	0	0.27073
SNRPB2	0.0534494	-0.43618	-0.68459	0.526532	992	369	0.457699
FLT4	0.00291166	0.0019035	-0.357813	0.526523	992	0	0.210715
C16orf74	0.00260084	0.0208814	-0.32151	0.526518	992	0	0.443928
EOLA1	0.00478184	-0.00996337	0.233042	0.526512	867	0	0.482931
LY96	0.00435456	-0.0203899	-0.300904	0.526506	992	0	0.279395
OCM2	0.00372424	-0.0372513	-0.467908	0.526445	992	1	0.526619
PITRM1	0.0183404	-0.180716	-1.12298	0.526442	992	49	0.442062
PSME3	0.00847371	-0.166881	-1.15074	0.526271	992	9	0.423367
RHOA	0.0341387	-0.270415	-0.766961	0.526249	992	139	0.508111
CCNH	0.0175435	-0.649496	-0.163438	0.526225	992	821	0.231876
PRR7	0.00669298	-0.151813	-0.704445	0.526126	992	4	0.289971
CYP11B1	0.00341873	0.0585319	0.153893	0.526123	992	0	0.442951
FCGR1A	0.0247297	-0.581629	-0.396125	0.526119	317	210	0.441144
SPHK2	0.00311588	-0.0729296	-0.0818288	0.526076	992	0	0.375178
PARD6G	0.00552423	-0.0379098	-1.0139	0.525996	992	1	0.342256
CREB3	0.00372262	-0.0596106	-0.775756	0.525937	992	0	0.272467
DGAT2L6	0.00230416	0.0436456	-0.0329069	0.525881	992	0	0.346175
TASP1	0.00553294	-0.0583169	-0.438242	0.525816	992	0	0.20173
SDF2L1	0.00630548	-0.130974	-1.06342	0.525815	992	3	0.482178
HTR7	0.00328273	-0.0912109	0.00271922	0.525812	992	0	0.295252
PTPN1	0.015258	-0.116634	1.82604	0.525793	992	10	0.52113
MCRS1	0.00879638	-0.481388	0.00129996	0.525788	992	418	0.390274
BCDIN3D	0.00642124	-0.154767	-0.659633	0.525782	992	3	0.384716
ZNF484	0.00427895	0.00425592	-0.52556	0.525752	992	0	0.160963
IFT88	0.00264502	-0.0214256	-0.371157	0.525742	992	0	0.218126
RALGAPA2	0.00311846	-0.0337465	-0.188302	0.525655	992	0	0.298771
RELA	0.0135127	-0.298167	-1.16514	0.525564	992	77	0.433542
CPSF3	0.0227228	-1.02028	0.419812	0.525547	992	980	0.454239
OR2M7	0.00485867	-0.119254	-0.3343	0.525527	867	0	0.384176
GHSR	0.00405468	0.0450937	-0.27134	0.525419	992	0	0.490034
DNAJC21	0.0110797	0.00672211	-0.86388	0.525381	992	2	0.548657
VPS9D1	0.00387593	-0.0853405	-0.60914	0.52536	992	0	0.266316
OR13C4	0.00474379	-0.0819678	-0.286177	0.525323	867	0	0.40001
HERPUD1	0.00496676	-0.0260377	-3.04557	0.525293	992	5	0.412459
ACAD8	0.00325157	0.00177709	0.15501	0.525256	992	0	0.285045
RPL4	0.0496401	-1.37594	0.244797	0.525138	992	990	0.33596
GPHA2	0.00237989	-0.108281	-0.514334	0.525117	992	0	0.207917
NFKB1	0.00649559	-0.024959	-2.8402	0.524994	992	8	0.536979
TGIF2LX	0.00219799	-0.0258626	-0.137771	0.524954	867	0	0.397899
STRIP1	0.0145868	-0.229139	-0.826596	0.524918	992	44	0.427066
HNRNPA0	0.00715477	-0.169591	-0.958182	0.524892	992	9	0.443943
ACSL4	0.0152734	-0.100899	-2.47335	0.524857	992	21	0.41959
PYCR1	0.00374668	-0.0156183	-0.541148	0.524836	992	0	0.228213
PPL	0.00662741	-0.113258	-0.503788	0.524756	992	0	0.383178
KRTAP4-3	0.0100439	-0.250239	-0.646146	0.524721	867	30	0.446165
GAS2L2	0.00428393	-0.140842	-0.341108	0.524661	992	0	0.366721
DPY30	0.0123873	-0.267275	-0.163721	0.52461	992	36	0.40659
CHORDC1	0.0339036	-0.398379	-0.411269	0.524562	992	284	0.327756
EPSTI1	0.00506272	-0.0601863	-0.0602118	0.524555	992	0	0.436158
H2AC21	0.00533534	-0.184639	-1.07351	0.524502	992	5	0.284814
SLC38A2	0.0159341	-0.21785	-1.094	0.524477	992	53	0.409994
HELB	0.00348988	-0.0326702	-0.513127	0.524477	992	0	0.386237
SLC25A19	0.0111078	-0.121007	-1.86802	0.524471	992	15	0.397706
WDR33	0.0196236	-1.10561	-0.215184	0.524416	992	989	0.319517
PNISR	0.00859807	-0.263235	0.0355584	0.52439	992	14	0.468772
OR1E2	0.00525632	-0.262513	-0.146836	0.524367	867	6	0.418252
EMC3	0.0425521	-0.401595	-0.367312	0.524301	992	318	0.425289
KCND3	0.00618787	-0.135531	-0.468784	0.524284	992	0	0.283092
[truncated: 15,932 more rows]

## Sheet: Drug-response
	mse	mean	skew	pearson
1372;Trametinib;GDSC2	1.58569	0.192439	-0.753645	0.834788
1060;PD0325901;GDSC2	1.49925	1.38143	-0.749815	0.824594
2359;GSK2830371;GDSC2	0.410648	5.89138	-0.625297	0.82452
2329;BAZ2-ICR;GDSC2	0.277244	5.88537	-0.0139971	0.819551
1620;PFI3;GDSC2	0.217332	5.70288	-0.290881	0.816979
1096;Tozasertib;GDSC2	2.12205	1.96068	-0.342294	0.809629
2260;BI-7273;GDSC2	0.357682	5.59565	-0.202429	0.807441
1201;Anastrozole;GDSC2	0.228958	5.69683	-0.280358	0.80728
1374;Dabrafenib (1373) + Trametinib (1372);GDSC1	2.14016	-1.28108	-0.12411	0.806668
1017;Olaparib;GDSC2	0.6054	4.29481	-0.46226	0.806632
1372;Trametinib;GDSC1	2.28998	-1.00676	-0.413622	0.804389
2333;ACY-738;GDSC2	0.832986	3.46304	0.499171	0.800999
1054;Palbociclib;GDSC2	1.16427	3.72528	-0.366754	0.798227
1012;Vorinostat;GDSC2	0.520177	1.55539	0.536247	0.797919
2327;BIX-02188;GDSC2	0.549063	5.5022	-1.28651	0.795542
2508;Trametinib;GDSC2	2.47522	0.383096	-0.56708	0.795096
2286;AX15836;GDSC2	0.285593	5.81973	-0.175894	0.795067
1089;Oxaliplatin;GDSC2	1.18181	3.82489	-0.135278	0.792767
1980;IRAK4_1495;GDSC2	1.04844	5.45514	-0.14887	0.792329
2319;Tubacin;GDSC2	1.02948	3.0399	0.0466915	0.791725
1014;Refametinib;GDSC2	1.57264	2.28893	-0.507201	0.791107
1975;BVD523;GDSC2	0.779135	3.49164	0.108334	0.789725
1526;Refametinib;GDSC1	1.12867	1.69616	-0.506784	0.787708
1867;Panobinostat;GDSC2	0.775611	-1.9452	0.649291	0.787339
1616;NSC-624206;GDSC2	1.01878	4.29976	-0.212238	0.786693
1056;GW843682X;GDSC2	0.960347	3.9492	0.143586	0.784808
1047;Nutlin-3a (-);GDSC2	1.37804	4.64416	-0.773474	0.782833
1970;ERK_6197;GDSC2	1.17719	3.53793	-0.300313	0.782385
2176;UNC0642;GDSC2	0.37748	2.75454	-0.158047	0.782304
2016;EGFR_5383;GDSC2	0.927521	5.00855	-0.294226	0.781386
1179;MK-1775;GDSC2	0.932847	0.747761	0.639519	0.781262
2257;EAI045;GDSC2	0.325284	5.51929	-0.111056	0.781062
2252;Selumetinib;GDSC2	1.40866	3.38496	-0.722785	0.781004
1006;Cytarabine;GDSC2	2.39434	1.70694	-0.299796	0.780514
1931;MIRA-1;GDSC2	0.629726	5.44659	-0.772079	0.780228
1793;BX-912;GDSC2	1.54198	3.12447	-0.0692514	0.778856
2018;PDGFR_5313;GDSC2	1.0437	4.52099	-0.29006	0.778361
1864;R428;GDSC2	0.906503	3.86502	-0.477301	0.777318
1563;EPZ5676;GDSC2	0.478707	5.66906	-0.436868	0.776128
1062;Selumetinib;GDSC2	1.53186	3.36987	-0.879787	0.775853
1564;SCH772984;GDSC2	1.61621	2.6872	-0.428853	0.775839
1052;RO-3306;GDSC2	1.25452	3.68557	0.382615	0.775816
1635;Picolinici-acid;GDSC2	0.243891	5.58259	-0.129622	0.775479
2160;Volasertib;GDSC2	1.66788	-1.25492	0.479816	0.772783
1796;Etoposide;GDSC2	1.56515	1.48934	0.127889	0.772595
1014;Refametinib;GDSC1	1.28103	1.56299	-0.411182	0.772127
2125;Mcl1_7350;GDSC2	3.91962	3.44667	-0.818781	0.771881
1021;Axitinib;GDSC2	1.23954	3.01044	-0.277409	0.770983
2127;Mcl1_6386;GDSC2	2.84152	1.54445	-0.875816	0.770882
1993;THZ1;GDSC2	3.19029	-1.23078	0.572293	0.770593
2259;BI-9564;GDSC2	0.65614	5.31479	-0.603039	0.770439
1973;KRASi;GDSC2	1.0419	4.37112	0.968567	0.769078
1007;Docetaxel;GDSC2	1.12228	-4.24083	0.621195	0.768624
1005;Cisplatin;GDSC2	1.63225	3.43358	0.0784283	0.768471
1613;VE-822;GDSC2	1.61021	2.76803	0.134436	0.768046
1593;Entinostat;GDSC2	1.1658	1.35052	0.347668	0.767802
2183;CPI-637;GDSC2	0.804513	4.7582	-0.82318	0.767097
2034;RAF_7242;GDSC2	1.40935	1.9001	-0.267683	0.766241
2243;AZD6738;GDSC2	1.37566	2.60513	0.231751	0.765147
1498;Selumetinib;GDSC1	1.33478	1.6964	-0.765575	0.7649
1239;YK-4-279;GDSC2	1.28086	2.31926	0.64709	0.764728
1549;Sapatinib;GDSC2	1.51419	3.89909	-0.926636	0.764648
1946;MIK-665 / S-64315;GDSC2	3.1307	1.55305	-0.739937	0.764455
2330;AZ191;GDSC2	1.1639	4.71628	-0.388568	0.761968
1004;Vinblastine;GDSC2	2.25341	-3.42589	0.728548	0.761874
1019;Bosutinib;GDSC2	1.10949	2.88215	-0.791041	0.76172
1046;Wee1 Inhibitor;GDSC2	1.21236	2.1294	0.766481	0.761714
1908;Ulixertinib;GDSC2	0.971369	2.89638	-0.0502088	0.760957
1375;Temozolomide;GDSC2	0.670156	6.15588	-0.653284	0.760116
2066;Rociletinib;GDSC2	1.00693	2.89972	0.648964	0.75985
1968;ERK_5051;GDSC2	1.21457	3.67278	-0.34805	0.759364
1378;Bleomycin (50 uM);GDSC1	1.83775	2.3289	-0.158411	0.75876
1928;I-BRD9;GDSC2	0.837786	4.55186	-0.16148	0.756498
2021;EGF816;GDSC2	1.47645	4.0911	-0.193745	0.755324
2162;Danusertib;GDSC2	1.90721	1.79121	-0.395848	0.75528
1956;MCL1_1284;GDSC2	3.46877	2.58433	-0.904238	0.754864
1632;Ribociclib;GDSC2	0.773328	3.89614	-0.494377	0.754466
1558;Lapatinib;GDSC2	1.17365	3.35008	0.0433074	0.753767
2331;PF-3758309;GDSC2	1.63201	0.427897	-0.288691	0.753121
1053;MK-2206;GDSC2	1.11677	2.8918	-0.140856	0.752901
2354;MCL1_8070;GDSC2	4.01328	3.11644	-1.01848	0.75283
1619;SZL-P1-41;GDSC2	0.291653	5.63051	-0.368754	0.750817
2268;VX-745;GDSC2	0.507997	5.33862	-0.106657	0.750403
1250;AZ960;GDSC2	1.11542	1.31653	0.796461	0.749451
2048;Vinorelbine;GDSC2	2.19856	-2.91947	0.616692	0.748674
2105;GSK1070916;GDSC2	2.44427	0.503158	-0.355826	0.748469
1003;Camptothecin;GDSC2	1.54871	-2.20027	0.440904	0.748426
2363;NSC617145;GDSC2	0.918397	3.98459	-0.550628	0.748151
1169;AZ628;GDSC2	1.05522	2.51684	-0.811909	0.747963
1083;Crizotinib;GDSC2	1.16647	2.59679	0.221955	0.747455
2111;VE821;GDSC2	1.32861	4.10549	-0.0349156	0.74714
303;PIK-93;GDSC1	1.28313	2.6512	-0.36527	0.746328
1986;IRAK4_8366;GDSC2	0.969017	5.68346	-0.202149	0.745878
1991;Ibrutinib;GDSC2	1.77115	4.05269	-0.637492	0.745832
2153;S63845;GDSC2	2.64611	2.05421	-1.08896	0.745586
1614;WZ4003;GDSC2	0.321174	5.45583	-0.186608	0.745285
301;PHA-793887;GDSC1	1.90151	2.37806	-0.38572	0.745033
1511;Epirubicin;GDSC2	1.42182	-0.808509	0.532936	0.744844
1200;Fulvestrant;GDSC2	0.340838	3.13714	-0.0746401	0.744452
2097;PHA-793887;GDSC2	1.5472	2.27883	0.322131	0.743907
2071;Menin_MLL_8690;GDSC2	1.33517	4.34002	0.197562	0.743003
1633;Abemaciclib;GDSC2	2.07926	3.63885	-0.153013	0.742541
1088;Irinotecan;GDSC2	1.96396	2.59349	0.232841	0.742503
1022;AZD7762;GDSC2	1.22458	0.218664	0.349283	0.742222
2178;GSK2830371A;GDSC2	0.674283	4.83774	-0.653288	0.742217
257;NPK76-II-72-1;GDSC1	1.34994	2.83564	-0.318657	0.741966
2096;VX-11e;GDSC2	1.08222	2.84483	0.0170933	0.741826
1029;Motesanib;GDSC2	0.536034	5.83643	-1.83287	0.741651
1085;Sorafenib;GDSC2	0.815052	2.70128	-0.437633	0.741334
427;Ara-G;GDSC1	0.480713	5.18021	-2.2746	0.740864
1086;BI-2536;GDSC2	3.45452	-0.900868	0.531426	0.740756
1957;Abemaciclib;GDSC2	1.7125	3.39113	-0.217253	0.740498
2174;IOX2;GDSC2	0.3166	2.50401	-0.321587	0.740398
1911;Dactinomycin;GDSC2	1.18248	-4.79667	0.675898	0.739589
1259;Talazoparib;GDSC2	2.47839	2.84982	-0.648637	0.73911
1917;AZD6738;GDSC2	1.1151	2.14449	0.432507	0.738427
1018;Veliparib;GDSC2	0.408914	5.4825	-0.182148	0.738411
2306;Filgotinib;GDSC2	0.897834	4.70266	-0.237066	0.738319
1061;SB590885;GDSC2	0.942858	4.57228	-1.01525	0.738259
1989;Imatinib;GDSC2	1.05385	5.20659	-1.80656	0.738086
2163;Fenretinide;GDSC2	0.874206	2.82826	-0.324491	0.737548
2179;Mycophenolic acid;GDSC2	1.2275	1.45649	0.762552	0.737256
330;XMD13-2;GDSC1	0.815124	3.35643	-0.318454	0.737097
2024;KIT_5808;GDSC2	0.770744	5.69865	-2.323	0.736664
2296;GDC-0879;GDSC2	0.839681	5.08205	-1.31573	0.736549
1561;Taselisib;GDSC2	1.55447	2.03936	-0.1521	0.73634
1189;Doxorubicin;GDSC2	1.14688	-1.14581	0.339237	0.736039
261;TL-1-85;GDSC1	1.27042	3.15784	-1.35743	0.735654
1242;(5Z)-7-Oxozeaenol;GDSC1	0.945203	0.824589	-0.40552	0.734938
253;XMD14-99;GDSC1	0.466049	4.34948	-0.948387	0.734769
2328;RGFP966;GDSC2	1.4049	3.61587	-0.44727	0.734254
1459;PARP_0108;GDSC1	1.7245	0.15546	-0.175057	0.734169
1909;Venetoclax;GDSC2	2.15183	2.47232	-1.56525	0.733986
2220;Regorafenib;GDSC2	1.05285	3.30561	0.63172	0.733612
1507;Ruxolitinib;GDSC2	0.88073	4.90795	-0.95378	0.733475
2315;GNE7915;GDSC2	0.676434	4.82828	0.0373851	0.733431
1080;Paclitaxel;GDSC2	2.21616	-2.67113	0.504708	0.733138
305;TPCA-1;GDSC1	1.28097	2.97807	-0.298345	0.732732
1020;Lenalidomide;GDSC2	0.537198	5.52837	-0.51081	0.732223
2045;AMG-319;GDSC2	0.742278	4.99551	-0.656094	0.731432
1024;Lestaurtinib;GDSC2	1.28622	0.0489757	0.144053	0.731372
290;KIN001-260;GDSC1	0.686743	4.58057	-0.799767	0.730979
2270;BAY-598;GDSC2	0.648133	5.56998	-0.419681	0.730735
1621;PCI-34051;GDSC2	0.841716	4.16677	0.0106359	0.730202
2020;Poziotinib;GDSC2	2.18084	2.84958	-0.55699	0.730046
2254;GSK2292767;GDSC2	0.963027	2.54104	0.318373	0.729397
1392;Bleomycin (10 uM);GDSC1	1.62727	1.93949	-0.394797	0.728785
1190;Gemcitabine;GDSC2	4.68029	-0.620453	0.295968	0.728148
1792;BAY-61-3606;GDSC2	1.5279	4.1078	-0.311372	0.727817
1030;KU-55933;GDSC2	0.677298	5.28137	-0.265806	0.727667
1972;Ravoxertinib;GDSC2	1.54228	4.41769	0.0647724	0.727423
1373;Dabrafenib;GDSC2	1.83354	4.40381	-1.46	0.727298
1050;ZM447439;GDSC2	1.64785	2.70688	0.344781	0.727062
1079;Dasatinib;GDSC2	2.75897	1.47214	-0.719075	0.726827
1872;Midostaurin;GDSC2	1.40698	1.06802	0.733299	0.726708
2046;MK-8776;GDSC2	1.49514	3.20411	-0.279348	0.726666
1032;Afatinib;GDSC2	1.13151	1.72734	-0.427995	0.726481
275;I-BET-762;GDSC1	1.43501	3.6544	-0.535766	0.726271
1985;IRAK4_7891;GDSC2	0.855721	5.91088	-0.246334	0.726255
1576;IWP-2;GDSC2	0.33861	3.10145	-0.232869	0.726021
1008;Methotrexate;GDSC1	1.34272	-0.522286	-0.692906	0.725997
1177;Niraparib;GDSC2	1.08392	3.93071	-0.376566	0.724832
2290;EPZ011989;GDSC2	0.524943	4.83067	-0.0830451	0.724814
2063;LTT462;GDSC2	1.83582	3.92257	0.226446	0.724515
1373;Dabrafenib;GDSC1	1.83209	3.25009	-1.81239	0.722472
1386;Doxorubicin;GDSC1	0.921754	-1.64958	0.4551	0.721877
2184;UNC0379;GDSC2	1.05404	4.0714	-0.0121971	0.721778
1967;SMG1_1789;GDSC2	0.805304	1.22134	0.504316	0.721563
1961;UNC-2025;GDSC2	1.59545	1.62536	0.387643	0.721169
1058;Pictilisib;GDSC2	0.915844	1.44907	0.33091	0.720983
265;Tubastatin A;GDSC1	0.883331	4.38515	-0.595454	0.720814
2022;PF-06747775;GDSC2	1.72536	4.68423	-1.18203	0.720539
1073;5-Fluorouracil;GDSC2	1.77797	4.67182	0.00102081	0.719914
1051;Alisertib;GDSC2	2.78537	1.60584	-0.389891	0.719647
1990;BCL6_7224;GDSC2	1.56983	3.93039	0.194615	0.719643
279;BIX02189;GDSC1	0.70165	4.25463	-0.625455	0.719486
2313;THZ1;GDSC2	1.55502	-0.775837	1.29907	0.719349
2161;Rigosertib;GDSC2	1.56992	-0.237297	0.768212	0.719315
2261;Barasertib;GDSC2	3.88447	3.24737	-0.92449	0.719037
286;KIN001-236;GDSC1	0.476466	4.25	-0.636544	0.71899
2075;EGFR_8897;GDSC2	1.53332	2.3975	-0.216654	0.718895
228;AKT inhibitor VIII;GDSC1	1.01671	2.49051	-0.20167	0.718741
1512;Cyclophosphamide;GDSC2	0.428316	5.49034	-0.0128974	0.718731
1544;SN-38;GDSC1	1.83689	-3.7843	0.125655	0.71787
226;GSK1070916;GDSC1	2.38948	1.52289	-1.2476	0.717768
1504;PF-562271;GDSC2	0.511315	2.20791	1.0254	0.7176
295;NVP-BHG712;GDSC1	1.35838	2.97871	-1.02313	0.717407
2317;BMX-IN-1;GDSC2	1.30162	4.13916	-0.279315	0.71723
1910;ABT737;GDSC2	2.269	1.93735	-0.760561	0.717022
2026;KIT_7208;GDSC2	0.977324	5.11094	-0.958009	0.716694
2235;AZD5991;GDSC2	3.0503	2.82983	-0.788831	0.716024
329;QL-XI-92;GDSC1	0.830565	3.73325	-0.58758	0.71574
2291;MZ1;GDSC2	1.98194	-0.387743	0.324541	0.715654
1598;LGK974;GDSC2	0.719901	4.4805	0.056474	0.714933
1460;PARP_9482;GDSC1	2.35502	-0.342103	-0.313436	0.714522
2015;Olmutinib;GDSC2	1.20408	3.10865	0.592544	0.714063
2023;PDGFR_0615;GDSC2	1.11908	5.53236	-2.5845	0.713191
1871;Quercetin;GDSC2	1.0263	4.85593	0.000125216	0.713102
1579;GSK2334470;GDSC2	1.06782	3.13424	0.166232	0.712533
2175;CHIR-99021;GDSC2	1.11997	4.77679	-0.749248	0.711571
2505;Alisertib;GDSC2	3.06789	2.09308	-0.471276	0.711441
1547;SN-38;GDSC1	1.70465	-3.98719	0.238907	0.711352
2460;Prexasertib;GDSC2	2.98973	-1.49707	0.582698	0.711238
2181;5-azacytidine;GDSC2	1.27074	3.1065	0.342915	0.710481
1735;AZD1775;GDSC2	1.05088	0.471831	0.687625	0.709998
1965;AZD4205;GDSC2	0.753115	4.86254	-0.898486	0.709276
1081;Sunitinib;GDSC2	1.20731	3.08834	-0.290716	0.708625
1060;PD0325901;GDSC1	1.87654	-0.880534	-0.301933	0.708574
1934;P5091;GDSC2	1.66296	4.00456	0.443784	0.70854
1869;Selinexor;GDSC2	1.27625	-0.280449	0.608888	0.708038
1376;Olaparib(1495) + Temozolomide(1375);GDSC1	0.676186	0.724353	-0.0627914	0.707835
2272;MK-5108;GDSC2	1.58545	2.31889	0.146597	0.707037
1543;SN-38;GDSC1	1.18287	-4.18004	0.20927	0.706781
1631;PRT062607;GDSC2	1.04304	2.80805	0.597858	0.706626
2106;Uprosertib;GDSC2	1.93554	2.95866	0.0743421	0.70659
1048;Mirin;GDSC2	0.703527	4.62465	0.568247	0.706279
1947;entospletinib;GDSC2	0.77567	4.30029	-0.200547	0.706222
1237;EPZ004777;GDSC2	0.554728	5.214	-0.239922	0.706018
1529;Pevonedistat;GDSC2	2.48476	0.903295	0.623434	0.705963
1057;Dactolisib;GDSC2	1.2103	-1.40782	0.666583	0.705755
2300;JNK-IN-8;GDSC2	1.06938	3.32657	0.512661	0.705035
1873;Buparlisib;GDSC2	0.498058	1.17963	0.867707	0.704587
1010;Gefitinib;GDSC2	0.853368	3.35768	-0.803312	0.70449
2171;BMS-754807;GDSC2	2.3493	2.3224	0.104062	0.703942
1799;Ibrutinib;GDSC2	1.52825	3.2167	-0.434728	0.703863
2104;Tivozanib;GDSC2	0.668944	3.16011	-2.00562	0.703778
294;MPS-1-IN-1;GDSC1	0.942418	3.7613	-0.0168695	0.703683
1037;BX795;GDSC2	0.919036	2.73988	0.452362	0.703597
1945;Taselisib;GDSC2	1.5943	1.9207	-0.200261	0.702794
1494;SN-38;GDSC1	1.37872	-4.16484	0.269629	0.702564
306;Fedratinib;GDSC1	1.23318	2.30716	-0.0432339	0.702462
1982;PLK4_0066;GDSC2	2.54217	2.53067	-1.24655	0.70241
1929;PIM447;GDSC2	1.10513	3.54553	-0.679221	0.702254
1798;Ispinesib Mesylate;GDSC2	1.35381	-2.88991	0.560518	0.702022
1553;Uprosertib;GDSC2	1.53578	2.87595	-0.0759398	0.701849
260;NG-25;GDSC1	1.49559	2.61241	-0.984241	0.701818
2332;UNC2025;GDSC2	1.46603	1.74519	0.454193	0.70139
1930;Telomerase Inhibitor IX;GDSC2	0.863617	0.707871	0.782687	0.701315
1923;Nazartinib;GDSC2	1.19338	3.63951	-0.136302	0.700569
1013;Nilotinib;GDSC2	1.73406	3.56334	-1.11462	0.700363
1560;Alpelisib;GDSC2	1.30522	3.67112	0.0335112	0.700275
345;KIN001-270;GDSC1	0.426423	4.86747	-0.531701	0.700141
1790;Tirapazamine;GDSC2	1.34752	5.37145	0.311062	0.699209
1932;NVP-ADW742;GDSC2	1.35035	3.03875	0.364136	0.699135
222;BX-912;GDSC1	1.63146	2.5713	-0.604425	0.698477
1402;AZD7762;GDSC1	1.08591	-0.494678	0.590074	0.697563
29;AZ628;GDSC1	1.63072	1.6239	-0.919805	0.697373
431;Alisertib;GDSC1	1.74988	1.39579	-0.974422	0.696813
2101;PI-103;GDSC2	1.12859	0.933535	-0.00947921	0.696727
179;5-Fluorouracil;GDSC1	1.62107	3.55114	-0.25514	0.696625
1426;AZD7969;GDSC1	0.793772	2.33992	0.434807	0.696467
1559;Luminespib;GDSC2	2.12876	-1.96653	0.926854	0.695664
1627;GSK343;GDSC2	0.425627	2.99605	-0.230216	0.694491
1011;Navitoclax;GDSC2	2.35733	1.84378	-0.453009	0.694479
2266;GSK484;GDSC2	0.592283	5.38725	-0.345627	0.694465
2310;EPZ-6438;GDSC2	0.482441	5.2673	-0.0755479	0.694465
221;TAK-715;GDSC1	0.723908	4.12749	-0.000144923	0.693547
409;eEF2K Inhibitor, A-484954;GDSC1	0.163048	5.57979	-0.191586	0.693181
1933;P22077;GDSC2	1.35631	4.61307	-0.130634	0.693001
2107;LJI308;GDSC2	0.729306	5.19296	-0.126642	0.692764
332;XMD15-27;GDSC1	0.397807	4.57071	-0.945915	0.692704
1791;AT-7519;GDSC2	1.31125	1.23538	0.931688	0.692568
1393;Gemcitabine;GDSC1	1.07794	-3.54179	0.516455	0.692097
2152;I-BET151;GDSC2	1.48166	2.43564	0.0401195	0.691991
1915;AZD3759;GDSC2	0.606836	2.57159	-0.711104	0.69156
2077;CDK7_8454;GDSC2	1.41027	-1.07227	1.02837	0.691239
1615;CZC24832;GDSC2	0.454818	5.3507	-0.649251	0.691061
1259;Talazoparib;GDSC1	1.83741	2.11862	-0.633585	0.690941
1007;Docetaxel;GDSC1	1.11817	-4.92883	0.317687	0.690604
1916;AZD5363;GDSC2	1.20127	2.93773	-0.174866	0.69047
2041;GSK126;GDSC2	0.76294	4.0269	0.0557665	0.690374
2326;EPZ020411;GDSC2	0.535734	5.35285	-0.532083	0.689603
333;T0901317;GDSC1	0.599285	4.31243	-1.86592	0.689372
1959;SYK_1543;GDSC2	1.64012	3.68619	-0.239828	0.689127
1510;Linsitinib;GDSC2	1.15431	3.90777	-0.528082	0.68908
1626;OTX015;GDSC2	2.01343	1.98889	-0.0871632	0.688895
256;JW-7-24-1;GDSC1	1.2112	1.58103	0.330242	0.688861
2324;CCT244747;GDSC2	1.41921	2.30746	0.294229	0.688625
1937;S-crizotinib;GDSC2	1.05697	3.58676	0.365028	0.688499
2076;ERK_5330;GDSC2	1.10976	1.33903	0.936328	0.688291
1546;SN-38;GDSC1	1.06929	-4.29017	0.117247	0.687671
1924;Ipatasertib;GDSC2	1.25079	3.53218	-0.407234	0.687225
1133;Serdemetan;GDSC2	0.973778	3.81621	-0.0129112	0.686806
264;ACY-1215;GDSC1	0.867693	1.73367	0.613616	0.686576
1954;ASLAN002;GDSC2	1.23318	4.31236	-0.196964	0.686473
2151;PLX7904;GDSC2	1.61358	3.77212	-0.489561	0.686299
2305;GNF-5;GDSC2	0.829955	4.67742	-0.5467	0.686112
1377;Afatinib;GDSC1	1.44254	3.34326	-1.66516	0.685973
2014;Brigatinib;GDSC2	1.21119	2.32924	0.427541	0.685819
2168;Ponatinib;GDSC2	1.59738	0.698844	-1.3284	0.685792
1034;Staurosporine;GDSC2	0.965131	-2.85473	0.110552	0.685777
1038;NU7441;GDSC2	1.14129	3.29554	0.593537	0.68557
2074;EGFR_0300;GDSC2	1.47477	2.6705	0.546083	0.685561
1451;PLK_6522;GDSC1	1.59398	-2.32507	0.697441	0.684852
1857;Ravoxertinib;GDSC2	1.47886	3.6525	-0.336772	0.684612
309;Y-39983;GDSC1	1.00144	4.30185	-0.78222	0.684503
1055;PF-477736;GDSC2	0.556838	2.72544	-0.475882	0.684099
1962;Sapanisertib;GDSC2	1.39385	-0.47692	0.241001	0.683845
1625;RVX-208;GDSC2	0.739225	4.64942	-0.66295	0.683795
2307;PF-CBP1;GDSC2	0.774214	4.17268	-0.124726	0.683741
2079;CDK12_5078;GDSC2	1.76974	-0.701836	1.27955	0.68336
300;CX-5461;GDSC1	2.14917	2.98358	-0.624859	0.683115
1090;Topotecan;GDSC2	1.90178	-0.216491	0.125886	0.682955
1032;Afatinib;GDSC1	1.16815	0.793543	-1.53537	0.68282
1430;IGFR_3801;GDSC1	1.39552	0.101285	0.571413	0.682696
2150;AZD0156;GDSC2	0.921653	2.50137	0.434329	0.681579
2099;Parthenolide;GDSC2	1.58941	2.95308	0.637055	0.681214
2253;AZD8835;GDSC2	1.42522	3.74041	-0.184412	0.680849
2280;GSK481;GDSC2	0.371046	5.64897	0.0256313	0.680783
1033;Vismodegib;GDSC2	0.590542	5.06613	-0.150428	0.680436
287;KIN001-244;GDSC1	0.851413	3.26284	-0.198615	0.680171
2269;(R)-PFI-2;GDSC2	0.423532	5.41269	-0.0715963	0.679828
262;VX-11e;GDSC1	1.14142	2.76243	-0.730842	0.679804
2027;CDK12_1992;GDSC2	1.65755	-1.00521	1.3804	0.679718
2298;AZD1152-HQPA;GDSC2	4.14177	3.95495	-1.15069	0.678706
302;PI-103;GDSC1	3.04645	1.02009	0.134449	0.678527
1789;Phenergan;GDSC2	0.551256	5.83412	-0.641661	0.678426
1624;I-BET-762;GDSC2	1.56744	2.93372	-0.15257	0.678123
208;Ispinesib Mesylate;GDSC1	1.62073	-1.96469	0.118945	0.67797
1036;PLX-4720;GDSC2	1.44935	4.35861	-0.518946	0.677641
2504;LLY-283;GDSC2	0.644199	4.64561	0.0232855	0.677186
326;GSK690693;GDSC1	1.69232	3.56	-1.42665	0.677066
328;SNX-2112;GDSC1	2.53098	-0.604687	0.3637	0.676773
1015;CI-1040;GDSC1	1.08418	2.17126	-0.511346	0.676186
1394;AZD6738;GDSC1	0.795229	1.70012	0.363434	0.675841
1912;Afuresertib;GDSC2	1.29819	2.46811	-0.185555	0.675705
252;WZ3105;GDSC1	1.83253	0.23423	0.340439	0.67528
299;OSI-027;GDSC1	2.85346	1.10738	0.154346	0.67512
1175;Rucaparib;GDSC2	0.63771	4.09653	-0.175253	0.675091
2320;GSK864;GDSC2	0.687102	5.38657	-0.363755	0.674521
201;Epothilone B;GDSC1	1.86127	-4.92247	0.485762	0.674251
271;VNLG/124;GDSC1	0.514516	3.77899	-2.14503	0.673404
203;BMS-345541;GDSC1	0.642036	2.9206	0.225274	0.672769
1378;Bleomycin (50 uM);GDSC2	2.64151	3.68271	-0.0587187	0.67272
1794;Idelalisib;GDSC2	1.07683	4.42627	-0.693954	0.672651
1047;Nutlin-3a (-);GDSC1	0.94833	3.46145	-0.607017	0.672609
211;TL-2-105;GDSC1	0.976803	3.84993	-1.25958	0.672355
1249;BMS-345541;GDSC2	0.787032	2.62224	0.579345	0.672084
1919;Osimertinib;GDSC2	1.02991	1.81822	-0.52197	0.671882
282;Pelitinib;GDSC1	1.93473	1.69607	-0.404642	0.671879
2322;KH-CB19;GDSC2	0.567589	4.93569	-0.233068	0.671461
2164;BLU9931;GDSC2	0.728424	2.38181	-0.114128	0.671166
412;Venotoclax;GDSC1	0.909252	0.79482	-3.14471	0.671136
2172;JQ1;GDSC2	2.28305	2.13748	0.0294167	0.671075
331;QL-X-138;GDSC1	1.5697	1.5495	0.244192	0.671069
1184;AZ20;GDSC1	0.699872	0.838867	0.546768	0.670053
428;Pemetrexed;GDSC1	1.97849	2.71391	-1.07702	0.669875
2044;Pyridostatin;GDSC2	1.07056	3.73154	0.121751	0.669749
1416;AZD8931;GDSC1	1.2485	1.7654	-0.641085	0.669667
2293;AMG900;GDSC2	4.00858	1.96637	-1.07208	0.669488
1966;KIT_6754;GDSC2	1.11494	4.20949	-1.00577	0.669109
223;ZSTK474;GDSC1	1.54585	0.851348	-0.108029	0.668996
1453;RAF_9304;GDSC1	0.951965	2.21042	-0.676207	0.668392
310;YM201636;GDSC1	0.881985	2.26567	0.092037	0.667894
1634;AGI-6780;GDSC2	0.700594	4.93887	-0.359665	0.667307
1495;Olaparib;GDSC1	0.603538	3.62638	-0.450574	0.667242
2302;Skepinone-L;GDSC2	0.848975	4.28925	0.0170958	0.667234
1037;BX795;GDSC1	0.833373	1.92544	0.342303	0.667204
1855;KRAS (G12C) Inhibitor-12;GDSC2	1.37244	4.57695	-0.244375	0.666971
449;CD532;GDSC1	0.556597	0.189389	0.0737719	0.666769
219;AT-7519;GDSC1	1.92454	0.91327	0.338628	0.666658
134;Etoposide;GDSC1	2.1306	1.55355	0.280185	0.666044
2503;Tenalisib;GDSC2	0.672438	4.92928	-0.525559	0.665742
230;GSK429286A;GDSC1	0.797453	4.6672	-1.0088	0.665113
1401;AZD5438;GDSC1	0.455171	0.782942	0.255966	0.664474
1960;SYK_9721;GDSC2	1.37152	4.45843	-0.0281451	0.664393
1239;YK-4-279;GDSC1	0.902615	1.55109	0.952096	0.664213
356;AT7867;GDSC1	1.24173	3.14582	0.209725	0.664049
1971;Serabelisib;GDSC2	0.786377	3.73895	0.372961	0.663248
1494;SN-38;GDSC2	8.47484	-1.50607	0.282103	0.662889
408;Sphingosine Kinase 1 Inhibitor II;GDSC1	0.175281	3.44867	-0.116901	0.662638
2090;EGFR_7518;GDSC2	1.07207	2.18487	0.419627	0.662322
2040;Foretinib;GDSC2	1.1582	0.955481	-0.184003	0.662276
2288;SGC707;GDSC2	0.483014	5.25297	-0.0690392	0.661682
2309;AC220;GDSC2	1.74193	4.16614	-1.28766	0.661112
1266;ICL1100013;GDSC1	1.6678	1.83654	-0.0383918	0.65964
2108;PD0166285;GDSC2	1.6149	0.262776	0.562758	0.659439
1168;Erlotinib;GDSC2	1.32705	3.12321	-0.281239	0.659359
2173;PFI-1;GDSC2	0.8737	4.21854	0.0197956	0.658028
1116;AKT inhibitor VIII;GDSC2	0.614149	3.02474	-0.0755443	0.657961
2509;Taselisib;GDSC2	1.96468	1.96932	-0.107353	0.657795
1243;Piperlongumine;GDSC2	0.911468	2.30357	1.01553	0.65735
1856;SF1670;GDSC2	0.321426	0.853478	-0.106203	0.657148
2289;GSK583;GDSC2	0.739738	5.32119	-0.129081	0.655356
1067;CCT007093;GDSC2	0.496023	5.41538	0.201753	0.655254
283;Omipalisib;GDSC1	2.00357	-2.88773	0.163816	0.655071
1180;Dinaciclib;GDSC2	1.17846	-3.06194	1.40283	0.654839
1464;TTK_3146;GDSC1	0.50468	2.6396	0.666328	0.654177
1142;HG-5-113-01;GDSC1	0.551208	1.58725	0.544127	0.653636
1422;FGFR_3831;GDSC1	1.02884	2.81633	-0.215947	0.653545
1068;Obatoclax Mesylate;GDSC2	1.00653	-0.395638	0.621387	0.653156
1996;MIM1;GDSC2	0.956161	4.10762	-0.00129537	0.652727
1025;SB216763;GDSC2	0.664624	5.38403	-0.447353	0.652458
1004;Vinblastine;GDSC1	1.15685	-4.05937	0.638851	0.652354
1082;Seliciclib;GDSC2	0.875213	4.80017	0.287547	0.651831
1949;Venetoclax;GDSC2	2.93452	3.55104	-1.19125	0.651742
298;OSI-930;GDSC1	0.642211	3.99843	-1.1365	0.651736
292;Masitinib;GDSC1	0.986603	3.59125	-0.539855	0.65162
2308;PF-3644022;GDSC2	0.711528	4.96413	-0.242667	0.651201
407;kb NB 142-70;GDSC1	0.823738	2.54858	0.853886	0.651082
1024;Lestaurtinib;GDSC1	1.32264	-0.503979	0.226783	0.650997
1193;UNC0638;GDSC2	2.00558	3.96027	0.495643	0.65096
1925;GDC0810;GDSC2	0.57824	5.30486	-0.255003	0.650349
1927;GSK2578215A;GDSC2	0.621737	5.14674	-0.0604708	0.6501
1074;Carboplatin;GDSC2	0.534467	5.11369	-0.0746833	0.649818
1093;GSK1904529A;GDSC2	0.902701	4.43937	-0.0678282	0.649323
1926;GNE-317;GDSC2	1.00752	0.712422	0.544088	0.648598
1938;Tretinoin;GDSC2	1.12196	4.94832	-0.808435	0.648509
1049;PD173074;GDSC2	1.29776	3.95902	-0.416134	0.64668
1084;Rapamycin;GDSC2	1.92308	-1.8094	-0.207135	0.646629
346;THZ-2-102-1;GDSC1	3.98685	-1.50706	0.584738	0.646335
152;CP466722;GDSC1	0.919581	2.39169	0.492054	0.646201
2180;GSK-LSD1-2HCl ;GDSC2	0.626193	2.67699	-1.47688	0.645377
2098;NSC635973;GDSC2	1.32899	1.59899	-0.315153	0.643921
167;OSU-03012;GDSC1	0.923064	1.92364	0.951452	0.643604
2080;Menin_MLL_8687;GDSC2	0.762093	1.95079	0.563506	0.643435
1131;PRIMA-1MET;GDSC2	1.59348	3.87241	0.181151	0.643358
312;Tivozanib;GDSC1	0.357662	0.277402	-2.10173	0.64291
1506;PAC-1;GDSC2	0.687917	2.249	0.269363	0.642675
51;Dasatinib;GDSC1	3.50813	0.333894	-0.862497	0.642653
2042;Deltarasin;GDSC2	0.638472	2.12178	1.99093	0.642399
182;Obatoclax Mesylate;GDSC1	1.71806	-0.914551	0.618547	0.642182
576;RU-SKI 43;GDSC1	0.719463	4.47138	-0.334543	0.641968
1022;AZD7762;GDSC1	1.26858	-0.384379	0.0162585	0.641353
1858;XL413;GDSC2	0.999503	3.78463	-0.0180579	0.641084
1061;SB590885;GDSC1	0.850753	3.52497	-1.61772	0.640477
2304;BMS-911543;GDSC2	0.688508	5.04333	-0.524915	0.640471
225;Genentech Cpd 10;GDSC1	1.62171	2.29491	0.00300548	0.640258
1026;Tanespimycin;GDSC1	1.86937	-0.64859	0.0637204	0.640052
2169;AZD6482;GDSC2	1.16736	3.50712	-0.293106	0.640039
1012;Vorinostat;GDSC1	0.727407	1.0778	0.541544	0.639966
2276;EPZ015666;GDSC2	0.629897	4.99181	-0.107989	0.639868
2182;A-366;GDSC2	0.514915	4.89946	0.0714214	0.639863
266;Zibotentan;GDSC1	0.186168	5.4704	-0.739444	0.639749
1375;Temozolomide;GDSC1	0.366463	5.54356	-1.00576	0.63964
1011;Navitoclax;GDSC1	1.91336	1.30217	-0.890509	0.63963
435;C-75;GDSC1	0.870153	4.46133	-0.143687	0.639488
1248;Daporinad;GDSC1	5.71705	-2.57403	0.155131	0.639446
1023;GW441756;GDSC2	0.584727	3.6651	-0.41375	0.6393
1262;UNC1215;GDSC1	0.180678	2.41391	-0.171392	0.638773
2273;CPI-360;GDSC2	0.665438	4.8788	-0.287571	0.638568
2277;OICR-9429;GDSC2	0.565385	4.96344	-0.0689307	0.638206
1866;BDP-00009066;GDSC2	1.04762	2.65796	0.975316	0.63785
2316;eCF309;GDSC2	1.45904	1.20597	0.532427	0.637752
1868;Quizartinib;GDSC2	0.526312	1.49178	-0.593672	0.637652
1043;JNK Inhibitor VIII;GDSC2	0.711769	5.31646	-0.430186	0.637585
1629;ML323;GDSC2	0.896772	4.46593	0.026177	0.637481
1413;EphB4_9721;GDSC1	1.51825	2.15019	-0.304145	0.637346
1529;Pevonedistat;GDSC1	1.35173	0.2074	0.162312	0.637041
1502;Bicalutamide;GDSC2	0.497637	4.81772	-0.267209	0.636679
1548;DBeQ;GDSC1	0.229963	4.62047	-0.284187	0.636531
1918;AZD8186;GDSC2	1.30678	3.23652	-0.401699	0.636251
1092;Saracatinib;GDSC2	1.66046	3.51977	-0.314389	0.636064
258;STF-62247;GDSC1	0.568833	4.35514	-0.956049	0.635765
2299;VH298;GDSC2	0.44829	5.41393	0.00321197	0.635454
5;Sunitinib;GDSC1	1.65719	2.44635	-0.710533	0.635033
1618;GSK2606414;GDSC2	1.0893	4.03188	0.0649436	0.635003
245;UNC0638;GDSC1	1.2856	3.24652	0.705942	0.634844
1192;GSK269962A;GDSC2	1.37716	2.57352	-0.498495	0.634385
2013;CDK12_8969;GDSC2	2.08911	0.145774	0.796234	0.634317
2081;CDK12_2242;GDSC2	1.43756	-1.44144	1.09113	0.634018
2170;AT13148;GDSC2	1.85061	3.69565	0.321521	0.633391
2110;GSK591;GDSC2	1.0495	4.5275	-0.455529	0.632535
2510;AZD1390;GDSC2	0.741998	4.63076	0.0410246	0.632159
177;GSK650394;GDSC1	1.55218	3.30472	-0.0714352	0.632058
2365;ML216;GDSC2	1.28529	4.03909	-0.513876	0.631393
1017;Olaparib;GDSC1	0.613551	3.48299	-0.563877	0.629656
238;Idelalisib;GDSC1	0.975375	4.25918	-1.22844	0.6294
1944;LY2584702;GDSC2	0.735506	4.17529	-0.0312844	0.629157
263;FR-180204;GDSC1	0.45414	4.89837	-0.693658	0.629118
2093;Capivasertib;GDSC2	1.21734	2.38754	-0.148994	0.628828
1371;PLX-4720;GDSC1	0.924736	4.09312	-1.23093	0.628606
2084;CCT251545;GDSC2	0.953163	4.63298	-0.0882015	0.627425
1019;Bosutinib;GDSC1	1.05225	1.76479	-0.255442	0.626987
1243;Piperlongumine;GDSC1	0.555383	1.67433	1.37384	0.626616
135;Gemcitabine;GDSC1	4.43925	-2.34748	0.407331	0.626319
1006;Cytarabine;GDSC1	1.53016	0.211564	0.0842895	0.626214
2283;CGI1746;GDSC2	0.969196	4.27249	0.0421062	0.625855
2325;HG-9-91-01;GDSC2	2.01329	4.3887	-0.56858	0.625845
1998;BPD-00008900;GDSC2	0.973357	4.78264	-0.212429	0.625492
1072;Avagacestat;GDSC2	0.706787	4.87279	0.123921	0.625417
1942;Pexidartinib;GDSC2	0.953583	4.20701	-0.867092	0.625338
1054;Palbociclib;GDSC1	1.42847	1.67242	0.0448692	0.624788
1191;Bortezomib;GDSC2	0.78221	-4.66728	1.49118	0.624372
2256;Kobe0065;GDSC2	0.823991	4.33165	0.296132	0.624367
1059;AZD8055;GDSC2	1.29872	0.133684	0.587574	0.624177
1134;Enzastaurin;GDSC2	1.01055	4.1443	-0.191759	0.624099
205;Avagacestat;GDSC1	0.266371	4.72257	-0.973298	0.623563
2043;BIBR-1532;GDSC2	0.700991	5.17072	-0.814033	0.623146
1851;Ceritinib;GDSC2	1.01978	1.9002	0.645344	0.623137
276;CAY10603;GDSC1	1.85086	0.891293	0.805578	0.623066
2047;Ulixertinib;GDSC2	1.73124	2.40619	-0.135429	0.622996
254;Quizartinib;GDSC1	0.72008	2.11802	-3.14959	0.62298
1091;BMS-536924;GDSC2	1.35545	2.19886	0.172123	0.622828
341;Selisistat;GDSC1	0.263114	5.38553	-0.788262	0.621683
159;HG6-64-1;GDSC1	1.69132	0.996071	0.0708189	0.621426
1516;Cymarine;GDSC1	1.2354	-2.39948	1.43271	0.620732
1001;AICA Ribonucleotide;GDSC1	1.00557	7.79719	0.131985	0.620551
2279;CPI-169;GDSC2	0.631198	5.0827	-0.351898	0.620493
362;CI-1033;GDSC1	1.29727	2.17952	0.242232	0.620062
1458;PARP_9495;GDSC1	1.01409	1.69929	-0.250062	0.619882
1562;RI-1;GDSC2	0.676588	5.71175	-0.594261	0.619304
2274;A-196;GDSC2	0.568728	5.08677	-0.278453	0.618565
1031;Elesclomol;GDSC2	2.6595	-1.58903	0.209493	0.618486
133;Doxorubicin;GDSC1	1.69729	-1.76683	0.513147	0.61825
1021;Axitinib;GDSC1	0.98461	2.00262	-1.14601	0.617977
1849;Sabutoclax;GDSC2	0.64594	-0.163188	-0.418068	0.617704
2284;MS023;GDSC2	1.16256	4.38581	-0.146785	0.617558
2109;AZ6102;GDSC2	0.935646	2.77949	0.823357	0.61707
1016;Temsirolimus;GDSC2	1.91889	1.01596	-0.589261	0.616112
178;BAY-61-3606;GDSC1	1.38479	2.16383	0.272607	0.614915
2281;CCT251545;GDSC2	1.15683	4.3284	-0.2648	0.613222
308;Foretinib;GDSC1	1.2078	0.220765	0.527683	0.612731
140;Vinorelbine;GDSC1	1.64903	-3.83438	0.602649	0.612681
1199;Tamoxifen;GDSC2	1.06138	4.13161	0.0819218	0.612665
1535;Paclitaxel (0.005);GDSC1	0.493224	-3.69755	-0.410922	0.612154
1170;CCT-018159;GDSC2	1.20889	3.69792	0.308503	0.612055
2103;Capmatinib;GDSC2	0.769188	3.35847	-1.9032	0.611677
1862;MG-132;GDSC2	0.541309	-0.977447	1.22187	0.611235
1995;A-1210477;GDSC2	0.567988	3.33907	-0.0570444	0.611215
1013;Nilotinib;GDSC1	0.976836	2.68619	-3.34142	0.610431
1185;KU-60019;GDSC1	0.622875	3.17777	0.525544	0.610315
155;Ponatinib;GDSC1	1.65652	0.403862	-1.56343	0.610171
376;Brivanib, BMS-540215;GDSC1	0.760774	4.24348	-0.424307	0.61017
1050;ZM447439;GDSC1	0.918025	2.17443	0.118668	0.609715
342;Tenovin-6;GDSC1	0.743685	2.12215	1.1102	0.609317
2303;G-5555;GDSC2	1.26714	2.75104	0.322788	0.609148
281;Alectinib;GDSC1	0.767924	3.64279	-2.79868	0.609067
2312;PDD00017273;GDSC2	1.1149	4.47726	-0.50804	0.608152
344;THZ-2-49;GDSC1	3.28503	2.62796	0.0286515	0.607874
1078;Imatinib;GDSC2	1.01749	4.41782	-1.97436	0.607254
1441;AZD2014;GDSC1	1.05836	-0.0819277	0.691929	0.606659
1514;Everolimus;GDSC2	2.16846	2.59329	-1.07524	0.605852
37;Crizotinib;GDSC1	0.808534	2.42424	-1.40403	0.604733
1135;AZD4547;GDSC1	1.36436	2.85111	-0.647946	0.604327
2294;EI1;GDSC2	0.645788	4.83407	-0.816466	0.603989
2258;LLY-507;GDSC2	1.39306	2.80233	1.34773	0.60364
1788;PRIMA-1;GDSC2	1.72556	3.9037	1.27747	0.603528
17;Cyclopamine;GDSC1	0.630818	4.60029	-0.567723	0.60352
249;Cabozantinib;GDSC1	1.13207	2.67982	-1.08807	0.60351
1409;AZD4877;GDSC1	1.5136	-3.50111	0.965924	0.603326
1057;Dactolisib;GDSC1	1.00231	-2.42589	0.792791	0.602579
1530;PFI-3;GDSC1	0.244257	4.55097	-0.505782	0.602538
2166;Entrectinib;GDSC2	0.719252	1.8895	0.547656	0.602097
474;ARRY-520;GDSC1	2.91418	-2.99967	0.13621	0.601444
371;Torin 2;GDSC1	2.45068	-1.01715	0.978804	0.600807
136;Mitomycin-C;GDSC1	1.60491	-0.758027	0.232343	0.600602
2100;Pazopanib;GDSC2	1.01562	4.42332	-0.404795	0.600041
317;WYE-125132;GDSC1	2.7342	-0.181821	0.39129	0.599711
231;FMK;GDSC1	0.444669	4.96785	-0.618691	0.599363
1622;Wnt-C59;GDSC2	0.894234	4.52146	-0.154777	0.598811
1786;AZD4547;GDSC2	1.79172	3.24507	-0.422396	0.598588
194;Luminespib;GDSC1	1.61944	-2.90946	1.19742	0.598244
1136;Capivasertib;GDSC1	1.85618	2.94375	-0.31971	0.597955
1797;Daraprim;GDSC2	1.79564	3.61183	0.118768	0.597381
206;Ruxolitinib;GDSC1	0.575626	3.95766	-3.02689	0.597085
153;Midostaurin;GDSC1	1.02583	-0.0468731	0.115346	0.596742
273;CUDC-101;GDSC1	1.97289	-0.299124	0.58496	0.596663
1630;Entospletinib;GDSC2	1.24535	3.61391	-0.0245344	0.596059
2292;Tofacitinib;GDSC2	0.821957	4.9186	-0.721349	0.595557
1997;WEHI-539;GDSC2	2.0765	3.72354	-1.11132	0.594447
288;WHI-P97;GDSC1	0.68905	3.98502	-0.732367	0.593304
1913;AGI-5198;GDSC2	0.620055	4.88183	0.0675462	0.592458
1149;TW 37;GDSC2	1.43819	1.39161	0.82388	0.591878
1463;AZD1332;GDSC1	0.905021	1.9982	-0.121029	0.59091
2078;Senexin B;GDSC2	0.909748	4.12756	0.263157	0.590892
1166;QL-VIII-58;GDSC1	1.26491	-1.13804	0.57537	0.59088
1170;CCT-018159;GDSC1	0.74744	3.10251	0.435722	0.5902
54;CGP-082996;GDSC1	0.773802	2.78076	-0.00934256	0.590088
2466;CA3;GDSC2	0.747487	-0.6214	-0.351592	0.589391
1031;Elesclomol;GDSC1	1.92061	-3.02287	0.452913	0.589217
150;Bicalutamide;GDSC1	0.193172	2.56289	-0.427531	0.58864
1033;Vismodegib;GDSC1	0.44278	4.38455	-0.362464	0.588251
1419;FEN1_3940;GDSC1	0.666625	2.25211	1.29885	0.588193
1129;PF-4708671;GDSC2	0.64616	3.7433	-0.0718899	0.587486
1016;Temsirolimus;GDSC1	1.64278	-2.0995	-0.282275	0.587458
1026;Tanespimycin;GDSC2	1.86383	0.0468528	0.202359	0.58718
119;Lapatinib;GDSC1	0.801741	2.52732	-1.98017	0.587016
382;Apitolisib;GDSC1	1.5157	0.28821	0.914461	0.586438
1094;PHA-665752;GDSC2	1.78179	3.01562	0.650241	0.586013
151;QS11;GDSC1	1.26252	3.28841	-0.0285611	0.585855
272;AR-42;GDSC1	1.92645	-0.28628	0.771868	0.585677
1149;TW 37;GDSC1	0.921873	-0.514541	0.773091	0.585618
446;MIM1;GDSC1	0.758368	3.47	0.586316	0.585452
94;TGX221;GDSC1	0.847546	3.87557	-1.31281	0.585315
1922;Cediranib;GDSC2	1.09238	2.37197	0.49741	0.584042
235;QL-XII-47;GDSC1	1.87456	1.34387	0.459781	0.583786
1432;AZD1480;GDSC1	0.817186	1.54169	-0.336896	0.583499
200;Dacinostat;GDSC1	0.968584	-2.77708	1.09758	0.583429
1042;Doramapimod;GDSC2	1.11397	5.16762	-0.465733	0.583223
158;PF-562271;GDSC1	0.739918	1.89301	0.228338	0.582669
1248;Daporinad;GDSC2	5.60676	-3.30607	0.940459	0.580972
1005;Cisplatin;GDSC1	0.881104	2.83956	0.244954	0.580963
442;IMD-0354;GDSC1	1.10577	0.371456	1.11775	0.58074
461;NSC319726;GDSC1	3.15189	-3.16886	-0.155098	0.580363
1175;Rucaparib;GDSC1	0.64227	3.42519	-0.563271	0.58021
236;IC-87114;GDSC1	0.514383	5.11174	-2.29243	0.579585
416;CAY10566;GDSC1	1.13947	2.77215	-2.15451	0.578544
1009;Tretinoin;GDSC2	0.70617	4.89959	-1.1179	0.578425
285;SU11274;GDSC1	0.983566	3.64737	-0.363854	0.578336
32;Tozasertib;GDSC1	2.58314	1.03259	-0.583475	0.577187
374;GSK1059615;GDSC1	1.61334	-0.069834	0.412627	0.576194
1446;PI3Ka_4409;GDSC1	1.0415	2.39282	-0.109826	0.575164
1069;EHT-1864;GDSC2	0.764572	3.80695	0.308067	0.574353
175;PAC-1;GDSC1	1.00298	2.18045	-0.252948	0.573824
277;Linifanib;GDSC1	0.627992	2.27349	-4.1129	0.572331
1421;FGFR_0939;GDSC1	0.620596	2.09991	-0.473908	0.57222
2271;CP-724714;GDSC2	0.778589	3.99253	-0.0633935	0.571805
304;SB52334;GDSC1	1.09226	4.19953	-0.685241	0.571247
1850;Tepotinib;GDSC2	1.39152	3.84612	-0.650499	0.571233
372;Pilaralisib;GDSC1	0.731767	3.27283	0.132741	0.570814
1628;UNC1999;GDSC2	1.40778	3.18468	0.899211	0.570444
1519;Novobiocin-sodium;GDSC1	0.258564	4.64403	-0.90951	0.56958
1496;Cisplatin;GDSC1	1.03568	1.91681	-0.28452	0.569313
1854;MN-64;GDSC2	0.712122	4.38432	0.0401397	0.569292
2177;SGC0946;GDSC2	0.495993	2.32583	0.00891967	0.569046
1433;JAK1_3715;GDSC1	0.550049	4.26023	-1.25021	0.56807
224;AS605240;GDSC1	1.66223	2.98839	-0.545134	0.567982
447;ETP-45835;GDSC1	0.284766	5.24664	-0.183107	0.567715
363;PF-00299804;GDSC1	1.00737	1.86863	-0.410343	0.566649
1219;PFI-1;GDSC1	0.802361	2.61953	0.324379	0.566417
1048;Mirin;GDSC1	1.12724	4.78083	0.349174	0.566176
1059;AZD8055;GDSC1	0.801292	0.0393862	0.313335	0.566165
1445;AZD8835;GDSC1	1.00164	2.59996	-0.28748	0.565323
1036;PLX-4720;GDSC1	1.11496	3.72007	-1.08561	0.565116
45;Z-LLNle-CHO;GDSC1	1.0775	0.825789	0.965268	0.564985
1010;Gefitinib;GDSC1	0.822291	0.889038	-0.833002	0.564491
59;WZ-1-84;GDSC1	0.730243	3.81286	-0.832864	0.564301
476;SB505124;GDSC1	1.59284	3.47086	-0.0384999	0.564236
1578;Leflunomide;GDSC2	0.708897	5.27645	0.100003	0.563978
366;TWS119;GDSC1	1.2682	2.54568	0.351879	0.563058
1515;Picrotin;GDSC1	0.259776	4.52349	-0.418348	0.562925
1008;Methotrexate;GDSC2	4.63858	0.461254	-0.252476	0.562909
1020;Lenalidomide;GDSC1	0.410322	3.83044	-0.889676	0.562554
1241;CHIR-99021;GDSC1	0.850778	3.70385	-0.339508	0.561676
2295;NVS-PAK1-1;GDSC2	0.800333	4.04653	0.0975673	0.561344
1199;Tamoxifen;GDSC1	0.400497	3.66961	-0.704899	0.560822
2297;SGX-523;GDSC2	0.92566	5.0891	-0.766076	0.560224
1268;XAV939;GDSC2	0.683572	3.66141	-1.01347	0.560027
172;Embelin;GDSC1	0.724452	2.89374	0.782823	0.55835
204;Tipifarnib;GDSC1	1.88253	1.62055	0.170163	0.558076
1192;GSK269962A;GDSC1	1.33791	2.09926	-0.57671	0.557386
1520;Latamoxef;GDSC1	0.207242	4.61133	-0.468092	0.556857
157;JNK-9L;GDSC1	0.777918	-0.267311	1.23563	0.555895
380;BIBF-1120;GDSC1	1.74965	2.64469	-0.211229	0.555825
432;Flavopiridol;GDSC1	0.849355	-1.15861	0.968713	0.554684
190;Bleomycin;GDSC1	3.65343	1.68587	0.17272	0.554527
71;Pyrimethamine;GDSC1	1.46863	3.64519	-0.320358	0.554506
1617;AZD5582;GDSC2	4.51523	2.38401	-0.943783	0.554479
1800;IRAK1-4-Inhibitor-I;GDSC2	0.9528	4.54854	0.118662	0.554468
255;CP724714;GDSC1	0.603306	4.24851	-1.52968	0.553645
180;Thapsigargin;GDSC1	2.75554	-3.89326	1.00056	0.553614
1434;JAK3_7406;GDSC1	0.895602	3.34889	0.127993	0.553202
291;KIN001-266;GDSC1	0.864765	3.39865	0.778167	0.553174
1046;Wee1 Inhibitor;GDSC1	0.87433	1.90063	-0.0518151	0.553096
1490;SN-38;GDSC1	3.49839	-4.37016	-0.561469	0.551598
381;AST-1306;GDSC1	1.18539	1.61464	0.0572487	0.551046
176;IPA-3;GDSC1	1.74655	4.01979	0.129219	0.550807
111;Salubrinal;GDSC1	0.820592	3.56827	0.246686	0.550709
2318;E7449;GDSC2	0.98398	4.23368	0.217119	0.549556
1936;Savolitinib;GDSC2	1.09019	2.94429	-1.30883	0.549452
274;Belinostat;GDSC1	2.47374	0.264574	1.04536	0.548818
1444;AZD8186;GDSC1	1.00436	1.79143	-0.784065	0.548527
1427;AZD5582;GDSC1	3.06505	1.73511	-1.08612	0.54824
1133;Serdemetan;GDSC1	0.684072	2.72791	0.206005	0.547488
1030;KU-55933;GDSC1	0.600433	3.85174	-0.0639449	0.547023
438;Panobinostat;GDSC1	1.24512	-3.00551	0.801619	0.546918
184;BMS-754807;GDSC1	1.9488	0.613328	-0.325155	0.546778
478;LDN-193189;GDSC1	0.338583	0.876955	0.431038	0.546562
375;Voxtalisib;GDSC1	0.665961	4.2622	-0.130144	0.545917
64;CMK;GDSC1	1.04363	2.12556	0.229455	0.545915
55;A-770041;GDSC1	2.24418	2.0941	-0.825448	0.545693
269;NSC-207895;GDSC1	1.46589	3.95744	-0.190515	0.545587
229;Enzastaurin;GDSC1	1.71813	3.25026	-0.118765	0.545226
1939;UMI-77;GDSC2	1.43559	3.07032	0.844044	0.544707
106;XMD8-85;GDSC1	0.968419	2.64506	0.440034	0.543513
573;LGK974;GDSC1	0.427125	2.60037	-0.367867	0.543022
1091;BMS-536924;GDSC1	0.952445	2.17879	-0.216086	0.541872
104;Bortezomib;GDSC1	1.69593	-5.60702	0.444253	0.540338
1987;BCLXL_3202;GDSC2	2.58197	1.4564	-1.15251	0.539957
1009;Tretinoin;GDSC1	1.20629	3.79003	-1.43802	0.539322
1028;VX-702;GDSC1	0.552433	2.83843	-1.37775	0.539203
207;AS601245;GDSC1	0.932548	2.22684	0.709711	0.539039
1964;CB-839;GDSC2	1.33485	3.51609	-0.898897	0.537374
1236;UNC0638;GDSC1	1.34255	3.19256	0.495945	0.537157
1066;AZD6482;GDSC1	1.22152	2.31965	-0.395371	0.536574
1161;ZG-10;GDSC1	1.00593	1.48812	0.948238	0.535689
1382;AZD3514;GDSC1	0.675985	3.326	-0.164224	0.535515
1263;UNC0642;GDSC1	0.273714	1.67632	-0.748796	0.535485
1158;XMD11-85h;GDSC1	0.614397	3.85354	-0.132633	0.535095
2323;A-1155463;GDSC2	3.19369	3.57705	-1.21428	0.534924
156;AZD6482;GDSC1	1.30375	2.35946	-0.530873	0.534516
173;FH535;GDSC1	1.06558	1.98775	0.617408	0.53358
165;DMOG;GDSC1	1.45291	6.3151	0.102931	0.533485
1527;Pictilisib;GDSC1	1.17591	0.857383	0.136552	0.532609
53;CGP-60474;GDSC1	1.14231	-2.0844	0.83474	0.531134
1407;Dyrk1b_0191;GDSC1	0.92198	2.32604	0.672037	0.529225
410;MetAP2 Inhibitor, A832234;GDSC1	0.527777	2.29799	-0.464606	0.529119
164;JQ12;GDSC1	1.98348	1.21733	0.154449	0.52562
41;S-Trityl-L-cysteine;GDSC1	1.65822	1.30495	0.688896	0.525529
56;WH-4-023;GDSC1	3.23912	2.16099	-1.19979	0.52359
1194;SB505124;GDSC2	1.78955	3.80438	-0.020668	0.522621
35;NVP-TAE684;GDSC1	1.69077	0.809023	-0.663263	0.522337
1064;Sonolisib;GDSC2	1.04984	4.40744	-0.077894	0.521166
87;GW843682X;GDSC1	2.37321	-2.44254	0.599655	0.520678
2321;Salvinorin A;GDSC2	0.544426	5.05526	0.189122	0.520458
1941;Sepantronium bromide;GDSC2	2.08935	-4.2813	0.833286	0.519235
546;FTY-720;GDSC1	0.339868	2.19701	0.574193	0.518974
60;BI-2536;GDSC1	1.88227	-1.8796	0.5472	0.518912
1194;SB505124;GDSC1	0.582598	4.18211	-0.645537	0.518687
11;Paclitaxel;GDSC1	2.67298	-3.05012	0.443727	0.518462
63;BMS-509744;GDSC1	0.841094	2.97359	0.174659	0.518251
1038;NU7441;GDSC1	0.616331	2.29747	-0.0854664	0.517424
171;AKT inhibitor VIII;GDSC1	0.733538	2.28767	-0.349989	0.517209
437;Trichostatin A;GDSC1	1.05156	-1.38068	0.447383	0.517035
1958;Merestinib;GDSC2	1.95365	3.52923	-1.14542	0.516836
1058;Pictilisib;GDSC1	1.53078	1.20372	0.00108231	0.516579
1143;HG-5-88-01;GDSC1	1.14833	3.23176	-0.992496	0.515841
38;Saracatinib;GDSC1	1.04343	2.2066	-0.953593	0.514554
193;GW-2580;GDSC1	0.37297	5.28102	-1.86536	0.514299
2463;Verteporfin;GDSC2	1.34007	3.55896	0.220203	0.513064
1018;Veliparib;GDSC1	0.413168	3.82435	-0.728874	0.511924
563;Kobe2602;GDSC1	0.582481	4.45772	-0.0972016	0.509922
1039;SL0101;GDSC2	0.573995	4.87589	0.0469052	0.50868
163;JQ1;GDSC1	1.68874	0.191082	0.425142	0.508491
562;AGI-6780;GDSC1	0.291687	1.43972	-0.566995	0.507006
34;Imatinib;GDSC1	0.823935	2.74039	-2.67848	0.506469
1787;BAY-87-2243;GDSC2	1.90877	-1.94984	-0.368564	0.505289
1497;AZD4547;GDSC1	0.895145	1.92238	-2.17186	0.505176
1062;Selumetinib;GDSC1	1.74646	2.41763	-0.89616	0.503499
1594;OSI-027;GDSC2	1.67655	2.50137	0.324487	0.503438
1218;JQ1;GDSC1	0.977315	1.91485	-1.59224	0.50339
196;Phenformin;GDSC1	2.61526	7.5781	-0.102243	0.502967
83;JW-7-52-1;GDSC1	2.57775	-1.59651	0.386684	0.502494
1461;TANK_1366;GDSC1	0.652774	2.63855	-1.18888	0.500673
1264;SGC0946;GDSC1	0.243816	1.72499	-0.608325	0.500319
185;Linsitinib;GDSC1	1.52786	2.10128	-0.872928	0.498706
552;BAM7;GDSC1	0.555975	4.77458	-0.569547	0.498395
1525;VER-155008;GDSC1	1.10943	3.4078	0.521739	0.497878
1414;Fulvestrant;GDSC1	0.542951	3.89504	-0.430066	0.495727
1268;XAV939;GDSC1	0.602494	3.29528	-0.593358	0.494734
1517;Ginkgolide A;GDSC1	0.333318	4.4844	-0.865241	0.494179
574;Wnt-C59;GDSC1	0.408226	2.52142	-0.490821	0.493348
406;LIMK1 inhibitor BMS4;GDSC1	0.659569	4.883	-1.02694	0.491694
1069;EHT-1864;GDSC1	0.590314	3.71267	-0.0452225	0.490719
62;BMS-536924;GDSC1	2.07548	1.66915	-0.297566	0.489817
1053;MK-2206;GDSC1	1.40814	1.67013	-0.183823	0.489438
1039;SL0101;GDSC1	0.537687	4.30397	-0.309235	0.488265
1164;XMD8-92;GDSC1	0.801655	3.12783	0.484882	0.485377
1203;QL-XII-61;GDSC1	1.19932	3.78317	-0.735234	0.484718
289;KIN001-042;GDSC1	0.371228	4.43499	-1.04514	0.484695
1049;PD173074;GDSC1	0.985397	2.49355	-1.45135	0.484669
268;Sepantronium bromide;GDSC1	4.30299	-3.7342	1.464	0.48439
89;Parthenolide;GDSC1	1.10048	2.94037	-0.177265	0.481581
1025;SB216763;GDSC1	0.574719	4.31724	-0.563631	0.477801
86;A-443654;GDSC1	1.49856	-0.695218	0.736869	0.477545
1449;AZD1208;GDSC1	0.854983	3.43	-0.679275	0.476593
1557;LCL161;GDSC2	2.11586	4.294	-1.48134	0.472634
91;GSK319347A;GDSC1	0.287066	3.87245	-0.1849	0.471744
170;Shikonin;GDSC1	1.37462	0.113046	0.808182	0.471468
199;Pazopanib;GDSC1	1.3229	3.14159	-0.908241	0.469497
1;Erlotinib;GDSC1	0.955863	2.51621	-1.70346	0.469359
1502;Bicalutamide;GDSC1	0.329574	4.38508	-0.996317	0.46675
1940;WIKI4;GDSC2	0.863347	3.84896	0.238422	0.465818
1052;RO-3306;GDSC1	0.778345	3.30253	-0.497653	0.46559
1429;IAP_7638;GDSC1	1.85257	3.74541	-2.19443	0.464076
186;Bexarotene;GDSC1	0.92583	3.45197	-0.643327	0.463542
2028;STAT3_2372;GDSC2	4.775	3.38235	-1.01833	0.463329
1534;Paclitaxel (0.001);GDSC1	0.426293	-4.86141	-0.61751	0.46188
1425;BPTES;GDSC1	1.14082	3.63377	-1.10753	0.45802
1437;MCT4_1422;GDSC1	0.593892	4.12957	-1.04182	0.457663
1114;Cetuximab;GDSC1	0.827653	5.98516	-2.05659	0.456943
1150;Embelin;GDSC2	0.592094	4.56019	-0.0583057	0.456704
2282;Romidepsin;GDSC2	1.77132	-4.52751	0.837325	0.455056
154;CHIR-99021;GDSC1	0.69104	2.95722	-1.08497	0.454593
1518;Lasalocid;GDSC1	0.270519	0.431662	-0.305537	0.453887
52;GNF-2;GDSC1	0.569076	2.37499	-1.89176	0.452306
2255;RK-33;GDSC2	1.65145	3.33875	0.482557	0.451045
9;MG-132;GDSC1	1.72843	-0.0935705	0.278734	0.449395
202;GSK1904529A;GDSC1	0.37383	2.18525	-0.58062	0.448945
1436;MCT1_6447;GDSC1	1.19957	4.07245	-2.49505	0.446881
3;Rapamycin;GDSC1	3.23981	-2.25886	-1.05118	0.444764
166;FTI-277;GDSC1	0.476472	2.03274	-0.732232	0.442159
127;GSK269962A;GDSC1	1.62243	1.93217	-1.05485	0.441933
293;Amuvatinib;GDSC1	2.00066	3.58088	-1.05869	0.44076
436;CAP-232, TT-232, TLN-232;GDSC1	1.21526	4.04959	0.0995839	0.4405
110;Seliciclib;GDSC1	0.723583	3.95053	0.17816	0.44042
415;CPI-613;GDSC1	0.685046	5.29286	1.04914	0.432976
192;LFM-A13;GDSC1	0.422452	4.619	-0.238113	0.4307
1067;CCT007093;GDSC1	0.438638	4.01917	-0.464144	0.430058
1428;IAP_5620;GDSC1	2.4707	3.72041	-2.24644	0.423597
477;A-83-01;GDSC1	0.523108	4.14285	-0.0298298	0.422769
1852;LY2109761;GDSC2	0.717362	4.21109	-1.07434	0.413468
1043;JNK Inhibitor VIII;GDSC1	0.538846	4.3307	-0.450151	0.410925
30;Sorafenib;GDSC1	1.24257	2.06309	-0.867006	0.410627
1230;IOX2;GDSC1	0.437724	-0.0789084	-1.5182	0.406294
197;Bryostatin 1;GDSC1	0.607248	-2.90071	-0.792335	0.399779
1129;PF-4708671;GDSC1	0.721238	3.83045	-0.290397	0.376302
147;NSC-87877;GDSC1	0.633567	4.89951	-1.03425	0.36742
1261;rTRAIL;GDSC1	1.67766	-0.787704	-1.09491	0.355426
1403;AZD6094;GDSC1	0.74321	3.04915	-4.09067	0.353466
1853;OF-1;GDSC2	1.07683	4.08189	-0.00840618	0.350767
88;Entinostat;GDSC1	1.84239	0.737178	0.45893	0.346935
6;PHA-665752;GDSC1	0.721398	2.73884	-1.58517	0.345148
1029;Motesanib;GDSC1	0.762982	2.60515	-1.53497	0.330168
1042;Doramapimod;GDSC1	0.679076	4.13823	-0.515029	0.328071
284;JNJ38877605;GDSC1	0.900063	4.22324	-0.696179	0.326028
439;LCL161;GDSC1	1.2321	3.55728	-2.12	0.301379
1072;Avagacestat;GDSC1	0.713208	3.55942	-0.654771	0.289897
1023;GW441756;GDSC1	1.09628	2.45991	-1.2721	0.25549
