# Supplementary material for: Synthetic augmentation of cancer cell line multi-omic datasets using unsupervised deep learning
Source: Nat Commun. 2024 Nov 29;15:10390. doi: 10.1038/s41467-024-54771-4 (PMC11607321; doi:10.1038/s41467-024-54771-4)
Supplement: Supplementary file 8 — Supplementary Data 6 [file 41467_2024_54771_MOESM8_ESM.xlsx]

## Sheet: Legend
Supplementary Table 6. Overview of the 16 multi-omics integration methods considered for the benchmarks, including their limitations when applied to Cancer DepMap datasets. The methods highlighted in bold were included in the analysis.

## Sheet: Table 6
Methods	Notes	PMID / DOI
General multi-omics methods
Omicsanalyst	It is a web-based tool that only supports 5 omic datasets.	38355833
MOVE	We managed to adapt and add it to the comparisons with a reasonable amount of code changes to export results.	36593394
OmiEmbed	The tool has datasets hard coded, limiting the generalisability to more omic datasets. Furthermore, the method is only unsupervised for its Phase 1, and the code requires data for a downstream (regression, classification or survival) to run. Since our analysis is fully unsupervised, we were not able to run this method. https://github.com/zhangxiaoyu11/OmiEmbed/blob/main/datasets/abc_dataset.py	34207255
MOFA	We included MOFA in our benchmark, since it is a widely adaptable framework for the integration of multi-omic datasets.	32393329
mixOmics/DIABLO	We incorporated mixOmics into our comparative analysis.	30657866
iClusterBayes	It only supports 6 omic datasets. The tool crashed when running for the two omics benchmarking.	28541380
iClusterPlus	Included into the Benchmark for the two omics benchmarking.	23431203
moCluster	Included into the Benchmark for the two omics benchmarking.	26653205
Single-cell multi-omics methods
MIDAS	MIDAS is explicitly designed to process count data, with a targeted application for RNA-seq, ADT (Antibody-Derived Tags), and ATAC-seq datasets. This requirement cannot be met by our study because of, for example, the drug response data. Despite our attempts to adapt MIDAS to fit the broad and varied requirements of the DepMap datasets, we were unable to run it.	38263515
StabMap	StabMap was not originally conceived to accommodate the integration of data on the scale presented by the DepMap datasets. In an effort to align with the methodology prescribed by the authors, we partitioned the samples into 52 distinct sets, each representing a different combination of omic data types. The scale diverges significantly from that of the original study, which only considered three …	37231260
JAMIE	We managed to run the tool, but the method was developed to run for datasets with two omics. https://github.com/daifengwanglab/JAMIE/blob/main/jamie/jamie.py#L408	https://doi.org/10.1038/s42256-023-00663-z
MultiVI / scVItools	The suite of scVI tools is specifically designed to process raw count data, as the generative component of the model employs either the negative binomial or Poisson distribution to accommodate the inherent properties of such data (https://docs.scvi-tools.org/en/stable/api/reference/scvi.model.MULTIVI.html). Moreover, MultiVI, the tool within the scVI series that is designed for multi-omics integr…	37386189
scVAEIT	scVAEIT is designed to jointly analyze multi-modal single-cell datasets (CITE-seq, ASAP-seq, and DOGMA-seq), performing mosaic integration. We managed to run this tool with data from two omics.	36459654
Multigrate	Multigrate is also explicitly designed to process count data, as evidenced by its core implementation which fundamentally relies on count-based statistical distributions for its analyses (source code: https://github.com/theislab/multigrate/blob/649bdfcfcb587bd4abf7f7b8a1dea98d5101d653/src/multigrate/model/_multivae.py#L370).	https://doi.org/10.1101/2022.03.16.484643
scMM	The scMM framework, as currently implemented, offers VAE sub-classes exclusively tailored to ATAC, Protein, and RNA data types (https://github.com/kodaim1115/scMM/tree/master/src/models). Furthermore, the associated publication primarily investigates dual-omics scenarios, specifically CITE-seq and SHARE-seq. This focus on dual-omics, alongside the restriction to only three types of omic data, pre…	35474667
Cobolt	The Cobolt framework includes a latent model for each type of omics (in the paper, only single-cell RNA-seq and ATAC-seq datasets are considered) inspired by the Latent Dirichlet Allocation. It assumes a generative distribution for the input data where the counts measured on a cell are the mixture of the counts from different latent categories. Therefore, this model is designed specifically for c…	34963480
