# Supplementary material for: Synthetic augmentation of cancer cell line multi-omic datasets using unsupervised deep learning
Source: Nat Commun. 2024 Nov 29;15:10390. doi: 10.1038/s41467-024-54771-4 (PMC11607321; doi:10.1038/s41467-024-54771-4)
Supplement: Supplementary file 10 — Supplementary Data 8 [file 41467_2024_54771_MOESM10_ESM.xlsx]

## Sheet: Sheet1
y_id	x_id	n_orig	beta_orig	lr_orig	covs_orig	pval_orig	fdr_orig	n_vae	beta_vae	lr_vae	covs_vae	pval_vae	fdr_vae
KRAS	KRAS_mut	706	-0.759151	684.016	9	8.94404e-151	1.53855e-146	1184	-0.6017	797.138	9	2.26077e-175	9.40479e-173
NRAS	NRAS_mut	706	-0.736485	649.715	9	2.57672e-143	4.43248e-139	1184	-0.446636	543.44	9	3.36495e-120	1.39982e-117
BRAF	BRAF_mut	706	-0.478776	531.222	9	1.53175e-117	2.63492e-113	1184	-0.43492	858.783	9	8.95794e-189	3.7265e-186
FLI1	FLI1_EWSR1_fusion	706	-0.771126	424.287	9	2.84618e-94	4.89599e-90	1184	-0.658147	703.198	9	6.03008e-155	2.50851e-152
WRN	RPL22_mut	706	-0.571857	369.233	9	2.74966e-82	4.72996e-78	1184	-0.435336	471.826	9	1.2838e-104	5.34059e-102
MYCN	MYCN_amp	706	-0.534327	315.472	9	1.4038e-70	2.41483e-66	1184	-0.432396	430.678	9	1.15722e-95	4.81403e-93
WRN	KMT2B_mut	706	-0.618973	305.507	9	2.08029e-68	3.57852e-64	1184	-0.442548	369.286	9	2.67703e-82	1.11365e-79
DNAI7	KRAS_amp	706	-0.233566	304.259	9	3.88949e-68	6.6907e-64	1184	-0.155369	314.14	9	2.73825e-70	1.13911e-67
WRN	ACVR2A_mut	706	-0.522579	255.311	9	1.80586e-57	3.10643e-53	1184	-0.398696	343.585	9	1.05721e-76	4.39801e-74
TRIM8	FLI1_EWSR1_fusion	706	-0.466882	253.773	9	3.90815e-57	3.3614e-53	1184	-0.37087	408.955	9	6.18766e-91	1.28703e-88
ERBB2	ERBB2_amp	706	-0.510491	250.204	9	2.34461e-56	4.03319e-52	1184	-0.425408	362.113	9	9.76012e-81	4.06021e-78
ERBB2	IKZF3_amp	706	-0.521784	244.558	9	3.98891e-55	6.86173e-51	1184	-0.426656	341.686	9	2.73903e-76	1.13944e-73
CTNNB1	APC_mut	706	-0.468243	226.658	9	3.19321e-51	5.49296e-47	1184	-0.431342	368.948	9	3.17103e-82	1.31915e-79
PPM1D	TP53_mut	706	0.200133	212.091	9	4.80466e-48	2.75499e-44	1184	0.15563	329.819	9	1.05224e-73	4.37732e-71
RPL22L1	RPL22_mut	706	-0.309632	207.527	9	4.75832e-47	4.09263e-43	1184	-0.235392	278.629	9	1.4941e-62	3.10774e-60
WRN	BMPR2_mut	706	-0.751137	208.585	9	2.79639e-47	4.81035e-43	1184	-0.569524	259.168	9	2.6059e-58	1.08405e-55
MAPK1	BRAF_mut	706	-0.316676	202.693	9	5.39806e-46	4.64287e-42	1184	-0.296025	398.362	9	1.25187e-88	2.6039e-86
MDM4	TP53_mut	706	0.197086	200.987	9	1.27164e-45	5.46869e-42	1184	0.151364	299.039	9	5.33491e-67	1.10966e-64
WRN	BAX_mut	706	-0.480542	190.582	9	2.37242e-43	4.08104e-39	1184	-0.338405	227.746	9	1.84922e-51	7.69275e-49
HAND2	MYCN_amp	706	-0.238801	188.053	9	8.46049e-43	7.27687e-39	1184	-0.200559	290.23	9	4.43131e-65	9.21712e-63
WRN	STAT5B_mut	706	-0.70032	180.141	9	4.51446e-41	7.76578e-37	1184	-0.547672	235.438	9	3.88597e-53	1.61656e-50
MIEN1	ERBB2_amp	706	-0.244678	168.593	9	1.50159e-38	1.29151e-34	1184	-0.195704	237.419	9	1.4373e-53	2.98959e-51
TCAP	IKZF3_amp	706	-0.146925	168.082	9	1.94148e-38	1.66986e-34	1184	-0.1146	230.038	9	5.84799e-52	1.21638e-49
MIEN1	IKZF3_amp	706	-0.250467	166.234	9	4.91641e-38	2.81907e-34	1184	-0.195524	222.77	9	2.2505e-50	3.12069e-48
TCAP	ERBB2_amp	706	-0.1408	164.304	9	1.29844e-37	7.44526e-34	1184	-0.111645	231.774	9	2.44667e-52	3.39272e-50
ISL1	MYCN_amp	706	-0.316334	159.062	9	1.81382e-36	1.04005e-32	1184	-0.279268	264.107	9	2.18442e-59	3.02906e-57
TCF7L2	APC_mut	706	-0.24825	146.61	9	9.54733e-34	8.21166e-30	1184	-0.234559	260.406	9	1.39962e-58	2.91121e-56
WRN	RNF6_mut	706	-0.746572	145.316	9	1.8318e-33	3.15107e-29	1184	-0.604028	195.137	9	2.40515e-44	1.00054e-41
PEA15	BRAF_mut	706	-0.146409	140.563	9	2.00466e-32	1.14947e-28	1184	-0.131434	274.414	9	1.23838e-61	1.03033e-59
WRN	PRR14_mut	706	-0.922005	141.409	9	1.30972e-32	2.25298e-28	1184	-0.415194	99.8113	9	1.67627e-23	6.97328e-21
WRN	PRDM2_mut	706	-0.627227	138.381	9	6.01569e-32	1.03482e-27	1184	-0.416127	185.202	9	3.54496e-42	1.4747e-39
ERBB2	CDK12_amp	706	-0.435249	136.191	9	1.81254e-31	3.11793e-27	1184	-0.362229	206.058	9	9.95044e-47	4.13938e-44
PHOX2A	MYCN_amp	706	-0.246868	132.442	9	1.19754e-30	5.15002e-27	1184	-0.205986	217.149	9	3.7869e-49	3.93838e-47
MAP2K1	BRAF_mut	706	-0.165084	131.573	9	1.8549e-30	7.97699e-27	1184	-0.134405	215.144	9	1.03646e-48	7.18611e-47
DUSP4	BRAF_mut	706	-0.231573	128.008	9	1.11815e-29	3.8469e-26	1184	-0.227683	281.658	9	3.26745e-63	3.39815e-61
ARID1B	ARID1A_mut	706	-0.158688	129.006	9	6.76121e-30	5.81532e-26	1184	-0.116504	155.195	9	1.26961e-35	2.6408e-33
WRN	ARID1A_mut	706	-0.291893	130.341	9	3.45073e-30	5.81532e-26	1184	-0.236258	184.102	9	6.16311e-42	2.56385e-39
WRN	RNF43_mut	706	-0.458319	128.897	9	7.14429e-30	1.22896e-25	1184	-0.377209	182.376	9	1.46785e-41	6.10625e-39
STAG1	FLI1_EWSR1_fusion	706	-0.435007	122.513	9	1.7825e-28	7.66563e-25	1184	-0.397184	257.51	9	5.98657e-58	8.30138e-56
SOX10	BRAF_mut	706	-0.284168	121.675	9	2.71912e-28	7.79573e-25	1184	-0.330516	324.035	9	1.91397e-72	2.65404e-70
WRN	WNK2_mut	706	-0.613376	123.998	9	8.43294e-29	1.45063e-24	1184	-0.448992	146.728	9	8.99787e-34	3.74311e-31
RPL22L1	ACVR2A_mut	706	-0.258951	122.175	9	2.11326e-28	1.81762e-24	1184	-0.200882	177.368	9	1.82036e-40	3.78636e-38
WRN	MSH6_mut	706	-0.375747	119.366	9	8.7085e-28	1.49804e-23	1184	-0.285915	162.351	9	3.46825e-37	1.44279e-34
CDH11	FLI1_EWSR1_fusion	706	-0.229197	115.621	9	5.75446e-27	1.97977e-23	1184	-0.187157	203.55	9	3.50845e-46	3.64879e-44
NEUROD2	IKZF3_amp	706	-0.166854	112.114	9	3.3731e-26	1.4506e-22	1184	-0.125445	144.362	9	2.96143e-33	3.07989e-31
WRN	KMT2D_mut	706	-0.267257	111.666	9	4.22974e-26	7.276e-22	1184	-0.18947	140.435	9	2.13841e-32	8.89577e-30
DNAI7	PPFIBP1_amp	706	-0.171457	109.387	9	1.33508e-25	1.1483e-21	1184	-0.113801	118.931	9	1.08416e-27	4.5101e-25
WRN	NIN_mut	706	-0.656726	110.457	9	7.78055e-26	1.33841e-21	1184	-0.566048	157.113	9	4.83552e-36	2.01158e-33
WRN	BRCA2_mut	706	-0.422252	109.198	9	1.46885e-25	2.52671e-21	1184	-0.289834	121.573	9	2.86266e-28	1.19087e-25
DOCK5	KRAS_mut	706	-0.119901	105.545	9	9.27764e-25	7.9797e-21	1184	-0.0962014	143.674	9	4.18718e-33	8.70933e-31
MIEN1	CDK12_amp	706	-0.219383	105.495	9	9.51513e-25	8.18396e-21	1184	-0.170637	144.966	9	2.18458e-33	4.54393e-31
WRN	UBR5_mut	706	-0.375386	103.352	9	2.80602e-24	4.82692e-20	1184	-0.327332	168.135	9	1.8902e-38	7.86322e-36
FGF19	CCND1_amp	706	-0.106244	101.845	9	6.00374e-24	1.03276e-19	1184	-0.0851003	132.43	9	1.20471e-30	5.01158e-28
WRN	QKI_mut	706	-0.54354	101.488	9	7.189e-24	1.23665e-19	1184	-0.418671	119.575	9	7.83742e-28	3.26037e-25
STAG1	STAG2_mut	706	-0.333792	101.141	9	8.56781e-24	1.47384e-19	1184	-0.2456	138.948	9	4.52185e-32	1.88109e-29
WRN	CTCF_mut	706	-0.404594	99.9935	9	1.52896e-23	2.63011e-19	1184	-0.317009	143.475	9	4.62763e-33	1.92509e-30
RPL22L1	KMT2B_mut	706	-0.253706	95.4085	9	1.5489e-22	1.33221e-18	1184	-0.190223	134.829	9	3.59778e-31	7.48338e-29
ERBB3	ERBB2_amp	706	-0.210682	93.2176	9	4.68494e-22	1.61181e-18	1184	-0.180194	147.918	9	4.94262e-34	5.14032e-32
WRN	PTPRK_mut	706	-0.509534	94.5166	9	2.43048e-22	4.18092e-18	1184	-0.420597	127.973	9	1.13798e-29	4.734e-27
NEUROD2	ERBB2_amp	706	-0.145484	90.2517	9	2.09705e-21	5.15336e-18	1184	-0.11556	128.78	9	7.57779e-30	6.30472e-28
WRN	KMT2A_mut	706	-0.608621	93.5987	9	3.86442e-22	6.64757e-18	1184	-0.371275	88.7947	9	4.37991e-21	1.82204e-18
SOX11	MYCN_amp	706	-0.171258	87.1414	9	1.01033e-20	3.47594e-17	1184	-0.144825	143.728	9	4.07488e-33	3.3903e-31
DNAI7	ETNK1_amp	706	-0.175559	89.3895	9	3.24247e-21	5.5777e-17	1184	-0.103312	85.6334	9	2.16583e-20	9.00987e-18
TCAP	CDK12_amp	706	-0.116078	86.0845	9	1.72405e-20	9.88569e-17	1184	-0.0934337	129.52	9	5.21901e-30	7.23703e-28
WRN	CACNA1D_mut	706	-0.587496	87.5189	9	8.34768e-21	1.43597e-16	1184	-0.384553	100.897	9	9.6914e-24	4.03162e-21
ERBB3	IKZF3_amp	706	-0.204939	81.7018	9	1.58251e-19	3.4028e-16	1184	-0.174681	130.689	9	2.89646e-30	2.40985e-28
POU2AF2	DDX10_amp	706	-0.237232	85.5792	9	2.22601e-20	3.82919e-16	1184	-0.200436	117.535	9	2.1924e-27	9.1204e-25
PPM1G	TP53_mut	706	0.096588	79.3996	9	5.07376e-19	6.2342e-16	1184	0.0897331	177.091	9	2.09173e-40	2.90053e-38
NEUROD2	CDK12_amp	706	-0.153376	80.5378	9	2.85193e-19	1.22647e-15	1184	-0.115468	106.413	9	5.98627e-25	6.22572e-23
PAX8	VHL_mut	706	-0.347878	83.1228	9	7.71104e-20	1.32645e-15	1184	-0.292943	141.15	9	1.49203e-32	3.10342e-30
GATA3	MYCN_amp	706	-0.28987	79.1043	9	5.89159e-19	1.68912e-15	1184	-0.250731	124.095	9	8.03197e-29	5.56883e-27
NFE2L2	KEAP1_mut	706	-0.265852	82.3251	9	1.15448e-19	1.98594e-15	1184	-0.220239	114.428	9	1.05026e-26	4.36907e-24
WRN	KMT2C_mut	706	-0.202302	80.7669	9	2.53973e-19	4.36885e-15	1184	-0.129686	84.7407	9	3.40183e-20	1.41516e-17
WRN	ZFHX3_mut	706	-0.318752	80.565	9	2.81295e-19	4.83884e-15	1184	-0.255	105.217	9	1.09474e-24	4.55413e-22
KRAS	KRAS_amp	706	-0.463468	78.3063	9	8.8239e-19	5.05962e-15	1184	-0.328515	91.4971	9	1.11755e-21	2.3245e-19
HNF1B	VHL_mut	706	-0.457341	79.0088	9	6.18329e-19	5.31825e-15	1184	-0.389889	143.498	9	4.57359e-33	1.90261e-30
MYCL	MYCL_amp	706	-0.175168	80.1631	9	3.44751e-19	5.93041e-15	1184	-0.114428	99.8988	9	1.60383e-23	6.67193e-21
SMARCA2	SMARCA4_mut	706	-0.164923	78.2139	9	9.24644e-19	1.59057e-14	1184	-0.118813	100.573	9	1.14122e-23	4.74749e-21
CTNNB1	CTNNB1_mut	706	-0.447911	76.9107	9	1.78862e-18	3.07679e-14	1184	-0.388221	106.395	9	6.03979e-25	2.51255e-22
POU2AF2	ATM_amp	706	-0.215457	76.3507	9	2.37512e-18	4.08569e-14	1184	-0.173687	98.9935	9	2.53331e-23	1.05386e-20
LDB1	MYCN_amp	706	-0.32385	72.4746	9	1.69195e-17	4.15784e-14	1184	-0.275908	115.114	9	7.42919e-27	4.41506e-25
MITF	BRAF_mut	706	-0.108365	71.7307	9	2.46669e-17	4.71467e-14	1184	-0.117808	189.508	9	4.07037e-43	2.41896e-41
GLI1	DDIT3_amp	706	-0.212857	73.8708	9	8.34003e-18	1.43465e-13	1184	-0.131096	73.332	9	1.09576e-17	4.55835e-15
JUP	MLLT6_amp	706	-0.240007	72.7472	9	1.47368e-17	1.45486e-13	1184	-0.151791	74.4107	9	6.34438e-18	1.31963e-15
ERBB2	MLLT6_amp	706	-0.438858	72.4751	9	1.69151e-17	1.45486e-13	1184	-0.364234	116.77	9	3.22382e-27	1.34111e-24
GLI1	GLI1_amp	706	-0.212852	73.6136	9	9.50067e-18	1.63431e-13	1184	-0.129757	71.3475	9	2.99538e-17	1.24608e-14
LIG1	FLI1_EWSR1_fusion	706	-0.34152	69.7316	9	6.79471e-17	1.94804e-13	1184	-0.307336	141.489	9	1.25758e-32	1.04631e-30
CDX2	APC_mut	706	-0.119225	71.0506	9	3.48179e-17	1.99646e-13	1184	-0.116176	135.81	9	2.19615e-31	3.04532e-29
RPL22L1	QKI_mut	706	-0.314991	71.436	9	2.86392e-17	2.46326e-13	1184	-0.23661	81.9812	9	1.37387e-19	2.85764e-17
RPL22L1	BAX_mut	706	-0.209848	71.3681	9	2.96429e-17	2.54959e-13	1184	-0.153411	97.0197	9	6.86408e-23	1.42773e-20
JUP	LASP1_amp	706	-0.240406	72.6495	9	1.54843e-17	2.66361e-13	1184	-0.147672	73.3343	9	1.0945e-17	2.27656e-15
WRN	FAT4_mut	706	-0.326303	72.1194	9	2.02561e-17	3.48445e-13	1184	-0.273378	106.443	9	5.89771e-25	2.45345e-22
RPL22L1	PRR14_mut	706	-0.457421	70.6648	9	4.23388e-17	3.64156e-13	1184	-0.206598	52.7147	9	3.85691e-13	8.02237e-11
WRN	MCM3AP_mut	706	-0.49369	72.0146	9	2.13607e-17	3.67446e-13	1184	-0.348498	86.3219	9	1.52906e-20	6.36087e-18
ERBB2	LASP1_amp	706	-0.433988	70.4524	9	4.71511e-17	4.05547e-13	1184	-0.368543	124.505	9	6.53179e-29	2.71723e-26
FOXA1	PPM1D_amp	706	-0.355213	70.8688	9	3.81783e-17	6.56743e-13	1184	-0.287095	103.888	9	2.14101e-24	8.90662e-22
FOXA1	CLTC_amp	706	-0.365475	70.6423	9	4.28233e-17	7.36647e-13	1184	-0.277615	89.0704	9	3.81014e-21	1.58502e-18
HDAC2	MYCN_amp	706	-0.175945	64.9408	9	7.71814e-16	1.47519e-12	1184	-0.148569	105.739	9	8.41147e-25	4.37396e-23
WRN	PTCH1_mut	706	-0.505761	68.5976	9	1.20751e-16	2.07715e-12	1184	-0.331902	82.0797	9	1.30706e-19	5.43737e-17
TSPAN31	CDK4_amp	706	-0.171562	67.525	9	2.08034e-16	3.5786e-12	1184	-0.110389	68.3076	9	1.39882e-16	5.81908e-14
CYB561A3	GNA13_mut	706	-0.311704	66.75	9	3.08214e-16	5.3019e-12	1184	-0.219587	112.292	9	3.08397e-26	1.28293e-23
RAF1	NRAS_mut	706	-0.190272	64.5113	9	9.59811e-16	5.50355e-12	1184	-0.121243	67.3611	9	2.26062e-16	4.70209e-14
GSDMB	IKZF3_amp	706	-0.127389	60.9442	9	5.87143e-15	1.01e-11	1184	-0.0960191	79.6538	9	4.46113e-19	2.31979e-17
RAF1	KRAS_mut	706	-0.118808	63.0653	9	1.99969e-15	1.14662e-11	1184	-0.100664	94.9246	9	1.97776e-22	2.74249e-20
WRN	FANCA_mut	706	-0.471999	64.8641	9	8.02475e-16	1.38042e-11	1184	-0.335153	75.8969	9	2.98862e-18	1.24327e-15
WRN	BCORL1_mut	706	-0.325037	64.6505	9	8.94349e-16	1.53846e-11	1184	-0.240587	88.5905	9	4.85609e-21	2.02013e-18
WRN	BCL9L_mut	706	-0.438967	64.6051	9	9.15165e-16	1.57427e-11	1184	-0.28128	87.1188	9	1.02194e-20	4.25127e-18
CTNNB1	PRDM2_mut	706	-0.467521	63.2238	9	1.8451e-15	1.58697e-11	1184	-0.305533	76.995	9	1.71393e-18	3.56498e-16
RPL22L1	BMPR2_mut	706	-0.295178	62.1832	9	3.12953e-15	1.79447e-11	1184	-0.235188	89.5844	9	2.93826e-21	6.11159e-19
WRN	JAK1_mut	706	-0.412757	63.8951	9	1.31227e-15	2.25736e-11	1184	-0.322017	94.513	9	2.4349e-22	1.01292e-19
WRN	SPEN_mut	706	-0.360104	63.5905	9	1.53167e-15	2.63478e-11	1184	-0.268117	86.5428	9	1.36744e-20	5.68856e-18
AVIL	CDK4_amp	706	-0.138832	61.8815	9	3.64765e-15	3.13734e-11	1184	-0.0913424	66.2815	9	3.90913e-16	8.131e-14
WRN	WNK4_mut	706	-0.527319	62.7158	9	2.38793e-15	4.10772e-11	1184	-0.317729	64.3195	9	1.05795e-15	4.40108e-13
KIF5A	DDIT3_amp	706	-0.162209	61.2323	9	5.0722e-15	4.3626e-11	1184	-0.0970218	58.047	9	2.55935e-14	5.32346e-12
WRN	NCOR1_mut	706	-0.430832	62.5601	9	2.58436e-15	4.44561e-11	1184	-0.357066	86.3504	9	1.5072e-20	6.26996e-18
RPL22L1	ARID1A_mut	706	-0.138913	60.0211	9	9.38475e-15	5.38122e-11	1184	-0.113602	89.3782	9	3.26103e-21	4.52196e-19
RPL22L1	JAK1_mut	706	-0.275205	60.5482	9	7.1797e-15	6.17526e-11	1184	-0.203222	81.4292	9	1.81654e-19	3.7784e-17
KIF5A	GLI1_amp	706	-0.161212	60.2889	9	8.19077e-15	7.04488e-11	1184	-0.0950772	55.3928	9	9.86979e-14	2.05292e-11
LRRC3C	IKZF3_amp	706	-0.103991	56.4035	9	5.90257e-14	7.81046e-11	1184	-0.0801981	78.0757	9	9.91675e-19	4.58374e-17
WRN	NBEA_mut	706	-0.300084	61.1913	9	5.17891e-15	8.90875e-11	1184	-0.229691	85.3374	9	2.51563e-20	1.0465e-17
NFE2L2	LRP1B_del	706	-0.212755	60.4682	9	7.4777e-15	1.28631e-10	1184	-0.201422	99.2645	9	2.20929e-23	9.19066e-21
ASCL1	MYCN_amp	706	-0.199874	55.3722	9	9.97363e-14	1.42972e-10	1184	-0.162317	74.2245	9	6.97197e-18	2.90034e-16
CCNE1	CCNE1_amp	706	-0.198304	60.157	9	8.75836e-15	1.50661e-10	1184	-0.158669	85.0335	9	2.93353e-20	1.22035e-17
ERBB3	CDK12_amp	706	-0.18335	55.5344	9	9.18367e-14	1.75531e-10	1184	-0.15672	91.3835	9	1.18362e-21	9.84774e-20
RPL22L1	CTCF_mut	706	-0.21412	58.0159	9	2.60013e-14	2.23637e-10	1184	-0.166023	83.6765	9	5.82742e-20	1.2121e-17
WRN	B2M_mut	706	-0.418454	59.058	9	1.53093e-14	2.63351e-10	1184	-0.311077	68.1867	9	1.48722e-16	6.18684e-14
WRN	CHD2_mut	706	-0.436206	58.9713	9	1.59988e-14	2.75211e-10	1184	-0.393421	99.2168	9	2.26321e-23	9.41497e-21
GSDMB	ERBB2_amp	706	-0.116022	53.5788	9	2.48425e-13	3.88491e-10	1184	-0.0897801	73.4614	9	1.02626e-17	4.74361e-16
WRN	EPHA2_mut	706	-0.419838	58.2701	9	2.28492e-14	3.93052e-10	1184	-0.40656	100.675	9	1.08381e-23	4.50866e-21
WRN	HNF1A_mut	706	-0.466177	58.2094	9	2.35654e-14	4.05372e-10	1184	-0.327364	72.0177	9	2.1327e-17	8.87205e-15
LRRC3C	ERBB2_amp	706	-0.0977187	53.2189	9	2.9837e-13	4.27713e-10	1184	-0.0781913	78.4366	9	8.26066e-19	4.29554e-17
WRN	EP300_mut	706	-0.19147	57.8661	9	2.8058e-14	4.82653e-10	1184	-0.159963	78.1115	9	9.73853e-19	4.05123e-16
FOXA1	BRIP1_amp	706	-0.316195	57.4556	9	3.45688e-14	5.94653e-10	1184	-0.207898	50.581	9	1.14347e-12	4.75682e-10
WRN	KAT6B_mut	706	-0.599716	57.0834	9	4.17706e-14	7.18538e-10	1184	-0.359181	60.4345	9	7.60669e-15	3.16438e-12
PPM1G	BRAF_mut	706	-0.128907	52.3061	9	4.7489e-13	7.42642e-10	1184	-0.116085	94.9696	9	1.93331e-22	8.04257e-21
RPL22L1	STAT5B_mut	706	-0.276028	54.8114	9	1.32672e-13	9.2238e-10	1184	-0.232242	86.4892	9	1.40505e-20	2.9225e-18
B4GALNT1	CDK4_amp	706	-0.123712	54.2744	9	1.74362e-13	9.99794e-10	1184	-0.0799048	56.6895	9	5.10348e-14	7.07683e-12
RPL22L1	PRDM2_mut	706	-0.27647	54.2696	9	1.74784e-13	1.00221e-09	1184	-0.184875	76.1833	9	2.58514e-18	3.58473e-16
MAP2K1	RB1_amp	706	-0.294991	55.7382	9	8.27923e-14	1.00554e-09	1184	-0.166389	54.8063	9	1.33014e-13	5.5334e-11
GSR	CBFB_amp	706	-0.20708	56.4212	9	5.84956e-14	1.00624e-09	1184	-0.126044	58.2938	9	2.25759e-14	9.39157e-12
UBE2J2	MYC_mut	706	-0.473257	55.4099	9	9.78443e-14	1.01438e-09	1184	-0.174509	40.0887	9	2.42685e-10	2.52392e-08
PRDM1	PRRX1_amp	706	-0.176241	56.035	9	7.11936e-14	1.22467e-09	1184	-0.12886	90.3166	9	2.0294e-21	8.44231e-19
MAP2K1	CYSLTR2_amp	706	-0.295727	56.0246	9	7.15715e-14	1.23117e-09	1184	-0.165853	54.4692	9	1.57903e-13	6.56875e-11
PDGFRA	PDGFRA_amp	706	-0.210267	55.9679	9	7.36627e-14	1.26715e-09	1184	-0.141107	63.1073	9	1.95746e-15	8.14303e-13
FERMT1	APC_mut	706	-0.133335	53.201	9	3.01107e-13	1.29491e-09	1184	-0.130509	105.356	9	1.02034e-24	1.06115e-22
RPL22L1	BRCA2_mut	706	-0.207249	54.051	9	1.9535e-13	1.68021e-09	1184	-0.147593	67.1549	9	2.50985e-16	5.22049e-14
ALK	MYCN_amp	706	-0.112679	50.2048	9	1.38505e-12	1.83274e-09	1184	-0.0859848	71.1189	9	3.36332e-17	1.27195e-15
FOXP4	TFEB_amp	706	-0.115233	53.561	9	2.5068e-13	2.1561e-09	1184	-0.068714	50.4956	9	1.19432e-12	4.96836e-10
SPDEF	IKZF3_amp	706	-0.164837	49.0897	9	2.44519e-12	2.82669e-09	1184	-0.160372	94.3208	9	2.68315e-22	1.59456e-20
FOXA1	IKZF3_amp	706	-0.248782	49.074	9	2.46485e-12	2.82669e-09	1184	-0.254601	98.622	9	3.05601e-23	2.11883e-21
CTNNB1	BMPR2_mut	706	-0.418016	50.2471	9	1.35556e-12	4.66367e-09	1184	-0.345418	70.9691	9	3.62868e-17	5.03177e-15
TCF7L2	KRAS_mut	706	-0.104001	50.5577	9	1.15715e-12	4.97633e-09	1184	-0.0955528	87.2094	9	9.76189e-21	1.01524e-18
NFATC2	BRAF_mut	706	-0.0667632	48.2421	9	3.76712e-12	5.40017e-09	1184	-0.0692763	126.805	9	2.04968e-29	1.06583e-27
SATB2	BMPR2_mut	706	-0.184081	49.2722	9	2.22793e-12	6.38747e-09	1184	-0.142858	66.6884	9	3.17999e-16	3.30719e-14
FOXA1	ERBB2_amp	706	-0.237039	47.5549	9	5.34849e-12	6.57177e-09	1184	-0.259434	108.692	9	1.8953e-25	1.31407e-23
TYRP1	MLLT3_amp	706	-0.120693	52.6673	9	3.95107e-13	6.79664e-09	1184	-0.0895494	62.0403	9	3.36502e-15	1.39985e-12
GSR	CTCF_amp	706	-0.187836	52.5475	9	4.19974e-13	7.22439e-09	1184	-0.114405	54.8086	9	1.3286e-13	5.52697e-11
PIP4K2C	MEN1_amp	706	-0.153168	51.8888	9	5.87345e-13	7.97669e-09	1184	-0.125234	67.7628	9	1.84396e-16	7.67088e-14
FOXA1	CD79B_amp	706	-0.330996	52.3022	9	4.75846e-13	8.1855e-09	1184	-0.213949	46.2732	9	1.02861e-11	4.279e-09
WSB2	MYCN_amp	706	-0.161821	46.3947	9	9.66768e-12	9.78256e-09	1184	-0.13222	74.4113	9	6.34235e-18	2.90034e-16
SOX2	PIK3CA_amp	706	-0.191434	51.7077	9	6.44091e-13	1.10797e-08	1184	-0.159046	83.0787	9	7.88511e-20	3.28021e-17
KRAS	PPFIBP1_amp	706	-0.426685	49.4675	9	2.01685e-12	1.15646e-08	1184	-0.283588	51.2368	9	8.18699e-13	1.70289e-10
CTNNB1	B2M_mut	706	-0.417515	50.2223	9	1.37277e-12	1.18072e-08	1184	-0.296076	49.4671	9	2.01723e-12	4.19584e-10
GSDMB	CDK12_amp	706	-0.120253	46.7144	9	8.21239e-12	1.28427e-08	1184	-0.0877129	58.5035	9	2.02929e-14	1.40698e-12
ETV6	FLI1_EWSR1_fusion	706	-0.186486	46.3061	9	1.01148e-11	1.33842e-08	1184	-0.1615	89.9431	9	2.45113e-21	1.45667e-19
IGF2BP1	FLI1_EWSR1_fusion	706	-0.157858	46.3471	9	9.9056e-12	1.33842e-08	1184	-0.153568	110.041	9	9.59924e-26	6.65548e-24
DHX9	PRDM2_mut	706	-0.419129	48.1567	9	3.93473e-12	1.3537e-08	1184	-0.23988	47.7358	9	4.8771e-12	5.07219e-10
SOX2	LRP1B_del	706	-0.197477	49.8623	9	1.64923e-12	1.4185e-08	1184	-0.177025	68.9937	9	9.87773e-17	2.05457e-14
CTNNB1	FBXW7_mut	706	-0.268598	50.9508	9	9.47117e-13	1.62923e-08	1184	-0.201546	64.5762	9	9.28719e-16	3.86347e-13
MAP2K1	FOXO1_amp	706	-0.298506	49.3015	9	2.19492e-12	1.88785e-08	1184	-0.160385	47.7347	9	4.8797e-12	2.02996e-09
RPL22L1	CRTC1_mut	706	-0.250899	50.4634	9	1.21406e-12	2.08843e-08	1184	-0.171076	57.0117	9	4.33229e-14	1.80223e-11
MTX2	BMPR2_mut	706	-0.242642	46.468	9	9.31287e-12	2.28857e-08	1184	-0.183422	59.17	9	1.44624e-14	1.20327e-12
WRN	NIPBL_mut	706	-0.269546	50.2308	9	1.36684e-12	2.35123e-08	1184	-0.207082	74.0668	9	7.55167e-18	3.14149e-15
TP63	CCND1_amp	706	-0.114693	46.3957	9	9.66259e-12	2.52992e-08	1184	-0.102917	72.2878	9	1.85993e-17	3.86865e-15
KIF5A	CDK4_amp	706	-0.118949	47.264	9	6.20427e-12	2.66815e-08	1184	-0.0761055	48.3216	9	3.61754e-12	3.76224e-10
PRDM1	PBX1_amp	706	-0.165903	49.6868	9	1.80351e-12	3.1024e-08	1184	-0.120601	82.75	9	9.31152e-20	3.87359e-17
PDGFRA	KDR_amp	706	-0.235552	48.6896	9	2.99858e-12	3.38944e-08	1184	-0.147024	52.1675	9	5.0962e-13	2.12002e-10
CCNE1	CEBPA_amp	706	-0.184829	49.347	9	2.14464e-12	3.68921e-08	1184	-0.148703	71.8869	9	2.27895e-17	9.48043e-15
ZEB2	BRAF_mut	706	-0.132464	43.9682	9	3.33762e-11	3.82758e-08	1184	-0.143984	104.724	9	1.40382e-24	6.48878e-23
ESR1	CLTC_amp	706	-0.15454	47.5378	9	5.3954e-12	4.64058e-08	1184	-0.12067	68.2558	9	1.43603e-16	1.9913e-14
MAB21L1	MYCN_amp	706	-0.083825	43.0138	9	5.43556e-11	5.19458e-08	1184	-0.0640829	62.8249	9	2.2593e-15	7.22975e-14
HAND2	EFTUD2_amp	706	-0.210796	48.2111	9	3.82725e-12	6.58364e-08	1184	-0.158076	75.7394	9	3.23676e-18	1.34649e-15
RPL22L1	NBEA_mut	706	-0.180342	46.8248	9	7.76267e-12	6.67667e-08	1184	-0.132668	61.2986	9	4.90423e-15	1.02008e-12
PDGFRA	FIP1L1_amp	706	-0.20229	48.0939	9	4.06295e-12	6.98909e-08	1184	-0.152221	59.6319	9	1.14366e-14	4.75761e-12
RPL22L1	RNF6_mut	706	-0.296022	45.7594	9	1.33707e-11	7.66676e-08	1184	-0.247894	67.7518	9	1.85424e-16	3.85682e-14
RPL22L1	UBR5_mut	706	-0.176197	46.3778	9	9.75153e-12	8.38729e-08	1184	-0.159161	83.6258	9	5.97863e-20	1.24355e-17
DHX9	BMPR2_mut	706	-0.399572	43.6595	9	3.9078e-11	8.40275e-08	1184	-0.304193	55.8798	9	7.70412e-14	5.34152e-12
RRAS2	KRAS_mut	706	0.0559808	44.4296	9	2.63664e-11	9.0711e-08	1184	0.0422021	55.0346	9	1.18428e-13	8.21099e-12
PRDM1	DDR2_amp	706	-0.157946	47.5589	9	5.33756e-12	9.18167e-08	1184	-0.117405	82.5775	9	1.01606e-19	4.22682e-17
BCL2	MYCN_amp	706	-0.160841	41.4661	9	1.19935e-10	1.03156e-07	1184	-0.127821	56.9344	9	4.50603e-14	1.33894e-12
TCAP	MLLT6_amp	706	-0.114407	44.1672	9	3.01485e-11	1.03723e-07	1184	-0.0893217	67.062	9	2.63105e-16	3.64839e-14
FOXP4	CCND3_amp	706	-0.100205	45.9097	9	1.2383e-11	1.06507e-07	1184	-0.062408	44.8591	9	2.11738e-11	4.40416e-09
RPL22L1	DAZAP1_mut	706	-0.314079	47.1344	9	6.62836e-12	1.14021e-07	1184	-0.209382	53.8032	9	2.21616e-13	9.21923e-11
RPL22L1	BCORL1_mut	706	-0.18845	45.7393	9	1.35087e-11	1.16188e-07	1184	-0.137128	61.7012	9	3.9973e-15	8.31439e-13
MYB	LATS2_amp	706	-0.35047	44.9077	9	2.06547e-11	1.18434e-07	1184	-0.210551	37.7486	9	8.04748e-10	1.67388e-07
CCNE1	ZNF780A_amp	706	-0.202564	46.5674	9	8.85199e-12	1.52272e-07	1184	-0.14669	56.633	9	5.25231e-14	2.18496e-11
SMARCA2	KEAP1_mut	706	-0.165131	44.2333	9	2.91484e-11	1.67137e-07	1184	-0.13643	63.3948	9	1.69161e-15	3.51855e-13
DDX19A	FLI1_EWSR1_fusion	706	-0.363023	40.5417	9	1.92468e-10	1.74254e-07	1184	-0.324345	87.3816	9	8.94773e-21	4.65282e-19
SATB2	PRR14_mut	706	-0.25438	44.1381	9	3.06008e-11	1.75465e-07	1184	-0.115227	33.145	9	8.55363e-09	1.1861e-06
WRN	ATRX_mut	706	-0.456114	46.2615	9	1.03476e-11	1.78e-07	1184	-0.3197	51.2579	9	8.09957e-13	3.36942e-10
MTX2	PRDM2_mut	706	-0.233318	42.4184	9	7.3694e-11	1.81098e-07	1184	-0.134502	43.8681	9	3.51259e-11	2.92247e-09
MAP2K2	BRAF_mut	706	-0.0782504	40.3542	9	2.11851e-10	1.82213e-07	1184	-0.0733996	85.8061	9	1.98475e-20	6.88047e-19
PRDM1	SDHC_amp	706	-0.137076	44.4981	9	2.54605e-11	2.18985e-07	1184	-0.106857	80.7341	9	2.58225e-19	1.07422e-16
WRN	CRTC1_mut	706	-0.344495	44.4738	9	2.57781e-11	2.21718e-07	1184	-0.237923	50.456	9	1.21869e-12	2.53487e-10
FOXA1	DDX5_amp	706	-0.277743	45.747	9	1.34553e-11	2.31458e-07	1184	-0.224413	59.1514	9	1.45997e-14	6.07349e-12
RPL22L1	ZFHX3_mut	706	-0.163992	44.3531	9	2.74178e-11	2.35821e-07	1184	-0.126602	55.382	9	9.92418e-14	2.06423e-11
TCAP	LASP1_amp	706	-0.11242	42.5323	9	6.95245e-11	2.39192e-07	1184	-0.0901495	71.2875	9	3.08784e-17	4.2818e-15
WRN	NCOR2_mut	706	-0.332503	45.5843	9	1.46207e-11	2.51505e-07	1184	-0.251303	58.53	9	2.0022e-14	8.32914e-12
SATB2	DAZAP1_mut	706	-0.212995	44.2168	9	2.93947e-11	2.52824e-07	1184	-0.141903	50.2722	9	1.33829e-12	2.78364e-10
MTX2	SOX9_mut	706	-0.284357	45.5437	9	1.49274e-11	2.56782e-07	1184	-0.232444	60.678	9	6.72161e-15	2.79619e-12
GSR	RGS7_mut	706	-0.167284	45.3252	9	1.66884e-11	2.87074e-07	1184	-0.112301	49.3894	9	2.09874e-12	8.73075e-10
WRN	MB21D2_mut	706	-0.450855	45.3016	9	1.68913e-11	2.90563e-07	1184	-0.330836	55.2279	9	1.07334e-13	4.46508e-11
CYB561A3	MYC_mut	706	-0.309588	42.4729	9	7.16672e-11	3.08205e-07	1184	-0.134155	39.0783	9	4.07142e-10	3.38742e-08
RPL22L1	WNK2_mut	706	-0.25432	42.8424	9	5.93324e-11	3.40212e-07	1184	-0.196333	58.8367	9	1.71313e-14	3.5633e-12
SPDEF	CLTC_amp	706	-0.19039	42.8388	9	5.94405e-11	3.40832e-07	1184	-0.153464	64.9614	9	7.6378e-16	7.94331e-14
SPDEF	ERBB2_amp	706	-0.143645	39.5415	9	3.21168e-10	3.45296e-07	1184	-0.154749	92.6871	9	6.12513e-22	3.64008e-20
MIEN1	MLLT6_amp	706	-0.189501	40.9891	9	1.53081e-10	3.76185e-07	1184	-0.149986	62.9333	9	2.13825e-15	2.22378e-13
MYB	SOHLH2_amp	706	-0.359706	42.6026	9	6.70699e-11	3.84579e-07	1184	-0.23268	38.6294	9	5.12409e-10	1.06581e-07
IRS1	MUC1_amp	706	-0.120363	41.2246	9	1.35706e-10	3.89069e-07	1184	-0.0850179	59.0469	9	1.53957e-14	6.40459e-12
TCF7L2	CTNNB1_mut	706	-0.216992	43.039	9	5.36598e-11	4.61528e-07	1184	-0.181962	57.3094	9	3.72372e-14	7.74534e-12
SYK	MYC_mut	706	-0.2891	41.2071	9	1.36924e-10	4.71073e-07	1184	-0.136488	45.4095	9	1.59854e-11	3.32497e-09
GLI1	CDK4_amp	706	-0.133139	40.9885	9	1.53126e-10	5.26814e-07	1184	-0.08735	43.5991	9	4.0303e-11	3.35321e-09
LRRC3C	RARA_amp	706	-0.138532	44.1269	9	3.07759e-11	5.29408e-07	1184	-0.0951875	53.7521	9	2.27453e-13	9.46206e-11
SATB2	BRIP1_mut	706	-0.169615	44.1069	9	3.10923e-11	5.3485e-07	1184	-0.126541	51.9698	9	5.63618e-13	2.34465e-10
LRRC3C	CDK12_amp	706	-0.0931079	38.7047	9	4.93032e-10	6.05795e-07	1184	-0.0729189	56.4321	9	5.81724e-14	3.02497e-12
PAX3	BRAF_mut	706	-0.0688324	37.7218	9	8.15894e-10	6.10218e-07	1184	-0.0716162	91.6143	9	1.05329e-21	3.98336e-20
WRN	ZNRF3_mut	706	-0.495275	43.8042	9	3.62929e-11	6.24311e-07	1184	-0.395795	63.2296	9	1.83967e-15	7.65302e-13
RPL22L1	B2M_mut	706	-0.241305	41.3272	9	1.28764e-10	7.38335e-07	1184	-0.169714	43.7372	9	3.75564e-11	5.20783e-09
NFE2L2	NFE2L2_mut	706	-0.225298	43.3504	9	4.57647e-11	7.87245e-07	1184	-0.154735	50.6696	9	1.09298e-12	4.54678e-10
GATA3	CLTC_amp	706	-0.218629	40.6291	9	1.84049e-10	7.91504e-07	1184	-0.196101	74.7849	9	5.24886e-18	1.09176e-15
RPL22L1	RNF43_mut	706	-0.184856	41.9674	9	9.28081e-11	7.98242e-07	1184	-0.151882	61.0955	9	5.43732e-15	1.13096e-12
MDM4	RPL22_mut	706	-0.172537	38.5997	9	5.20282e-10	8.13626e-07	1184	-0.127774	45.582	9	1.46379e-11	1.71162e-09
MIEN1	LASP1_amp	706	-0.18507	39.1665	9	3.8916e-10	8.36792e-07	1184	-0.15077	66.3348	9	3.80477e-16	3.95697e-14
RPL22L1	FAT4_mut	706	-0.171724	41.8097	9	1.00601e-10	8.65265e-07	1184	-0.145444	64.3331	9	1.05066e-15	2.18537e-13
GSR	CDH1_amp	706	-0.163384	43.1287	9	5.12545e-11	8.8168e-07	1184	-0.108323	48.7794	9	2.86429e-12	1.19155e-09
CTNNB1	FAT4_mut	706	-0.267158	40.8486	9	1.6449e-10	9.43185e-07	1184	-0.235006	62.0896	9	3.28181e-15	4.55077e-13
PRDM1	FCGR2B_amp	706	-0.137087	42.9558	9	5.59913e-11	9.63163e-07	1184	-0.105849	75.954	9	2.9035e-18	1.20786e-15
GATA3	SPOP_amp	706	-0.228402	42.7313	9	6.28002e-11	1.08029e-06	1184	-0.195315	70.3337	9	5.0075e-17	2.08312e-14
IRS1	LMNA_amp	706	-0.118131	38.7503	9	4.81628e-10	1.38083e-06	1184	-0.0848084	55.8891	9	7.66767e-14	1.61465e-11
MAP3K2	KRAS_mut	706	-0.0577778	37.9269	9	7.34472e-10	1.40382e-06	1184	-0.0471035	54.4912	9	1.56143e-13	9.27934e-12
PDGFRA	KIT_amp	706	-0.204052	40.7086	9	1.76704e-10	1.51983e-06	1184	-0.132545	44.8669	9	2.10894e-11	8.77318e-09
KLF5	LATS2_amp	706	-0.476402	38.7808	9	4.74181e-10	1.63137e-06	1184	-0.303175	42.4786	9	7.14597e-11	2.97272e-08
CDX2	B2M_mut	706	-0.15972	39.2052	9	3.81528e-10	1.64076e-06	1184	-0.108953	37.3284	9	9.98192e-10	8.30496e-08
AVIL	DDIT3_amp	706	-0.135545	39.7596	9	2.87221e-10	1.64692e-06	1184	-0.083012	39.7527	9	2.88242e-10	3.99695e-08
HDAC1	KMT2B_mut	706	-0.160183	37.7485	9	8.04801e-10	1.73052e-06	1184	-0.115116	49.4753	9	2.00886e-12	2.78563e-10
FOXA1	GNA13_amp	706	-0.277384	41.769	9	1.02717e-10	1.76694e-06	1184	-0.180871	36.9149	9	1.23399e-09	5.13338e-07
IRS1	TPM3_amp	706	-0.111595	37.9208	9	7.36764e-10	1.81054e-06	1184	-0.0837429	58.794	9	1.75077e-14	7.28319e-12
FOXA1	RNF43_amp	706	-0.322567	41.5738	9	1.13502e-10	1.95247e-06	1184	-0.20287	37.7211	9	8.1618e-10	1.69765e-07
MYCL	RRAGC_amp	706	-0.161044	41.5277	9	1.16214e-10	1.99912e-06	1184	-0.103597	50.4718	9	1.20889e-12	5.02898e-10
MYB	FOXO1_amp	706	-0.389429	38.3599	9	5.88299e-10	2.02398e-06	1184	-0.196747	25.6824	9	4.02486e-07	4.18585e-05
HDAC1	RNF6_mut	706	-0.268646	38.7583	9	4.79658e-10	2.06277e-06	1184	-0.205978	48.3123	9	3.63466e-12	5.04006e-10
VPS4B	LATS2_amp	706	-0.378317	37.8725	9	7.55237e-10	2.16526e-06	1184	-0.212219	34.9746	9	3.34028e-09	4.63185e-07
WRN	DAZAP1_mut	706	-0.419341	39.0643	9	4.10069e-10	2.35133e-06	1184	-0.288258	46.7715	9	7.97662e-12	1.10609e-09
ESR1	PPM1D_amp	706	-0.138384	39.7574	9	2.87555e-10	2.47326e-06	1184	-0.117578	70.1791	9	5.41582e-17	1.12649e-14
PUM3	TP53_mut	706	0.0415498	32.819	9	1.01149e-08	2.9491e-06	1184	0.0328053	58.7428	9	1.79688e-14	1.86876e-12
SOX2	SOX2_amp	706	-0.160534	40.7453	9	1.73423e-10	2.98322e-06	1184	-0.14953	74.4169	9	6.32445e-18	2.63097e-15
RPL22L1	MRTFA_mut	706	-0.294031	40.6489	9	1.82189e-10	3.13401e-06	1184	-0.249143	54.5659	9	1.50319e-13	6.25326e-11
AVIL	GLI1_amp	706	-0.133072	38.4577	9	5.59548e-10	3.20845e-06	1184	-0.0838822	40.3193	9	2.15669e-10	2.99061e-08
RPL22L1	KMT2D_mut	706	-0.110937	39.1777	9	3.86928e-10	3.32797e-06	1184	-0.0837765	57.7812	9	2.92955e-14	6.09347e-12
WRN	AXIN2_mut	706	-0.430111	40.4741	9	1.99236e-10	3.42726e-06	1184	-0.357241	64.3125	9	1.0617e-15	4.41666e-13
P2RY6	NUMA1_amp	706	-0.0893782	36.8088	9	1.30302e-09	3.73577e-06	1184	-0.0659443	42.5916	9	6.74485e-11	2.47906e-08
SKIC2	MYC_mut	706	-0.317217	36.793	9	1.31362e-09	3.76614e-06	1184	-0.118563	27.7587	9	1.37429e-07	5.71703e-06
IRS1	ZBTB7B_amp	706	-0.106773	36.4689	9	1.55121e-09	3.81198e-06	1184	-0.080256	55.6843	9	8.5096e-14	2.2826e-11
MRGPRD	HSP90AB1_amp	706	-0.127249	40.1856	9	2.30946e-10	3.97273e-06	1184	-0.0593959	31.2197	9	2.30419e-08	9.58543e-06
DHX9	ACVR2A_mut	706	-0.23419	36.5907	9	1.45722e-09	4.17784e-06	1184	-0.179287	50.5323	9	1.1722e-12	1.21909e-10
LMNTD1	KRAS_amp	706	-0.0513162	36.9434	9	1.21609e-09	4.18385e-06	1184	-0.0324202	37.0779	9	1.13501e-09	1.57388e-07
HNF1A	APC_mut	706	-0.103224	35.4911	9	2.56225e-09	4.23054e-06	1184	-0.103812	73.2401	9	1.14801e-17	9.55148e-16
SMARCAL1	ATRX_mut	706	-0.16219	38.6015	9	5.19778e-10	4.47061e-06	1184	-0.104533	36.7442	9	1.34691e-09	2.80157e-07
IRS1	PBX1_amp	706	-0.169755	38.5103	9	5.44651e-10	4.68454e-06	1184	-0.11073	53.4587	9	2.64084e-13	5.49295e-11
CD79A	GNA13_mut	706	-0.197397	36.3357	9	1.66094e-09	4.76192e-06	1184	-0.128749	53.2956	9	2.86941e-13	1.98946e-11
MRGPRD	NFKBIE_amp	706	-0.126422	39.7128	9	2.94196e-10	5.06076e-06	1184	-0.0600341	32.0827	9	1.47744e-08	6.14617e-06
SPDEF	PPM1D_amp	706	-0.173305	37.5376	9	8.96676e-10	5.14154e-06	1184	-0.152054	69.289	9	8.50436e-17	1.17927e-14
CD79A	MYC_mut	706	-0.242357	35.8198	9	2.1644e-09	5.31887e-06	1184	-0.114564	40.2583	9	2.22504e-10	2.52392e-08
KCNS3	CNOT3_amp	706	-0.119577	38.1955	9	6.39989e-10	5.50455e-06	1184	-0.07655	40.1361	9	2.36867e-10	9.85367e-08
STAT3	ARHGAP35_amp	706	-0.21874	39.0043	9	4.22869e-10	7.2742e-06	1184	-0.147258	43.7827	9	3.6693e-11	1.52643e-08
MYB	CYSLTR2_amp	706	-0.352852	36.1869	9	1.7927e-09	7.70951e-06	1184	-0.199456	28.0592	9	1.17663e-07	2.4025e-05
DHX9	RPL22_mut	706	-0.210016	32.7311	9	1.05832e-08	8.27508e-06	1184	-0.162544	45.3525	9	1.64579e-11	1.71162e-09
WRN	ARHGAP35_mut	706	-0.313608	38.6892	9	4.96954e-10	8.54861e-06	1184	-0.255904	54.5187	9	1.53974e-13	6.40533e-11
MYB	RB1_amp	706	-0.351831	35.974	9	1.99973e-09	8.59982e-06	1184	-0.200575	28.4291	9	9.71939e-08	2.02163e-05
TSPAN31	DDIT3_amp	706	-0.151854	35.6701	9	2.33729e-09	8.65188e-06	1184	-0.0934669	35.4124	9	2.66777e-09	2.77448e-07
TTC7A	SOX9_mut	706	-0.348923	37.2898	9	1.01814e-09	8.75699e-06	1184	-0.309753	54.5976	9	1.47917e-13	2.05112e-11
CCNE1	AKT2_amp	706	-0.182642	36.8805	9	1.25596e-09	8.91216e-06	1184	-0.138873	48.139	9	3.97046e-12	1.65171e-09
SPDEF	PRKAR1A_amp	706	-0.189829	38.5872	9	5.23619e-10	9.0073e-06	1184	-0.111526	33.8539	9	5.94092e-09	1.23571e-06
CTNNB1	ACVR2A_mut	706	-0.223355	34.6798	9	3.88653e-09	9.24225e-06	1184	-0.210356	69.1987	9	8.90253e-17	1.23448e-14
CTNNB1	KRAS_mut	706	-0.133996	34.0476	9	5.37805e-09	9.25132e-06	1184	-0.128334	62.116	9	3.23816e-15	2.69415e-13
JUP	ERBB2_amp	706	-0.108674	32.7821	9	1.03089e-08	9.33335e-06	1184	-0.082139	44.3496	9	2.74668e-11	1.03874e-09
TSPAN31	GLI1_amp	706	-0.152328	35.7648	9	2.22633e-09	9.57431e-06	1184	-0.0907752	33.1831	9	8.38768e-09	8.72318e-07
RPL22L1	TP53_mut	706	0.0667287	30.2203	9	3.85658e-08	9.61463e-06	1184	0.049172	46.4393	9	9.45018e-12	6.55212e-10
PPM1D	MYCN_amp	706	-0.208521	31.2247	9	2.29828e-08	1.0404e-05	1184	-0.15576	39.1244	9	3.97644e-10	8.271e-09
XIAP	MYC_mut	706	-0.251503	34.15	9	5.10242e-09	1.09715e-05	1184	-0.0971951	28.4142	9	9.79466e-08	4.72261e-06
KLF5	PARP4_amp	706	-0.483124	36.7884	9	1.31674e-09	1.13253e-05	1184	-0.316607	41.632	9	1.10178e-10	4.5834e-08
MEF2B	EZH2_mut	706	-0.138413	36.6022	9	1.44866e-09	1.246e-05	1184	-0.129055	66.7636	9	3.06091e-16	1.27334e-13
BCL2	DCC_amp	706	-0.359684	37.939	9	7.29924e-10	1.25562e-05	1184	-0.141708	30.7317	9	2.96284e-08	1.23254e-05
WRN	TRRAP_mut	706	-0.28771	37.8556	9	7.6179e-10	1.31043e-05	1184	-0.176888	39.8428	9	2.75251e-10	1.14504e-07
KLF5	RNF6_amp	706	-0.510766	36.4854	9	1.53812e-09	1.32294e-05	1184	-0.303185	37.9199	9	7.37112e-10	3.06639e-07
STAT3	PRKD2_amp	706	-0.215147	37.8034	9	7.82445e-10	1.34596e-05	1184	-0.139775	41.8487	9	9.86176e-11	4.10249e-08
CTNNB1	MAP2K4_mut	706	-0.446038	34.3101	9	4.69933e-09	1.3473e-05	1184	-0.301837	39.0002	9	4.23753e-10	1.76281e-07
BCL2	SMAD4_amp	706	-0.36143	37.7681	9	7.96741e-10	1.37055e-05	1184	-0.14334	31.4252	9	2.07276e-08	8.62268e-06
KCNS3	PEG3_amp	706	-0.127373	37.7214	9	8.16027e-10	1.40373e-05	1184	-0.0809511	39.5854	9	3.14016e-10	1.30631e-07
KRAS	ETNK1_amp	706	-0.407542	35.5182	9	2.52681e-09	1.44887e-05	1184	-0.242916	33.026	9	9.09334e-09	1.89142e-06
MAP2K1	SOHLH2_amp	706	-0.221664	34.9504	9	3.38216e-09	1.4545e-05	1184	-0.147178	42.9711	9	5.55554e-11	2.31111e-08
JUP	IKZF3_amp	706	-0.11052	31.8186	9	1.69267e-08	1.45587e-05	1184	-0.0827685	42.7404	9	6.25075e-11	2.36392e-09
LIF	BRAF_mut	706	-0.0531674	30.9168	9	2.69324e-08	1.49449e-05	1184	-0.048699	65.4391	9	5.9939e-16	1.91805e-14
VPS4B	RNF6_amp	706	-0.403034	35.2276	9	2.93342e-09	1.5234e-05	1184	-0.214138	31.8588	9	1.65799e-08	3.44863e-06
SOX2	MECOM_amp	706	-0.171965	37.5585	9	8.87117e-10	1.52602e-05	1184	-0.140994	59.8326	9	1.03278e-14	4.29636e-12
ASCL1	MYCL_amp	706	-0.201673	36.1307	9	1.84521e-09	1.58707e-05	1184	-0.18404	77.0295	9	1.68425e-18	3.50325e-16
KRAS	SMAD4_mut	706	-0.340183	37.3191	9	1.00296e-09	1.72529e-05	1184	-0.294734	55.1536	9	1.11468e-13	4.63707e-11
ERBB3	CCNB1IP1_amp	706	-0.198542	37.2929	9	1.01656e-09	1.74868e-05	1184	-0.156338	45.6684	9	1.40067e-11	5.82678e-09
SLC7A4	LZTR1_amp	706	-0.0744858	34.0325	9	5.41979e-09	1.86462e-05	1184	-0.0531823	41.3429	9	1.27738e-10	5.31389e-08
IRS1	DDR2_amp	706	-0.158465	35.3709	9	2.72528e-09	1.86711e-05	1184	-0.10585	51.4446	9	7.36474e-13	1.53187e-10
HDAC1	PIK3R1_mut	706	-0.150629	35.8058	9	2.17992e-09	1.87495e-05	1184	-0.116885	46.2974	9	1.01601e-11	4.22661e-09
SPDEF	CD79B_amp	706	-0.18271	35.7262	9	2.27093e-09	1.95323e-05	1184	-0.12536	38.1578	9	6.52472e-10	1.35714e-07
ERBB3	CCND1_amp	706	-0.0833095	31.9029	9	1.62074e-08	2.14461e-05	1184	-0.0783839	53.9494	9	2.05718e-13	2.85262e-11
CTNNB1	PRR14_mut	706	-0.505726	34.1683	9	5.0545e-09	2.17369e-05	1184	-0.260277	30.7575	9	2.92366e-08	3.0406e-06
FOXA1	HMGA1_amp	706	-0.371677	36.8134	9	1.29991e-09	2.23611e-05	1184	-0.217186	26.9869	9	2.0484e-07	2.84044e-05
UBE2Z	CTNNB1_mut	706	-0.163683	34.5797	9	4.09156e-09	2.3461e-05	1184	-0.135115	47.4899	9	5.52884e-12	7.66666e-10
FGFR4	CR1_amp	706	-0.191608	35.2643	9	2.87863e-09	2.47591e-05	1184	-0.102116	48.0637	9	4.12592e-12	5.72127e-10
SIAH2	CR1_amp	706	-0.170886	36.1942	9	1.78601e-09	2.47591e-05	1184	-0.0797298	38.0537	9	6.88225e-10	4.7717e-08
FERMT1	KRAS_mut	706	-0.0709057	30.8419	9	2.79921e-08	2.53432e-05	1184	-0.0630072	52.1943	9	5.02729e-13	2.61419e-11
TFAP2B	MYCN_amp	706	-0.0899738	29.1231	9	6.79239e-08	2.5965e-05	1184	-0.0891791	67.4691	9	2.1401e-16	7.41901e-15
WRN	MLH1_mut	706	-0.237239	36.4382	9	1.57587e-09	2.71081e-05	1184	-0.187981	50.6771	9	1.08883e-12	4.52953e-10
IRS1	SDHC_amp	706	-0.137525	33.1787	9	8.4066e-09	2.89221e-05	1184	-0.0991982	53.4487	9	2.65437e-13	3.68073e-11
GRHL2	ERBB2_amp	706	-0.132884	30.2662	9	3.76641e-08	2.94499e-05	1184	-0.140475	70.3058	9	5.07873e-17	2.11275e-15
WNT7B	GNA13_mut	706	-0.158941	32.1233	9	1.44693e-08	3.11127e-05	1184	-0.065078	21.2029	9	4.13136e-06	7.16102e-05
KLF5	BRCA2_amp	706	-0.470406	34.8094	9	3.63611e-09	3.12742e-05	1184	-0.336581	44.4484	9	2.61153e-11	1.08639e-08
STAT6	NAB2_amp	706	-0.156384	36.0691	9	1.90443e-09	3.27601e-05	1184	-0.0881051	31.3002	9	2.21057e-08	9.19596e-06
ZEB2	FLI1_EWSR1_fusion	706	-0.233006	28.9741	9	7.33542e-08	3.32063e-05	1184	-0.190179	41.0602	9	1.47615e-10	6.82308e-09
EXTL3	KRAS_mut	706	0.0639315	29.9862	9	4.35123e-08	3.40227e-05	1184	0.0512678	41.5847	9	1.12875e-10	5.21733e-09
WRN	PIK3CA_mut	706	-0.140784	33.7009	9	6.42709e-09	3.42475e-05	1184	-0.122896	51.5599	9	6.94464e-13	1.44448e-10
RPL22L1	PIK3CA_mut	706	-0.0957576	33.284	9	7.96362e-09	3.42475e-05	1184	-0.0867143	55.9792	9	7.32425e-14	3.04689e-11
ZEB2	TP53_mut	706	0.0646515	27.3263	9	1.71854e-07	3.43245e-05	1184	0.0505022	37.6975	9	8.26083e-10	4.29563e-08
DHX9	B2M_mut	706	-0.346994	32.845	9	9.98065e-09	3.43374e-05	1184	-0.23439	31.2567	9	2.26062e-08	1.34345e-06
SPDEF	CLIP1_mut	706	-0.324225	35.9681	9	2.00579e-09	3.45037e-05	1184	-0.135486	19.4917	9	1.01037e-05	0.00420314
MYCL	MPL_amp	706	-0.142916	35.9241	9	2.05153e-09	3.52904e-05	1184	-0.1112	49.121	9	2.40648e-12	1.00109e-09
GATA3	COL1A1_amp	706	-0.20079	35.891	9	2.08672e-09	3.58957e-05	1184	-0.177515	61.6281	9	4.14862e-15	1.72583e-12
MDM4	ACVR2A_mut	706	-0.164685	31.1115	9	2.43621e-08	3.8098e-05	1184	-0.114571	33.3416	9	7.73093e-09	5.36011e-07
KLF5	APC_mut	706	-0.190301	30.5026	9	3.33413e-08	3.82358e-05	1184	-0.207691	69.3483	9	8.25222e-17	5.72154e-15
LRP8	MYCN_amp	706	-0.139143	28.1976	9	1.0954e-07	3.84552e-05	1184	-0.118895	47.1038	9	6.73266e-12	1.64752e-10
TYRP1	PSIP1_amp	706	-0.0968264	35.681	9	2.32415e-09	3.998e-05	1184	-0.0703635	41.2882	9	1.31362e-10	5.46467e-08
POU2F3	ABL2_amp	706	-0.154863	34.3174	9	4.68188e-09	4.02688e-05	1184	-0.0701407	26.627	9	2.46771e-07	3.42189e-05
MDM4	KMT2B_mut	706	-0.177911	30.0611	9	4.18652e-08	4.23627e-05	1184	-0.124647	33.9792	9	5.57038e-09	5.79319e-07
KLF5	FLT3_amp	706	-0.462362	33.5622	9	6.90215e-09	4.29062e-05	1184	-0.275396	35.0022	9	3.29328e-09	1.37e-06
SMAD7	SDHC_amp	706	-0.158882	31.9842	9	1.55429e-08	4.45614e-05	1184	-0.131537	67.5937	9	2.0091e-16	4.17893e-14
FKBP9	EGFR_amp	706	-0.0631623	35.4577	9	2.60646e-09	4.48363e-05	1184	-0.0499284	50.8814	9	9.81176e-13	4.08169e-10
STAT3	ERCC2_amp	706	-0.181417	35.3903	9	2.69832e-09	4.64164e-05	1184	-0.11909	36.1678	9	1.81034e-09	7.53103e-07
CTNNB1	WRN_mut	706	-0.341126	33.1174	9	8.67603e-09	4.97484e-05	1184	-0.234288	30.7926	9	2.87132e-08	2.98617e-06
SPDEF	DDX5_amp	706	-0.15923	33.8916	9	5.82702e-09	5.01182e-05	1184	-0.132427	49.4601	9	2.02445e-12	4.21086e-10
SPDEF	HMGA1_amp	706	-0.23642	33.8713	9	5.88799e-09	5.06426e-05	1184	-0.152487	32.2199	9	1.37672e-08	2.86358e-06
STAT6	STAT6_amp	706	-0.154655	35.1658	9	3.02789e-09	5.20857e-05	1184	-0.0904818	32.9982	9	9.22439e-09	3.83735e-06
RPL22L1	KMT2C_mut	706	-0.0913467	33.7828	9	6.16215e-09	5.30007e-05	1184	-0.0600851	38.8346	9	4.6127e-10	9.59443e-08
WNT2	TET2_mut	706	-0.116933	33.7605	9	6.23315e-09	5.36113e-05	1184	-0.0411537	13.9598	9	0.000186758	0.0131018
DHX9	WRN_mut	706	-0.344502	32.3789	9	1.26856e-08	5.45545e-05	1184	-0.257871	38.1431	9	6.57427e-10	2.7349e-07
SPDEF	GTF2I_amp	706	-0.186332	35.0754	9	3.17176e-09	5.45605e-05	1184	-0.0960905	22.4973	9	2.10439e-06	0.000412227
ETV6	KEAP1_amp	706	-0.182806	33.7198	9	6.365e-09	5.47454e-05	1184	-0.120466	40.9468	9	1.56432e-10	6.50756e-08
KLF5	CDX2_amp	706	-0.457886	32.9979	9	9.22592e-09	5.49977e-05	1184	-0.256968	31.745	9	1.75801e-08	7.31333e-06
MMP27	BIRC3_amp	706	-0.0691777	34.4158	9	4.45095e-09	5.5218e-05	1184	-0.0572861	47.7903	9	4.74337e-12	1.97324e-09
MYB	RNF6_amp	706	-0.32037	30.5757	9	3.21098e-08	5.58286e-05	1184	-0.188072	27.0204	9	2.01318e-07	2.79161e-05
NFIB	NFIB_amp	706	-0.140897	35.0294	9	3.24771e-09	5.58671e-05	1184	-0.104998	40.78	9	1.70369e-10	7.08736e-08
ERBB2	RARA_amp	706	-0.297942	30.9577	9	2.63712e-08	5.67048e-05	1184	-0.242269	48.272	9	3.71004e-12	7.71687e-10
MAP2K1	PCDH17_amp	706	-0.256473	31.8436	9	1.671e-08	5.7489e-05	1184	-0.123204	28.2566	9	1.06253e-07	2.21006e-05
RPL22L1	CUX1_mut	706	-0.193955	34.9014	9	3.46831e-09	5.96619e-05	1184	-0.136276	37.0766	9	1.13576e-09	4.72475e-07
TBX2	MYCN_amp	706	-0.089892	26.9139	9	2.12723e-07	6.40038e-05	1184	-0.0722594	40.3702	9	2.10125e-10	4.60063e-09
BATF3	RGS7_amp	706	-0.102171	33.3682	9	7.62625e-09	6.55934e-05	1184	-0.0585182	33.4831	9	7.18862e-09	8.29225e-07
MTSS1	MYC_amp	706	-0.0428687	33.3609	9	7.65491e-09	6.58399e-05	1184	-0.0354805	50.557	9	1.15756e-12	4.81544e-10
NEUROD2	RARA_amp	706	-0.133551	30.3839	9	3.54453e-08	6.77479e-05	1184	-0.0904896	35.4666	9	2.5946e-09	3.59784e-07
KIF5A	MDM2_amp	706	-0.11394	34.6311	9	3.98496e-09	6.85493e-05	1184	-0.0679773	33.4127	9	7.45342e-09	3.10062e-06
DOCK2	EZH2_mut	706	-0.106125	32.4003	9	1.2547e-08	7.19442e-05	1184	-0.0857675	48.4146	9	3.44992e-12	4.78389e-10
WT1	FOXL2_amp	706	-0.141563	34.5136	9	4.23278e-09	7.28123e-05	1184	-0.0852089	33.3454	9	7.71605e-09	3.20988e-06
FERMT1	SMAD4_mut	706	-0.11426	33.0374	9	9.0404e-09	7.77565e-05	1184	-0.0996794	50.7595	9	1.04406e-12	2.17164e-10
SOX2	GMPS_amp	706	-0.184379	34.3415	9	4.62414e-09	7.95445e-05	1184	-0.161353	56.0489	9	7.0691e-14	2.94074e-11
WRN	HSPG2_mut	706	-0.263665	34.327	9	4.65884e-09	8.01413e-05	1184	-0.164345	35.0251	9	3.2549e-09	1.35404e-06
MYB	TFEB_amp	706	-0.202123	31.5871	9	1.90689e-08	8.11513e-05	1184	-0.102391	17.1305	9	3.48971e-05	0.00290344
MTX2	B2M_mut	706	-0.19635	29.7946	9	4.80333e-08	8.26269e-05	1184	-0.154042	39.5794	9	3.14991e-10	3.27591e-08
KIF18B	TP53_mut	706	0.0815865	25.111	9	5.41245e-07	8.54173e-05	1184	0.0715673	54.4314	9	1.6097e-13	1.33927e-11
GRHL2	IKZF3_amp	706	-0.132264	27.9971	9	1.21496e-07	8.70821e-05	1184	-0.133963	60.1146	9	8.94934e-15	3.72293e-13
PRDM1	FCRL4_amp	706	-0.106128	30.3672	9	3.5753e-08	8.78606e-05	1184	-0.0911572	66.0509	9	4.39434e-16	1.82805e-13
EBF1	MYC_mut	706	-0.382685	29.6633	9	5.13999e-08	8.84182e-05	1184	-0.246184	50.8124	9	1.0163e-12	4.22783e-10
BATF3	AKT3_amp	706	-0.101545	32.7408	9	1.05305e-08	9.05732e-05	1184	-0.0550482	30.1534	9	3.99196e-08	4.15164e-06
IRS1	FCRL4_amp	706	-0.121617	30.0238	9	4.26775e-08	9.17673e-05	1184	-0.0916869	51.6268	9	6.71191e-13	9.30719e-11
BATF3	FH_amp	706	-0.100957	32.7037	9	1.07334e-08	9.23184e-05	1184	-0.0583929	33.0529	9	8.96837e-09	1.06221e-06
WRN	PCDH17_mut	706	-0.358248	33.9717	9	5.59196e-09	9.6193e-05	1184	-0.331322	58.9911	9	1.58389e-14	6.58898e-12
GATA2	MYCN_amp	706	-0.101663	25.9511	9	3.50179e-07	9.71579e-05	1184	-0.0881582	47.5415	9	5.38523e-12	1.4897e-10
CTNNB1	SOX9_mut	706	-0.393741	31.758	9	1.74626e-08	0.00010013	1184	-0.388734	56.9088	9	4.56498e-14	9.49516e-12
BCL2	TCF4_amp	706	-0.275038	32.4976	9	1.19339e-08	0.000102644	1184	-0.132191	31.8856	9	1.63527e-08	6.8027e-06
SPDEF	HIP1_amp	706	-0.178584	33.8178	9	6.0522e-09	0.00010411	1184	-0.0910515	21.3908	9	3.74555e-06	0.000779075
CCND2	TPR_amp	706	-0.2721	31.6328	9	1.86254e-08	0.000106798	1184	-0.144769	28.6222	9	8.79679e-08	7.31893e-06
WRN	CIC_mut	706	-0.361764	33.6932	9	6.45251e-09	0.000110996	1184	-0.241836	40.4168	9	2.05169e-10	8.53503e-08
SATB2	B2M_mut	706	-0.141765	29.0034	9	7.22499e-08	0.000112986	1184	-0.100904	31.3609	9	2.14255e-08	1.34345e-06
UBE2J2	GNA13_mut	706	-0.277592	28.6718	9	8.57453e-08	0.000113461	1184	-0.190564	50.0069	9	1.53208e-12	9.10493e-11
IRS1	FCGR2B_amp	706	-0.133843	30.3753	9	3.56041e-08	0.000122492	1184	-0.0938125	46.015	9	1.1735e-11	2.44088e-09
IRS1	NTRK1_amp	706	-0.110717	29.3677	9	5.98661e-08	0.000128727	1184	-0.0865978	50.7514	9	1.0484e-12	1.45379e-10
FOXA1	CLIP1_mut	706	-0.462065	32.0177	9	1.52777e-08	0.000131404	1184	-0.188713	15.6408	9	7.65842e-05	0.0106197
ARID1B	RPL22_mut	706	-0.0933742	26.2092	9	3.06352e-07	0.000131747	1184	-0.0710536	36.9425	9	1.21668e-09	8.43564e-08
WRN	ERBB4_mut	706	-0.386791	33.3003	9	7.89691e-09	0.000135843	1184	-0.240289	34.5627	9	4.12734e-09	1.71697e-06
ESR1	RNF43_amp	706	-0.142558	31.1486	9	2.39012e-08	0.000137049	1184	-0.0927236	32.1759	9	1.40828e-08	1.46461e-06
SPDEF	RNF43_amp	706	-0.186057	31.2782	9	2.23578e-08	0.000137049	1184	-0.11939	31.3973	9	2.10269e-08	1.74944e-06
WRN	PTEN_mut	706	-0.141594	31.1268	9	2.4171e-08	0.000138597	1184	-0.0966382	37.1277	9	1.10642e-09	4.60271e-07
VPS4B	BRCA2_amp	706	-0.35053	29.8956	9	4.55946e-08	0.000139196	1184	-0.22266	32.5874	9	1.13951e-08	2.37018e-06
IL4R	TRIM27_amp	706	-0.0999362	33.2308	9	8.1842e-09	0.000140785	1184	-0.076003	44.2884	9	2.83387e-11	1.17889e-08
IRS1	PRCC_amp	706	-0.110601	29.1655	9	6.64536e-08	0.000142892	1184	-0.0870788	51.1794	9	8.42994e-13	1.16895e-10
DDX39A	TET2_mut	706	-0.225451	31.0439	9	2.52258e-08	0.000144645	1184	-0.0983986	20.3488	9	6.45326e-06	0.00268456
VPS4B	PARP4_amp	706	-0.34761	29.3975	9	5.89522e-08	0.000144871	1184	-0.20529	29.4107	9	5.85522e-08	1.21788e-05
SATB2	HNF1A_mut	706	-0.163341	30.9632	9	2.62973e-08	0.000150789	1184	-0.121456	43.4009	9	4.45972e-11	7.82556e-09
RPL22L1	HNF1A_mut	706	-0.236681	31.5593	9	1.93446e-08	0.000150789	1184	-0.172362	42.9404	9	5.64343e-11	7.82556e-09
CYB5A	ZNF626_mut	706	-0.13797	33.0874	9	8.81058e-09	0.00015156	1184	-0.106726	40.6203	9	1.84877e-10	7.69088e-08
IL4R	HLA-A_amp	706	-0.0996006	33.0117	9	9.16077e-09	0.000157583	1184	-0.0714747	42.0847	9	8.74023e-11	3.63593e-08
PRDM1	LMNA_amp	706	-0.0876775	28.3117	9	1.03272e-07	0.000161498	1184	-0.0746378	55.8649	9	7.76274e-14	1.61465e-11
FOXA1	PRKAR1A_amp	706	-0.259883	31.5965	9	1.89775e-08	0.000163226	1184	-0.147054	24.3361	9	8.09104e-07	6.73175e-05
SOX2	NFE2L2_mut	706	-0.197186	31.5932	9	1.90095e-08	0.000163501	1184	-0.127757	31.2186	9	2.30544e-08	4.79532e-06
DNAI7	KRAS_mut	706	-0.0507139	25.9396	9	3.52264e-07	0.000163774	1184	-0.0417176	39.3309	9	3.57737e-10	1.48819e-08
FOXA1	PIK3CA_mut	706	-0.123499	29.4027	9	5.87961e-08	0.000168568	1184	-0.115628	43.9531	9	3.36332e-11	4.66381e-09
PIK3CB	PIK3CA_mut	706	0.0774118	29.4053	9	5.87175e-08	0.000168568	1184	0.0589229	34.7592	9	3.73115e-09	3.10432e-07
TIMM17A	BRCA2_mut	706	-0.197422	30.1633	9	3.97151e-08	0.000170795	1184	-0.135538	35.1139	9	3.10971e-09	3.23409e-07
CCND3	CDKN2A_del	706	-0.0725055	28.3398	9	1.0178e-07	0.000175081	1184	-0.0614627	44.4432	9	2.61845e-11	1.08928e-08
VPS4B	CDX2_amp	706	-0.342908	28.7279	9	8.32944e-08	0.000179104	1184	-0.181362	26.6387	9	2.45279e-07	5.10181e-05
REEP4	PIM1_amp	706	-0.134633	32.7525	9	1.04672e-08	0.000180056	1184	-0.0691064	28.8841	9	7.6843e-08	3.19667e-05
HDAC1	RPL22_mut	706	-0.112915	25.3053	9	4.89367e-07	0.000183002	1184	-0.08269	32.156	9	1.42275e-08	8.4552e-07
SIAH2	MDM4_amp	706	-0.117702	31.3172	9	2.19132e-08	0.000188475	1184	-0.0698252	42.0399	9	8.94292e-11	1.24009e-08
RPL22L1	MSH6_mut	706	-0.135819	31.3009	9	2.20978e-08	0.000190063	1184	-0.111516	51.3648	9	7.67007e-13	1.59537e-10
VPS4B	FLT3_amp	706	-0.343042	28.4915	9	9.411e-08	0.000191123	1184	-0.19509	29.6354	9	5.21434e-08	1.08458e-05
KRAS	APC_mut	706	-0.266312	26.267	9	2.97327e-07	0.000196716	1184	-0.270104	54.9186	9	1.25628e-13	7.46589e-12
MCEMP1	FANCE_amp	706	-0.134548	31.2037	9	2.32321e-08	0.000200076	1184	-0.0777593	30.5056	9	3.32901e-08	6.92433e-06
SPDEF	FANCE_amp	706	-0.224081	30.6512	9	3.08833e-08	0.000200076	1184	-0.13191	26.7026	9	2.37301e-07	2.46793e-05
REEP4	FANCE_amp	706	-0.130291	30.4144	9	3.48929e-08	0.000200076	1184	-0.080884	33.0117	9	9.16056e-09	3.81079e-06
PRDM1	MUC1_amp	706	-0.0856724	27.84	9	1.31772e-07	0.000206068	1184	-0.0735748	57.0819	9	4.18028e-14	8.69498e-12
TIMM17A	CCND1_amp	706	-0.108277	26.1997	9	3.07867e-07	0.00020663	1184	-0.0992859	43.9689	9	3.33643e-11	3.46989e-09
PAX9	NFE2L2_amp	706	-0.142477	32.4724	9	1.20899e-08	0.00020797	1184	-0.0989821	33.2103	9	8.27105e-09	3.44076e-06
IGF2BP1	MYCN_amp	706	-0.0837698	24.1391	9	8.96225e-07	0.000208336	1184	-0.0777868	47.42	9	5.72961e-12	1.4897e-10
B4GALNT1	MEN1_amp	706	-0.114151	29.3067	9	6.17811e-08	0.000212552	1184	-0.0914691	37.4464	9	9.39577e-10	1.95432e-07
WRN	MSH2_mut	706	-0.313438	32.3985	9	1.25581e-08	0.000216024	1184	-0.236968	48.4925	9	3.31561e-12	1.37929e-09
TP63	NUMA1_amp	706	-0.13513	26.9367	9	2.10231e-07	0.000225404	1184	-0.117378	41.4783	9	1.19186e-10	2.47906e-08
BATF3	MDM4_amp	706	-0.111033	30.1765	9	3.94456e-08	0.000226181	1184	-0.0589807	29.9668	9	4.39518e-08	2.28549e-06
TIMM17A	CACNA1D_mut	706	-0.303319	29.6003	9	5.3098e-08	0.000228348	1184	-0.186236	31.4751	9	2.0201e-08	4.2018e-06
FGF19	NUMA1_amp	706	-0.0855085	26.4799	9	2.66293e-07	0.000229039	1184	-0.0646038	32.5231	9	1.17784e-08	1.22496e-06
MRGPRD	NUMA1_amp	706	-0.0605217	26.485	9	2.65594e-07	0.000229039	1184	-0.0480586	35.7447	9	2.24938e-09	3.11914e-07
TYRP1	NFIB_amp	706	-0.0936906	30.938	9	2.66408e-08	0.000229137	1184	-0.0710548	38.1702	9	6.48337e-10	1.34854e-07
SOX10	TP53_mut	706	0.0783126	22.7399	9	1.85474e-06	0.000229534	1184	0.0706391	39.6431	9	3.04882e-10	1.81187e-08
WRN	BCOR_mut	706	-0.264894	32.2384	9	1.36371e-08	0.000234585	1184	-0.174465	33.9676	9	5.60363e-09	2.33111e-06
MYB	CCND3_amp	706	-0.180349	29.0804	9	6.94361e-08	0.000238888	1184	-0.0978401	16.9194	9	3.90002e-05	0.00371832
REEP4	SRSF3_amp	706	-0.133826	32.1855	9	1.40133e-08	0.000241056	1184	-0.085018	36.8165	9	1.29788e-09	5.39919e-07
RPL22L1	WNK4_mut	706	-0.251513	29.7468	9	4.92329e-08	0.000245395	1184	-0.148026	30.0306	9	4.25292e-08	8.84607e-06
MYCL	DNMT3A_mut	706	-0.118963	32.122	9	1.44788e-08	0.000249064	1184	-0.0715712	31.7279	9	1.77358e-08	7.37809e-06
XPR1	ETV4_amp	706	-0.251278	30.7024	9	3.00786e-08	0.000258706	1184	-0.154011	27.0658	9	1.9665e-07	2.04516e-05
KIDINS220	ETV4_amp	706	-0.225155	31.1824	9	2.34888e-08	0.000258706	1184	-0.144626	30.4349	9	3.45257e-08	7.18134e-06
SOX2	KLHL6_amp	706	-0.137674	31.9355	9	1.59379e-08	0.000274164	1184	-0.13353	61.632	9	4.14035e-15	1.72239e-12
REEP4	CDKN1A_amp	706	-0.132821	31.9274	9	1.60043e-08	0.000275307	1184	-0.085942	37.4138	9	9.55451e-10	3.97468e-07
MRGPRD	SRSF3_amp	706	-0.112196	30.5483	9	3.25653e-08	0.000280094	1184	-0.0665591	31.2326	9	2.28891e-08	4.76094e-06
WRN	ARID1B_mut	706	-0.25293	31.8835	9	1.637e-08	0.000281597	1184	-0.23968	60.3922	9	7.7719e-15	3.23311e-12
SPDEF	CTCF_amp	706	-0.24469	30.5301	9	3.28721e-08	0.000282733	1184	-0.173841	37.5788	9	8.77925e-10	1.82608e-07
SATB2	PRDM2_mut	706	-0.135193	26.0697	9	3.29306e-07	0.000283236	1184	-0.0806333	28.8872	9	7.67175e-08	5.31908e-06
LMNTD1	PPFIBP1_amp	706	-0.0514551	28.3383	9	1.01858e-07	0.000292028	1184	-0.0309671	25.7505	9	3.88523e-07	5.38752e-05
WRN	DOT1L_mut	706	-0.349334	31.8114	9	1.69892e-08	0.000292248	1184	-0.247559	32.4164	9	1.24434e-08	5.17647e-06
SPDEF	GNA13_amp	706	-0.155573	29.6389	9	5.20497e-08	0.000298453	1184	-0.107509	31.3541	9	2.15003e-08	4.47205e-06
MAP2K1	LATS2_amp	706	-0.186831	27.5818	9	1.50591e-07	0.000299261	1184	-0.120526	34.2274	9	4.90331e-09	5.09944e-07
ENO2	ARHGEF12_mut	706	-0.147715	31.7577	9	1.74659e-08	0.000300449	1184	-0.0722884	22.9693	9	1.64613e-06	0.000684791
UXS1	KEAP1_mut	706	-0.210198	29.0353	9	7.10707e-08	0.00030564	1184	-0.184847	45.3275	9	1.66693e-11	2.31147e-09
CCNE1	RHPN2_amp	706	-0.145891	31.0163	9	2.55875e-08	0.000305935	1184	-0.122685	49.0488	9	2.49676e-12	1.03865e-09
FERMT1	HERC2_mut	706	-0.135007	31.7005	9	1.79876e-08	0.000309423	1184	-0.0804822	28.1433	9	1.1266e-07	4.68664e-05
MRGPRD	CDKN1A_amp	706	-0.111463	30.3525	9	3.60241e-08	0.000309843	1184	-0.066574	31.0919	9	2.46098e-08	5.11884e-06
MYB	PARP4_amp	706	-0.285546	27.4109	9	1.64501e-07	0.000314415	1184	-0.180513	24.8547	9	6.18186e-07	8.57218e-05
EXOC6	MYC_mut	706	-0.21116	26.5638	9	2.54974e-07	0.000317344	1184	-0.104095	35.1468	9	3.0576e-09	1.81709e-07
SPDEF	ELN_amp	706	-0.172302	31.6217	9	1.87326e-08	0.000322238	1184	-0.0989272	23.7616	9	1.09036e-06	0.000226795
WRN	PPM1D_mut	706	-0.422837	31.6213	9	1.87363e-08	0.000322302	1184	-0.312806	45.8947	9	1.24782e-11	5.19094e-09
WRN	FBXW7_mut	706	-0.18827	28.4824	9	9.45517e-08	0.000325296	1184	-0.146881	42.1354	9	8.51684e-11	1.7715e-08
CDX2	WRN_mut	706	-0.136383	28.4669	9	9.53162e-08	0.000327926	1184	-0.09912	30.9156	9	2.69501e-08	2.98617e-06
GSR	LATS1_mut	706	-0.133257	31.538	9	1.95575e-08	0.000336428	1184	-0.0924864	35.3976	9	2.68824e-09	1.11831e-06
NEUROD2	MLLT6_amp	706	-0.120373	26.0386	9	3.34654e-07	0.00033863	1184	-0.0882195	34.9565	9	3.37161e-09	1.75324e-07
WRN	MYH9_mut	706	-0.292138	31.4827	9	2.01224e-08	0.000346145	1184	-0.228252	45.0026	9	1.96776e-11	8.18586e-09
PIP4K2C	DDIT3_amp	706	-0.108947	27.419	9	1.63812e-07	0.000352237	1184	-0.0646213	25.7469	9	3.89253e-07	2.69882e-05
POU2F3	DHX9_amp	706	-0.153549	30.2111	9	3.87482e-08	0.000356266	1184	-0.0645145	22.462	9	2.14343e-06	0.000148611
MYB	BRCA2_amp	706	-0.28141	26.3959	9	2.78127e-07	0.0003594	1184	-0.186317	24.966	9	5.83507e-07	4.78744e-05
MRGPRD	PIM1_amp	706	-0.111145	30.0637	9	4.18084e-08	0.000359594	1184	-0.0554451	25.7811	9	3.82407e-07	7.31075e-05
PIK3CB	PTEN_mut	706	-0.0800919	28.7154	9	8.3836e-08	0.000360537	1184	-0.0537328	33.6659	9	6.54385e-09	1.36112e-06
CYB561A3	CIITA_mut	706	-0.177449	31.3931	9	2.1073e-08	0.000362497	1184	-0.125467	33.5878	9	6.81171e-09	2.83367e-06
KIF18B	CDKN2A_del	706	-0.0808053	26.2739	9	2.96268e-07	0.000364029	1184	-0.0572983	32.6914	9	1.08015e-08	1.4978e-06
WT1	RASA2_amp	706	-0.130455	31.332	9	2.17471e-08	0.000374093	1184	-0.0816445	31.9947	9	1.54591e-08	6.431e-06
CYB5A	HSP90AA1_amp	706	-0.135003	31.3197	9	2.18851e-08	0.000376468	1184	-0.0942472	35.2111	9	2.95834e-09	1.23067e-06
PIK3CB	GTF2I_amp	706	-0.160747	29.1881	9	6.56812e-08	0.000376616	1184	-0.112843	39.3074	9	3.62062e-10	1.50618e-07
KIDINS220	WNK4_amp	706	-0.227768	29.1701	9	6.62948e-08	0.000380134	1184	-0.158387	32.5249	9	1.17677e-08	4.89537e-06
PRDM1	TPM3_amp	706	-0.0803757	26.1836	9	3.10453e-07	0.000381458	1184	-0.0714703	55.0054	9	1.20197e-13	2.5001e-11
GRHL2	CLIP1_mut	706	-0.307936	29.1122	9	6.8304e-08	0.000391655	1184	-0.129928	16.6783	9	4.42856e-05	0.00921141
NEUROD2	LASP1_amp	706	-0.119673	25.7373	9	3.91189e-07	0.000395837	1184	-0.0894735	37.6491	9	8.46862e-10	3.91439e-08
MEF2B	EP300_mut	706	-0.0563787	28.0624	9	1.17468e-07	0.000404136	1184	-0.0458095	31.0809	9	2.47495e-08	5.14789e-06
HDAC1	BAX_mut	706	-0.122955	24.6497	9	6.87558e-07	0.00040784	1184	-0.085758	30.4459	9	3.43304e-08	4.65381e-06
CHM	FUBP1_mut	706	-0.184731	31.1376	9	2.40376e-08	0.000413494	1184	-0.123351	30.086	9	4.13295e-08	1.71931e-05
MCEMP1	SRSF3_amp	706	-0.129175	29.0068	9	7.21247e-08	0.000413563	1184	-0.0767009	29.8344	9	4.70579e-08	6.52536e-06
GJC1	MYCN_amp	706	-0.0803837	22.1686	9	2.49726e-06	0.000417066	1184	-0.0706169	42.3032	9	7.81656e-11	1.80649e-09
PTDSS2	RRAGC_amp	706	-0.13075	29.7585	9	4.89363e-08	0.000420901	1184	-0.0607697	20.1427	9	7.18728e-06	0.00042713
IL4R	HMGA1_amp	706	-0.116994	28.9559	9	7.40458e-08	0.000424579	1184	-0.0792534	34.4515	9	4.36999e-09	1.81792e-06
WNT2	PCDH17_mut	706	-0.0936435	28.8634	9	7.76678e-08	0.000427301	1184	-0.0751933	38.7676	9	4.77386e-10	9.92962e-08
MYB	CDX2_amp	706	-0.28062	26.2545	9	2.99249e-07	0.000428974	1184	-0.170424	25.8209	9	3.74607e-07	5.19454e-05
GATA3	PPM1D_amp	706	-0.177269	27.8179	9	1.33287e-07	0.000439117	1184	-0.177362	66.0535	9	4.38838e-16	4.56392e-14
GSR	PPM1D_amp	706	-0.0892283	27.549	9	1.53162e-07	0.000439117	1184	-0.0553599	30.1922	9	3.91278e-08	2.71286e-06
IL4R	ZNF165_amp	706	-0.0971689	30.9942	9	2.58795e-08	0.000445179	1184	-0.0734712	41.444	9	1.21299e-10	5.04602e-08
POU2AF1	EZH2_mut	706	-0.197934	28.2148	9	1.08573e-07	0.000466919	1184	-0.190018	48.8281	9	2.79401e-12	4.78389e-10
PRDM1	TPR_amp	706	-0.146469	28.1897	9	1.09989e-07	0.000473009	1184	-0.0898656	33.1338	9	8.60281e-09	1.78938e-06
WT1	PIK3CB_amp	706	-0.129196	30.8713	9	2.75715e-08	0.000474285	1184	-0.076852	29.5182	9	5.53938e-08	2.30438e-05
RPL22L1	ATRX_mut	706	-0.242615	27.7418	9	1.38636e-07	0.000476964	1184	-0.167819	30.4935	9	3.3499e-08	4.6452e-06
SATB2	ATRX_mut	706	-0.170161	27.8645	9	1.30115e-07	0.000476964	1184	-0.110865	27.1092	9	1.92282e-07	1.99973e-05
ASZ1	TET2_mut	706	-0.132516	28.1668	9	1.11295e-07	0.000478622	1184	-0.0566213	17.6938	9	2.59469e-05	0.00539696
PIP4K2C	GLI1_amp	706	-0.108098	26.8144	9	2.23963e-07	0.000481576	1184	-0.0625815	23.8829	9	1.02378e-06	6.0842e-05
FERMT1	RNF6_amp	706	-0.226426	24.6757	9	6.78354e-07	0.00048621	1184	-0.117258	21.3861	9	3.7549e-06	0.000195255
BATF3	SLC45A3_amp	706	-0.105489	29.4666	9	5.68886e-08	0.000489299	1184	-0.0604385	29.7299	9	4.96622e-08	2.58244e-06
TP63	RAD51B_amp	706	-0.181376	29.4495	9	5.7394e-08	0.000493646	1184	-0.149432	39.4863	9	3.30366e-10	1.37432e-07
IL4R	POU5F1_amp	706	-0.0893736	30.788	9	2.87815e-08	0.000495099	1184	-0.0701673	44.9538	9	2.01735e-11	8.39218e-09
SH3GL1	GNA13_mut	706	-0.25882	25.6518	9	4.08919e-07	0.000502445	1184	-0.230783	69.7141	9	6.85546e-17	9.82093e-15
SEC23A	PDGFRA_amp	706	-0.110757	28.611	9	8.84773e-08	0.000507329	1184	-0.072011	30.3676	9	3.57457e-08	7.4351e-06
PAX8	ZNF780A_amp	706	-0.18358	26.7099	9	2.36409e-07	0.000508339	1184	-0.133758	30.4388	9	3.44564e-08	7.16693e-06
TCF7L2	FBXW7_mut	706	-0.126335	26.9657	9	2.07095e-07	0.000510167	1184	-0.0980239	37.8076	9	7.80778e-10	1.08268e-07
MYB	FLT3_amp	706	-0.277944	25.7318	9	3.92307e-07	0.000519113	1184	-0.177548	26.7836	9	2.27555e-07	3.15543e-05
PRDM1	PRCC_amp	706	-0.0910721	26.4121	9	2.75813e-07	0.000527171	1184	-0.0831901	60.3996	9	7.743e-15	1.85403e-12
ENO2	CDK4_amp	706	-0.0867732	26.0177	9	3.38306e-07	0.000529049	1184	-0.0539208	25.2983	9	4.91133e-07	3.40519e-05
PRDM1	NTRK1_amp	706	-0.090589	26.2016	9	3.07569e-07	0.000529079	1184	-0.0825182	59.3565	9	1.31547e-14	2.73619e-12
SATB2	APC_mut	706	-0.0720705	23.6042	9	1.18329e-06	0.000565417	1184	-0.0726121	50.2996	9	1.31977e-12	6.8628e-11
PRDM1	ZBTB7B_amp	706	-0.0771377	25.247	9	5.04387e-07	0.000578431	1184	-0.0704645	55.1843	9	1.09741e-13	2.2826e-11
CCER1	ERCC5_amp	706	-0.12395	30.4846	9	3.36528e-08	0.000578895	1184	-0.0628477	26.3844	9	2.79794e-07	0.000116394
MTX2	ELF3_mut	706	-0.255087	30.4734	9	3.38481e-08	0.000582255	1184	-0.137882	25.6049	9	4.18981e-07	0.000102156
DDX39A	WNK2_mut	706	-0.163932	25.6358	9	4.12326e-07	0.00059107	1184	-0.116085	30.7553	9	2.92709e-08	4.0589e-06
BRAF	CREB3L2_amp	706	-0.302542	30.423	9	3.47379e-08	0.000597561	1184	-0.209116	35.7029	9	2.29825e-09	9.56073e-07
BATF3	PTPN14_amp	706	-0.123641	28.9945	9	7.25857e-08	0.00062431	1184	-0.0650374	27.6771	9	1.43346e-07	8.51886e-06
GSDMB	RARA_amp	706	-0.1261	25.8655	9	3.66049e-07	0.000629678	1184	-0.0798033	26.5801	9	2.52834e-07	2.10358e-05
KLF5	ZMYM2_amp	706	-0.366526	28.1955	9	1.09657e-07	0.000637396	1184	-0.227847	29.2116	9	6.48903e-08	2.69943e-05
VPS4B	ZMYM2_amp	706	-0.291132	27.6125	9	1.48214e-07	0.000637396	1184	-0.159205	23.9455	9	9.91028e-07	0.000206134
XIAP	GNA13_mut	706	-0.173987	24.9907	9	5.76081e-07	0.000639078	1184	-0.0954825	28.5322	9	9.21535e-08	1.91679e-06
PIK3CB	MET_amp	706	-0.125434	28.942	9	7.45798e-08	0.000641461	1184	-0.0927362	38.5301	9	5.3917e-10	2.24295e-07
ERBB3	MLLT6_amp	706	-0.165765	24.3384	9	8.08137e-07	0.000652464	1184	-0.145764	45.074	9	1.89732e-11	1.57857e-09
DHX9	CACNA1D_mut	706	-0.365238	26.6883	9	2.39059e-07	0.000685381	1184	-0.214492	25.0181	9	5.67936e-07	5.90654e-05
SCLY	MYCN_amp	706	-0.0943395	20.923	9	4.78123e-06	0.00068539	1184	-0.0750148	30.7864	9	2.88052e-08	5.44681e-07
AR	RNF6_mut	706	-0.121449	26.1075	9	3.22934e-07	0.00069439	1184	-0.0930063	33.2129	9	8.25994e-09	8.59034e-07
SOS1	KRAS_mut	706	0.0730293	22.1498	9	2.52179e-06	0.000699676	1184	0.0566624	26.8432	9	2.20648e-07	5.09942e-06
SIAH2	ELK4_amp	706	-0.10374	27.9839	9	1.22327e-07	0.000701422	1184	-0.0704079	41.563	9	1.14131e-10	1.4866e-08
TMED7	AKT3_amp	706	-0.0960779	27.9591	9	1.2391e-07	0.0007105	1184	-0.0524043	28.7383	9	8.28499e-08	6.89311e-06
FGF19	TCIRG1_amp	706	-0.073691	25.2365	9	5.07139e-07	0.000714232	1184	-0.0580835	32.843	9	9.99103e-09	4.15627e-06
MEF2D	TP53_mut	706	0.0379094	19.9528	9	7.93761e-06	0.000730175	1184	0.0262642	26.5096	9	2.62229e-07	7.79194e-06
ARID1B	KMT2B_mut	706	-0.100767	22.5227	9	2.07679e-06	0.000744271	1184	-0.072031	29.813	9	4.75792e-08	3.95859e-06
KLF5	SOHLH2_amp	706	-0.394341	23.9374	9	9.95173e-07	0.000753767	1184	-0.300427	34.7432	9	3.76187e-09	5.21646e-07
SMAD7	FCRL4_amp	706	-0.13149	25.1577	9	5.2827e-07	0.000757276	1184	-0.111694	55.1393	9	1.12284e-13	2.3355e-11
MDM4	MYCN_amp	706	-0.171622	20.592	9	5.68329e-06	0.000757861	1184	-0.132509	27.448	9	1.61373e-07	2.79714e-06
AR	NOTCH2_mut	706	-0.115304	29.8963	9	4.55772e-08	0.00078402	1184	-0.0994882	40.4477	9	2.01948e-10	8.40103e-08
IL4R	FANCE_amp	706	-0.112486	27.1959	9	1.83852e-07	0.000790654	1184	-0.0691593	29.1119	9	6.83175e-08	9.47336e-06
IRF4	FCRL4_amp	706	-0.185952	24.8732	9	6.12286e-07	0.000810196	1184	-0.161723	46.2264	9	1.05351e-11	1.09565e-09
WT1	CEBPA_amp	706	-0.0755921	26.7158	9	2.35682e-07	0.000810841	1184	-0.0506985	27.759	9	1.37404e-07	2.85801e-05
SOX1	RRAGC_amp	706	-0.139084	27.6937	9	1.42126e-07	0.00081495	1184	-0.0823278	29.5877	9	5.34438e-08	7.41088e-06
SMAD7	NTRK1_amp	706	-0.120401	25.0153	9	5.68765e-07	0.000815324	1184	-0.110882	59.5856	9	1.17091e-14	2.73619e-12
WLS	KRAS_mut	706	-0.0346157	21.7024	9	3.18394e-06	0.000842616	1184	-0.0309313	38.2384	9	6.26073e-10	2.17039e-08
CDX2	ACVR2A_mut	706	-0.0785016	22.7245	9	1.86968e-06	0.000846376	1184	-0.0724493	45.359	9	1.64034e-11	1.36476e-09
SATB1	MYCN_amp	706	-0.0900007	20.2653	9	6.74131e-06	0.000852676	1184	-0.0769025	36.3988	9	1.60805e-09	3.18548e-08
PPM1D	RPL22_mut	706	-0.125349	20.6583	9	5.48989e-06	0.000858519	1184	-0.0883981	22.292	9	2.34178e-06	6.95842e-05
TIMM17A	BMPR2_mut	706	-0.234079	23.6986	9	1.12665e-06	0.000880939	1184	-0.173138	29.7549	9	4.90262e-08	2.54936e-06
POU2AF3	DHX9_amp	706	-0.150347	27.4746	9	1.59174e-07	0.000912704	1184	-0.0552507	15.5554	9	8.01241e-05	0.00238083
CTNNB1	BCL9L_mut	706	-0.316489	28.248	9	1.06727e-07	0.000917959	1184	-0.176449	26.9198	9	2.12072e-07	2.94073e-05
DHX9	MAP2K4_mut	706	-0.373108	22.9091	9	1.69843e-06	0.000942464	1184	-0.256443	28.5285	9	9.23294e-08	1.92045e-05
SOX2	MLF1_amp	706	-0.162972	29.5366	9	5.48695e-08	0.000943865	1184	-0.146877	53.2588	9	2.92367e-13	1.21625e-10
ABL1	BCR_amp	706	-0.169738	29.4732	9	5.66963e-08	0.000975289	1184	-0.12154	32.3611	9	1.28023e-08	5.32574e-06
POU2AF3	PRRX1_amp	706	-0.112129	27.2931	9	1.74838e-07	0.00100252	1184	-0.0554387	21.8646	9	2.92578e-06	0.000121712
ITSN2	GNA13_mut	706	-0.166728	23.5189	9	1.23693e-06	0.00101322	1184	-0.137971	56.3964	9	5.92398e-14	4.92875e-12
POU2AF1	GNA13_mut	706	-0.290535	23.565	9	1.20764e-06	0.00101322	1184	-0.262735	57.101	9	4.14e-14	4.3056e-12
MAP2K1	MAP2K1_mut	706	-0.21344	29.3929	9	5.9095e-08	0.00101655	1184	-0.11872	26.2106	9	3.06131e-07	0.000127351
TCF3	ABL2_amp	706	-0.180781	27.0939	9	1.93807e-07	0.00101661	1184	-0.0796161	18.7403	9	1.49783e-05	0.000692333
MAP2K2	CREB3L2_amp	706	-0.146619	28.0265	9	1.19665e-07	0.00102924	1184	-0.0926819	33.4468	9	7.32412e-09	1.52342e-06
B4GALNT1	GLI1_amp	706	-0.102573	25.1159	9	5.39867e-07	0.00103187	1184	-0.0633655	25.7325	9	3.92172e-07	3.26287e-05
FGFR4	CCND1_amp	706	-0.0461715	22.3334	9	2.29185e-06	0.00103198	1184	-0.0404997	33.5695	9	6.8762e-09	3.57562e-07
PPM1G	PTPRC_amp	706	-0.248607	28.0128	9	1.20513e-07	0.00103653	1184	-0.119055	27.5336	9	1.54389e-07	9.17512e-06
HAND2	ETV4_amp	706	-0.130878	27.1719	9	1.86143e-07	0.00106734	1184	-0.131752	58.756	9	1.78484e-14	7.42494e-12
SOX3	NAB2_amp	706	-0.121008	27.9484	9	1.24594e-07	0.00107163	1184	-0.0667985	23.8901	9	1.01994e-06	0.000178704
ERBB2	CCND1_amp	706	-0.108639	22.1253	9	2.55424e-06	0.00107166	1184	-0.10725	40.4461	9	2.02114e-10	1.40132e-08
SPDEF	BRIP1_amp	706	-0.147896	27.9406	9	1.25095e-07	0.00107594	1184	-0.102943	29.6513	9	5.17177e-08	4.94082e-06
MPL	PSIP1_amp	706	-0.0808448	27.1548	9	1.87798e-07	0.00107684	1184	-0.0583159	30.6237	9	3.13238e-08	6.51534e-06
ERBB3	LASP1_amp	706	-0.162969	23.306	9	1.3817e-06	0.00108036	1184	-0.149886	49.612	9	1.8736e-12	1.55884e-10
FOXA1	CR1_amp	706	-0.394064	27.1452	9	1.88737e-07	0.00108222	1184	-0.340366	83.025	9	8.10231e-20	3.37056e-17
EIF2AK4	RPL22_mut	706	-0.110146	19.9897	9	7.78609e-06	0.00108891	1184	-0.0854911	29.2251	9	6.44395e-08	3.35085e-06
LDLRAP1	MYC_mut	706	-0.211882	23.5643	9	1.20806e-06	0.00109374	1184	-0.100789	28.3324	9	1.02172e-07	4.72261e-06
CCND2	SDHC_amp	706	-0.180299	24.6982	9	6.70472e-07	0.00110449	1184	-0.132897	41.0009	9	1.52163e-10	9.04282e-09
PIM2	SDHC_amp	706	-0.100065	24.4528	9	7.6153e-07	0.00110449	1184	-0.0858817	47.8418	9	4.62045e-12	4.80527e-10
MAF	SDHC_amp	706	-0.111131	24.4303	9	7.70486e-07	0.00110449	1184	-0.0850992	44.287	9	2.83599e-11	1.96629e-09
DDX19A	STAG2_mut	706	-0.253176	27.8496	9	1.31125e-07	0.0011278	1184	-0.189722	43.7598	9	3.71244e-11	5.14792e-09
TP63	EGFR_amp	706	-0.106859	27.8474	9	1.31272e-07	0.00112907	1184	-0.0748979	29.6902	9	5.06907e-08	7.02911e-06
CYB561A3	CIC_mut	706	-0.141992	26.5019	9	2.63274e-07	0.00113221	1184	-0.0904913	26.024	9	3.37207e-07	2.80556e-05
CCND2	PBX1_amp	706	-0.208393	24.9192	9	5.97836e-07	0.00114266	1184	-0.153006	43.5722	9	4.08603e-11	4.24947e-09
BRAF	BRAF_amp	706	-0.295732	29.1636	9	6.65172e-08	0.00114423	1184	-0.204243	34.0273	9	5.43431e-09	1.49464e-06
GSR	PRKAR1A_amp	706	-0.0949831	27.0169	9	2.01687e-07	0.00115647	1184	-0.0564681	28.9243	9	7.52627e-08	7.82732e-06
RPL22L1	CHD2_mut	706	-0.206938	27.7963	9	1.34783e-07	0.00115927	1184	-0.185248	46.8737	9	7.57115e-12	1.5748e-09
MCEMP1	CDKN1A_amp	706	-0.123027	26.6464	9	2.44302e-07	0.00118327	1184	-0.0767786	29.7647	9	4.87803e-08	6.76421e-06
FERMT1	PCDH17_amp	706	-0.253314	22.9521	9	1.66092e-06	0.00119102	1184	-0.12406	21.1632	9	4.2179e-06	0.000584883
CTNNB1	LATS2_amp	706	-0.355516	22.9831	9	1.63433e-06	0.00122233	1184	-0.224792	25.157	9	5.28465e-07	3.66403e-05
PIK3CB	PCDH17_mut	706	-0.181244	24.9121	9	6.00051e-07	0.00123009	1184	-0.131273	26.7666	9	2.29566e-07	1.90999e-05
TTC7A	GNA13_mut	706	-0.370643	22.8885	9	1.71678e-06	0.0012305	1184	-0.278672	45.9863	9	1.19084e-11	4.95388e-10
POU2F3	TCF4_amp	706	-0.183408	26.3337	9	2.8723e-07	0.00123523	1184	-0.0767527	22.1067	9	2.57907e-06	0.000536447
UBE2Z	SOX9_mut	706	-0.193171	26.3216	9	2.89034e-07	0.00124299	1184	-0.179411	45.6064	9	1.44566e-11	1.50349e-09
GSR	CD79B_amp	706	-0.0944187	26.8625	9	2.18452e-07	0.00125261	1184	-0.0607329	30.0381	9	4.2363e-08	5.87434e-06
SIAH2	PTPN14_amp	706	-0.124037	26.8621	9	2.18497e-07	0.00125286	1184	-0.0742703	36.0503	9	1.92293e-09	1.59988e-07
B4GALNT1	DDIT3_amp	706	-0.101593	24.7282	9	6.60098e-07	0.00126167	1184	-0.062352	25.0833	9	5.49072e-07	3.26305e-05
SATB2	CIC_mut	706	-0.151861	25.8443	9	3.70087e-07	0.00127325	1184	-0.0954034	27.7271	9	1.39695e-07	1.93711e-05
MAP2K2	BRAF_amp	706	-0.1457	27.593	9	1.49717e-07	0.00128772	1184	-0.0928432	33.4839	9	7.18577e-09	1.49464e-06
CTNNB1	BRCA2_mut	706	-0.222336	24.6778	9	6.77606e-07	0.00129513	1184	-0.184161	38.3516	9	5.9081e-10	8.19257e-08
OTX2	ZFHX3_mut	706	-0.0782093	25.4205	9	4.60998e-07	0.0013174	1184	-0.0649933	36.7883	9	1.31678e-09	1.82594e-07
GSR	AXIN2_amp	706	-0.0933606	28.8598	9	7.78107e-08	0.0013385	1184	-0.062305	34.4329	9	4.41203e-09	1.83541e-06
SMAD7	PRCC_amp	706	-0.11819	24.0217	9	9.52557e-07	0.00136549	1184	-0.111141	60.1224	9	8.91361e-15	1.85403e-12
TRPS1	PPM1D_amp	706	-0.108493	24.5607	9	7.2007e-07	0.00138152	1184	-0.0924292	43.4577	9	4.33216e-11	3.60436e-09
MIEN1	EXT1_amp	706	-0.0753202	27.6411	9	1.46042e-07	0.00140123	1184	-0.0638779	43.8698	9	3.5097e-11	1.46003e-08
KIDINS220	BRCA1_amp	706	-0.220182	27.3953	9	1.6583e-07	0.0014263	1184	-0.157671	32.239	9	1.36324e-08	5.67109e-06
LMO2	EPHA7_mut	706	-0.138302	28.7276	9	8.33073e-08	0.00143305	1184	-0.0822791	23.2218	9	1.44353e-06	0.00060051
TFAP2C	POT1_amp	706	-0.199303	28.7266	9	8.33498e-08	0.00143378	1184	-0.113359	23.5906	9	1.19167e-06	0.000377194
KCNS3	U2AF2_amp	706	-0.101496	28.7181	9	8.37169e-08	0.0014401	1184	-0.0664664	31.1032	9	2.44672e-08	1.01784e-05
PIK3R5	DAZAP1_mut	706	-0.108625	25.6002	9	4.19986e-07	0.00144492	1184	-0.0725574	29.6906	9	5.06799e-08	5.27071e-06
TP63	GPHN_amp	706	-0.17946	27.3581	9	1.69055e-07	0.00145404	1184	-0.150591	36.8729	9	1.26089e-09	4.66303e-07
SOX3	STAT6_amp	706	-0.12037	27.3579	9	1.69072e-07	0.00145418	1184	-0.0674721	24.3129	9	8.18874e-07	0.000143751
IL13RA1	DDIT3_amp	706	-0.0981354	24.2494	9	8.46353e-07	0.0014559	1184	-0.062931	26.0391	9	3.34566e-07	2.69882e-05
VPS4A	ASXL1_amp	706	-0.130016	27.3285	9	1.71658e-07	0.00147643	1184	-0.101773	36.8308	9	1.28837e-09	5.35962e-07
MPL	PRKACA_amp	706	-0.138576	28.6547	9	8.65053e-08	0.00148806	1184	-0.0685819	26.6432	9	2.4471e-07	0.000101799
PRKCI	BAP1_mut	706	-0.202068	28.6534	9	8.65597e-08	0.001489	1184	-0.111187	24.5091	9	7.39578e-07	0.000307665
GRHL2	CCND1_amp	706	-0.0739275	21.2922	9	3.94339e-06	0.00150586	1184	-0.0767925	41.5715	9	1.1364e-10	9.45481e-09
MRGPRD	CCND1_amp	706	-0.0352949	21.252	9	4.02682e-06	0.00150586	1184	-0.0313905	34.1035	9	5.22569e-09	3.10556e-07
EGFR	GPHN_amp	706	-0.248144	26.4982	9	2.63781e-07	0.00151252	1184	-0.209321	35.7513	9	2.24184e-09	4.66303e-07
IL4R	DAXX_amp	706	-0.122251	28.6196	9	8.8087e-08	0.00151527	1184	-0.0863432	36.2143	9	1.76768e-09	7.35355e-07
SATB2	ZNF626_mut	706	-0.153722	27.2707	9	1.76868e-07	0.00152124	1184	-0.126399	35.5462	9	2.49077e-09	5.18079e-07
ERBB2	COL1A1_amp	706	-0.220396	25.9157	9	3.5666e-07	0.00153382	1184	-0.161528	32.9598	9	9.40864e-09	9.78499e-07
SPDEF	COL1A1_amp	706	-0.148193	26.8384	9	2.21199e-07	0.00153382	1184	-0.118102	38.1289	9	6.62215e-10	1.37741e-07
PIK3CB	ELN_amp	706	-0.149252	25.8973	9	3.60064e-07	0.00154846	1184	-0.110362	37.4189	9	9.52952e-10	3.96428e-07
MDM4	ARID1A_mut	706	-0.103747	21.9148	9	2.8502e-06	0.00154862	1184	-0.0802883	26.5727	9	2.53808e-07	2.2143e-05
FERMT1	BRCA2_amp	706	-0.201985	22.0782	9	2.61765e-06	0.00155272	1184	-0.129501	24.7682	9	6.46559e-07	4.78744e-05
TYRP1	KEAP1_amp	706	-0.111648	25.1025	9	5.43637e-07	0.00155861	1184	-0.0739705	32.2436	9	1.36004e-08	1.88592e-06
IL4R	KIFC1_amp	706	-0.121916	28.558	9	9.09311e-08	0.0015642	1184	-0.0862213	36.1474	9	1.82943e-09	7.61044e-07
CDX2	CTCF_mut	706	-0.095088	24.3044	9	8.22502e-07	0.00157207	1184	-0.0718352	31.8021	9	1.7071e-08	2.20764e-06
RELB	SDHC_amp	706	-0.10226	23.5796	9	1.19853e-06	0.00158593	1184	-0.0601745	26.2491	9	3.00089e-07	1.11507e-05
BCL2	KDSR_amp	706	-0.239007	28.5192	9	9.27718e-08	0.00159586	1184	-0.119778	28.6675	9	8.59322e-08	3.57478e-05
AR	ACVR2A_mut	706	-0.0589802	20.3475	9	6.45783e-06	0.00160997	1184	-0.0400178	23.2809	9	1.3998e-06	5.82315e-05
BCL2	BCL2_amp	706	-0.238431	28.4807	9	9.46349e-08	0.00162791	1184	-0.121237	29.3656	9	5.99322e-08	2.49318e-05
IL2RG	MTCP1_del	706	-0.0756242	28.4628	9	9.5517e-08	0.00164308	1184	-0.0397571	25.0015	9	5.72856e-07	0.000238308
RPL22L1	WRN_mut	706	-0.18642	24.4254	9	7.72419e-07	0.00166089	1184	-0.143699	31.3156	9	2.19315e-08	2.98617e-06
ALAD	SPEN_mut	706	-0.113822	23.9847	9	9.7104e-07	0.00167038	1184	-0.0786467	28.127	9	1.13613e-07	1.57543e-05
MCEMP1	PIM1_amp	706	-0.121401	25.7431	9	3.90019e-07	0.00167728	1184	-0.0645264	25.1616	9	5.27218e-07	7.31075e-05
AKT1	PIK3CA_mut	706	-0.0606008	24.6121	9	7.01111e-07	0.00172293	1184	-0.0545388	39.8708	9	2.71327e-10	2.8218e-08
MPL	NFIB_amp	706	-0.0823684	26.2326	9	3.02675e-07	0.00173554	1184	-0.0617549	31.2151	9	2.30959e-08	3.20263e-06
GFI1	JAK3_mut	706	-0.16645	28.3017	9	1.03803e-07	0.00178562	1184	-0.0887979	24.6062	9	7.03241e-07	0.000292548
CHM	GNA13_mut	706	-0.188431	21.7424	9	3.1183e-06	0.00178803	1184	-0.145271	47.9306	9	4.41575e-12	2.04106e-10
POU2F3	WNK4_mut	706	-0.133899	23.3219	9	1.37033e-06	0.00179563	1184	-0.0693841	18.494	9	1.70442e-05	0.0017726
SATB2	WNK4_mut	706	-0.158534	24.154	9	8.89323e-07	0.00179563	1184	-0.0931676	24.139	9	8.96268e-07	0.000124283
FERMT1	PARP4_amp	706	-0.201408	22.012	9	2.70947e-06	0.00181319	1184	-0.120308	22.635	9	1.95887e-06	0.000106742
DNAI7	ETV6_amp	706	-0.154752	26.9278	9	2.11204e-07	0.00181656	1184	-0.0833916	23.4955	9	1.25205e-06	0.000520851
AR	CRTC1_mut	706	-0.093527	23.7824	9	1.07864e-06	0.00185547	1184	-0.0591428	23.7308	9	1.10795e-06	0.000153636
CAND2	TP53_mut	706	0.0240259	17.6027	9	2.72204e-05	0.00186488	1184	0.0200089	34.5202	9	4.21841e-09	1.75486e-07
HYCC2	RNF43_mut	706	-0.111323	25.1002	9	5.44283e-07	0.00187255	1184	-0.0882234	34.2556	9	4.83292e-09	5.02624e-07
DHX9	QKI_mut	706	-0.304634	25.0877	9	5.47813e-07	0.0018847	1184	-0.240438	31.1992	9	2.32857e-08	3.22896e-06
CTNNB1	QKI_mut	706	-0.296329	24.7319	9	6.58839e-07	0.00188889	1184	-0.215269	24.5056	9	7.40936e-07	7.70574e-05
TCF3	PBX1_amp	706	-0.134152	23.7433	9	1.10078e-06	0.00189356	1184	-0.0870232	32.8196	9	1.01119e-08	6.00934e-07
TTC7A	APC_mut	706	-0.123158	20.2046	9	6.95847e-06	0.00190761	1184	-0.13006	43.7332	9	3.76338e-11	1.73952e-09
MMP27	SETD1B_mut	706	-0.199876	28.1384	9	1.12945e-07	0.00194288	1184	-0.0866598	19.6556	9	9.27324e-06	0.00385767
PIK3R5	BAX_mut	706	-0.0531875	20.4732	9	6.04732e-06	0.00196346	1184	-0.0346577	22.1148	9	2.56819e-06	0.000177168
NEDD4L	PBX1_amp	706	-0.104926	23.2786	9	1.40148e-06	0.00200903	1184	-0.0477982	17.0846	9	3.57509e-05	0.000874845
WRN	PTPN13_mut	706	-0.276428	26.7031	9	2.37244e-07	0.00204053	1184	-0.192873	28.2005	9	1.09378e-07	4.55011e-05
IL13RA1	GLI1_amp	706	-0.0967702	23.5923	9	1.19061e-06	0.00204808	1184	-0.0603467	23.9815	9	9.72646e-07	6.0842e-05
ITGA3	TP53_mut	706	-0.0381509	17.2494	9	3.27808e-05	0.00205801	1184	-0.0295647	28.3785	9	9.97648e-08	3.45851e-06
DENND4C	KRAS_mut	706	-0.0417255	19.2941	9	1.12055e-05	0.00209518	1184	-0.0372494	32.9323	9	9.54229e-09	3.05353e-07
SPDEF	CDH1_amp	706	-0.216869	26.6338	9	2.45909e-07	0.00211506	1184	-0.167886	35.0841	9	3.15765e-09	6.56792e-07
SIAH2	SLC45A3_amp	706	-0.10232	25.2775	9	4.96459e-07	0.00213502	1184	-0.0678834	37.4145	9	9.55103e-10	7.94646e-08
BRAF	TP53_mut	706	0.0625307	17.1389	9	3.47431e-05	0.00214212	1184	0.0608456	36.5232	9	1.50862e-09	6.97316e-08
CCNE1	CDKN2A_del	706	0.0574997	21.9755	9	2.76147e-06	0.00215922	1184	0.0475528	36.6987	9	1.37871e-09	2.86771e-07
CAV1	PCDH17_mut	706	-0.0982595	22.831	9	1.7689e-06	0.00217347	1184	-0.0782669	30.57	9	3.22037e-08	3.34919e-06
CAPZA2	TET2_mut	706	-0.135051	23.9628	9	9.82136e-07	0.00217566	1184	-0.0615646	16.7054	9	4.36555e-05	0.00605356
FGFR2	KMT2B_mut	706	-0.0910622	19.3253	9	1.10234e-05	0.0021796	1184	-0.064632	25.4761	9	4.479e-07	3.10544e-05
NEDD4L	DNMT3A_mut	706	-0.130599	26.5191	9	2.60946e-07	0.00224439	1184	-0.0707927	22.9044	9	1.70264e-06	0.000354149
RPL22L1	SPEN_mut	706	-0.150267	23.0979	9	1.53956e-06	0.00224535	1184	-0.119493	36.6809	9	1.39137e-09	2.89406e-07
FOXA1	COL1A1_amp	706	-0.214306	24.7389	9	6.56469e-07	0.00225852	1184	-0.17668	35.296	9	2.83208e-09	3.92715e-07
DIS3L	MYC_mut	706	-0.192941	21.7205	9	3.15395e-06	0.00226059	1184	-0.0736626	18.0831	9	2.11465e-05	0.000418902
PAX8	ZXDB_amp	706	-0.395697	24.0719	9	9.28059e-07	0.00228064	1184	-0.115798	8.43214	9	0.00368646	0.306713
SATB2	MUC1_amp	706	-0.0793534	22.3385	9	2.28575e-06	0.00231291	1184	-0.0506748	27.4079	9	1.6476e-07	7.66904e-06
WRN	ATM_mut	706	-0.207202	26.452	9	2.70165e-07	0.00232369	1184	-0.164067	37.6595	9	8.4237e-10	3.50426e-07
CTTNBP2	TET2_mut	706	-0.0988732	23.5452	9	1.22015e-06	0.00233211	1184	-0.0406143	13.5425	9	0.000233217	0.0138598
SMAD7	LMNA_amp	706	-0.105537	22.0729	9	2.62488e-06	0.00237649	1184	-0.0967708	51.9094	9	5.81229e-13	8.0597e-11
SKIC3	RPL22_mut	706	-0.0672055	17.9013	9	2.32662e-05	0.00237848	1184	-0.0517097	24.474	9	7.53179e-07	2.84839e-05
ERBB2	SMARCE1_amp	706	-0.256782	24.2849	9	8.30881e-07	0.00238213	1184	-0.231748	44.1076	9	3.10808e-11	1.29296e-08
BRAF	TRIM24_amp	706	-0.27637	27.7397	9	1.38786e-07	0.00238739	1184	-0.198961	33.6817	9	6.49096e-09	2.70024e-06
POU2AF3	ABL2_amp	706	-0.134882	24.6168	9	6.99393e-07	0.00240619	1184	-0.0515963	13.6226	9	0.000223476	0.00588901
CTNNB1	FOXO1_amp	706	-0.414934	21.6754	9	3.22903e-06	0.00241503	1184	-0.256382	25.7028	9	3.98251e-07	4.18585e-05
DHX9	BAX_mut	706	-0.180888	19.8403	9	8.41905e-06	0.00242392	1184	-0.141167	29.9319	9	4.47482e-08	4.65381e-06
PIK3CB	HIP1_amp	706	-0.149246	26.359	9	2.83488e-07	0.00243828	1184	-0.105676	36.5839	9	1.46233e-09	6.08328e-07
PTPN7	CR1_amp	706	-0.142965	24.9234	9	5.96555e-07	0.0024465	1184	-0.0537092	17.0207	9	3.69743e-05	0.00128177
TIMM17A	RPL22_mut	706	-0.122893	17.8156	9	2.43375e-05	0.00244827	1184	-0.0930076	24.5763	9	7.14264e-07	2.84839e-05
PPM1D	ACVR2A_mut	706	-0.126997	18.7679	9	1.47633e-05	0.00245853	1184	-0.0845316	18.5447	9	1.6597e-05	0.000493167
SATB2	ACVR2A_mut	706	-0.0734802	18.7549	9	1.48638e-05	0.00245853	1184	-0.0613313	31.6808	9	1.8171e-08	1.07988e-06
RUNX2	PRCC_amp	706	-0.0865537	22.4409	9	2.1671e-06	0.00248522	1184	-0.0577631	29.7513	9	4.91176e-08	2.91899e-06
NDRG3	GNA13_mut	706	-0.162798	20.8981	9	4.84381e-06	0.00252495	1184	-0.113433	35.5949	9	2.42918e-09	7.21813e-08
WRN	CREBBP_mut	706	-0.168622	26.2921	9	2.93491e-07	0.00255772	1184	-0.121195	34.6297	9	3.98781e-09	1.65893e-06
CTNNB1	SOHLH2_amp	706	-0.357382	20.9303	9	4.76308e-06	0.00256045	1184	-0.267686	29.9332	9	4.47193e-08	3.72065e-06
PIM2	TPR_amp	706	-0.131504	23.5876	9	1.19357e-06	0.00256646	1184	-0.0660401	16.4911	9	4.88789e-05	0.00169447
PIK3CB	HGF_amp	706	-0.13774	26.2533	9	2.99443e-07	0.00257551	1184	-0.0956553	31.5116	9	1.98255e-08	8.24742e-06
CDX2	CIC_mut	706	-0.142582	24.1332	9	8.98979e-07	0.00257737	1184	-0.0990667	30.5409	9	3.2691e-08	6.79973e-06
STAT6	AXIN2_mut	706	-0.122305	24.551	9	7.23671e-07	0.0025869	1184	-0.0844694	27.1092	9	1.92278e-07	2.73286e-05
SPDEF	PCDH17_mut	706	-0.18157	22.3083	9	2.32204e-06	0.00259098	1184	-0.131689	21.4373	9	3.65594e-06	0.000217267
RPL22L1	NIPBL_mut	706	-0.131095	24.9308	9	5.94243e-07	0.00260751	1184	-0.097432	35.2536	9	2.89452e-09	5.81873e-07
DHX9	ZFHX3_mut	706	-0.188435	22.4627	9	2.14259e-06	0.00263263	1184	-0.137806	24.3564	9	8.00591e-07	8.32615e-05
CTDSP2	CDK4_amp	706	-0.088952	22.7387	9	1.85589e-06	0.00266042	1184	-0.0531678	20.1557	9	7.13884e-06	0.000371219
CDX2	FAT4_mut	706	-0.0889469	24.0441	9	9.41556e-07	0.00269944	1184	-0.0764965	36.5196	9	1.51142e-09	1.57188e-07
HOXB13	FLT4_amp	706	-0.15032	27.4991	9	1.57165e-07	0.00270356	1184	-0.0950991	28.4969	9	9.38483e-08	3.90409e-05
RPL22L1	FBXW7_mut	706	-0.113039	21.9301	9	2.82767e-06	0.0027043	1184	-0.0868838	32.0756	9	1.48285e-08	1.54217e-06
HAND2	RNF213_amp	706	-0.0962122	27.4912	9	1.57813e-07	0.00271471	1184	-0.083148	52.5958	9	4.09754e-13	1.70458e-10
WRN	TP53_mut	706	0.0723275	16.4693	9	4.9443e-05	0.00271731	1184	0.0543252	25.8223	9	3.74334e-07	9.30407e-06
GNE	KLF5_amp	706	-0.153488	24.3541	9	8.0155e-07	0.00275765	1184	-0.063618	16.8504	9	4.04439e-05	0.00841233
VPS4B	SOHLH2_amp	706	-0.296991	20.7237	9	5.30563e-06	0.00276568	1184	-0.195529	24.7513	9	6.52263e-07	4.52236e-05
MAP2K1	RNF6_amp	706	-0.175574	19.7985	9	8.60482e-06	0.00276706	1184	-0.109828	25.372	9	4.72742e-07	4.91652e-05
ERBB2	CCR7_amp	706	-0.24613	23.6765	9	1.13965e-06	0.0028006	1184	-0.22374	41.1579	9	1.40416e-10	5.84131e-08
RUNX2	NTRK1_amp	706	-0.085565	21.979	9	2.75655e-06	0.00283275	1184	-0.0574888	29.5359	9	5.48916e-08	3.26213e-06
NFATC2	TP53_mut	706	0.024123	16.3495	9	5.26691e-05	0.00284505	1184	0.0182851	25.55	9	4.31058e-07	9.96223e-06
CSF2RB	CALR_amp	706	-0.0908144	24.2926	9	8.27568e-07	0.00284717	1184	-0.0515848	21.1109	9	4.33451e-06	0.00180316
FERMT1	CDX2_amp	706	-0.195718	20.7165	9	5.32539e-06	0.00287856	1184	-0.0963046	16.8104	9	4.13069e-05	0.00171837
NR5A2	FIP1L1_amp	706	-0.101209	24.6997	9	6.69961e-07	0.00288117	1184	-0.0741674	29.5497	9	5.4501e-08	1.13362e-05
SPDEF	PIM1_amp	706	-0.198727	24.2539	9	8.44341e-07	0.00290487	1184	-0.0987953	17.8536	9	2.38572e-05	0.00248115
GNE	FANCG_amp	706	-0.0999958	25.2324	9	5.0822e-07	0.00291413	1184	-0.0748443	30.8095	9	2.84642e-08	9.27149e-06
HNF1A	RNF6_amp	706	-0.189869	19.6027	9	9.53342e-06	0.00292846	1184	-0.114821	22.8331	9	1.76696e-06	0.000105008
ITGA3	CDKN2A_mut	706	-0.0704424	27.3253	9	1.71948e-07	0.00295784	1184	-0.0565476	36.8022	9	1.30742e-09	5.43887e-07
FOXA1	CDK12_amp	706	-0.178326	21.4607	9	3.61151e-06	0.00295835	1184	-0.208291	57.2073	9	3.9222e-14	2.33091e-12
GMDS	ARHGAP35_amp	706	-0.11554	25.1945	9	5.18304e-07	0.00297195	1184	-0.0694459	24.3953	9	7.84597e-07	0.000108797
PTPN2	ARHGAP35_amp	706	-0.174173	25.63	9	4.13555e-07	0.00297195	1184	-0.102375	22.068	9	2.63165e-06	0.000273691
MECOM	ARID1A_mut	706	-0.0586164	20.0256	9	7.64125e-06	0.00298738	1184	-0.0446275	26.481	9	2.66141e-07	2.2143e-05
MCEMP1	NFKBIE_amp	706	-0.118187	24.602	9	7.04779e-07	0.0030309	1184	-0.0576334	20.9414	9	4.73545e-06	0.000984974
SPDEF	CDKN1A_amp	706	-0.197721	24.1677	9	8.83028e-07	0.00303797	1184	-0.124279	23.6087	9	1.1805e-06	0.000122772
GSR	GNA13_amp	706	-0.0836214	24.1342	9	8.98521e-07	0.00309127	1184	-0.0564972	29.0009	9	7.23457e-08	1.00319e-05
HDAC1	STAT5B_mut	706	-0.162061	18.9878	9	1.31556e-05	0.00310004	1184	-0.124888	25.2766	9	4.96692e-07	5.1656e-05
RHOH	PTPRC_mut	706	-0.1379	27.2288	9	1.80742e-07	0.00310912	1184	-0.0828989	28.2399	9	1.07173e-07	4.45838e-05
CTNNB1	RPL22_mut	706	-0.14885	17.0096	9	3.71917e-05	0.00316719	1184	-0.150723	38.2381	9	6.26191e-10	5.20991e-08
FERMT1	FLT3_amp	706	-0.192395	20.0306	9	7.62136e-06	0.00320861	1184	-0.103301	18.5446	9	1.65973e-05	0.000863061
MDM4	PTPN13_mut	706	-0.223079	25.0409	9	5.61266e-07	0.0032183	1184	-0.141917	20.3486	9	6.45405e-06	0.00134244
MCEMP1	JAK3_mut	706	-0.152601	25.8013	9	3.7843e-07	0.00325488	1184	-0.0642936	16.6929	9	4.39455e-05	0.00397174
CDX2	CDX2_amp	706	-0.148775	19.8779	9	8.25504e-06	0.00325846	1184	-0.0882237	22.7281	9	1.86616e-06	0.000129387
MDM4	ARID1B_mut	706	-0.190476	25.79	9	3.80657e-07	0.00327403	1184	-0.146914	30.0415	9	4.22904e-08	5.86427e-06
GNE	DIS3_amp	706	-0.152281	24.0118	9	9.57448e-07	0.003294	1184	-0.0647605	17.4849	9	2.89597e-05	0.00626352
CTNNB1	RNF43_mut	706	-0.216405	23.0539	9	1.57522e-06	0.00331798	1184	-0.190431	35.28	9	2.85551e-09	3.95963e-07
MPL	MLLT3_amp	706	-0.0800569	24.9648	9	5.83865e-07	0.00334788	1184	-0.0596955	29.5695	9	5.3948e-08	1.12212e-05
CCND2	PRRX1_amp	706	-0.20362	23.8157	9	1.06013e-06	0.00336368	1184	-0.144813	37.1279	9	1.10631e-09	7.67039e-08
SPDEF	SRSF3_amp	706	-0.197853	23.9619	9	9.82593e-07	0.00338051	1184	-0.12393	23.5479	9	1.21841e-06	0.000126715
TP63	MECOM_amp	706	-0.133316	25.7221	9	3.94294e-07	0.00339132	1184	-0.114139	46.6467	9	8.50079e-12	1.76816e-09
MCEMP1	HSP90AB1_amp	706	-0.11764	24.3591	9	7.995e-07	0.00343825	1184	-0.0579681	21.1737	9	4.19479e-06	0.000872516
TCF3	PRRX1_amp	706	-0.131633	22.9666	9	1.64838e-06	0.00354443	1184	-0.0888202	32.8277	9	1.00697e-08	5.98429e-07
SNAI2	CCND1_amp	706	-0.0588155	19.0315	9	1.28578e-05	0.00357179	1184	-0.0520536	29.4966	9	5.60146e-08	2.58912e-06
CDX2	FLT3_amp	706	-0.147597	19.5058	9	1.00293e-05	0.00359411	1184	-0.0889555	22.1701	9	2.49525e-06	0.000173004
FJX1	DIS3_mut	706	-0.0975413	26.9388	9	2.09998e-07	0.00361239	1184	-0.0643816	27.8508	9	1.31039e-07	5.45123e-05
FZD5	KRAS_mut	706	-0.0426056	17.7241	9	2.55374e-05	0.00363379	1184	-0.0365868	28.7858	9	8.08396e-08	2.24195e-06
HAND2	SRSF2_amp	706	-0.105939	26.6173	9	2.48019e-07	0.00365551	1184	-0.083859	48.8974	9	2.69702e-12	1.12196e-09
CYB5A	TRAF3_amp	706	-0.120628	26.9143	9	2.12678e-07	0.00365849	1184	-0.0930769	34.5262	9	4.20557e-09	1.74952e-06
UBE2F	ZNF626_mut	706	-0.195006	24.3419	9	8.06641e-07	0.00365893	1184	-0.14992	28.9801	9	7.31257e-08	7.60507e-06
TFAP2C	CDK12_amp	706	-0.103599	20.9547	9	4.70282e-06	0.00367718	1184	-0.101484	43.3721	9	4.52602e-11	1.88282e-09
KCNS3	MYCN_amp	706	-0.066589	16.3371	9	5.30155e-05	0.00367731	1184	-0.0558029	28.9052	9	7.6009e-08	1.37477e-06
CCER1	ZNF93_mut	706	-0.102527	25.5449	9	4.322e-07	0.00371736	1184	-0.0772577	28.6928	9	8.48173e-08	1.7642e-05
SATB2	TPM3_amp	706	-0.0738864	21.0397	9	4.49869e-06	0.00372644	1184	-0.0500553	27.4107	9	1.64514e-07	6.84379e-06
HAND2	NPEPPS_amp	706	-0.12026	26.8708	9	2.17518e-07	0.00374175	1184	-0.108484	50.2037	9	1.38588e-12	5.76527e-10
MTSS1	RAD21_amp	706	-0.0469628	25.5304	9	4.35462e-07	0.00374541	1184	-0.0403956	42.775	9	6.14122e-11	2.55475e-08
UBE2Z	APC_mut	706	-0.0769229	18.3203	9	1.8671e-05	0.00376037	1184	-0.0783636	40.0978	9	2.41559e-10	1.00489e-08
SNAI2	RPL5_amp	706	-0.158047	26.8606	9	2.18674e-07	0.00376163	1184	-0.129203	33.3432	9	7.72465e-09	3.21345e-06
DDX39A	MB21D2_mut	706	-0.184219	23.1315	9	1.51293e-06	0.00376228	1184	-0.124185	25.1425	9	5.32464e-07	0.000110752
CCND2	DDR2_amp	706	-0.190798	22.2372	9	2.40966e-06	0.00376827	1184	-0.142467	39.9237	9	2.64074e-10	2.19709e-08
GSR	BRIP1_amp	706	-0.0812236	23.7493	9	1.09734e-06	0.00377527	1184	-0.0560856	29.3834	9	5.93849e-08	4.94082e-06
WRN	CTNNB1_mut	706	-0.231845	23.101	9	1.53711e-06	0.00377734	1184	-0.226537	43.7678	9	3.69737e-11	3.84526e-09
IRF4	SDHC_amp	706	-0.183264	20.8997	9	4.83974e-06	0.00378424	1184	-0.169098	44.5936	9	2.42479e-11	1.96629e-09
MDM4	EFTUD2_amp	706	-0.310821	24.6031	9	7.04375e-07	0.00379139	1184	-0.181792	23.4	9	1.31579e-06	0.000136842
WRN	SOX9_mut	706	-0.317349	23.731	9	1.10783e-06	0.00381136	1184	-0.282439	37.0262	9	1.16553e-09	9.69719e-08
CDX2	KRAS_mut	706	-0.0417168	17.5661	9	2.77498e-05	0.00381882	1184	-0.0385226	31.1068	9	2.44211e-08	7.25657e-07
DIS3L	RPL22_mut	706	-0.0522073	16.499	9	4.86745e-05	0.00385279	1184	-0.0413407	25.3976	9	4.66488e-07	2.15621e-05
KLHL38	CDK12_mut	706	-0.1252	25.4703	9	4.49235e-07	0.00386387	1184	-0.0681647	20.6048	9	5.64539e-06	0.00234848
FDFT1	MYCN_amp	706	-0.128431	16.2126	9	5.66177e-05	0.00386484	1184	-0.102889	24.1366	9	8.97406e-07	1.43585e-05
IRS1	PRRX1_amp	706	-0.130372	22.366	9	2.25331e-06	0.00387614	1184	-0.0984995	40.0785	9	2.43963e-10	3.38296e-08
MPL	KEAP1_amp	706	-0.102055	23.0313	9	1.59388e-06	0.00391685	1184	-0.069276	30.6692	9	3.05983e-08	3.18222e-06
CDX2	RNF6_amp	706	-0.152654	18.5241	9	1.67765e-05	0.00392748	1184	-0.0960511	23.152	9	1.4969e-06	0.000103785
MAP2K1	FLT3_amp	706	-0.162836	19.1443	9	1.21198e-05	0.00393367	1184	-0.103656	25.2567	9	5.01844e-07	5.21918e-05
RPL22L1	NCOR1_mut	706	-0.180809	22.7445	9	1.85035e-06	0.00397871	1184	-0.146459	30.916	9	2.69442e-08	5.6044e-06
WRN	WRN_mut	706	-0.258302	21.827	9	2.98377e-06	0.00403286	1184	-0.19145	25.5767	9	4.25147e-07	3.53722e-05
SOX2	TBL1XR1_amp	706	-0.155155	26.7219	9	2.34949e-07	0.00404159	1184	-0.142847	51.3716	9	7.64348e-13	3.17969e-10
MDM4	JAK1_mut	706	-0.212448	23.5993	9	1.18633e-06	0.00408144	1184	-0.153816	27.854	9	1.30825e-07	1.81411e-05
EXOC6	GNA13_mut	706	-0.146657	19.6105	9	9.49483e-06	0.00408325	1184	-0.0936832	29.541	9	5.47468e-08	1.26526e-06
EBF1	GNA13_mut	706	-0.252064	19.549	9	9.80539e-06	0.00411396	1184	-0.227972	45.1076	9	1.86499e-11	7.05306e-10
PIM2	PDE4DIP_amp	706	-0.0760429	22.6668	9	1.92671e-06	0.00414291	1184	-0.0610797	35.0964	9	3.13777e-09	4.35104e-07
RPL22L1	CACNA1D_mut	706	-0.206864	22.25	9	2.39361e-06	0.00415809	1184	-0.142251	29.1732	9	6.61884e-08	9.17813e-06
RPL22L1	ATF7IP_mut	706	-0.184801	25.3254	9	4.84301e-07	0.00416547	1184	-0.134101	37.2968	9	1.01451e-09	4.22038e-07
PTPN7	ELK4_amp	706	-0.0946184	23.0506	9	1.57794e-06	0.00420607	1184	-0.0515887	22.0132	9	2.70775e-06	0.000125158
BATF3	ELK4_amp	706	-0.0902938	22.8943	9	1.71157e-06	0.00420607	1184	-0.0570038	27.2471	9	1.79047e-07	9.31044e-06
KLF4	APC_mut	706	-0.0454134	17.9479	9	2.2704e-05	0.00422115	1184	-0.0384325	27.9236	9	1.26201e-07	4.37496e-06
SMAD7	MUC1_amp	706	-0.101415	20.8639	9	4.93097e-06	0.00424113	1184	-0.0938086	51.1429	9	8.58819e-13	1.1909e-10
MYB	ZMYM2_amp	706	-0.221143	21.8803	9	2.90192e-06	0.00426027	1184	-0.14027	20.2494	9	6.79732e-06	0.000575203
MDM4	PRR14_mut	706	-0.310709	21.1577	9	4.23004e-06	0.0042803	1184	-0.125641	11.7356	9	0.000613155	0.0255072
MTX2	RPL22_mut	706	-0.0879724	16.1848	9	5.74526e-05	0.00428683	1184	-0.0692846	23.8853	9	1.0225e-06	3.54468e-05
RPS6KA1	CR1_amp	706	-0.148588	22.8523	9	1.7494e-06	0.00429902	1184	-0.0730447	26.598	9	2.50509e-07	1.30265e-05
GMDS	PRKD2_amp	706	-0.115813	25.2526	9	5.02911e-07	0.00432553	1184	-0.0656125	23.0437	9	1.58363e-06	0.00016532
QRFP	BCR_amp	706	-0.0908821	24.5407	9	7.27576e-07	0.00434375	1184	-0.0660919	28.6927	9	8.48241e-08	1.76434e-05
MDM4	QKI_mut	706	-0.220676	22.8248	9	1.77462e-06	0.00436101	1184	-0.157273	21.6798	9	3.22163e-06	0.00026804
NEDD4L	DDR2_amp	706	-0.0993724	21.785	9	3.0498e-06	0.00437189	1184	-0.0478815	18.0864	9	2.11109e-05	0.000548882
FOXA1	AXIN2_amp	706	-0.219513	24.7988	9	6.36384e-07	0.00439774	1184	-0.143972	22.7003	9	1.89335e-06	0.000157527
SPDEF	AXIN2_amp	706	-0.144	24.4391	9	7.66959e-07	0.00439774	1184	-0.0971425	25.0152	9	5.68799e-07	5.91551e-05
MYB	PCDH17_amp	706	-0.29802	19.4623	9	1.02604e-05	0.00440593	1184	-0.161572	17.423	9	2.99178e-05	0.00291411
IL4R	PPT2_amp	706	-0.0930389	26.5547	9	2.56174e-07	0.00440671	1184	-0.067896	33.6085	9	6.73985e-09	2.80378e-06
TP63	PIK3CA_amp	706	-0.125461	25.1745	9	5.23688e-07	0.00450424	1184	-0.110283	47.4508	9	5.6401e-12	1.17314e-09
MTSS1	EXT1_amp	706	-0.0440525	24.028	9	9.49442e-07	0.00451061	1184	-0.038057	39.6164	9	3.09081e-10	6.42889e-08
TCAP	EXT1_amp	706	-0.0408231	23.8363	9	1.04886e-06	0.00451061	1184	-0.03389	36.7587	9	1.33695e-09	1.8539e-07
PTPN2	PRKD2_amp	706	-0.169663	24.3612	9	7.98625e-07	0.00457931	1184	-0.101592	23.0364	9	1.58961e-06	0.00016532
SOS1	BRAF_mut	706	0.0866655	17.1312	9	3.48851e-05	0.00458087	1184	0.0755889	30.2478	9	3.80213e-08	9.30403e-07
DUSP4	FOXO1_amp	706	-0.270604	19.6783	9	9.16367e-06	0.00463628	1184	-0.175962	25.1428	9	5.32368e-07	4.4293e-05
SMARCAL1	PMS2_mut	706	-0.128562	26.4452	9	2.71124e-07	0.00466387	1184	-0.0608882	21.2082	9	4.1199e-06	0.00171388
CTNNB1	TRIM24_mut	706	-0.370743	23.3411	9	1.35673e-06	0.00466768	1184	-0.263595	27.9798	9	1.22591e-07	5.09978e-05
EIF2AK4	CTCF_mut	706	-0.141714	21.6244	9	3.31602e-06	0.00469256	1184	-0.109652	31.3789	9	2.12273e-08	2.20764e-06
DHX9	NIN_mut	706	-0.335324	22.3948	9	2.21972e-06	0.00477294	1184	-0.272869	28.463	9	9.55075e-08	1.32437e-05
MAP2K1	CDX2_amp	706	-0.160425	18.6331	9	1.58444e-05	0.00478764	1184	-0.0962231	22.7707	9	1.82529e-06	0.000129387
HAND2	H3-3B_amp	706	-0.0982404	24.4617	9	7.58024e-07	0.00480537	1184	-0.0795275	46.0025	9	1.18102e-11	4.91303e-09
PTPN7	PTPN14_amp	706	-0.116881	23.7	9	1.12585e-06	0.0048417	1184	-0.0569568	20.9762	9	4.65035e-06	0.000214949
CDX2	BMPR2_mut	706	-0.112503	19.1225	9	1.22594e-05	0.00487288	1184	-0.104487	35.9219	9	2.05385e-09	1.22057e-07
TRPS1	APC_mut	706	0.0621283	17.4592	9	2.9354e-05	0.0049024	1184	0.0540993	24.985	9	5.7779e-07	1.37698e-05
SOX1	RPL22_mut	706	0.0495923	15.8102	9	7.00246e-05	0.00491659	1184	0.0383336	22.5181	9	2.08171e-06	6.66148e-05
PIM2	PBX1_amp	706	-0.107356	21.1263	9	4.29987e-06	0.00493109	1184	-0.0895908	41.6495	9	1.09195e-10	9.08501e-09
CTNNB1	CDH11_mut	706	-0.376616	24.1752	9	8.79554e-07	0.00494629	1184	-0.284969	28.3323	9	1.02174e-07	2.12523e-05
RUNX2	LMNA_amp	706	-0.0766849	20.3751	9	6.36538e-06	0.00497715	1184	-0.0519656	27.645	9	1.45749e-07	8.86949e-06
ITSN2	MYC_mut	706	-0.189514	19.8282	9	8.47245e-06	0.00498529	1184	-0.0957773	25.7887	9	3.80903e-07	1.32046e-05
PIP4K2C	CDK4_amp	706	-0.0801191	21.3364	9	3.85339e-06	0.00509893	1184	-0.0485814	19.7798	9	8.68964e-06	0.000401655
STAT6	RGPD3_mut	706	-0.129078	24.9261	9	5.95694e-07	0.00512515	1184	-0.0750863	22.7996	9	1.79804e-06	0.000747983
IL4R	RGPD3_mut	706	-0.118052	24.9255	9	5.95879e-07	0.00512515	1184	-0.0649972	20.6142	9	5.61774e-06	0.00116849
HNF1A	BRCA2_amp	706	-0.17459	18.6297	9	1.5873e-05	0.00515183	1184	-0.126842	26.474	9	2.67113e-07	3.70397e-05
MTX2	RNF43_mut	706	-0.127351	21.8188	9	2.99643e-06	0.00515445	1184	-0.0996049	28.5189	9	9.27888e-08	7.72003e-06
GATA3	EFTUD2_amp	706	-0.263633	22.7817	9	1.81489e-06	0.0052033	1184	-0.204165	36.3911	9	1.61438e-09	3.35792e-07
WT1	CCNE1_amp	706	-0.0673768	22.2131	9	2.43998e-06	0.00520608	1184	-0.046471	24.1188	9	9.05711e-07	0.000125592
PAX8	CCNE1_amp	706	-0.144616	22.0019	9	2.7238e-06	0.00520608	1184	-0.110099	26.1446	9	3.16784e-07	6.58912e-05
PAX5	MYC_mut	706	-0.236262	19.6241	9	9.42708e-06	0.00523112	1184	-0.159389	38.1481	9	6.55741e-10	4.54647e-08
TRPS1	CLTC_amp	706	-0.103755	21.2807	9	3.96707e-06	0.00524935	1184	-0.0820531	31.44	9	2.057e-08	1.71142e-06
WRN	CASP8_mut	706	-0.201724	26.1822	9	3.1068e-07	0.00534432	1184	-0.171036	37.3047	9	1.01041e-09	4.2033e-07
HTR2B	BRAF_mut	706	-0.0425536	16.7311	9	4.30681e-05	0.0053523	1184	-0.0396363	37.2823	9	1.02206e-09	2.83453e-08
ERMP1	APC_mut	706	-0.0420309	17.199	9	3.36609e-05	0.00536143	1184	-0.0355706	26.5925	9	2.51219e-07	8.039e-06
ACOX1	KRAS_mut	706	-0.0506407	16.3979	9	5.13423e-05	0.00538531	1184	-0.0428425	25.9566	9	3.49184e-07	7.26303e-06
GLI1	MDM2_amp	706	-0.115827	24.8253	9	6.27696e-07	0.00539881	1184	-0.0700509	24.2886	9	8.29292e-07	0.000172493
CDX2	FBXW7_mut	706	-0.0714349	18.9777	9	1.32258e-05	0.00541692	1184	-0.0558951	27.3625	9	1.68675e-07	1.40337e-05
POU2F3	PRRX1_amp	706	-0.0975738	21.5327	9	3.47845e-06	0.00543967	1184	-0.0501709	18.8582	9	1.40803e-05	0.000418387
PTPN7	ELF3_amp	706	-0.113794	24.8049	9	6.34356e-07	0.00545609	1184	-0.055984	21.8298	9	2.97929e-06	0.000154923
SATB2	RHOA_mut	706	-0.118324	24.7905	9	6.39126e-07	0.00549712	1184	-0.0858543	30.8165	9	2.83619e-08	1.17986e-05
POU2F3	TPR_amp	706	-0.113302	21.5124	9	3.51555e-06	0.00549768	1184	-0.0580644	19.6135	9	9.47953e-06	0.000507127
RASGRP3	TET2_mut	706	-0.092341	21.1748	9	4.19232e-06	0.00554741	1184	-0.039055	12.4599	9	0.000415792	0.0192188
CTNNB1	NIPBL_mut	706	-0.190131	21.1551	9	4.23579e-06	0.00560492	1184	-0.1586	34.5305	9	4.1962e-09	5.81873e-07
HAND2	ASPSCR1_amp	706	-0.0896208	22.9202	9	1.68867e-06	0.00568395	1184	-0.0886995	52.8416	9	3.61561e-13	1.50409e-10
HNF1A	CDX2_amp	706	-0.172129	18.0996	9	2.0965e-05	0.00572445	1184	-0.107792	23.6023	9	1.18449e-06	0.000123186
LMNA	CDKN2A_del	706	-0.0472261	19.0558	9	1.26954e-05	0.00573077	1184	-0.0337952	24.7495	9	6.52842e-07	5.43165e-05
GATA3	PRKAR1A_amp	706	-0.172217	22.5934	9	2.00174e-06	0.00573899	1184	-0.139014	37.0532	9	1.14951e-09	4.78197e-07
TBX2	CLTC_amp	706	-0.0826161	20.7975	9	5.10488e-06	0.0057829	1184	-0.0625217	30.1784	9	3.94079e-08	2.44983e-06
CD79A	TET2_mut	706	-0.121972	20.8176	9	5.05169e-06	0.00579328	1184	-0.0460991	8.83428	9	0.00295624	0.0593838
ALAD	PCDH17_mut	706	-0.13808	19.3641	9	1.0802e-05	0.00580678	1184	-0.112667	26.154	9	3.1524e-07	2.18566e-05
WRN	CDH11_mut	706	-0.334478	22.0087	9	2.71418e-06	0.00583616	1184	-0.266342	30.7172	9	2.98507e-08	1.24179e-05
TTC7A	CDX2_amp	706	-0.269128	17.9887	9	2.22224e-05	0.00583909	1184	-0.112133	9.7457	9	0.00179743	0.0339878
DNAI7	DUSP16_amp	706	-0.155803	24.6648	9	6.82176e-07	0.0058674	1184	-0.0858091	22.5819	9	2.01373e-06	0.000837711
IRS1	MYCN_amp	706	-0.0948559	15.0284	9	0.000105906	0.00587676	1184	-0.0661871	16.9231	9	3.89256e-05	0.000476266
CDX2	GNA13_mut	706	-0.175121	18.4636	9	1.73179e-05	0.00588777	1184	-0.0725945	11.5306	9	0.000684598	0.00918687
CCDC51	TP53_mut	706	-0.0549636	14.3075	9	0.000155248	0.00590837	1184	-0.0405189	22.5892	9	2.00609e-06	4.39229e-05
KLF4	PRR14_mut	706	-0.125122	20.1289	9	7.23958e-06	0.00593025	1184	-0.0510433	12.9082	9	0.000327144	0.0170115
SIAH2	H3-3A_amp	706	-0.116701	25.98	9	3.44971e-07	0.0059342	1184	-0.0702597	36.1416	9	1.83486e-09	1.73019e-07
KLF5	KRAS_mut	706	-0.0957308	15.9752	9	6.41778e-05	0.00597387	1184	-0.105721	38.2958	9	6.07942e-10	2.17039e-08
HNF1A	FLT3_amp	706	-0.171686	17.9557	9	2.26106e-05	0.00598382	1184	-0.111394	24.1358	9	8.9774e-07	7.4692e-05
ITGA3	SMAD4_mut	706	-0.0822037	22.8608	9	1.74164e-06	0.00599192	1184	-0.0703732	33.0013	9	9.20975e-09	1.27708e-06
TTC7A	BRCA2_amp	706	-0.269089	18.1274	9	2.06604e-05	0.00602374	1184	-0.152844	14.6757	9	0.000127681	0.00354103
DHX9	BRCA2_mut	706	-0.208936	21.0137	9	4.56003e-06	0.00603397	1184	-0.168544	32.5482	9	1.16274e-08	9.67398e-07
PIM2	PRRX1_amp	706	-0.106459	21.0105	9	4.56781e-06	0.00604426	1184	-0.0894256	39.4666	9	3.33722e-10	3.47071e-08
FERMT1	LATS2_amp	706	-0.17791	18.7128	9	1.51959e-05	0.00607907	1184	-0.105255	19.2264	9	1.16095e-05	0.000482957
FERMT1	QKI_mut	706	-0.153702	21.5011	9	3.53618e-06	0.00608293	1184	-0.103758	19.9391	9	7.99477e-06	0.000554304
TCF3	DHX9_amp	706	-0.17242	22.2954	9	2.33769e-06	0.00610447	1184	-0.0782689	18.0723	9	2.12669e-05	0.000983004
PIM2	MUC1_amp	706	-0.071507	20.0539	9	7.52914e-06	0.00616744	1184	-0.0600405	34.8037	9	3.64676e-09	3.79263e-07
DDX39A	CIC_mut	706	-0.167144	22.1565	9	2.51309e-06	0.00617573	1184	-0.103143	23.8757	9	1.02759e-06	7.1246e-05
IL2RG	JAK3_mut	706	-0.118022	23.2231	9	1.44254e-06	0.00620365	1184	-0.0550422	18.7699	9	1.47476e-05	0.002045
CTNNB1	STAT5B_mut	706	-0.24635	17.0419	9	3.65648e-05	0.00623589	1184	-0.233507	31.6575	9	1.83899e-08	2.55007e-06
MAP3K2	RNF6_amp	706	-0.138559	17.0542	9	3.63279e-05	0.00624912	1184	-0.0918861	24.657	9	6.84951e-07	5.69879e-05
IRF4	PRCC_amp	706	-0.153856	20.2079	9	6.9464e-06	0.00628905	1184	-0.151033	44.2671	9	2.86489e-11	2.97949e-09
HDAC1	BMPR2_mut	706	-0.158698	18.1272	9	2.06634e-05	0.00629364	1184	-0.125497	25.8542	9	3.68193e-07	1.70187e-05
CHM	MYC_mut	706	-0.218491	18.9802	9	1.32081e-05	0.00631126	1184	-0.101188	22.1845	9	2.47659e-06	6.43914e-05
SKIC3	GNA13_mut	706	-0.179047	18.275	9	1.91201e-05	0.00632506	1184	-0.112473	27.2717	9	1.76777e-07	3.50187e-06
RUNX2	FCRL4_amp	706	-0.0889993	20.1945	9	6.99524e-06	0.00633327	1184	-0.0588273	28.064	9	1.17369e-07	5.73946e-06
TMED7	FH_amp	706	-0.0871092	23.0332	9	1.59227e-06	0.00633952	1184	-0.0485175	24.0512	9	9.38084e-07	5.5749e-05
TTC7A	FLT3_amp	706	-0.267056	17.6881	9	2.60245e-05	0.0063929	1184	-0.12419	11.4528	9	0.000713849	0.0145011
CTNNB1	BRIP1_mut	706	-0.271734	22.0682	9	2.63127e-06	0.00643352	1184	-0.194419	21.9885	9	2.74288e-06	0.000380346
CDX2	BRIP1_mut	706	-0.117549	22.2089	9	2.44534e-06	0.00643352	1184	-0.0807805	21.2894	9	3.94913e-06	0.000410709
WRN	BRIP1_mut	706	-0.25626	22.6797	9	1.9138e-06	0.00643352	1184	-0.183485	24.3574	9	8.00208e-07	0.000166443
TIMM17A	CUX1_mut	706	-0.207306	24.4839	9	7.49348e-07	0.00644514	1184	-0.149416	27.899	9	1.27819e-07	2.65863e-05
HERPUD1	DDR2_amp	706	-0.0841121	20.7103	9	5.3429e-06	0.00646282	1184	-0.0646282	38.1368	9	6.5955e-10	4.57288e-08
IRF4	TP53_mut	706	0.0601498	14.0487	9	0.000178141	0.00654371	1184	0.0475248	18.9968	9	1.3094e-05	0.000236831
TCF3	DDR2_amp	706	-0.120962	20.4605	9	6.0876e-06	0.00654493	1184	-0.0811022	30.0294	9	4.25541e-08	1.78491e-06
PAX5	GNA13_mut	706	-0.18329	18.1717	9	2.01852e-05	0.00655144	1184	-0.157042	38.5641	9	5.29838e-10	1.83677e-08
FERMT1	FOXO1_amp	706	-0.213767	18.4389	9	1.75444e-05	0.00656084	1184	-0.127526	22.1865	9	2.47401e-06	0.000171531
DHX9	AXIN2_mut	706	-0.352124	22.0398	9	2.67059e-06	0.00656279	1184	-0.257951	27.0615	9	1.97081e-07	2.73286e-05
PIK3R5	RNF6_amp	706	-0.0998185	16.8774	9	3.98728e-05	0.00659511	1184	-0.0532097	15.7587	9	7.1957e-05	0.00223471
EGFR	RAD51B_amp	706	-0.228863	23.6546	9	1.15268e-06	0.00660944	1184	-0.189831	31.8101	9	1.7001e-08	3.37435e-06
MTX2	CACNA1D_mut	706	-0.191745	20.8165	9	5.0546e-06	0.00668841	1184	-0.121129	23.291	9	1.39247e-06	0.000115854
GATA3	MDM4_amp	706	-0.208385	22.6457	9	1.94799e-06	0.00670185	1184	-0.176111	53.4394	9	2.66697e-13	5.54731e-11
BAMBI	PBX1_amp	706	-0.11833	20.4034	9	6.27173e-06	0.00674289	1184	-0.0815906	33.7121	9	6.39018e-09	4.43052e-07
DDX39A	BAX_mut	706	-0.0851035	16.4687	9	4.94596e-05	0.00675242	1184	-0.062047	23.0157	9	1.60686e-06	0.000133691
SIAH2	ELF3_amp	706	-0.110977	23.6031	9	1.18398e-06	0.00678894	1184	-0.0696737	34.2219	9	4.91736e-09	6.42372e-07
GSR	SOX9_amp	706	-0.0913183	23.6	9	1.18589e-06	0.00679989	1184	-0.0533187	24.9584	9	5.85812e-07	0.000121849
TTC7A	RNF6_amp	706	-0.27555	16.7117	9	4.35114e-05	0.00680439	1184	-0.127014	10.7074	9	0.00106709	0.0184962
JAK3	JAK3_mut	706	-0.140486	22.6099	9	1.98459e-06	0.00682778	1184	-0.0690464	20.3184	9	6.55683e-06	0.00136382
TRPS1	IKBKB_amp	706	-0.115419	22.8243	9	1.77508e-06	0.00688685	1184	-0.0901143	33.2092	9	8.27594e-09	3.44279e-06
RUNX2	TPM3_amp	706	-0.0714767	19.3537	9	1.08608e-05	0.00691954	1184	-0.049994	27.4974	9	1.57306e-07	6.84379e-06
CAV1	TET2_mut	706	-0.107466	20.3436	9	6.47078e-06	0.0069569	1184	-0.0438227	11.5642	9	0.000672355	0.0218855
SH3GL1	TET2_mut	706	-0.186571	19.8978	9	8.16932e-06	0.00699718	1184	-0.0826231	11.5324	9	0.000683921	0.0218855
KCND2	TET2_mut	706	-0.100968	19.7943	9	8.62411e-06	0.00699718	1184	-0.0455588	13.9377	9	0.000188968	0.0131018
PEX6	TET2_mut	706	-0.182073	19.6387	9	9.35561e-06	0.00699718	1184	-0.0870347	15.0824	9	0.000102918	0.0107035
GSDMB	HGF_amp	706	-0.0937144	22.2027	9	2.45327e-06	0.00703354	1184	-0.0596224	23.0449	9	1.58258e-06	0.000329177
MDM4	BAX_mut	706	-0.124741	16.3723	9	5.20391e-05	0.00704863	1184	-0.0811665	16.0348	9	6.21892e-05	0.00287452
PPM1G	TPR_amp	706	-0.167004	20.3384	9	6.48847e-06	0.00705849	1184	-0.115834	30.0952	9	4.11344e-08	5.70397e-06
PDGFRA	BRD4_amp	706	-0.191041	24.5283	9	7.32255e-07	0.00712329	1184	-0.0986118	21.6892	9	3.20596e-06	0.00133368
PIM2	BCL9_amp	706	-0.0744047	21.6257	9	3.31385e-06	0.00712561	1184	-0.0628172	35.6958	9	2.3066e-09	4.38712e-07
DUSP4	CYSLTR2_amp	706	-0.244603	18.4869	9	1.71077e-05	0.00713802	1184	-0.164403	23.2486	9	1.42353e-06	0.000148047
NR5A2	PDGFRA_amp	706	-0.0931541	22.5236	9	2.07577e-06	0.00714149	1184	-0.0615144	25.0669	9	5.53767e-07	5.75917e-05
SNAI2	RAD51B_amp	706	-0.126944	22.7644	9	1.83129e-06	0.00714423	1184	-0.104407	31.1137	9	2.43343e-08	3.37435e-06
FAM50B	KRAS_mut	706	0.0304128	15.339	9	8.98421e-05	0.00715492	1184	0.0240852	21.6989	9	3.18973e-06	5.30771e-05
IRF4	NTRK1_amp	706	-0.152779	19.8607	9	8.32937e-06	0.00716409	1184	-0.150939	44.2167	9	2.93961e-11	3.05719e-09
SEC23A	KDR_amp	706	-0.116252	21.8594	9	2.93374e-06	0.00720945	1184	-0.0697418	21.7148	9	3.16345e-06	0.000438665
AKT1	RNF43_mut	706	-0.0947516	20.1385	9	7.20331e-06	0.00728891	1184	-0.0696742	22.9061	9	1.70113e-06	7.86301e-05
SATB2	FCRL4_amp	706	-0.0883613	19.827	9	8.4776e-06	0.00729158	1184	-0.0563576	25.5366	9	4.34078e-07	1.80576e-05
CTNNB1	RNF6_amp	706	-0.333449	16.4719	9	4.93761e-05	0.00732213	1184	-0.203605	18.4469	9	1.74709e-05	0.000660716
TFAP2A	BRAF_mut	706	-0.0739054	15.9127	9	6.63337e-05	0.00736176	1184	-0.0957161	61.5523	9	4.3113e-15	1.28107e-13
WRN	PML_mut	706	-0.325974	25.5566	9	4.29603e-07	0.00739003	1184	-0.27666	32.9234	9	9.58621e-09	3.98787e-06
CCER1	MEN1_amp	706	-0.0921778	20.6061	9	5.64165e-06	0.0074652	1184	-0.071656	24.6466	9	6.88667e-07	9.54951e-05
STAT3	BCL3_amp	706	-0.13798	25.532	9	4.35114e-07	0.00748483	1184	-0.0958671	29.3144	9	6.15365e-08	2.55992e-05
DOCK5	SMAD4_mut	706	-0.0876222	22.0613	9	2.64085e-06	0.00757131	1184	-0.0691133	27.6117	9	1.48281e-07	1.54212e-05
DUSP4	RB1_amp	706	-0.243903	18.4627	9	1.73259e-05	0.00764206	1184	-0.163928	23.2339	9	1.43449e-06	0.000149187
FOXP4	FOXO1_amp	706	-0.118875	17.9829	9	2.22902e-05	0.00766873	1184	-0.0675723	19.465	9	1.02458e-05	0.000608891
IL13RA1	STAT6_amp	706	-0.116499	23.3648	9	1.3401e-06	0.00768414	1184	-0.0706782	23.8588	9	1.03667e-06	0.000143751
CD44	TP53_mut	706	-0.0300346	13.6768	9	0.000217118	0.00768491	1184	-0.0198262	17.32	9	3.15849e-05	0.000423849
DHX9	RNF43_mut	706	-0.205554	19.8063	9	8.56979e-06	0.00775882	1184	-0.153299	23.0772	9	1.55623e-06	7.86301e-05
MIEN1	SMARCE1_amp	706	-0.134897	20.6693	9	5.45847e-06	0.00782472	1184	-0.108825	31.4139	9	2.08485e-08	4.33649e-06
TRAF5	PRKD2_amp	706	-0.101741	22.4494	9	2.15756e-06	0.00785559	1184	-0.0626383	24.3149	9	8.1805e-07	0.00016532
DUSP4	TRIM24_amp	706	-0.223512	24.0922	9	9.18318e-07	0.00789846	1184	-0.155707	30.8304	9	2.81597e-08	5.85723e-06
POU2AF1	MYC_mut	706	-0.317992	18.397	9	1.79343e-05	0.00791041	1184	-0.179529	25.3157	9	4.86734e-07	1.55755e-05
MDM4	RNF6_mut	706	-0.242834	20.2131	9	6.92779e-06	0.00794479	1184	-0.194321	25.0373	9	5.62318e-07	3.89874e-05
NR5A2	KIT_amp	706	-0.106341	22.7465	9	1.84843e-06	0.00794919	1184	-0.0673717	24.2666	9	8.38821e-07	0.000174475
RPL22L1	SOX9_mut	706	-0.208949	21.89	9	2.88734e-06	0.0079908	1184	-0.186147	35.0027	9	3.29246e-09	2.28277e-07
ESR1	UBR5_amp	706	-0.0940293	25.4033	9	4.65116e-07	0.00800093	1184	-0.0792848	40.814	9	1.67429e-10	6.96506e-08
RPL22L1	PTEN_mut	706	-0.0800392	21.1064	9	4.34483e-06	0.00800543	1184	-0.0556095	26.6411	9	2.44977e-07	3.39701e-05
CYB561A3	PTCH1_mut	706	-0.13197	23.2745	9	1.40448e-06	0.00805331	1184	-0.0723518	17.4704	9	2.91811e-05	0.00303483
AKT2	TET2_mut	706	-0.146717	19.1955	9	1.17991e-05	0.00811872	1184	-0.0559751	8.95048	9	0.00277396	0.0593838
TMED7	RGS7_amp	706	-0.0863685	22.6971	9	1.89657e-06	0.00815622	1184	-0.0494011	24.9716	9	5.818e-07	3.45755e-05
MAP2K2	TP53_mut	706	0.0279954	13.4381	9	0.000246571	0.00826724	1184	0.0247866	28.9087	9	7.58708e-08	2.8693e-06
PRDM1	DHX9_amp	706	-0.14542	20.8997	9	4.8397e-06	0.00832524	1184	-0.0874197	29.0043	9	7.22161e-08	1.45338e-05
SMAD7	PRRX1_amp	706	-0.144977	19.9877	9	7.79432e-06	0.00837987	1184	-0.121892	43.91	9	3.43833e-11	7.15173e-09
SMARCAL1	CYSLTR2_amp	706	-0.127307	17.8442	9	2.39749e-05	0.00841666	1184	-0.0682143	16.0751	9	6.08793e-05	0.00316572
UBE2Z	PRR14_mut	706	-0.204719	19.0975	9	1.24206e-05	0.00843216	1184	-0.0882896	13.2657	9	0.000270309	0.0170115
WRN	ASXL1_mut	706	-0.231452	25.2977	9	4.91305e-07	0.00845142	1184	-0.175068	39.4939	9	3.29092e-10	1.36902e-07
IL13RA1	NAB2_amp	706	-0.115655	23.0811	9	1.55307e-06	0.00846567	1184	-0.0699566	23.44	9	1.28873e-06	0.000178704
TTC7A	LATS2_amp	706	-0.255364	17.5116	9	2.85557e-05	0.00846923	1184	-0.140107	14.5766	9	0.000134577	0.00373227
MTX2	NIN_mut	706	-0.190257	20.4919	9	5.98827e-06	0.00847206	1184	-0.165739	30.6837	9	3.03701e-08	6.31698e-06
STAT3	CBLC_amp	706	-0.137241	25.2889	9	4.93534e-07	0.00848978	1184	-0.0964838	29.7799	9	4.83982e-08	2.01337e-05
ADIPOR2	MYC_mut	706	-0.178357	18.0922	9	2.10462e-05	0.00850972	1184	-0.0790609	19.1565	9	1.20424e-05	0.000250482
SKIC3	MYC_mut	706	-0.218756	17.9532	9	2.26403e-05	0.00859779	1184	-0.0852411	14.9541	9	0.00011016	0.00208302
MAP2K1	PARP4_amp	706	-0.154607	17.2739	9	3.23603e-05	0.00860031	1184	-0.105966	23.742	9	1.10151e-06	0.000106742
DDX39A	RNF6_mut	706	-0.163335	19.909	9	8.12168e-06	0.00873183	1184	-0.126349	26.0749	9	3.28432e-07	2.73255e-05
MYB	APC_mut	706	-0.0941264	15.7285	9	7.31138e-05	0.00873405	1184	-0.0813858	19.2502	9	1.14659e-05	0.000227135
MAP2K1	BRCA2_amp	706	-0.153771	17.0746	9	3.59389e-05	0.00883172	1184	-0.111415	24.6415	9	6.90496e-07	4.78744e-05
SATB2	ZBTB7B_amp	706	-0.0683921	18.7511	9	1.48939e-05	0.00883466	1184	-0.0461187	24.0216	9	9.52587e-07	3.04828e-05
MTX2	BRCA2_mut	706	-0.121103	19.997	9	7.75617e-06	0.00889478	1184	-0.0820191	22.3779	9	2.23934e-06	0.000155261
PIK3R5	PCDH17_amp	706	-0.117825	17.451	9	2.94814e-05	0.00889717	1184	-0.0501645	12.376	9	0.000434897	0.0150764
DLL1	MAP2_mut	706	-0.08835	25.1836	9	5.21243e-07	0.00896643	1184	-0.0706438	30.7557	9	2.92646e-08	1.21741e-05
EGFR	HIF1A_amp	706	-0.242374	22.509	9	2.09165e-06	0.00899516	1184	-0.187972	28.8132	9	7.97061e-08	3.31577e-05
WNT7B	RNF43_mut	706	-0.0592149	19.2731	9	1.13294e-05	0.00904841	1184	-0.0455146	25.602	9	4.19595e-07	2.90919e-05
LMNA	PDGFRA_amp	706	-0.173517	21.703	9	3.18299e-06	0.00912562	1184	-0.123276	27.6738	9	1.43591e-07	1.99113e-05
XPR1	WNK4_amp	706	-0.222912	22.0509	9	2.65516e-06	0.00913483	1184	-0.153242	23.8177	9	1.05905e-06	0.000220283
PIP4K2C	RELA_amp	706	-0.0732463	18.0017	9	2.20704e-05	0.0092599	1184	-0.0563394	22.1883	9	2.47181e-06	0.000257068
PIK3R5	PARP4_amp	706	-0.0936368	16.7161	9	4.341e-05	0.00926834	1184	-0.0532039	15.8929	9	6.70298e-05	0.00214495
ESR1	PABPC1_amp	706	-0.100473	25.0066	9	5.7135e-07	0.00926836	1184	-0.0894206	49.0281	9	2.52317e-12	1.04964e-09
GSR	MTCP1_amp	706	-0.105236	22.9873	9	1.63077e-06	0.00935082	1184	-0.060887	21.7899	9	3.04201e-06	0.000531765
SAR1A	KRAS_mut	706	0.0423877	14.2759	9	0.000157875	0.00942975	1184	0.0359336	22.3159	9	2.31287e-06	4.18327e-05
SMARCAL1	RB1_amp	706	-0.12729	17.7877	9	2.46975e-05	0.00944104	1184	-0.0661769	15.1457	9	9.95229e-05	0.00500355
SOX1	FBXW7_mut	706	0.0539789	16.8292	9	4.09001e-05	0.00944632	1184	0.0384213	21.097	9	4.36608e-06	0.00025947
VPS36	EXT1_amp	706	-0.0822389	21.3408	9	3.84459e-06	0.00944781	1184	-0.0617493	27.1407	9	1.89176e-07	1.47001e-05
SEC23IP	PRKAR1A_amp	706	-0.114366	21.3321	9	3.86204e-06	0.00949069	1184	-0.0656341	20.4657	9	6.07102e-06	0.000360792
MAP2K2	TRIM24_amp	706	-0.127258	22.9584	9	1.65547e-06	0.00949244	1184	-0.0838352	28.5183	9	9.28166e-08	9.65293e-06
WT1	AKT2_amp	706	-0.0742841	19.7862	9	8.66043e-06	0.00949901	1184	-0.0446893	16.6812	9	4.42178e-05	0.00489477
MTX2	ACVR2A_mut	706	-0.0889964	14.7262	9	0.000124307	0.00953175	1184	-0.0721705	23.6187	9	1.17439e-06	5.42831e-05
ZBTB18	TP53_mut	706	0.0222254	13.0346	9	0.000305792	0.00953196	1184	0.0155332	17.4739	9	2.91275e-05	0.000423849
ARID1B	ZFHX3_mut	706	-0.086019	18.9671	9	1.32993e-05	0.00953229	1184	-0.0623928	21.4319	9	3.66624e-06	0.000305031
PIK3R5	FN1_mut	706	-0.100047	23.6997	9	1.12601e-06	0.00968479	1184	-0.0461641	15.4851	9	8.31572e-05	0.0172967
GNAI2	FN1_mut	706	-0.15153	24.5752	9	7.1465e-07	0.00968479	1184	-0.0750455	18.834	9	1.42602e-05	0.00593225
HNF1A	PARP4_amp	706	-0.164123	16.4841	9	4.90601e-05	0.00970037	1184	-0.113217	22.3441	9	2.27911e-06	0.000106742
HNF1A	B2M_mut	706	-0.127987	16.8943	9	3.95202e-05	0.00971182	1184	-0.0815603	14.3403	9	0.000152564	0.00705183
MTX2	CDH11_mut	706	-0.207492	20.102	9	7.34196e-06	0.00971511	1184	-0.139872	20.1539	9	7.14554e-06	0.000990848
RPL22L1	CTNNB1_mut	706	-0.149639	20.4119	9	6.24391e-06	0.00976433	1184	-0.131486	31.9726	9	1.56366e-08	1.30096e-06
SPDEF	CBFB_amp	706	-0.22888	23.6704	9	1.14329e-06	0.00983346	1184	-0.137765	20.6552	9	5.49884e-06	0.00114376
HAND2	SEPTIN9_amp	706	-0.095094	23.6611	9	1.14882e-06	0.00988103	1184	-0.0797118	44.9541	9	2.0171e-11	8.39115e-09
NEDD4L	SDHC_amp	706	-0.0816247	18.4104	9	1.7808e-05	0.00988171	1184	-0.0427489	17.107	9	3.53323e-05	0.000699916
ESR1	BRIP1_amp	706	-0.0978306	20.4199	9	6.21802e-06	0.00990657	1184	-0.0715563	24.2259	9	8.56718e-07	5.93991e-05
PTPN7	SLC45A3_amp	706	-0.0947952	21.5391	9	3.46695e-06	0.00993974	1184	-0.0502568	20.2448	9	6.81376e-06	0.000314947
SOX3	TP53_mut	706	0.0204024	12.9165	9	0.000325692	0.00996894	1184	0.0139809	17.5761	9	2.76037e-05	0.000423849
CCNE1	KMT2B_amp	706	-0.127752	20.5543	9	5.79636e-06	0.0099709	1184	-0.101615	29.9035	9	4.54086e-08	1.889e-05
TP63	GMPS_amp	706	-0.140652	22.8216	9	1.77757e-06	0.0101926	1184	-0.115921	34.3879	9	4.51517e-09	9.39154e-07
POU2AF2	FCGR2B_amp	706	-0.0854733	20.0034	9	7.73065e-06	0.0102294	1184	-0.0416615	15.1696	9	9.82747e-05	0.00204411
TRAF5	ARHGAP35_amp	706	-0.0991165	21.4518	9	3.62826e-06	0.0103432	1184	-0.0683246	27.2934	9	1.74808e-07	3.636e-05
GAB1	TRRAP_amp	706	-0.0884428	21.1654	9	4.21303e-06	0.0103532	1184	-0.057694	22.4278	9	2.18192e-06	0.00045384
TIMM17A	SOX2_amp	706	-0.136584	21.5104	9	3.51908e-06	0.0103802	1184	-0.117724	36.1572	9	1.82027e-09	3.78617e-07
EBF1	EZH2_mut	706	-0.163241	21.0681	9	4.43254e-06	0.0103986	1184	-0.136595	26.3653	9	2.82575e-07	9.0424e-06
TTC7A	KRAS_mut	706	-0.0705237	13.941	9	0.000188635	0.0104163	1184	-0.0711013	28.088	9	1.15925e-07	3.01406e-06
RUNX2	MUC1_amp	706	-0.0727624	18.6436	9	1.57572e-05	0.0104252	1184	-0.0479537	24.679	9	6.77165e-07	2.16693e-05
SATB2	PBX1_amp	706	-0.106689	18.9926	9	1.31226e-05	0.0104341	1184	-0.0643091	23.5937	9	1.18974e-06	4.12443e-05
SMAD7	PBX1_amp	706	-0.141307	18.9606	9	1.33444e-05	0.0104341	1184	-0.123682	47.4758	9	5.5687e-12	7.72193e-10
ALK	TP53_mut	706	0.0226981	12.7964	9	0.000347279	0.0104372	1184	0.0190236	25.7922	9	3.80214e-07	9.30407e-06
PRDM1	MYCN_amp	706	-0.0774275	13.369	9	0.000255822	0.0104782	1184	-0.0578256	16.6142	9	4.58076e-05	0.000529332
RUNX2	ZBTB7B_amp	706	-0.0678598	18.2908	9	1.89625e-05	0.0105224	1184	-0.0453463	23.4675	9	1.27041e-06	3.77493e-05
CDH11	PTPRB_amp	706	-0.133611	24.8655	9	6.14728e-07	0.0105745	1184	-0.0742942	20.5235	9	5.8904e-06	0.0012252
HMGA2	CDK4_amp	706	-0.0722455	19.5415	9	9.84368e-06	0.0105832	1184	-0.0472549	20.5006	9	5.96137e-06	0.000354276
ERBB3	HIP1_amp	706	-0.138605	21.4045	9	3.71897e-06	0.0106623	1184	-0.0753347	16.8342	9	4.07906e-05	0.00424222
SMARCAL1	FLT3_amp	706	-0.112324	16.0226	9	6.25893e-05	0.0106676	1184	-0.0609054	15.456	9	8.44495e-05	0.00250936
DHX9	APC_mut	706	-0.132869	15.0793	9	0.000103086	0.0106825	1184	-0.122432	26.1612	9	3.14064e-07	9.33219e-06
FGFR4	PTPN14_amp	706	-0.12669	21.7454	9	3.11332e-06	0.0107111	1184	-0.089175	39.8857	9	2.69261e-10	5.77777e-08
GAB1	CCND1_amp	706	-0.0549182	16.2648	9	5.5078e-05	0.0107445	1184	-0.0504824	27.1341	9	1.89818e-07	7.89643e-06
CDX2	PARP4_amp	706	-0.134412	16.19	9	5.72958e-05	0.0107515	1184	-0.0943142	22.3542	9	2.26712e-06	0.000106742
POU2AF2	MYCN_amp	706	-0.0699108	13.2763	9	0.00026878	0.0107561	1184	-0.0337792	7.45758	9	0.00631699	0.0345772
TRAF5	RIPK1_amp	706	-0.0656115	24.8289	9	6.26526e-07	0.0107775	1184	-0.037406	24.3712	9	7.94491e-07	0.000330508
PIM2	DDR2_amp	706	-0.0996282	19.2521	9	1.14544e-05	0.0109466	1184	-0.0868505	41.2905	9	1.31206e-10	1.36454e-08
CYB5A	EGFR_mut	706	-0.103679	24.7927	9	6.38404e-07	0.0109818	1184	-0.0668859	26.9893	9	2.04589e-07	8.51092e-05
OTX2	ZNF93_mut	706	-0.125834	22.6703	9	1.9232e-06	0.0110276	1184	-0.105118	30.2997	9	3.7019e-08	1.53999e-05
CTNNB1	PARP4_amp	706	-0.31013	16.0724	9	6.09664e-05	0.0110394	1184	-0.212039	20.1987	9	6.98001e-06	0.000290368
CDX2	POLE_mut	706	-0.119531	20.1737	9	7.07174e-06	0.0110589	1184	-0.0861531	26.6215	9	2.47478e-07	0.000102951
HDAC2	KRAS_mut	706	0.0390543	13.7656	9	0.000207096	0.0110636	1184	0.0370279	25.1765	9	5.23145e-07	1.03633e-05
SMARCAL1	TP53_mut	706	0.0246035	12.6344	9	0.00037871	0.0110981	1184	0.0159684	14.9605	9	0.000109787	0.0013049
GATA3	RNF43_amp	706	-0.178016	20.5496	9	5.81052e-06	0.0111058	1184	-0.153973	36.7875	9	1.3173e-09	1.82666e-07
SMARCAL1	CDX2_amp	706	-0.111796	15.8732	9	6.77315e-05	0.0111759	1184	-0.0590757	15.1579	9	9.88826e-05	0.00293823
JAK3	PTPN11_mut	706	-0.122142	24.7538	9	6.51407e-07	0.0112055	1184	-0.0802576	27.1512	9	1.88152e-07	3.91357e-05
WT1	ATR_amp	706	-0.105033	24.7538	9	6.51407e-07	0.0112055	1184	-0.0743455	28.8239	9	7.92689e-08	3.29759e-05
DMXL1	MAP2K4_mut	706	-0.116612	15.4842	9	8.31962e-05	0.0112688	1184	-0.0645759	12.7967	9	0.000347232	0.0180561
SATB2	NTRK1_amp	706	-0.0781982	18.4321	9	1.76066e-05	0.0112871	1184	-0.0537359	25.6805	9	4.02885e-07	1.52364e-05
HDAC1	ARID1A_mut	706	-0.0703341	15.4345	9	8.5416e-05	0.0113025	1184	-0.0596179	24.7677	9	6.46709e-07	4.48385e-05
EGFR	BRAF_mut	706	0.107528	14.4776	9	0.000141834	0.011408	1184	0.0898946	24.3118	9	8.19374e-07	1.7043e-05
TRAF5	IRF4_amp	706	-0.0644953	24.1492	9	8.91518e-07	0.0114311	1184	-0.0371831	24.6617	9	6.83299e-07	0.000284252
SLC1A2	CCNB1IP1_amp	706	-0.0852101	23.3796	9	1.32982e-06	0.0114378	1184	-0.0647418	28.4868	9	9.43383e-08	1.96224e-05
TRMT12	APC_mut	706	-0.047993	14.754	9	0.00012249	0.011514	1184	-0.033786	15.4552	9	8.44856e-05	0.00121193
GAB1	BRAF_mut	706	0.0611437	14.4246	9	0.000145882	0.011516	1184	0.0489797	22.8809	9	1.72356e-06	3.13449e-05
SEC23A	FIP1L1_amp	706	-0.100078	21.6023	9	3.35441e-06	0.0115405	1184	-0.0685297	22.2788	9	2.35801e-06	0.000245233
MUS81	RELA_amp	706	-0.10232	17.4837	9	2.8978e-05	0.0115925	1184	-0.0809722	22.7243	9	1.86991e-06	0.000257068
BATF3	ELF3_amp	706	-0.102349	21.7332	9	3.13318e-06	0.0116104	1184	-0.0594404	24.9632	9	5.84363e-07	3.47279e-05
IRF8	CACNA1D_mut	706	-0.126647	19.2225	9	1.16334e-05	0.0117716	1184	-0.0723749	16.6949	9	4.38979e-05	0.00304359
WT1	ZNF780A_amp	706	-0.0720238	18.9456	9	1.345e-05	0.0118426	1184	-0.0422613	15.6299	9	7.70276e-05	0.00642557
SATB2	CRTC1_mut	706	-0.103675	17.2696	9	3.24327e-05	0.0118704	1184	-0.0668446	17.413	9	3.00757e-05	0.00208525
CCER1	ING1_amp	706	-0.111293	24.6394	9	6.91225e-07	0.0118905	1184	-0.0570294	22.7691	9	1.82682e-06	0.000759957
OTX2	STAT5B_mut	706	-0.0917093	14.8471	9	0.000116589	0.0118947	1184	-0.0668946	17.722	9	2.55658e-05	0.0018447
SOX2	TP63_amp	706	-0.126801	22.5248	9	2.07452e-06	0.0118953	1184	-0.118154	46.0563	9	1.14904e-11	4.78002e-09
EGFR	MAX_amp	706	-0.226529	20.8696	9	4.91648e-06	0.0120819	1184	-0.187915	27.5054	9	1.56655e-07	6.51683e-05
HDAC1	CTCF_mut	706	-0.11999	18.436	9	1.75711e-05	0.0120903	1184	-0.083597	21.4582	9	3.61621e-06	0.000300869
TBX2	BRIP1_amp	706	-0.0766468	19.537	9	9.86701e-06	0.0121237	1184	-0.061139	29.7412	9	4.93751e-08	4.94082e-06
TRAF5	BCL2L12_amp	706	-0.105823	24.5932	9	7.0801e-07	0.0121792	1184	-0.0676847	28.5225	9	9.26183e-08	3.85292e-05
NRAS	KRAS_mut	706	0.0819847	13.4509	9	0.00024489	0.012215	1184	0.0507475	11.4322	9	0.000721809	0.00612801
FOXA1	FANCE_amp	706	-0.283904	21.488	9	3.56041e-06	0.0122492	1184	-0.153302	14.808	9	0.000119029	0.00550177
GRHL2	RELA_amp	706	-0.134621	17.329	9	3.14348e-05	0.0122896	1184	-0.124028	27.3001	9	1.74202e-07	7.24682e-05
CDX2	PRDM2_mut	706	-0.101266	15.3813	9	8.78534e-05	0.0122956	1184	-0.0776588	27.3213	9	1.72306e-07	1.02399e-05
EGFR	CCND1_amp	706	-0.0953087	15.896	9	6.69185e-05	0.0123778	1184	-0.088161	26.1213	9	3.20622e-07	1.21253e-05
HDAC1	PRR14_mut	706	-0.228618	17.7279	9	2.54862e-05	0.0125261	1184	-0.0923625	10.7679	9	0.00103274	0.0330477
CTNNB1	CYSLTR2_amp	706	-0.339666	16.635	9	4.53077e-05	0.0125707	1184	-0.215618	19.1867	9	1.18538e-05	0.000986234
GRHL2	FANCG_amp	706	-0.150218	21.4382	9	3.65411e-06	0.0125716	1184	-0.12719	29.9395	9	4.45745e-08	9.27149e-06
TNPO2	ELF3_mut	706	-0.0960326	21.8813	9	2.9004e-06	0.0125728	1184	-0.0509756	18.2989	9	1.88813e-05	0.00157092
SEC23B	AXIN2_mut	706	-0.166719	20.1008	9	7.3465e-06	0.0126374	1184	-0.114768	21.9737	9	2.76411e-06	0.000191645
CSF3	HGF_amp	706	-0.0725865	20.3667	9	6.39338e-06	0.0126469	1184	-0.0376601	13.7868	9	0.000204765	0.0170365
FERMT1	FBXW7_mut	706	-0.0842682	15.8611	9	6.81647e-05	0.0126501	1184	-0.0652848	23.2157	9	1.44807e-06	0.0001004
FANCM	FLI1_EWSR1_fusion	706	-0.176233	14.5878	9	0.000133776	0.0126922	1184	-0.167791	34.9627	9	3.36081e-09	1.3981e-07
TCAP	RARA_amp	706	-0.0769641	18.4929	9	1.70543e-05	0.0127551	1184	-0.0588911	27.5928	9	1.49738e-07	1.55728e-05
DENND4C	APC_mut	706	-0.0519633	14.1899	9	0.000165254	0.0128359	1184	-0.0553286	33.6185	9	6.70508e-09	2.53574e-07
SATB2	AXIN2_mut	706	-0.145529	19.8825	9	8.23517e-06	0.0128783	1184	-0.109155	26.1884	9	3.09672e-07	3.22059e-05
IRF4	BRAF_mut	706	-0.0976463	14.0035	9	0.000182472	0.0129706	1184	-0.106602	31.9099	9	1.61492e-08	4.19879e-07
IL13RA1	MYCN_amp	706	-0.0537875	12.7427	9	0.000357392	0.0129976	1184	-0.037268	14.6429	9	0.00012992	0.00142228
ARID1B	JAK1_mut	706	-0.127257	19.8646	9	8.31234e-06	0.012999	1184	-0.0924495	26.4507	9	2.70347e-07	2.81161e-05
ARFGEF2	RNF6_amp	706	0.088289	14.7858	9	0.000120442	0.0130305	1184	0.0447622	12.7033	9	0.000365012	0.00799185
GATA3	BRIP1_amp	706	-0.144667	19.1437	9	1.21238e-05	0.0130346	1184	-0.132497	34.5639	9	4.12483e-09	8.57966e-07
WNT7B	PRDM2_mut	706	-0.0695964	15.1733	9	9.80824e-05	0.0131371	1184	-0.0395554	16.0672	9	6.11352e-05	0.00254322
WSB2	KDM5C_mut	706	-0.185786	24.4352	9	7.68513e-07	0.01322	1184	-0.114134	23.1676	9	1.48476e-06	0.000617661
CHML	CACNA1D_mut	706	-0.113611	18.4163	9	1.7753e-05	0.0132777	1184	-0.061638	15.2745	9	9.29645e-05	0.00552475
ITSN2	EZH2_mut	706	-0.095451	19.6127	9	9.48372e-06	0.013305	1184	-0.0873755	36.9133	9	1.23502e-09	8.56277e-08
IRF8	EZH2_mut	706	-0.108458	19.501	9	1.00549e-05	0.013305	1184	-0.109004	46.4028	9	9.62765e-12	1.00128e-09
CTNNB1	CDX2_amp	706	-0.303024	15.4016	9	8.69155e-05	0.0133493	1184	-0.176324	16.1534	9	5.84125e-05	0.00202497
PAX8	AKT2_amp	706	-0.155327	18.5706	9	1.6373e-05	0.0134118	1184	-0.11697	22.1195	9	2.56194e-06	0.000532883
UBR1	CCNB1IP1_amp	706	-0.0958463	20.9839	9	4.63157e-06	0.0134221	1184	-0.0743059	26.7338	9	2.33505e-07	3.01726e-05
FJX1	CCNB1IP1_amp	706	-0.093546	20.9633	9	4.6816e-06	0.0134221	1184	-0.068327	23.529	9	1.23042e-06	0.000102371
CCDC51	CCNB1IP1_amp	706	-0.205664	21.9507	9	2.79748e-06	0.0134221	1184	-0.155332	26.3144	9	2.90121e-07	3.01726e-05
PPM1G	MYCN_amp	706	-0.100831	12.6419	9	0.000377192	0.0134598	1184	-0.0686054	12.7765	9	0.000351009	0.00323038
HDAC1	ARID1B_mut	706	-0.135854	20.2383	9	6.83706e-06	0.0134607	1184	-0.111093	28.8879	9	7.669e-08	7.97576e-06
PRDM1	SETDB1_amp	706	-0.0642487	18.753	9	1.4879e-05	0.013471	1184	-0.0620416	44.7669	9	2.21942e-11	3.07759e-09
LMNA	KDR_amp	706	-0.201545	20.3907	9	6.3135e-06	0.0135756	1184	-0.13134	24.0151	9	9.55846e-07	0.000198816
FGFR1	KRAS_mut	706	0.0573764	13.0905	9	0.000296795	0.013651	1184	0.0464579	17.5768	9	2.75932e-05	0.000382625
CTNNB1	RB1_amp	706	-0.338742	16.5028	9	4.85781e-05	0.013699	1184	-0.214932	19.1127	9	1.23225e-05	0.00102523
SNAI2	GPHN_amp	706	-0.121348	19.7628	9	8.76743e-06	0.0137107	1184	-0.102137	27.3723	9	1.6782e-07	2.3271e-05
CTNNB1	UBR5_mut	706	-0.178365	18.9426	9	1.34708e-05	0.0137534	1184	-0.160708	30.9515	9	2.64556e-08	3.66851e-06
EIF2AK4	UBR5_mut	706	-0.123347	19.3872	9	1.06721e-05	0.0137534	1184	-0.100188	28.5083	9	9.32979e-08	9.70298e-06
CTNNB1	BCOR_mut	706	-0.241944	23.0047	9	1.61603e-06	0.0138995	1184	-0.174317	27.2275	9	1.80872e-07	3.76214e-05
MITF	CREB3L2_amp	706	-0.137842	22.2207	9	2.43036e-06	0.0139357	1184	-0.0911095	26.4513	9	2.7026e-07	2.8107e-05
PRDM1	ARNT_amp	706	-0.0644808	18.7503	9	1.48999e-05	0.014097	1184	-0.0631599	46.6556	9	8.46247e-12	1.17346e-09
LRRC3C	CCR7_amp	706	-0.086889	19.5384	9	9.85994e-06	0.0141342	1184	-0.0699358	28.8034	9	8.01117e-08	1.66632e-05
GREB1L	PTPRB_amp	706	-0.109559	22.9675	9	1.64761e-06	0.0141711	1184	-0.0638287	21.6152	9	3.33202e-06	0.0012252
CTNNB1	GNA13_mut	706	-0.379893	16.1466	9	5.86252e-05	0.0142038	1184	-0.155583	9.44814	9	0.00211364	0.0231387
ALDH18A1	MAP2K4_mut	706	-0.138195	14.7028	9	0.000125859	0.0142061	1184	-0.0832824	14.4627	9	0.000142961	0.0118944
GNAI2	EZH2_mut	706	-0.113609	19.0446	9	1.277e-05	0.0142623	1184	-0.0925284	31.7533	9	1.75055e-08	9.10287e-07
XIAP	EZH2_mut	706	-0.0948038	18.9719	9	1.32657e-05	0.0142623	1184	-0.0731985	27.5483	9	1.53222e-07	5.79457e-06
FERMT1	SOHLH2_amp	706	-0.172347	15.6321	9	7.69381e-05	0.0142663	1184	-0.120049	20.9376	9	4.7448e-06	0.000252077
WRN	MRTFA_mut	706	-0.296412	19.0668	9	1.26219e-05	0.0143016	1184	-0.285803	32.6267	9	1.11673e-08	2.3228e-06
EGFR	SIX1_amp	706	-0.237914	21.6137	9	3.33466e-06	0.0143407	1184	-0.190948	28.4395	9	9.66711e-08	4.02152e-05
FERMT1	CYSLTR2_amp	706	-0.186462	16.2334	9	5.59992e-05	0.0143844	1184	-0.110442	17.5786	9	2.75677e-05	0.00191136
STAT6	GLI1_amp	706	-0.0959345	19.5013	9	1.00529e-05	0.0144108	1184	-0.0552577	16.6746	9	4.43721e-05	0.00230735
CTDSP2	BRAF_mut	706	-0.0403433	13.7635	9	0.000207326	0.0144389	1184	-0.032796	22.8704	9	1.73301e-06	3.13449e-05
RUNX2	SDHC_amp	706	-0.0895058	17.6217	9	2.69499e-05	0.0144873	1184	-0.0557621	22.2057	9	2.44949e-06	6.36868e-05
CCND3	CCND3_amp	706	-0.158702	20.514	9	5.9198e-06	0.0145475	1184	-0.0828805	12.4702	9	0.000413495	0.0191126
WRN	ZEB1_mut	706	-0.33236	24.2488	9	8.46611e-07	0.0145634	1184	-0.240199	28.5194	9	9.27627e-08	3.85893e-05
ESR1	PRKAR1A_amp	706	-0.106848	20.253	9	6.78463e-06	0.0145887	1184	-0.0673677	20.9087	9	4.81695e-06	0.000333975
HAND2	HLF_amp	706	-0.111013	21.2382	9	4.05608e-06	0.0146915	1184	-0.0949948	44.8585	9	2.11801e-11	4.40546e-09
TUBB4B	KRAS_mut	706	-0.0695431	12.7859	9	0.000349247	0.0147611	1184	-0.0683423	26.0594	9	3.3108e-07	7.2489e-06
SOX1	MYCL_amp	706	-0.0960975	21.1242	9	4.30462e-06	0.0148096	1184	-0.0674521	31.5184	9	1.97559e-08	2.05462e-06
IL2RG	PTPN11_mut	706	-0.0975597	22.8821	9	1.72249e-06	0.0148151	1184	-0.0693341	29.7589	9	4.89244e-08	2.03525e-05
WRN	FLCN_mut	706	-0.251108	19.1528	9	1.20662e-05	0.0148259	1184	-0.229443	33.051	9	8.97739e-09	3.73459e-06
LTBR	MYCN_amp	706	-0.0436238	12.3183	9	0.000448548	0.0150946	1184	-0.0346115	19.4426	9	1.03671e-05	0.000143758
CREM	MYCN_amp	706	0.0372779	12.3152	9	0.000449275	0.0150946	1184	0.0288226	18.2571	9	1.93005e-05	0.000259
HERPUD1	ARNT_amp	706	-0.0510226	18.3408	9	1.84713e-05	0.0151306	1184	-0.0455978	37.639	9	8.51242e-10	7.08233e-08
GLI1	TP53_mut	706	0.0259341	11.8566	9	0.00057458	0.0152295	1184	0.0205158	21.3955	9	3.73643e-06	7.77177e-05
RHOH	TET2_mut	706	-0.115954	17.1968	9	3.37008e-05	0.0152558	1184	-0.0498332	10.4502	9	0.00122633	0.0340102
BRAF	KMT2C_amp	706	-0.205161	22.8173	9	1.78159e-06	0.0153235	1184	-0.122297	17.9884	9	2.2225e-05	0.0023473
DUSP4	KMT2C_amp	706	-0.181959	24.051	9	9.38195e-07	0.0153235	1184	-0.112897	22.9877	9	1.63038e-06	0.000678238
TIMM17A	ZNRF3_mut	706	-0.308695	22.2297	9	2.41906e-06	0.0154045	1184	-0.208592	23.6213	9	1.17279e-06	0.000121971
MECOM	ZNRF3_mut	706	-0.174047	22.0284	9	2.68652e-06	0.0154045	1184	-0.129733	28.8463	9	7.83571e-08	1.62983e-05
SATB2	PRCC_amp	706	-0.0769683	17.758	9	2.50862e-05	0.0154119	1184	-0.0542458	26.0364	9	3.35033e-07	1.39374e-05
ZNF691	RELA_amp	706	-0.069354	16.846	9	4.05379e-05	0.0154566	1184	-0.0535203	21.0409	9	4.49579e-06	0.00037405
EIF2AK4	ACVR2A_mut	706	-0.0948483	13.1967	9	0.000280437	0.0155051	1184	-0.0780541	22.1791	9	2.48362e-06	9.39261e-05
C6orf136	RNF43_mut	706	-0.0712617	17.6138	9	2.7062e-05	0.0155173	1184	-0.0548147	23.1533	9	1.49588e-06	7.86301e-05
TCF7L2	PRDM2_mut	706	-0.146493	14.5786	9	0.000134433	0.0155643	1184	-0.109857	24.37	9	7.94968e-07	4.13384e-05
MITF	KRAS_mut	706	0.0344642	12.5937	9	0.000387052	0.0156018	1184	0.0334422	22.5313	9	2.06752e-06	3.9095e-05
CDX2	RASA2_mut	706	-0.142073	22.7563	9	1.83904e-06	0.0158175	1184	-0.111025	31.4183	9	2.08006e-08	8.65305e-06
CD46	PCDH17_amp	706	-0.165474	15.193	9	9.70632e-05	0.0158288	1184	-0.0871324	16.3246	9	5.33673e-05	0.00317155
LMO2	KEAP1_amp	706	-0.153949	20.0914	9	7.38262e-06	0.0158745	1184	-0.123195	34.4377	9	4.40107e-09	9.15422e-07
GAB1	MYCN_amp	706	0.0883199	12.1711	9	0.000485358	0.0159639	1184	0.0615839	14.3885	9	0.000148709	0.00154657
SEC23A	KIT_amp	706	-0.105636	20.0682	9	7.47294e-06	0.0160687	1184	-0.0648664	19.898	9	8.16863e-06	0.000849537
HNF1A	KRAS_mut	706	-0.0426698	12.4394	9	0.000420372	0.0161334	1184	-0.0435899	27.3595	9	1.6893e-07	4.13381e-06
MAF	ZBTB7B_amp	706	-0.069897	17.3557	9	3.09969e-05	0.0161578	1184	-0.0588663	33.5093	9	7.09252e-09	5.90097e-07
FERMT1	FAT4_mut	706	-0.097241	17.2237	9	3.32268e-05	0.016177	1184	-0.083354	26.8649	9	2.18183e-07	1.81528e-05
TIMM17A	FOXA1_amp	706	-0.205293	22.7113	9	1.88262e-06	0.0161924	1184	-0.121513	20.1764	9	7.06195e-06	0.00293777
TRPS1	KRAS_mut	706	0.0362027	12.3873	9	0.00043227	0.016281	1184	0.0346834	22.1015	9	2.58608e-06	4.48253e-05
JAK2	KEAP1_amp	706	-0.117624	19.813	9	8.53977e-06	0.0163223	1184	-0.083838	29.1068	9	6.84958e-08	5.69885e-06
FGFR4	PCDH17_mut	706	-0.098537	15.777	9	7.12627e-05	0.0163258	1184	-0.0665362	14.732	9	0.000123928	0.00343693
HERPUD1	TPM3_amp	706	-0.0522966	17.219	9	3.33091e-05	0.0163709	1184	-0.0435842	31.4622	9	2.03364e-08	1.40999e-06
TCF3	TPR_amp	706	-0.13702	18.3748	9	1.81438e-05	0.0164149	1184	-0.0688592	15.0802	9	0.000103039	0.00267903
CDX2	LATS2_amp	706	-0.125747	15.3253	9	9.04961e-05	0.0164363	1184	-0.0839677	19.6552	9	9.2753e-06	0.000428725
PIP4K2C	ARID1B_mut	706	-0.0675858	18.4744	9	1.72205e-05	0.0165098	1184	-0.0510798	23.0696	9	1.56245e-06	0.000129996
DHX9	NIPBL_mut	706	-0.176474	17.4303	9	2.98039e-05	0.0165383	1184	-0.13292	24.61	9	7.01878e-07	7.29953e-05
ALAD	KMT2B_mut	706	-0.0733722	13.6139	9	0.000224522	0.0165385	1184	-0.0525538	17.4202	9	2.99617e-05	0.00155801
ARFGEF2	PARP4_amp	706	0.0835089	14.8434	9	0.000116814	0.016571	1184	0.0483019	14.8692	9	0.000115226	0.00342387
STAMBP	HIF1A_amp	706	-0.222302	19.0831	9	1.25146e-05	0.0166408	1184	-0.160746	22.5311	9	2.06771e-06	0.000430084
TP63	HIF1A_amp	706	-0.158846	19.0439	9	1.27747e-05	0.0166408	1184	-0.112302	20.3894	9	6.31804e-06	0.000550772
TCF7L2	GNA13_mut	706	-0.239275	15.5337	9	8.10468e-05	0.0167141	1184	-0.0878057	7.5261	9	0.00608115	0.055124
MEF2B	GNA13_mut	706	-0.145614	15.5205	9	8.16173e-05	0.0167141	1184	-0.168651	69.6499	9	7.0824e-17	9.82093e-15
FERMT1	RB1_amp	706	-0.182839	15.7774	9	7.12489e-05	0.0167996	1184	-0.11114	17.828	9	2.41799e-05	0.00167647
HDAC1	MYC_mut	706	-0.29324	16.2082	9	5.67492e-05	0.016831	1184	-0.109251	12.5772	9	0.000390484	0.00676839
GREB1L	KAT6A_mut	706	-0.100225	23.9673	9	9.79869e-07	0.0168557	1184	-0.0775887	29.8896	9	4.57355e-08	1.9026e-05
PPM1D	EFTUD2_amp	706	-0.274505	19.6364	9	9.36662e-06	0.016914	1184	-0.16488	19.7928	9	8.63057e-06	0.000718064
PIM2	FCRL4_amp	706	-0.0800034	17.8738	9	2.36055e-05	0.0169192	1184	-0.0730408	38.9568	9	4.3328e-10	3.60489e-08
SATB2	FLCN_mut	706	-0.118767	18.7586	9	1.48353e-05	0.0170131	1184	-0.0943715	24.6984	9	6.70393e-07	0.000139442
PHOX2A	NUMA1_amp	706	-0.0737046	15.9134	9	6.63059e-05	0.0170238	1184	-0.0527828	16.3737	9	5.20022e-05	0.00216329
TFAP2C	SND1_amp	706	-0.174076	23.9404	9	9.93628e-07	0.0170924	1184	-0.0997988	21.2541	9	4.02247e-06	0.000557782
SATB2	BAX_mut	706	-0.0657161	13.926	9	0.000190154	0.0171258	1184	-0.0470508	17.8945	9	2.33493e-05	0.00121416
FOXP4	SOHLH2_amp	706	-0.0955328	15.0989	9	0.000102024	0.017139	1184	-0.0670952	20.5192	9	5.90351e-06	0.000272873
STAT6	PTPRK_del	706	-0.116917	22.5993	9	1.9956e-06	0.0171641	1184	-0.0638484	19.4821	9	1.01546e-05	0.0042243
PIM2	TPM3_amp	706	-0.0636527	16.9716	9	3.7943e-05	0.0171762	1184	-0.0583173	33.6268	9	6.67652e-09	5.55487e-07
CTNNB1	FLT3_amp	706	-0.297519	14.7164	9	0.000124955	0.0171959	1184	-0.185783	17.2048	9	3.3558e-05	0.00139601
SOX2	LPP_amp	706	-0.124943	21.8137	9	3.0044e-06	0.0172272	1184	-0.119404	47.9399	9	4.39495e-12	1.8283e-09
CTNNB1	CIC_mut	706	-0.300392	19.9197	9	8.07638e-06	0.0173662	1184	-0.218235	26.3826	9	2.80053e-07	2.80556e-05
NFE2L2	CDKN2A_del	706	-0.0496707	15.6082	9	7.79177e-05	0.017407	1184	-0.0404284	25.562	9	4.28388e-07	4.45524e-05
HERPUD1	SETDB1_amp	706	-0.0504221	17.983	9	2.22881e-05	0.017423	1184	-0.0447702	35.7824	9	2.20634e-09	1.83568e-07
SATB2	DDR2_amp	706	-0.101742	18.2604	9	1.92672e-05	0.0174439	1184	-0.0618393	22.95	9	1.66268e-06	5.32056e-05
KLF4	GMPS_mut	706	-0.135511	23.8935	9	1.01816e-06	0.0175144	1184	-0.0582504	17.9234	9	2.29974e-05	0.00956693
CDX2	ZNF626_mut	706	-0.129542	20.4362	9	6.16518e-06	0.0176756	1184	-0.110027	27.3568	9	1.69172e-07	1.40751e-05
FOXP4	CYSLTR2_amp	706	-0.103009	15.5611	9	7.98813e-05	0.0177525	1184	-0.060768	16.7088	9	4.35792e-05	0.00258985
NFATC2	PTPRC_amp	706	-0.115277	20.7746	9	5.16638e-06	0.0177744	1184	-0.0397856	11.2959	9	0.000776779	0.0158586
SATB2	PTPRC_amp	706	-0.166265	21.1897	9	4.15995e-06	0.0177744	1184	-0.0788427	22.6249	9	1.96911e-06	9.3019e-05
STAT6	DDIT3_amp	706	-0.0947045	19.0811	9	1.25282e-05	0.0179592	1184	-0.0570863	17.8742	9	2.36001e-05	0.00122721
PIK3R5	BRCA2_amp	706	-0.0872786	14.6244	9	0.000131203	0.0179705	1184	-0.0532405	14.8838	9	0.000114339	0.00354103
CD79A	PTPRK_del	706	-0.118758	21.732	9	3.13517e-06	0.0179771	1184	-0.0607638	14.9899	9	0.000108086	0.0112409
ARID1B	AXIN1_mut	706	-0.180395	23.8388	9	1.04752e-06	0.0180194	1184	-0.114416	24.1129	9	9.08518e-07	0.000188972
TIMM17A	ACVR2A_mut	706	-0.109795	12.6215	9	0.000381328	0.0180209	1184	-0.0837039	18.087	9	2.11034e-05	0.000585267
SOX10	CREB3L2_amp	706	-0.275543	21.1715	9	4.19964e-06	0.0180605	1184	-0.221176	32.1632	9	1.41747e-08	1.96556e-06
ESR1	DDX5_amp	706	-0.0950155	20.0937	9	7.37383e-06	0.0181207	1184	-0.0831398	32.8453	9	9.97932e-09	1.03785e-06
MPL	PTPRD_amp	706	-0.0704075	21.7135	9	3.16562e-06	0.0181517	1184	-0.05137	28.5389	9	9.18358e-08	3.82037e-05
ITGA3	RELA_amp	706	-0.102847	16.2543	9	5.53829e-05	0.0183211	1184	-0.0861594	22.4928	9	2.10934e-06	0.000257068
HK1	ARID2_mut	706	-0.0821903	23.5324	9	1.22827e-06	0.0183464	1184	-0.0488044	21.5294	9	3.48438e-06	0.000483167
NYAP1	TET2_mut	706	-0.0807378	16.7365	9	4.29464e-05	0.0184691	1184	-0.0371518	12.0457	9	0.000519122	0.0196322
ZNF296	PBX1_amp	706	-0.0646384	17.702	9	2.58352e-05	0.0185174	1184	-0.0480081	30.4287	9	3.46358e-08	1.44085e-06
HERPUD1	PBX1_amp	706	-0.080432	17.7374	9	2.53597e-05	0.0185174	1184	-0.0606324	31.7761	9	1.73011e-08	8.99658e-07
LMNA	KRAS_mut	706	0.046812	12.0108	9	0.000528945	0.0185314	1184	0.0390333	18.3371	9	1.85065e-05	0.000285138
SMARCAL1	DIS3_amp	706	-0.126812	17.863	9	2.37386e-05	0.0185615	1184	-0.0532408	12.3699	9	0.000436309	0.0302507
ALDH18A1	MAP2K7_mut	706	-0.153353	21.6667	9	3.24365e-06	0.0185991	1184	-0.132445	29.594	9	5.32687e-08	1.10799e-05
SPDEF	SPOP_amp	706	-0.142056	22.4425	9	2.16533e-06	0.018624	1184	-0.113214	33.1798	9	8.40181e-09	1.16505e-06
SPDEF	PAX5_amp	706	-0.168861	22.4399	9	2.16826e-06	0.0186492	1184	-0.119038	20.7647	9	5.19311e-06	0.00216033
MEIS2	MYCN_amp	706	-0.0595946	11.7011	9	0.000624624	0.0187191	1184	-0.0522738	22.6296	9	1.96433e-06	3.02652e-05
WRN	AXIN1_mut	706	-0.321825	22.4217	9	2.18889e-06	0.0188267	1184	-0.253939	33.9704	9	5.59578e-09	2.32785e-06
ERBB3	KDM5C_mut	706	-0.204043	22.4112	9	2.20092e-06	0.0189301	1184	-0.120816	19.4003	9	1.05989e-05	0.00220457
MAP3K2	PARP4_amp	706	-0.119928	14.3668	9	0.000150428	0.0189358	1184	-0.0872658	22.3188	9	2.30932e-06	0.000106742
FOXP4	RB1_amp	706	-0.101655	15.1333	9	0.000100179	0.0189693	1184	-0.061449	17.0872	9	3.57028e-05	0.00212177
WSB2	FLI1_EWSR1_fusion	706	-0.120711	13.3598	9	0.000257081	0.0189799	1184	-0.0933371	20.9893	9	4.61861e-06	0.000147795
PIK3R5	RB1_amp	706	-0.0959947	15.0994	9	0.000101997	0.0190713	1184	-0.0475297	11.6989	9	0.000625368	0.0173435
SATB1	PTPRC_amp	706	-0.149548	20.1663	9	7.09928e-06	0.0191454	1184	-0.0517946	11.6183	9	0.000653063	0.0150482
SIAH2	PTPRC_amp	706	-0.119198	19.9885	9	7.79082e-06	0.0191454	1184	-0.0655284	29.1106	9	6.83637e-08	4.73988e-06
BATF3	H3-3A_amp	706	-0.102379	21.608	9	3.34454e-06	0.0191776	1184	-0.0550773	22.1691	9	2.49655e-06	0.000146943
PTPN7	H3-3A_amp	706	-0.1078	21.9297	9	2.82818e-06	0.0191776	1184	-0.0508945	18.6818	9	1.54452e-05	0.000642521
TFAP2C	IKZF3_amp	706	-0.0857393	16.5266	9	4.79728e-05	0.0191913	1184	-0.0889598	37.6962	9	8.26635e-10	2.86567e-08
TP63	TBL1XR1_amp	706	-0.126155	20.2721	9	6.71745e-06	0.0192589	1184	-0.100441	30.1477	9	4.00352e-08	8.32732e-06
CSF2RB	KEAP1_amp	706	-0.0932451	19.2885	9	1.12383e-05	0.0193321	1184	-0.0581969	21.7483	9	3.1086e-06	0.00018474
TNPO2	TFEB_amp	706	-0.0602332	19.2833	9	1.12688e-05	0.0193845	1184	-0.0347221	18.0522	9	2.14936e-05	0.00290344
NYAP1	MTCP1_amp	706	-0.0743773	20.6861	9	5.41078e-06	0.0195059	1184	-0.0455742	21.3457	9	3.83484e-06	0.000531765
SH3GL1	EZH2_mut	706	-0.136487	18.1269	9	2.06659e-05	0.0197497	1184	-0.135158	38.8212	9	4.6445e-10	3.86423e-08
ERBB2	TOP2A_amp	706	-0.265262	18.884	9	1.38912e-05	0.019913	1184	-0.228087	33.4984	9	7.13213e-09	2.96697e-06
AKT1	PCDH17_mut	706	-0.120857	15.0048	9	0.000107241	0.019937	1184	-0.0948841	18.7352	9	1.50184e-05	0.000780959
GMDS	CR1_mut	706	-0.0987849	22.3041	9	2.32703e-06	0.0200148	1184	-0.0746247	28.0214	9	1.1998e-07	3.92234e-05
BMI1	RPL22_mut	706	-0.0513983	11.6971	9	0.000625987	0.0200153	1184	-0.0365172	14.1955	9	0.000164763	0.00342707
SMARCAL1	KLF5_amp	706	-0.126372	17.7184	9	2.56135e-05	0.0200274	1184	-0.0544132	12.872	9	0.000333536	0.0277502
SATB2	CDC73_amp	706	-0.142967	19.4194	9	1.04937e-05	0.0200569	1184	-0.079159	23.7051	9	1.12284e-06	6.8857e-05
PPM1G	CDC73_amp	706	-0.187249	19.6036	9	9.52873e-06	0.0200569	1184	-0.109862	24.3237	9	8.14303e-07	6.775e-05
LRRC3C	SMARCE1_amp	706	-0.0871192	18.4385	9	1.75475e-05	0.0201235	1184	-0.0664784	25.9086	9	3.57965e-07	3.72284e-05
ERBB3	APC_mut	706	0.0671978	12.64	9	0.000377581	0.0201713	1184	0.0565682	18.1765	9	2.01353e-05	0.000364186
SATB2	FBXW7_mut	706	-0.0625715	13.77	9	0.00020661	0.0201938	1184	-0.0457978	18.0061	9	2.20203e-05	0.00114506
ARFGEF2	CDX2_amp	706	0.0814317	14.0839	9	0.000174829	0.0202053	1184	0.0378981	10.6374	9	0.00110824	0.0242647
MAP3K2	PCDH17_amp	706	-0.147625	14.3289	9	0.000153494	0.0202251	1184	-0.0800274	16.5036	9	4.85567e-05	0.00317155
OTX2	USP9X_mut	706	-0.148237	23.607	9	1.18159e-06	0.0203257	1184	-0.0660185	15.7941	9	7.06226e-05	0.00979301
HDAC2	TET2_mut	706	-0.142661	16.5015	9	4.86125e-05	0.0203959	1184	-0.0716247	13.1318	9	0.000290332	0.0150973
POU2F3	BAX_mut	706	-0.0554852	13.3426	9	0.00025944	0.020472	1184	-0.0336688	12.6306	9	0.000379475	0.0121432
FOXP4	RNF6_amp	706	-0.0948625	13.5044	9	0.00023801	0.0205202	1184	-0.0552688	14.8754	9	0.00011485	0.00318322
DENND4C	BRCA2_amp	706	-0.119684	14.0995	9	0.00017339	0.02057	1184	-0.0828728	18.356	9	1.83244e-05	0.000692994
MAF	PDE4DIP_amp	706	-0.0753023	17.8927	9	2.33721e-05	0.0205893	1184	-0.0606584	32.61	9	1.12633e-08	9.37107e-07
SATB2	NBEA_mut	706	-0.0804706	18.666	9	1.55736e-05	0.0206074	1184	-0.0514589	18.4027	9	1.78802e-05	0.00247939
CTNNB1	ZNF626_mut	706	-0.295909	19.8046	9	8.57771e-06	0.020648	1184	-0.272466	29.9471	9	4.43994e-08	6.15671e-06
SOX2	MB21D2_amp	706	-0.11927	21.4638	9	3.60564e-06	0.0206747	1184	-0.111623	44.2756	9	2.85244e-11	1.18661e-08
ARFGEF2	PCDH17_amp	706	0.100452	14.1558	9	0.000168275	0.0206761	1184	0.0436833	10.6527	9	0.00109913	0.0351722
RPL22L1	ARID1B_mut	706	-0.128729	17.4612	9	2.93233e-05	0.0207146	1184	-0.121665	33.4675	9	7.24664e-09	1.5073e-06
MITF	BRAF_amp	706	-0.135544	21.4511	9	3.6296e-06	0.0208121	1184	-0.0908667	26.235	9	3.02299e-07	3.14391e-05
PTGER4	TP53_mut	706	0.022571	10.9769	9	0.000922566	0.0208379	1184	0.0162576	16.4874	9	4.89742e-05	0.000599214
SCLY	TP53_mut	706	0.0268705	10.9745	9	0.000923735	0.0208379	1184	0.0176871	12.8248	9	0.000342046	0.00333428
PIK3R5	CYSLTR2_amp	706	-0.095212	14.8908	9	0.000113916	0.0208467	1184	-0.049529	12.6957	9	0.000366503	0.0127055
GATA3	HLF_amp	706	-0.188608	18.7935	9	1.45663e-05	0.0208807	1184	-0.188047	51.7778	9	6.21492e-13	2.58541e-10
SMARCAL1	PCDH17_amp	706	-0.129822	14.1132	9	0.000172129	0.020927	1184	-0.0616416	12.444	9	0.000419341	0.0150764
HERPUD1	SMAD2_amp	706	-0.190596	23.0765	9	1.55682e-06	0.021031	1184	-0.05448	10.1807	9	0.00141917	0.073797
XPR1	BRCA1_amp	706	-0.214023	20.4445	9	6.13849e-06	0.0211189	1184	-0.150786	23.0677	9	1.564e-06	0.000325311
ZBTB38	TPR_amp	706	-0.0959357	17.3521	9	3.10558e-05	0.0212339	1184	-0.0463406	13.1417	9	0.000288798	0.006007
SIAH2	TPR_amp	706	-0.0876517	17.2896	9	3.2094e-05	0.0212339	1184	-0.0613008	29.4095	9	5.85895e-08	6.09331e-06
NMNAT1	BRCA2_amp	706	-0.2696	13.973	9	0.00018546	0.0212685	1184	-0.157419	12.6345	9	0.000378684	0.00926663
MAF	BCL9_amp	706	-0.0754278	17.9786	9	2.234e-05	0.0213496	1184	-0.062014	32.7703	9	1.03717e-08	1.07866e-06
TTC7A	PARP4_amp	706	-0.23738	13.9649	9	0.000186252	0.0213593	1184	-0.129302	11.1964	9	0.000819579	0.0160681
STAMBP	SIX1_amp	706	-0.225851	19.5754	9	9.67078e-06	0.0213749	1184	-0.168677	23.7457	9	1.09943e-06	0.000228682
CTNNB1	PCDH17_amp	706	-0.357403	14.0374	9	0.000179215	0.0214087	1184	-0.186994	13.728	9	0.000211276	0.00976564
MAF	LMNA_amp	706	-0.0746926	17.2704	9	3.24191e-05	0.021449	1184	-0.0627929	34.2929	9	4.74097e-09	4.93061e-07
HAND2	CANT1_amp	706	-0.0786036	20.7995	9	5.09951e-06	0.0214633	1184	-0.0764231	47.4305	9	5.6988e-12	2.3707e-09
PIM2	PRCC_amp	706	-0.0716828	16.9935	9	3.75076e-05	0.0215069	1184	-0.0667955	35.8181	9	2.16622e-09	1.8023e-07
LRRC3C	KRAS_mut	706	-0.0269022	11.5725	9	0.00066936	0.0215321	1184	-0.0216064	16.616	9	4.57645e-05	0.00061413
PIK3R5	LATS2_amp	706	-0.084109	14.5235	9	0.00013842	0.0216375	1184	-0.0453496	12.766	9	0.000352979	0.00734196
NEDD4L	FCGR2B_amp	706	-0.0822821	17.9662	9	2.24859e-05	0.0216398	1184	-0.0413956	15.4779	9	8.34759e-05	0.00192922
CCND2	FCGR2B_amp	706	-0.15648	17.9529	9	2.26436e-05	0.0216398	1184	-0.123617	33.9338	9	5.70205e-09	4.74411e-07
HERPUD1	PRRX1_amp	706	-0.0799953	17.5664	9	2.7745e-05	0.0216941	1184	-0.0678008	37.9303	9	7.33174e-10	6.10001e-08
CCDC51	SMAD4_mut	706	-0.120272	19.4876	9	1.01256e-05	0.0217727	1184	-0.0910549	23.44	9	1.28873e-06	7.65876e-05
HOXB13	CRTC1_mut	706	-0.0887062	14.7675	9	0.000121611	0.0217911	1184	-0.0613041	17.5553	9	2.79079e-05	0.00208525
DHX9	FAT4_mut	706	-0.17286	16.1114	9	5.97248e-05	0.0218593	1184	-0.144648	23.5453	9	1.22004e-06	8.45897e-05
OTX2	MRTFA_mut	706	-0.121916	17.5165	9	2.84823e-05	0.0220431	1184	-0.108542	25.8819	9	3.62961e-07	5.03306e-05
TP63	SIX1_amp	706	-0.155719	18.21	9	1.97841e-05	0.0221991	1184	-0.118456	21.7566	9	3.0952e-06	0.00025752
VPS4A	TP53_mut	706	-0.0496951	10.8014	9	0.00101425	0.0222256	1184	-0.0377932	18.0675	9	2.13212e-05	0.00034114
NDRG3	MYC_mut	706	-0.174098	15.2732	9	9.30265e-05	0.0223479	1184	-0.0968098	24.7573	9	6.50215e-07	1.80326e-05
ZER1	STK11_mut	706	-0.0945119	21.312	9	3.90275e-06	0.0223783	1184	-0.0601479	23.2968	9	1.38834e-06	0.000288775
FGFR4	PTPRC_amp	706	-0.131657	18.9682	9	1.32914e-05	0.0224133	1184	-0.0805397	33.7138	9	6.38478e-09	5.31213e-07
MAP3K2	FLT3_amp	706	-0.117348	13.7052	9	0.000213856	0.0224315	1184	-0.0734508	17.5788	9	2.75647e-05	0.0012741
ARFGEF2	FLT3_amp	706	0.0804085	13.6926	9	0.000215307	0.0224467	1184	0.0402883	11.5109	9	0.000691883	0.0145011
TFAP2C	TOP2A_amp	706	-0.152851	18.5019	9	1.69732e-05	0.0224595	1184	-0.11686	25.1627	9	5.26915e-07	7.30655e-05
MITF	TRIM24_amp	706	-0.127153	20.6459	9	5.52553e-06	0.0224759	1184	-0.0863174	24.7463	9	6.53929e-07	5.44069e-05
NFKBIZ	ARID2_mut	706	-0.0668306	19.9557	9	7.92583e-06	0.022632	1184	-0.0381142	16.6268	9	4.55029e-05	0.00378584
MYH14	LASP1_amp	706	-0.0770937	16.4987	9	4.86843e-05	0.0226343	1184	-0.0473164	16.4925	9	4.88421e-05	0.00145131
SIAH2	DHX9_amp	706	-0.101672	17.6774	9	2.61721e-05	0.0227149	1184	-0.0630329	28.798	9	8.03329e-08	1.45338e-05
PPM1G	DHX9_amp	706	-0.18187	18.1579	9	2.03327e-05	0.0227149	1184	-0.11061	25.3966	9	4.66728e-07	4.85397e-05
PTPN7	PTPRC_amp	706	-0.115754	18.6325	9	1.58497e-05	0.0227206	1184	-0.0451517	13.623	9	0.00022343	0.00714976
LRRC3C	TOP2A_amp	706	-0.101458	18.3309	9	1.85668e-05	0.0228133	1184	-0.0767941	27.2906	9	1.75064e-07	3.64133e-05
MAP3K2	BRCA2_amp	706	-0.117676	13.7836	9	0.000205124	0.0228222	1184	-0.0910362	22.8678	9	1.73532e-06	9.02368e-05
CTNNB1	BRCA2_amp	706	-0.28703	13.7192	9	0.000212275	0.0228222	1184	-0.209343	18.555	9	1.6507e-05	0.000686692
SNAI2	NUMA1_amp	706	-0.0803693	14.9726	9	0.000109086	0.0228252	1184	-0.0687709	22.9189	9	1.68978e-06	0.00014059
NRAS	CD58_amp	706	-0.310348	23.3731	9	1.33431e-06	0.0229528	1184	-0.228077	28.4104	9	9.81381e-08	4.08255e-05
PPM1D	BRAF_mut	706	-0.0841726	12.3811	9	0.000433701	0.0229606	1184	-0.0735226	21.5227	9	3.49665e-06	6.06086e-05
FERMT1	DIS3_amp	706	-0.191423	17.2876	9	3.2128e-05	0.0230278	1184	-0.0841447	12.8518	9	0.000337157	0.0302507
SMAD7	SETDB1_amp	706	-0.0832733	16.9138	9	3.91172e-05	0.0230676	1184	-0.0856194	47.1342	9	6.62872e-12	1.37877e-09
LRP8	SETDB1_amp	706	-0.075992	16.8605	9	4.02296e-05	0.0230676	1184	-0.05302	21.2667	9	3.99619e-06	0.000138535
SATB2	SPEN_mut	706	-0.0883033	16.1684	9	5.79514e-05	0.0231832	1184	-0.0544716	15.3821	9	8.78164e-05	0.0091329
CDX2	BRCA2_amp	706	-0.123432	13.6509	9	0.000220133	0.0232314	1184	-0.0946116	21.2228	9	4.08872e-06	0.00018899
FOXP4	LATS2_amp	706	-0.0878592	14.1771	9	0.000166382	0.0232572	1184	-0.0618322	20.8066	9	5.0807e-06	0.000301939
CD46	ZMYM2_amp	706	-0.122164	16.8429	9	4.06048e-05	0.0232828	1184	-0.0786215	20.5501	9	5.80893e-06	0.000575203
FERMT1	ZMYM2_amp	706	-0.15357	17.0326	9	3.67431e-05	0.0232828	1184	-0.0868188	15.9642	9	6.4552e-05	0.00383623
RAF1	RNF6_amp	706	-0.19497	12.94	9	0.000321628	0.0232873	1184	-0.133757	19.562	9	9.73882e-06	0.000433528
DENND4C	SOHLH2_amp	706	-0.121854	14.142	9	0.000169521	0.0233288	1184	-0.0849552	19.1195	9	1.22786e-05	0.000464356
MAF	FCRL4_amp	706	-0.0867867	17.0337	9	3.67216e-05	0.0233453	1184	-0.0716138	35.2923	9	2.83753e-09	1.96735e-07
PIM2	FCGR2B_amp	706	-0.0867448	17.6892	9	2.60097e-05	0.0235484	1184	-0.0778994	37.6211	9	8.59085e-10	9.19431e-08
UBE2J2	FLI1_EWSR1_fusion	706	-0.131137	12.6159	9	0.000382482	0.0235823	1184	-0.113989	24.3514	9	8.02679e-07	2.78262e-05
HMGA2	ZNF93_mut	706	-0.0912929	20.0466	9	7.55773e-06	0.0236009	1184	-0.071063	23.488	9	1.25697e-06	0.0001743
HNF1A	LATS2_amp	706	-0.145454	14.0552	9	0.000177521	0.0236722	1184	-0.102335	20.1987	9	6.98006e-06	0.000362963
ARID1B	ATRX_mut	706	-0.160805	19.101	9	1.23982e-05	0.0236971	1184	-0.10331	18.5651	9	1.642e-05	0.00136614
PTDSS2	ATM_amp	706	-0.0924263	21.6245	9	3.31598e-06	0.0237235	1184	-0.0655399	22.427	9	2.18283e-06	0.000302686
POU2AF3	ATM_amp	706	-0.115031	21.2001	9	4.13734e-06	0.0237235	1184	-0.0901511	26.5819	9	2.52601e-07	5.25409e-05
MAPK1	TP53_mut	706	0.0476042	10.6332	9	0.00111078	0.0237668	1184	0.0483937	27.572	9	1.51354e-07	4.84333e-06
PTPN2	ERCC2_amp	706	-0.139803	21.9726	9	2.76564e-06	0.0237872	1184	-0.0875746	20.4691	9	6.06003e-06	0.00126049
AGR2	RNF6_amp	706	-0.109831	12.8266	9	0.000341721	0.0237987	1184	-0.0611935	13.18	9	0.000282959	0.00653949
MTX2	NIPBL_mut	706	-0.0986465	15.4877	9	8.30453e-05	0.0238091	1184	-0.0653607	17.2535	9	3.27088e-05	0.00272137
PTGER4	TET2_mut	706	-0.109643	16.0216	9	6.26245e-05	0.0239393	1184	-0.0465503	9.93594	9	0.00162083	0.0421415
SMAD7	TPM3_amp	706	-0.0863285	16.1911	9	5.7262e-05	0.0240249	1184	-0.0896379	47.8003	9	4.71931e-12	6.54411e-10
RPL22L1	MYH9_mut	706	-0.158745	19.8386	9	8.42622e-06	0.024158	1184	-0.124343	28.8685	9	7.74612e-08	1.61119e-05
WRN	GMPS_mut	706	-0.37671	21.9429	9	2.80889e-06	0.0241593	1184	-0.143831	12.2355	9	0.000468887	0.065019
KLB	CCND1_amp	706	-0.0358438	13.874	9	0.000195481	0.0241918	1184	-0.0313491	21.2994	9	3.9285e-06	0.00010895
MTX2	RNF6_mut	706	-0.173903	17.0348	9	3.67008e-05	0.0242818	1184	-0.138926	22.9754	9	1.64088e-06	9.75153e-05
VPS36	DCSTAMP_amp	706	-0.122038	21.9248	9	2.83544e-06	0.0243876	1184	-0.0834067	25.76	9	3.86609e-07	8.04147e-05
ESR1	DCSTAMP_amp	706	-0.089642	22.6421	9	1.95165e-06	0.0243876	1184	-0.073013	33.1624	9	8.47741e-09	3.5266e-06
PTGER4	STAT5B_mut	706	-0.0743768	12.2562	9	0.000463722	0.02442	1184	-0.0500108	12.7886	9	0.000348739	0.0120896
REEP4	JAK3_mut	706	-0.132478	19.8061	9	8.57079e-06	0.0245725	1184	-0.0639795	16.5359	9	4.77373e-05	0.00397174
FGFR1	CDKN2A_del	706	-0.0483701	14.5087	9	0.000139513	0.0246632	1184	-0.0384528	21.6991	9	3.18944e-06	0.000221135
MIEN1	CCR7_amp	706	-0.121476	17.8395	9	2.40342e-05	0.0246719	1184	-0.101905	27.6748	9	1.43517e-07	1.9901e-05
MAP2K2	KEL_amp	706	-0.114754	21.8988	9	2.87414e-06	0.0247204	1184	-0.0715395	25.0295	9	5.6461e-07	0.000234878
MEF2D	PTPRC_amp	706	-0.154201	18.3119	9	1.87534e-05	0.024815	1184	-0.0532923	10.1863	9	0.00141487	0.0245243
NR5A2	KDM5C_amp	706	-0.121959	20.5613	9	5.77518e-06	0.0248361	1184	-0.0532908	14.2092	9	0.000163567	0.0678791
OTX2	DAZAP1_mut	706	-0.115761	16.0748	9	6.0889e-05	0.02494	1184	-0.070084	15.034	9	0.000105592	0.00878525
TRIM8	SMARCB1_mut	706	-0.197624	23.1815	9	1.47411e-06	0.0249476	1184	-0.102948	18.4524	9	1.74201e-05	0.00724677
EXTL3	BRAF_mut	706	0.0551602	12.1218	9	0.000498369	0.024994	1184	0.0491197	23.8482	9	1.0424e-06	2.06495e-05
NR5A2	SMC1A_amp	706	-0.121157	20.5491	9	5.81202e-06	0.0249946	1184	-0.053419	14.2649	9	0.000158795	0.0580666
CTTNBP2	PCDH17_mut	706	-0.0668527	14.2691	9	0.000158443	0.0250048	1184	-0.0518302	18.157	9	2.03415e-05	0.00094023
NRAS	ATP1A1_amp	706	-0.308953	23.2031	9	1.45762e-06	0.025074	1184	-0.221903	28.405	9	9.84098e-08	4.09385e-05
PAX9	DNMT3A_mut	706	-0.105657	21.0931	9	4.37501e-06	0.0250863	1184	-0.061759	20.3632	9	6.4051e-06	0.000880711
SATB2	LMNA_amp	706	-0.0697072	16.8318	9	4.08441e-05	0.0250929	1184	-0.0469411	22.3838	9	2.23251e-06	7.94691e-05
SATB2	RNF43_mut	706	-0.0786145	15.3624	9	8.87364e-05	0.0251919	1184	-0.0572445	17.3334	9	3.13629e-05	0.00108725
FERMT1	KLF5_amp	706	-0.189286	16.963	9	3.8115e-05	0.0252174	1184	-0.0855144	13.2752	9	0.000268947	0.0277502
UBR1	STAT5B_mut	706	-0.0752148	12.1299	9	0.000496185	0.0252329	1184	-0.0569509	16.3972	9	5.13621e-05	0.00237407
IL13RA1	RGPD3_mut	706	-0.109329	21.0616	9	4.44741e-06	0.0255014	1184	-0.0559065	15.0438	9	0.000105046	0.0109248
TFAP2C	NBN_amp	706	-0.0868015	20.0812	9	7.42208e-06	0.0255349	1184	-0.078802	37.9778	9	7.15538e-10	2.97664e-07
ADIPOR2	GNA13_mut	706	-0.127607	14.1089	9	0.000172527	0.0255846	1184	-0.100152	32.1342	9	1.43882e-08	3.52088e-07
PIM2	ZBTB7B_amp	706	-0.0600744	15.8622	9	6.81249e-05	0.0256079	1184	-0.0546131	30.5053	9	3.32962e-08	2.30853e-06
DIS3L	ACVR2A_mut	706	-0.0458239	11.4018	9	0.000733735	0.0256088	1184	-0.0378211	19.2937	9	1.12077e-05	0.000388533
KRAS	ETV6_amp	706	-0.477771	19.4309	9	1.04304e-05	0.025632	1184	-0.281572	19.1321	9	1.21974e-05	0.00253707
GLI1	RELA_amp	706	-0.0809149	15.1641	9	9.85575e-05	0.0256877	1184	-0.0583034	16.1855	9	5.74306e-05	0.00360692
SEC23IP	PMS2_mut	706	-0.138587	18.3974	9	1.79301e-05	0.0257028	1184	-0.0573501	11.3678	9	0.000747287	0.103624
TMED7	PMS2_mut	706	-0.0963248	18.4484	9	1.74564e-05	0.0257028	1184	-0.041017	12.3643	9	0.000437623	0.0910256
DDX39A	MAP2K4_mut	706	-0.145618	12.9827	9	0.000314387	0.0257528	1184	-0.0952968	15.6381	9	7.6694e-05	0.00797618
CD46	RNF6_amp	706	-0.129274	12.458	9	0.00041621	0.0257541	1184	-0.0811103	16.0155	9	6.28255e-05	0.00217795
ACACB	APC_mut	706	-0.025758	11.7463	9	0.000609642	0.0258162	1184	-0.0214457	17.3919	9	3.04118e-05	0.000468567
NUTM1	FLT3_amp	706	-0.072669	13.1451	9	0.00028828	0.0258281	1184	-0.0390098	12.8097	9	0.000344827	0.00896551
LRP8	TP53_mut	706	0.0332756	10.4028	9	0.00125827	0.0259531	1184	0.0165054	6.73961	9	0.00942955	0.044317
PIP4K2C	ING1_amp	706	-0.110956	21.8007	9	3.02492e-06	0.0260173	1184	-0.0478586	14.0841	9	0.000174816	0.0121206
VPS36	RAD21_amp	706	-0.0832908	20.4667	9	6.0679e-06	0.026095	1184	-0.0619175	26.1288	9	3.1938e-07	2.21437e-05
MAF	MUC1_amp	706	-0.0717458	16.2791	9	5.46626e-05	0.0261196	1184	-0.0601772	33.0143	9	9.14847e-09	6.87868e-07
PTPN7	MDM4_amp	706	-0.0895389	17.8391	9	2.40397e-05	0.02615	1184	-0.0437529	16.1889	9	5.73278e-05	0.00180272
SPDEF	CDK12_amp	706	-0.101296	15.7293	9	7.30845e-05	0.0261917	1184	-0.121691	46.9191	9	7.39786e-12	3.41946e-10
SREBF2	BRCA1_amp	706	-0.154845	19.131	9	1.22048e-05	0.0262433	1184	-0.108158	20.5534	9	5.79901e-06	0.00080413
MAP3K2	CDX2_amp	706	-0.114876	13.1473	9	0.000287933	0.0262874	1184	-0.0707163	17.0169	9	3.70487e-05	0.00171837
GLI1	MEN1_amp	706	-0.108443	17.3408	9	3.12407e-05	0.0263193	1184	-0.0838308	20.1771	9	7.05931e-06	0.000464801
ZNF691	MEN1_amp	706	-0.0881714	17.4254	9	2.98804e-05	0.0263193	1184	-0.0715941	22.7667	9	1.82909e-06	0.000172299
TLE4	ARID1A_mut	706	-0.0306732	12.8454	9	0.000338302	0.026573	1184	-0.02175	14.2381	9	0.000161075	0.00515439
PIK3R5	SOHLH2_amp	706	-0.0859064	13.6343	9	0.000222085	0.0265799	1184	-0.0496121	12.8254	9	0.000341939	0.00924472
GAB1	RNF6_amp	706	-0.149423	12.3259	9	0.000446707	0.0266815	1184	-0.0690809	8.62819	9	0.00331001	0.0444182
GATA3	PTPRC_amp	706	-0.234719	17.8956	9	2.33356e-05	0.0267613	1184	-0.19533	51.9339	9	5.74012e-13	1.19394e-10
IL4R	H4C9_amp	706	-0.070825	23.0771	9	1.55636e-06	0.0267725	1184	-0.0517486	29.8924	9	4.56704e-08	1.89989e-05
NUTM1	CDX2_amp	706	-0.0721537	13.0648	9	0.000300903	0.0268751	1184	-0.0381256	12.7944	9	0.000347653	0.00964159
RPL22L1	MCM3AP_mut	706	-0.18152	19.9852	9	7.8042e-06	0.0268753	1184	-0.129477	25.3162	9	4.86608e-07	0.000101214
MPL	CD274_amp	706	-0.0643886	19.9777	9	7.8351e-06	0.0269559	1184	-0.0479275	27.2783	9	1.76176e-07	7.32891e-05
SREBF2	WNK4_amp	706	-0.154832	19.2188	9	1.16558e-05	0.0269705	1184	-0.111027	21.6625	9	3.2509e-06	0.000450792
CDX2	PRR14_mut	706	-0.146939	15.2516	9	9.40958e-05	0.0270125	1184	-0.0767313	14.8669	9	0.000115372	0.00959895
MYH14	APC_mut	706	0.0361931	11.6019	9	0.000658828	0.0270481	1184	0.0324693	20.287	9	6.66523e-06	0.000138637
IL13RA1	HMGA1_amp	706	-0.0986036	20.3843	9	6.33459e-06	0.0272419	1184	-0.0603342	19.7403	9	8.87091e-06	0.000527186
PSMD10	ABL2_amp	706	-0.141874	18.2828	9	1.9042e-05	0.0272966	1184	-0.0557276	10.9845	9	0.00091876	0.0212336
NFATC2	CDC73_amp	706	-0.0972517	18.2777	9	1.90932e-05	0.0273701	1184	-0.0477974	16.982	9	3.77351e-05	0.00142707
SOX10	BRAF_amp	706	-0.270476	20.3713	9	6.37775e-06	0.0274275	1184	-0.22119	32.0593	9	1.49541e-08	2.07364e-06
LDLRAP1	GNA13_mut	706	-0.131524	13.7747	9	0.000206096	0.0274896	1184	-0.1125	36.862	9	1.26796e-09	4.05747e-08
STAT6	FANCE_amp	706	-0.10413	19.3547	9	1.08551e-05	0.0276273	1184	-0.0605542	18.4243	9	1.7679e-05	0.00147089
TCF7L2	B2M_mut	706	-0.142183	13.8073	9	0.00020255	0.0278741	1184	-0.094132	12.3357	9	0.000444369	0.0154048
MPL	PDCD1LG2_amp	706	-0.0643905	19.9043	9	8.14175e-06	0.0280109	1184	-0.0485265	27.9545	9	1.24199e-07	5.16668e-05
PIM2	SETDB1_amp	706	-0.0585095	16.1491	9	5.85465e-05	0.0280321	1184	-0.0586731	36.8083	9	1.30331e-09	1.35545e-07
DENND4C	LATS2_amp	706	-0.11279	13.4665	9	0.000242859	0.0282274	1184	-0.0719266	16.3326	9	5.31424e-05	0.00184227
ASZ1	PCDH17_mut	706	-0.0810362	13.8859	9	0.000194254	0.0283183	1184	-0.0617241	17.2736	9	3.2366e-05	0.00134643
CSF3	MYCN_amp	706	0.0517254	10.5026	9	0.00119208	0.0285725	1184	0.0508708	25.0535	9	5.57601e-07	9.27848e-06
SPDEF	CCND1_amp	706	-0.05587	13.4558	9	0.000244247	0.0286635	1184	-0.0570019	24.5073	9	7.40305e-07	2.36898e-05
HNF1A	GNA13_mut	706	-0.182508	13.5753	9	0.000229182	0.028668	1184	-0.0823565	10.2969	9	0.00133256	0.0153985
IRF8	H3-3A_amp	706	-0.131009	20.2403	9	6.83e-06	0.028723	1184	-0.0619795	16.4105	9	5.10011e-05	0.00176804
TRAF5	HMGA1_amp	706	-0.0868298	19.5669	9	9.714e-06	0.0287474	1184	-0.058152	23.5018	9	1.248e-06	0.000103833
STAT6	HMGA1_amp	706	-0.105082	19.5063	9	1.0027e-05	0.0287474	1184	-0.0686521	21.308	9	3.911e-06	0.000271163
BCL6	MYC_mut	706	-0.245161	14.4954	9	0.000140503	0.0287654	1184	-0.148793	26.3398	9	2.86322e-07	1.08282e-05
TBX2	PPM1D_amp	706	-0.0710988	16.2028	9	5.69089e-05	0.0287926	1184	-0.0569456	27.0965	9	1.93546e-07	1.15021e-05
CTNNB1	POLE_mut	706	-0.25176	16.6177	9	4.57213e-05	0.0288429	1184	-0.197686	24.9691	9	5.82571e-07	0.000121175
ERBB2	PIK3CA_mut	706	-0.0974547	17.8999	9	2.32828e-05	0.0288576	1184	-0.0952556	33.1771	9	8.41356e-09	5.8334e-07
TNFSF10	VHL_mut	706	-0.0935536	16.1896	9	5.73078e-05	0.0289944	1184	-0.0824082	34.0526	9	5.36426e-09	5.57883e-07
RPS6KA1	CACNA1D_mut	706	-0.0998193	16.1756	9	5.77318e-05	0.0290021	1184	-0.048464	10.6019	9	0.00112973	0.0522186
HOXB13	ING1_amp	706	-0.135293	20.2548	9	6.7782e-06	0.0291497	1184	-0.0621033	14.8554	9	0.000116076	0.00965752
WRN	IRS4_mut	706	-0.296659	22.9052	9	1.70194e-06	0.0292767	1184	-0.279433	54.3827	9	1.65007e-13	6.86428e-11
BAMBI	DDR2_amp	706	-0.104606	16.8516	9	4.04183e-05	0.0292985	1184	-0.0770091	31.735	9	1.7671e-08	9.18892e-07
POU2AF2	DDR2_amp	706	-0.085931	16.7001	9	4.37782e-05	0.0292985	1184	-0.0423367	13.7428	9	0.00020962	0.00396372
SMAD7	DDR2_amp	706	-0.12924	16.7772	9	4.20358e-05	0.0292985	1184	-0.119037	46.305	9	1.01206e-11	1.40339e-09
SNAI2	ZFP36L1_amp	706	-0.116781	18.3099	9	1.87731e-05	0.0293577	1184	-0.0951783	24.7867	9	6.40387e-07	0.000195058
NMNAT1	SOHLH2_amp	706	-0.266718	13.304	9	0.00026484	0.0294917	1184	-0.157527	12.5066	9	0.000405508	0.00937174
SMAD7	TPR_amp	706	-0.153205	16.4748	9	4.93007e-05	0.0295043	1184	-0.0929238	19.5593	9	9.75245e-06	0.000507127
CD46	APC_mut	706	-0.050136	11.3078	9	0.000771829	0.0295098	1184	-0.0523741	25.7529	9	3.88044e-07	1.00892e-05
HIC2	MYCN_amp	706	-0.0675193	10.3634	9	0.00128539	0.0295605	1184	-0.0621082	21.5972	9	3.36347e-06	4.82484e-05
ELF5	MYCN_amp	706	0.0341295	10.3413	9	0.00130083	0.0297566	1184	0.0265668	15.7701	9	7.15224e-05	0.000804144
KIDINS220	ARHGAP35_mut	706	-0.144621	18.8895	9	1.38514e-05	0.0297841	1184	-0.109866	24.218	9	8.60243e-07	0.000119287
ERBB3	KRAS_mut	706	0.042418	10.5569	9	0.00115754	0.0298085	1184	0.0365686	16.4536	9	4.98545e-05	0.000648109
GFI1	PCDH17_amp	706	-0.123226	13.0736	9	0.000299482	0.0298789	1184	-0.0771255	17.1235	9	3.50254e-05	0.00291411
CSF3	TP53_mut	706	-0.0197553	9.98712	9	0.00157639	0.0300528	1184	-0.0128524	11.9946	9	0.000533555	0.00478728
TFAP2C	SMARCE1_amp	706	-0.127739	17.4972	9	2.87731e-05	0.0302345	1184	-0.0975542	22.1639	9	2.50331e-06	0.000173563
SNAI2	KRAS_mut	706	0.0384513	10.4829	9	0.00120484	0.0303451	1184	0.028258	12.3577	9	0.000439176	0.00424877
TFAP2C	ERBB2_amp	706	-0.0778761	14.5525	9	0.00013631	0.0303969	1184	-0.0896499	40.5347	9	1.93151e-10	6.69592e-09
SQLE	MYCN_amp	706	-0.0808602	10.2409	9	0.0013736	0.0304494	1184	-0.0574587	12.4772	9	0.000411952	0.00357025
HERPUD1	FCGR2B_amp	706	-0.0694106	16.9127	9	3.91385e-05	0.0306027	1184	-0.0539988	30.1084	9	4.08553e-08	2.83264e-06
CSF3	PCDH17_mut	706	-0.0796447	13.5002	9	0.000238543	0.0307576	1184	-0.0595468	15.6183	9	7.75016e-05	0.00250513
HDAC1	MSH2_mut	706	-0.170159	21.0474	9	4.4807e-06	0.0309551	1184	-0.108137	22.5934	9	2.00175e-06	0.000416364
ARID1B	MCM3AP_mut	706	-0.138855	18.4305	9	1.76218e-05	0.0310234	1184	-0.0870914	18.4114	9	1.77988e-05	0.0024681
SMAD7	ARNT_amp	706	-0.0817945	16.2899	9	5.43533e-05	0.0311662	1184	-0.0878074	50.2514	9	1.35261e-12	5.17105e-10
RAF1	APC_mut	706	-0.0734895	11.1371	9	0.000846187	0.031169	1184	-0.0769284	24.9258	9	5.95807e-07	1.37698e-05
ARFGEF2	LATS2_amp	706	0.0757703	13.1811	9	0.000282793	0.0312158	1184	0.0433616	13.3015	9	0.000265198	0.00580645
LRP8	DHX9_amp	706	-0.162636	16.8375	9	4.07209e-05	0.031229	1184	-0.0688055	11.8216	9	0.000585474	0.0127158
EDF1	CCND1_amp	706	-0.0559931	13.1359	9	0.000289697	0.0312513	1184	-0.0517189	22.8647	9	1.73817e-06	5.16486e-05
SOX2	TP53_mut	706	-0.0418475	9.88207	9	0.00166897	0.0312741	1184	-0.0340625	17.3789	9	3.06207e-05	0.000423849
CTNNB1	BAX_mut	706	-0.136729	11.8098	9	0.000589193	0.0313786	1184	-0.121799	21.8286	9	2.98119e-06	0.000177168
TP63	KTN1_amp	706	-0.168465	21.4409	9	3.64895e-06	0.0313847	1184	-0.13179	27.1024	9	1.92956e-07	8.02696e-05
KIF5A	MEN1_amp	706	-0.0892084	16.7788	9	4.19993e-05	0.0314118	1184	-0.0691436	19.9811	9	7.82117e-06	0.000464801
TCF7L2	CDKN2A_del	706	0.0441296	13.718	9	0.000212414	0.031449	1184	0.0327108	17.8339	9	2.41052e-05	0.00100278
ZNF296	DDR2_amp	706	-0.0603953	16.4679	9	4.94804e-05	0.0315245	1184	-0.0479265	31.983	9	1.55531e-08	9.18892e-07
SMARCAL1	RNF6_amp	706	-0.102419	11.771	9	0.00060161	0.031648	1184	-0.0595523	13.2003	9	0.000279899	0.00653949
SOS1	NRAS_mut	706	0.105468	18.1649	9	2.02581e-05	0.03168	1184	0.0643978	17.0734	9	3.59631e-05	0.00203663
RELB	FCRL4_amp	706	-0.0790551	16.1263	9	5.92552e-05	0.0316984	1184	-0.0495401	20.0934	9	7.37516e-06	0.000219148
ADIPOR2	FLI1_EWSR1_fusion	706	0.0824303	11.7092	9	0.000621935	0.0317436	1184	0.0751865	24.8894	9	6.07162e-07	2.29617e-05
CCNE1	ZXDB_amp	706	-0.281141	17.1165	9	3.51548e-05	0.031828	1184	-0.111096	11.8367	9	0.000580739	0.0896891
DDX39A	STAT5B_mut	706	-0.105584	11.2065	9	0.000815096	0.0319391	1184	-0.0847448	16.8147	9	4.12133e-05	0.00237407
PRKCI	VHL_mut	706	-0.0972521	15.8461	9	6.87064e-05	0.0319429	1184	-0.0938015	38.3054	9	6.04956e-10	8.38872e-08
SYK	GNA13_mut	706	-0.133119	13.1714	9	0.000284255	0.0319591	1184	-0.11302	32.1908	9	1.39753e-08	3.52088e-07
MTX2	MYH9_mut	706	-0.147673	18.7439	9	1.49497e-05	0.0321456	1184	-0.0990681	20.0287	9	7.62885e-06	0.000947343
TFAP2C	GNAS_amp	706	-0.0613351	20.0645	9	7.48718e-06	0.0321986	1184	-0.0552145	32.5051	9	1.18883e-08	4.94553e-06
EGFR	ZFP36L1_amp	706	-0.203645	17.7101	9	2.57256e-05	0.032419	1184	-0.168628	24.0518	9	9.37777e-07	0.000195058
PEX6	KRAS_mut	706	-0.0396278	10.2647	9	0.00135596	0.0324413	1184	-0.0358285	18.2424	9	1.94505e-05	0.000288979
POU2AF2	BCL9L_amp	706	-0.121618	21.6894	9	3.20562e-06	0.0325671	1184	-0.0977408	30.4827	9	3.36865e-08	1.40136e-05
FOXP4	PCDH17_amp	706	-0.106991	12.792	9	0.000348106	0.032613	1184	-0.0585407	14.7126	9	0.000125204	0.0065106
GAB1	EGFR_amp	706	-0.0707315	18.9663	9	1.33049e-05	0.0326959	1184	-0.0627211	33.1042	9	8.7351e-09	1.8169e-06
AGR2	APC_mut	706	-0.0412972	10.9564	9	0.000932823	0.0327478	1184	-0.0435782	25.8115	9	3.76434e-07	1.00892e-05
MYH14	MLLT6_amp	706	-0.0750938	15.6465	9	7.63541e-05	0.0328361	1184	-0.0487121	16.7881	9	4.17938e-05	0.00144885
DHX9	STAT5B_mut	706	-0.203932	11.1354	9	0.000846949	0.0328876	1184	-0.173396	17.6461	9	2.66062e-05	0.0018447
IRS1	SETDB1_amp	706	-0.0681224	15.6617	9	7.57437e-05	0.0329295	1184	-0.0607266	33.1624	9	8.4775e-09	5.87773e-07
TIMM17A	QKI_mut	706	-0.191181	15.6864	9	7.47602e-05	0.032975	1184	-0.140593	17.6776	9	2.61686e-05	0.00155516
DUSP4	CREB3L2_amp	706	-0.207635	19.0196	9	1.2938e-05	0.0330481	1184	-0.144334	25.4262	9	4.59642e-07	3.82422e-05
CCER1	MYCN_amp	706	-0.047217	9.93521	9	0.00162147	0.0331265	1184	-0.0439149	21.6321	9	3.30276e-06	4.82484e-05
FANCM	KRAS_mut	706	0.0507141	10.1899	9	0.0014121	0.0332298	1184	0.0399836	13.5347	9	0.000234197	0.0024981
CTNNB1	MAP2K7_mut	706	-0.313192	20.0042	9	7.72711e-06	0.0332304	1184	-0.304695	31.932	9	1.59665e-08	6.64207e-06
NEIL2	KMT2B_mut	706	-0.0365764	11.3573	9	0.000751527	0.0332333	1184	-0.0230507	11.601	9	0.000659158	0.0144321
LMNA	KIT_amp	706	-0.181321	18.3225	9	1.86489e-05	0.0332634	1184	-0.121826	22.0241	9	2.69254e-06	0.000373366
SCLY	MYC_mut	706	-0.18499	13.9512	9	0.000187621	0.0332728	1184	-0.106561	25.0151	9	5.68833e-07	1.69025e-05
DMXL1	KMT2B_mut	706	-0.0548849	11.3333	9	0.000761305	0.0332749	1184	-0.0404197	15.5208	9	8.16037e-05	0.00337147
FOXC2	MED12_mut	706	-0.137294	21.325	9	3.87646e-06	0.0333414	1184	-0.0475271	10.4997	9	0.00119397	0.496691
SEC23IP	SRSF2_amp	706	-0.108587	18.2482	9	1.93906e-05	0.0333558	1184	-0.0570605	16.3201	9	5.34936e-05	0.00741777
MAP3K2	LATS2_amp	706	-0.109366	12.9378	9	0.000322013	0.033369	1184	-0.0747594	18.212	9	1.97626e-05	0.000747386
OTX2	NIN_mut	706	-0.11336	16.8126	9	4.12583e-05	0.0334006	1184	-0.0912515	21.2941	9	3.93932e-06	0.00040969
HDAC1	ACVR2A_mut	706	-0.0771374	10.4175	9	0.00124827	0.0334905	1184	-0.05995	15.3086	9	9.13003e-05	0.00180122
SPDEF	PIK3CA_mut	706	-0.0614292	16.3532	9	5.25684e-05	0.0334919	1184	-0.0589744	27.4495	9	1.61248e-07	9.58275e-06
LMNA	FIP1L1_amp	706	-0.169843	19.2122	9	1.16965e-05	0.033534	1184	-0.126845	23.7727	9	1.08411e-06	0.00015033
RPL22L1	BRIP1_mut	706	-0.146594	15.7379	9	7.27527e-05	0.0335432	1184	-0.106296	17.7945	9	2.46088e-05	0.00204745
ADPGK	BRIP1_mut	706	-0.0830382	15.7598	9	7.19152e-05	0.0335432	1184	-0.0552289	15.3118	9	9.11466e-05	0.00473962
DUSP4	SOHLH2_amp	706	-0.191752	12.791	9	0.000348288	0.0337111	1184	-0.150675	19.719	9	8.97035e-06	0.000373167
PRDM1	BCL9_amp	706	-0.0664049	16.4679	9	4.948e-05	0.0337899	1184	-0.060091	35.0803	9	3.16379e-09	4.38712e-07
IRS1	ARNT_amp	706	-0.0683856	15.688	9	7.46974e-05	0.0338143	1184	-0.0607392	33.4253	9	7.40527e-09	5.13432e-07
LRP8	ARNT_amp	706	-0.0733961	15.7277	9	7.31443e-05	0.0338143	1184	-0.0511229	20.0741	9	7.44973e-06	0.000206606
PIM2	ARNT_amp	706	-0.0580559	15.8055	9	7.01977e-05	0.0338143	1184	-0.0599399	38.9279	9	4.39756e-10	4.57346e-08
HERPUD1	SDHC_amp	706	-0.0658303	15.7372	9	7.27789e-05	0.0338363	1184	-0.0558638	33.5976	9	6.77753e-09	3.52431e-07
SPDEF	CMTR2_amp	706	-0.210809	22.6199	9	1.9743e-06	0.0339618	1184	-0.141393	21.5367	9	3.47125e-06	0.00144404
RUNX2	APC_mut	706	0.0490044	10.8128	9	0.00100799	0.033972	1184	0.044342	18.6115	9	1.60252e-05	0.000303022
POU2AF3	TPR_amp	706	-0.0994486	15.8341	9	6.91435e-05	0.0339831	1184	-0.0418621	9.60858	9	0.0019367	0.0259893
TRMT12	RAD21_amp	706	-0.0491628	19.5321	9	9.89225e-06	0.0340333	1184	-0.0378306	26.3867	9	2.79463e-07	2.21437e-05
GAB1	ZMYM2_amp	706	-0.136762	15.6223	9	7.73365e-05	0.0341114	1184	-0.0693064	11.8475	9	0.000577403	0.0160133
GRHL2	TP53_mut	706	-0.0363043	9.60916	9	0.00193609	0.0341123	1184	-0.0270179	13.7456	9	0.000209313	0.00229143
PRDM1	CDC73_amp	706	-0.133012	17.7048	9	2.57969e-05	0.0341353	1184	-0.0691327	17.5212	9	2.84118e-05	0.00118193
MRGPRD	TCIRG1_amp	706	-0.0407874	15.3081	9	9.13221e-05	0.0341505	1184	-0.0349778	23.5175	9	1.23784e-06	0.000257471
TRPS1	CCND1_amp	706	-0.0419442	12.8155	9	0.000343764	0.0342387	1184	-0.0447023	25.9192	9	3.56012e-07	1.23418e-05
DIS3L	GNA13_mut	706	-0.121016	12.9463	9	0.000320549	0.0342489	1184	-0.0686364	16.3902	9	5.1551e-05	0.000794267
CDX2	ASXL2_mut	706	-0.119232	17.27	9	3.24274e-05	0.0342719	1184	-0.0978945	24.323	9	8.14616e-07	0.00033888
SKIC2	GNA13_mut	706	-0.153745	12.9199	9	0.00032511	0.03431	1184	-0.113351	26.4462	9	2.70978e-07	5.12395e-06
VPS4B	RPL22_mut	706	0.0955762	10.0803	9	0.00149865	0.0344189	1184	0.060354	9.42192	9	0.00214407	0.0247759
C6orf136	ACVR2A_mut	706	-0.0462199	10.3108	9	0.00132252	0.034522	1184	-0.0315205	12.0697	9	0.000512487	0.00852778
TIMM17A	PIK3CA_amp	706	-0.134288	18.378	9	1.81136e-05	0.0346211	1184	-0.103023	27.0397	9	1.99316e-07	2.76385e-05
SNAI2	APC_mut	706	0.0562952	10.726	9	0.00105639	0.0347104	1184	0.0434569	13.4118	9	0.000250052	0.00325068
RPL22L1	BCOR_mut	706	-0.144143	20.0692	9	7.46917e-06	0.0347109	1184	-0.0983252	23.4201	9	1.30209e-06	0.000135417
TCF7L2	BCOR_mut	706	-0.143147	19.4945	9	1.00892e-05	0.0347109	1184	-0.104831	24.6399	9	6.91073e-07	9.58288e-05
SLC7A4	TP53_mut	706	-0.0172276	9.5514	9	0.00199797	0.0347865	1184	-0.0136042	17.3864	9	3.05001e-05	0.000423849
VPS4A	ACVR2A_mut	706	0.0968055	10.2745	9	0.00134885	0.0348077	1184	0.0745519	15.2285	9	9.52568e-05	0.00180122
MTRFR	FOXO1_amp	706	0.142377	13.2862	9	0.000267362	0.0348422	1184	0.0826052	15.4622	9	8.41725e-05	0.00318325
ARID1B	KMT2D_mut	706	-0.0595893	17.5079	9	2.86118e-05	0.0351557	1184	-0.044122	25.5276	9	4.36094e-07	4.53538e-05
PPM1D	CLTC_amp	706	-0.156755	16.1893	9	5.73174e-05	0.0352134	1184	-0.115508	21.376	9	3.77469e-06	0.000142752
GSR	DDX5_amp	706	-0.0693157	17.9628	9	2.25265e-05	0.0352273	1184	-0.0499007	23.1874	9	1.46953e-06	0.000122265
SIAH2	ABL2_amp	706	-0.0957	17.3699	9	3.07657e-05	0.0352821	1184	-0.0618425	27.7678	9	1.36783e-07	2.84508e-05
SOX10	KMT2C_amp	706	-0.211322	20.4362	9	6.16519e-06	0.0353512	1184	-0.140336	19.1026	9	1.23877e-05	0.0023473
GLI1	ZNF93_mut	706	-0.111649	18.3315	9	1.85614e-05	0.0354771	1184	-0.0859771	21.2281	9	4.07737e-06	0.000311494
TTC7A	PRDM2_mut	706	-0.166902	11.5616	9	0.000673263	0.0354968	1184	-0.132361	21.0973	9	4.36545e-06	0.000201781
CD44	MYCN_amp	706	0.0645822	9.67889	9	0.00186397	0.0355031	1184	0.0496897	14.3927	9	0.000148377	0.00154657
PIM2	NTRK1_amp	706	-0.0688834	15.8623	9	6.81213e-05	0.0355098	1184	-0.0666268	35.5975	9	2.42604e-09	2.01847e-07
EME1	BRAF_mut	706	-0.0342208	11.2228	9	0.000808001	0.0355479	1184	-0.0245182	14.1888	9	0.000165353	0.00208444
NFKB1	PBX1_amp	706	-0.0888989	16.2368	9	5.58964e-05	0.0356122	1184	-0.0559808	20.5423	9	5.83288e-06	0.000186652
IRS1	PDE4DIP_amp	706	-0.0770118	16.6177	9	4.57223e-05	0.0357507	1184	-0.0596402	27.9111	9	1.27021e-07	8.80678e-06
REEP4	EZH2_mut	706	-0.0820977	16.8911	9	3.95875e-05	0.0358413	1184	-0.0640504	25.1076	9	5.42177e-07	1.51961e-05
PIK3R5	KMT2A_mut	706	-0.091532	19.8567	9	8.347e-06	0.0358963	1184	-0.0616093	24.0372	9	9.44934e-07	0.000196546
GLI1	STAT6_amp	706	-0.13418	19.358	9	1.08365e-05	0.0359587	1184	-0.0773393	18.1037	9	2.09198e-05	0.00159747
RELB	LMNA_amp	706	-0.0670082	15.8384	9	6.89892e-05	0.0359622	1184	-0.0415019	17.8304	9	2.41496e-05	0.00062789
RPL22L1	POLD1_mut	706	-0.288162	19.5531	9	9.78442e-06	0.0359678	1184	-0.155185	20.9432	9	4.73103e-06	0.00196811
KRAS	ERC1_amp	706	-0.373955	19.0738	9	1.25759e-05	0.0360551	1184	-0.213757	16.5999	9	4.61545e-05	0.0192003
PIK3R5	FOXO1_amp	706	-0.0962731	13.1639	9	0.000285388	0.0360973	1184	-0.0436286	9.24689	9	0.00235896	0.0432195
TRPS1	KAT6A_amp	706	-0.0973888	19.8459	9	8.39417e-06	0.0360991	1184	-0.080327	30.3879	9	3.53721e-08	1.47148e-05
TCF3	SDHC_amp	706	-0.0944962	15.5578	9	8.00225e-05	0.0362249	1184	-0.0696176	26.1151	9	3.21655e-07	1.11507e-05
GFI1	RB1_amp	706	-0.10653	12.7826	9	0.000349861	0.0362549	1184	-0.0703491	14.9871	9	0.00010825	0.00500355
LRP8	BCL9_amp	706	-0.0816315	16.1221	9	5.93873e-05	0.036485	1184	-0.0565197	20.4325	9	6.17703e-06	0.000233604
TFAP2C	RBM38_amp	706	-0.061095	20.0773	9	7.43733e-06	0.0365145	1184	-0.056588	34.5397	9	4.17643e-09	1.73739e-06
DENND4C	RNF6_amp	706	-0.114113	11.3128	9	0.000769734	0.0365773	1184	-0.0722917	14.7549	9	0.000122432	0.00318322
NFKB2	MYCN_amp	706	-0.0761551	9.58402	9	0.00196278	0.0365804	1184	-0.0557833	12.222	9	0.000472297	0.0040097
LRP8	PDE4DIP_amp	706	-0.082551	16.4058	9	5.1129e-05	0.0366467	1184	-0.0557722	20.7181	9	5.32107e-06	0.000170274
PRDM1	PDE4DIP_amp	706	-0.0660456	16.234	9	5.59791e-05	0.0366744	1184	-0.0579485	34.0261	9	5.43785e-09	5.65536e-07
GFI1	CYSLTR2_amp	706	-0.106378	12.7182	9	0.000362108	0.0368412	1184	-0.0697149	14.693	9	0.000126515	0.0058478
BCR	BCR_amp	706	-0.114077	18.0579	9	2.14287e-05	0.0368617	1184	-0.0813776	19.1565	9	1.20424e-05	0.00166988
MDM4	CLTC_amp	706	-0.156012	15.728	9	7.31336e-05	0.0370013	1184	-0.119329	22.1519	9	2.51903e-06	0.000104792
NFKB1	SDHC_amp	706	-0.0756225	15.4628	9	8.4147e-05	0.0371153	1184	-0.0525454	22.5548	9	2.04238e-06	5.7027e-05
DHX9	CRTC1_mut	706	-0.204479	12.657	9	0.000374164	0.0372045	1184	-0.167984	20.3679	9	6.38938e-06	0.000664496
JUP	SMAD4_mut	706	-0.0728831	18.0385	9	2.16484e-05	0.0372395	1184	-0.059653	25.8998	9	3.59613e-07	2.49332e-05
WSB2	CLTC_amp	706	-0.0984955	15.6593	9	7.58381e-05	0.0372734	1184	-0.0771002	24.874	9	6.12017e-07	2.82888e-05
MYCL	MAP2_mut	706	-0.0718218	17.5651	9	2.77635e-05	0.0373218	1184	-0.0652176	27.5988	9	1.49274e-07	3.1049e-05
BCL2	EFTUD2_amp	706	-0.167453	15.9422	9	6.53077e-05	0.0374474	1184	-0.110317	19.0864	9	1.24931e-05	0.000742447
BAMBI	ABL2_amp	706	-0.137369	17.1338	9	3.4836e-05	0.0374531	1184	-0.0903223	28.3002	9	1.03883e-07	2.84508e-05
VPS4A	RPL22_mut	706	0.0893542	9.81298	9	0.00173285	0.0374908	1184	0.071277	15.247	9	9.43248e-05	0.00217995
UBR1	CASP8_mut	706	-0.0662442	18.5846	9	1.62529e-05	0.0375773	1184	-0.0521749	24.2198	9	8.59423e-07	0.000119173
TP63	CASP8_mut	706	-0.11932	18.8606	9	1.40629e-05	0.0375773	1184	-0.105841	29.4486	9	5.74209e-08	1.19435e-05
FOXA1	NIPBL_mut	706	-0.133726	13.7172	9	0.000212495	0.0376081	1184	-0.0851892	11.8143	9	0.000587783	0.0349311
SIAH2	CDC73_amp	706	-0.099521	17.1975	9	3.36887e-05	0.0376179	1184	-0.0580448	23.6447	9	1.15865e-06	6.8857e-05
HNF1A	FBXW7_mut	706	-0.0674407	11.4356	9	0.000720483	0.0376813	1184	-0.0529133	16.952	9	3.83369e-05	0.00177201
BAMBI	DHX9_amp	706	-0.140895	16.1967	9	5.70933e-05	0.0377738	1184	-0.0903737	28.283	9	1.04811e-07	1.45338e-05
SOX10	TRIM24_amp	706	-0.248428	18.6903	9	1.53764e-05	0.0377864	1184	-0.207061	29.2853	9	6.24692e-08	8.66239e-06
FJX1	KRAS_mut	706	0.0254905	9.7462	9	0.00179694	0.0378322	1184	0.021108	14.921	9	0.000112109	0.00137169
PIK3CB	EZH2_mut	706	-0.131839	16.6867	9	4.40898e-05	0.0379216	1184	-0.090196	19.0365	9	1.28241e-05	0.00028078
SMAD7	ZBTB7B_amp	706	-0.0804642	14.6604	9	0.000128724	0.0380526	1184	-0.0832805	42.6452	9	6.56265e-11	6.82516e-09
RPS6KA1	TP53_mut	706	0.0209452	9.27995	9	0.00231675	0.0380638	1184	0.0150666	13.5747	9	0.000229251	0.00238421
TIMM17A	GMPS_amp	706	-0.161801	19.3182	9	1.10649e-05	0.0380676	1184	-0.120874	24.7068	9	6.67494e-07	9.25592e-05
KLF4	STAT5B_mut	706	-0.0623508	10.6425	9	0.00110516	0.0381127	1184	-0.0508147	16.3983	9	5.1331e-05	0.00237407
JAK2	CEBPA_amp	706	-0.0571478	17.0995	9	3.54718e-05	0.0381366	1184	-0.0458053	25.4167	9	4.61906e-07	6.40509e-05
UBE2Z	ACVR2A_mut	706	-0.0651405	9.9929	9	0.00157145	0.0382449	1184	-0.0571106	18.8311	9	1.42823e-05	0.000457033
VPS4B	TP53_mut	706	-0.0486374	9.26122	9	0.00234057	0.0383452	1184	-0.0430082	20.2051	9	6.95675e-06	0.00013781
WSB2	MAP2K4_mut	706	-0.127672	11.4575	9	0.000712054	0.0383463	1184	-0.0673226	8.52556	9	0.00350194	0.0910504
SMARCAL1	FOXO1_amp	706	-0.116758	12.9348	9	0.000322534	0.0384748	1184	-0.0588345	11.2451	9	0.00079835	0.0195771
TP63	MLF1_amp	706	-0.128592	21.0492	9	4.47642e-06	0.0385017	1184	-0.111369	36.5336	9	1.50054e-09	3.12111e-07
REL	KRAS_mut	706	0.0240581	9.66413	9	0.00187901	0.0386635	1184	0.0203581	14.7228	9	0.000124528	0.00148011
BAMBI	TPR_amp	706	-0.119986	15.4814	9	8.33193e-05	0.0387367	1184	-0.0856265	27.3757	9	1.67523e-07	1.16149e-05
SOS1	EZH2_mut	706	0.161464	16.4656	9	4.95421e-05	0.0387374	1184	0.112626	18.3451	9	1.84289e-05	0.000383322
CTTNBP2	MTCP1_amp	706	-0.0726226	18.3866	9	1.80322e-05	0.0387737	1184	-0.0495914	23.7549	9	1.09417e-06	0.000455175
CAPZA2	STAT5B_mut	706	-0.0698352	10.5633	9	0.00115354	0.0387819	1184	-0.0461251	10.4073	9	0.00125519	0.0307153
C6orf136	FAT4_mut	706	-0.059923	14.3289	9	0.000153489	0.0387836	1184	-0.0450131	17.9288	9	2.29331e-05	0.000812831
KIF5A	TP53_mut	706	0.0190685	9.2193	9	0.00239478	0.03879	1184	0.0112341	9.27814	9	0.00231904	0.0153131
TRAF5	H4C9_amp	706	-0.0598528	20.257	9	6.77047e-06	0.0388219	1184	-0.0439022	27.3231	9	1.72141e-07	3.58053e-05
EIF2AK4	KMT2B_mut	706	-0.0945111	10.8485	9	0.00098878	0.0388333	1184	-0.0734807	16.8599	9	4.02439e-05	0.00186016
CD46	FLT3_amp	706	-0.117779	11.6367	9	0.000646645	0.0391676	1184	-0.0728408	14.4026	9	0.000147601	0.00409346
SATB2	RPL22_mut	706	-0.0499459	9.68477	9	0.00185802	0.0392168	1184	-0.0447059	18.3376	9	1.85017e-05	0.000513113
KIDINS220	STAT3_amp	706	-0.18827	18.14	9	2.05243e-05	0.0392289	1184	-0.129235	20.2294	9	6.86896e-06	0.00142874
IL4R	PTPRK_del	706	-0.0974969	18.6156	9	1.59907e-05	0.039296	1184	-0.0515726	15.3267	9	9.04271e-05	0.0112409
LDLRAP1	PTPRK_del	706	-0.11882	18.8381	9	1.42295e-05	0.039296	1184	-0.0616716	14.1402	9	0.000169678	0.0141172
SEC23B	FLT4_mut	706	-0.177912	20.995	9	4.60475e-06	0.0396054	1184	-0.124376	24.2139	9	8.62069e-07	0.000358621
DHX9	WNK2_mut	706	-0.229469	13.2673	9	0.000270083	0.0397091	1184	-0.195062	21.5517	9	3.44416e-06	0.000358193
WRN	SETD2_mut	706	-0.207402	20.9895	9	4.61799e-06	0.0397194	1184	-0.120438	18.3149	9	1.87237e-05	0.00259636
POU2F3	KMT2B_mut	706	-0.0527409	10.7575	9	0.00103856	0.0398778	1184	-0.036362	13.2061	9	0.000279041	0.00892932
DDX39A	PTPRK_mut	706	-0.136542	19.948	9	7.95781e-06	0.0399044	1184	-0.112416	28.6664	9	8.59827e-08	1.78844e-05
NEUROD2	TOP2A_amp	706	-0.113066	16.9619	9	3.81369e-05	0.0400405	1184	-0.0807288	22.1001	9	2.58803e-06	0.000215324
FGFR1	BRAF_mut	706	0.0705513	10.8615	9	0.000981854	0.0400599	1184	0.0738686	28.1622	9	1.11561e-07	2.5783e-06
RAF1	PARP4_amp	706	-0.175842	11.8793	9	0.000567604	0.0400663	1184	-0.12529	17.2444	9	3.28662e-05	0.00124294
NKX2-1	KEAP1_amp	706	-0.141014	17.0042	9	3.72969e-05	0.0400989	1184	-0.0686682	11.516	9	0.000689996	0.0287038
PIK3R5	FLT3_amp	706	-0.0779712	11.5503	9	0.000677392	0.0401103	1184	-0.0398625	9.87255	9	0.00167763	0.0273555
AKT1	IKZF3_amp	706	-0.0717805	13.8894	9	0.000193888	0.0401513	1184	-0.0689902	28.6891	9	8.4982e-08	2.52518e-06
SOX1	PRDM2_mut	706	0.0684201	10.9673	9	0.000927343	0.0401886	1184	0.0447547	14.7484	9	0.000122854	0.00464612
SOX2	EIF4A2_amp	706	-0.114496	18.8612	9	1.40581e-05	0.0403045	1184	-0.117178	45.6927	9	1.38337e-11	5.75484e-09
BCL2	MALT1_amp	706	-0.182868	18.8876	9	1.38648e-05	0.0403205	1184	-0.11448	25.0102	9	5.70278e-07	0.000237236
POU2F3	MALT1_amp	706	-0.141295	20.5983	9	5.66462e-06	0.0403205	1184	-0.0695629	19.0156	9	1.29652e-05	0.00269677
TFAP2C	HGF_amp	706	-0.105108	17.2458	9	3.28422e-05	0.0403536	1184	-0.0628144	14.2284	9	0.000161909	0.0168386
CDX2	SOHLH2_amp	706	-0.117412	11.9903	9	0.00053479	0.0405262	1184	-0.0886716	18.3313	9	1.85629e-05	0.000643515
IL2RG	NFKBIE_amp	706	-0.0828961	18.2982	9	1.88883e-05	0.0406145	1184	-0.0403326	15.6492	9	7.6243e-05	0.00914658
GAB1	HIF1A_amp	706	-0.119037	16.6538	9	4.48597e-05	0.0406146	1184	-0.0913527	21.4413	9	3.64819e-06	0.000505882
STAT6	DAXX_amp	706	-0.112271	20.1694	9	7.08792e-06	0.0406421	1184	-0.0716381	20.5266	9	5.88084e-06	0.000611607
SKIC3	ACVR2A_mut	706	-0.0529638	9.78955	9	0.00175507	0.040766	1184	-0.0462807	17.8259	9	2.42065e-05	0.000629369
IRF4	PDE4DIP_amp	706	-0.125738	15.7762	9	7.1295e-05	0.0408806	1184	-0.106689	25.789	9	3.80858e-07	2.26339e-05
RPL22L1	ARHGAP35_mut	706	-0.141451	16.5431	9	4.75557e-05	0.0409245	1184	-0.119421	25.5632	9	4.28136e-07	8.90523e-05
RPL22L1	MAP2K7_mut	706	-0.195628	19.179	9	1.19018e-05	0.0409471	1184	-0.167691	26.0833	9	3.27002e-07	4.53443e-05
TP63	ZFP36L1_amp	706	-0.140471	16.6364	9	4.52733e-05	0.0409891	1184	-0.116481	23.0007	9	1.61939e-06	0.000224556
SOX1	ACVR2A_mut	706	0.0412992	9.75415	9	0.00178919	0.0410066	1184	0.0345277	16.6316	9	4.53893e-05	0.001049
HDAC1	KRAS_mut	706	0.0443518	9.45133	9	0.00210996	0.041012	1184	0.0339046	11.9224	9	0.000554615	0.00501565
LDB1	CLTC_amp	706	-0.157438	15.262	9	9.35825e-05	0.0410698	1184	-0.141149	29.1977	9	6.53575e-08	3.39859e-06
PAX8	ARID1A_mut	706	-0.0767031	11.5019	9	0.000695257	0.0410834	1184	-0.0569696	12.7114	9	0.000363442	0.00944949
PPM1D	ARID1A_mut	706	-0.0747743	11.4952	9	0.000697745	0.0410834	1184	-0.0569173	13.6704	9	0.000217865	0.00647369
UBE2Z	PRDM2_mut	706	-0.106113	10.8604	9	0.000982425	0.0412311	1184	-0.0661083	13.2604	9	0.000271077	0.00939732
HDAC1	ZNRF3_mut	706	-0.224564	19.5917	9	9.58858e-06	0.0412357	1184	-0.166398	24.8431	9	6.21903e-07	8.62372e-05
TBX2	BRAF_mut	706	-0.0366254	10.7577	9	0.00103846	0.0413508	1184	-0.0362885	25.2776	9	4.96447e-07	1.08696e-05
CD46	CDX2_amp	706	-0.11718	11.5277	9	0.000685673	0.0413858	1184	-0.0649671	11.9508	9	0.000546253	0.0142026
NFIB	TSC2_mut	706	-0.131933	19.1564	9	1.20431e-05	0.0414332	1184	-0.0708999	16.1447	9	5.8682e-05	0.0122059
UBR1	CRTC1_mut	706	-0.0707958	12.2185	9	0.00047318	0.0415288	1184	-0.0498348	15.3144	9	9.10192e-05	0.00540914
AKT2	ZNF780A_amp	706	-0.0785244	15.8337	9	6.91584e-05	0.041539	1184	-0.0507813	15.2803	9	9.26765e-05	0.00642557
LRRC3C	LASP1_amp	706	-0.0791669	14.9784	9	0.000108749	0.0415712	1184	-0.0627601	25.0378	9	5.62181e-07	2.33867e-05
ALK	FAM186A_mut	706	-0.108354	18.2449	9	1.94247e-05	0.041768	1184	-0.0651838	17.1927	9	3.37734e-05	0.0140497
LRRC3C	MLLT6_amp	706	-0.0787289	14.8088	9	0.00011898	0.0417693	1184	-0.0623272	23.6131	9	1.1778e-06	4.89966e-05
GREB1L	CDKN1B_amp	706	-0.092299	18.2439	9	1.94348e-05	0.0417896	1184	-0.0557828	20.0293	9	7.62635e-06	0.00317256
GAB1	SIX1_amp	706	-0.119316	16.6986	9	4.38143e-05	0.0418718	1184	-0.0952763	22.3594	9	2.26101e-06	0.00025752
MYB	BAX_mut	706	-0.0931671	10.8733	9	0.000975607	0.0421668	1184	-0.0666321	11.0955	9	0.000865394	0.0200002
ZNFX1	CDKN2A_del	706	-0.025055	12.8238	9	0.000342237	0.0421913	1184	-0.0182045	16.9633	9	3.81085e-05	0.00118984
SEC23IP	H3-3B_amp	706	-0.103668	17.4541	9	2.94326e-05	0.0421916	1184	-0.0518989	14.1598	9	0.000167923	0.0227548
IRS1	BCL9_amp	706	-0.0750822	15.7015	9	7.41648e-05	0.0422053	1184	-0.0615375	28.5562	9	9.10189e-08	5.49787e-06
RUNX2	BCL9_amp	706	-0.0663617	15.4829	9	8.3256e-05	0.0422053	1184	-0.0491246	24.1765	9	8.7898e-07	4.57069e-05
IRF4	BCL9_amp	706	-0.124738	15.5258	9	8.13878e-05	0.0422053	1184	-0.114643	28.5247	9	9.25123e-08	5.49787e-06
HNF1A	SOHLH2_amp	706	-0.141149	11.8507	9	0.000576404	0.0422577	1184	-0.11367	20.8966	9	4.84763e-06	0.000252077
TMED7	RPL22_mut	706	-0.0359171	9.43823	9	0.00212508	0.0422609	1184	-0.0259738	12.1075	9	0.000502185	0.00908301
SEC23IP	SOX9_amp	706	-0.111021	19.1185	9	1.2285e-05	0.0422655	1184	-0.0610778	17.1384	9	3.47534e-05	0.00481914
NFKB1	TPM3_amp	706	-0.0552609	14.2506	9	0.000160013	0.0423469	1184	-0.0410825	21.1617	9	4.22116e-06	0.000125429
MDM4	NIPBL_mut	706	-0.117063	13.2524	9	0.00027223	0.0423511	1184	-0.0691313	10.72	9	0.00105984	0.0440893
HAND2	TOP2A_amp	706	-0.106929	16.6745	9	4.43729e-05	0.0424057	1184	-0.0681452	15.3202	9	9.07432e-05	0.00471864
HAND2	RNF43_amp	706	-0.0894649	16.8078	9	4.13636e-05	0.0424715	1184	-0.0846557	38.1316	9	6.6132e-10	1.69765e-07
SNAI2	HIF1A_amp	706	-0.116514	16.2852	9	5.44873e-05	0.0426041	1184	-0.0786738	16.2328	9	5.60172e-05	0.00354939
DHX9	KMT2B_mut	706	-0.140006	10.5694	9	0.00114974	0.0426246	1184	-0.120291	19.36	9	1.08252e-05	0.000643328
KLF4	BMPR2_mut	706	-0.0651382	11.5178	9	0.00068934	0.0426536	1184	-0.0505313	16.3685	9	5.21443e-05	0.001972
FGF19	MEN1_amp	706	-0.109875	16.0389	9	6.20549e-05	0.0426987	1184	-0.0920539	22.5281	9	2.0709e-06	0.000172299
TCF3	MUC1_amp	706	-0.072451	14.9275	9	0.000111723	0.0427081	1184	-0.0495224	19.7838	9	8.67146e-06	0.000225458
NUTM1	RNF6_amp	706	-0.0699616	10.8005	9	0.00101472	0.0427826	1184	-0.0394797	11.718	9	0.000618993	0.012262
PAX7	KRAS_mut	706	-0.0172194	9.30062	9	0.00229077	0.0428469	1184	-0.0133893	12.3045	9	0.000451877	0.0042723
TP63	KRAS_mut	706	0.0455873	9.26641	9	0.00233395	0.0428939	1184	0.0329112	10.233	9	0.0013795	0.010661
RPL22L1	CHD4_mut	706	-0.214162	17.0341	9	3.6714e-05	0.0429789	1184	-0.15975	25.8903	9	3.6138e-07	0.000150334
DENND4C	ERBB2_amp	706	-0.0594089	13.0661	9	0.000300692	0.0431042	1184	-0.054414	24.4981	9	7.43823e-07	2.06287e-05
HMGA2	MEN1_amp	706	-0.0815544	15.9431	9	6.52751e-05	0.043187	1184	-0.064899	19.5737	9	9.67924e-06	0.00050332
TTC32	MYCN_amp	706	-0.0477356	9.08795	9	0.00257299	0.0432583	1184	-0.0337241	11.477	9	0.000704614	0.00542814
DUSP4	POT1_amp	706	-0.226837	20.8243	9	5.03396e-06	0.0432971	1184	-0.151415	22.7832	9	1.81343e-06	0.000377194
NR5A2	MYCN_amp	706	0.0453201	9.06195	9	0.00260984	0.0436292	1184	0.0399826	17.5373	9	2.8172e-05	0.000355138
CTDSP2	ARHGEF12_mut	706	-0.120353	17.555	9	2.79114e-05	0.0436484	1184	-0.0603051	13.1039	9	0.000294689	0.0356058
SIAH2	BRIP1_mut	706	-0.0726701	14.4908	9	0.000140842	0.0436732	1184	-0.0490359	14.2163	9	0.000162955	0.00616265
MTRFR	PCDH17_mut	706	-0.10111	12.1783	9	0.000483493	0.0436819	1184	-0.079518	15.6952	9	7.44122e-05	0.00250513
MUS81	TCIRG1_amp	706	-0.062778	14.573	9	0.000134836	0.0437631	1184	-0.0497351	18.8783	9	1.39325e-05	0.00193197
ARFGEF2	FOXO1_amp	706	0.0881517	12.3319	9	0.000445285	0.0437703	1184	0.0450729	11.2412	9	0.000800026	0.0195771
ASCL1	RRAGC_amp	706	-0.189043	19.4766	9	1.01838e-05	0.0437954	1184	-0.170935	41.2829	9	1.31713e-10	2.73963e-08
PIP4K2C	ZNF93_mut	706	-0.090517	17.5351	9	2.82051e-05	0.0441102	1184	-0.0704488	21.0422	9	4.4927e-06	0.000311494
NR5A2	ZNF93_mut	706	0.0855339	17.535	9	2.82068e-05	0.0441102	1184	0.0670806	21.2203	9	4.09395e-06	0.000311494
SATB2	FCGR2B_amp	706	-0.0859276	15.6949	9	7.44246e-05	0.0441466	1184	-0.0574411	22.4978	9	2.1038e-06	7.29318e-05
HERPUD1	ZBTB7B_amp	706	-0.04626	14.0195	9	0.000180925	0.0441552	1184	-0.0385087	25.3138	9	4.87201e-07	2.25195e-05
MAF	TPM3_amp	706	-0.0644718	14.1128	9	0.000172165	0.0442027	1184	-0.0571423	30.4604	9	3.4076e-08	2.02509e-06
AKT1	ARID1A_mut	706	-0.0451102	11.2366	9	0.000802019	0.044234	1184	-0.0374624	17.0099	9	3.71858e-05	0.0022099
DENND4C	MAP2K4_mut	706	-0.10436	10.8704	9	0.00097715	0.0445662	1184	-0.0690817	12.8441	9	0.000338541	0.0180561
OTX2	WNK4_mut	706	-0.107928	13.8356	9	0.000199517	0.0445725	1184	-0.0546804	10.2777	9	0.00134651	0.0567103
ALAD	FANCA_mut	706	-0.135616	20.0982	9	7.35656e-06	0.0445757	1184	-0.0895163	20.4622	9	6.08202e-06	0.00126506
MTX2	FANCA_mut	706	-0.173548	19.9624	9	7.89783e-06	0.0445757	1184	-0.110945	19.4232	9	1.04728e-05	0.00145223
UBR1	RPL22_mut	706	-0.0397992	9.26388	9	0.00233717	0.0446246	1184	-0.0347209	17.4803	9	2.90295e-05	0.000754767
LMNTD1	APC_mut	706	0.0262562	9.92855	9	0.00162735	0.0446469	1184	0.020134	12.7221	9	0.00036136	0.00455533
BRAF	APC_mut	706	-0.0835601	9.93576	9	0.00162098	0.0446469	1184	-0.0614439	8.93957	9	0.00279059	0.0200153
PPM1D	KMT2B_mut	706	-0.10425	10.4504	9	0.00122621	0.044689	1184	-0.0728902	11.8639	9	0.000572331	0.0140053
SH3GL1	MYCN_amp	706	-0.0798208	8.98179	9	0.00272684	0.0447159	1184	-0.0623154	11.8059	9	0.000590428	0.00472343
VPS36	MYC_amp	706	-0.0627717	18.1148	9	2.0798e-05	0.0447208	1184	-0.0490709	25.0018	9	5.72756e-07	7.94222e-05
TCF7L2	QKI_mut	706	-0.142854	13.8688	9	0.000196021	0.0449594	1184	-0.100406	13.2934	9	0.000266338	0.0138496
WSB2	RNF43_amp	706	-0.114816	16.5605	9	4.71219e-05	0.0450328	1184	-0.0816075	22.5421	9	2.05584e-06	0.000142538
TP63	MAX_amp	706	-0.138973	15.4114	9	8.64649e-05	0.0450718	1184	-0.115112	20.6217	9	5.59592e-06	0.000775968
CTDSP2	TP53_mut	706	0.0198865	8.7649	9	0.00307083	0.0452264	1184	0.020189	26.1449	9	3.16725e-07	8.78384e-06
POU2AF2	PBX1_amp	706	-0.0843407	15.1883	9	9.73042e-05	0.0452385	1184	-0.0407997	12.0669	9	0.000513255	0.00854057
MTRFR	PCDH17_amp	706	0.140431	11.3935	9	0.000737001	0.0452782	1184	0.0738211	12.4208	9	0.000424571	0.0150764
SEC23B	WRN_mut	706	-0.10893	12.944	9	0.000320952	0.0452961	1184	-0.0855719	17.0944	9	3.55664e-05	0.00246593
CCNE1	ARHGAP35_mut	706	-0.140629	15.0831	9	0.000102879	0.0453776	1184	-0.0978885	15.311	9	9.11836e-05	0.00758647
XPR1	ARHGAP35_mut	706	-0.14424	14.894	9	0.000113724	0.045593	1184	-0.111302	19.4603	9	1.02715e-05	0.00106823
IRF8	CR1_amp	706	-0.147657	16.6452	9	4.5063e-05	0.0455985	1184	-0.0570713	11.3658	9	0.000748106	0.0222294
NRAS	TENT5C_amp	706	-0.289902	22.054	9	2.65085e-06	0.0455999	1184	-0.225206	27.6367	9	1.46378e-07	6.08933e-05
CSTF2	ZBTB7B_amp	706	-0.0847208	13.7187	9	0.000212332	0.0456566	1184	-0.0577312	18.6	9	1.61218e-05	0.000372594
SMAD7	LRIG3_amp	706	-0.223846	22.0444	9	2.66417e-06	0.045829	1184	-0.135092	21.4688	9	3.5964e-06	0.0014961
PROX1	TP53_mut	706	0.0158165	8.72985	9	0.00313043	0.0458295	1184	0.0112929	12.8107	9	0.000344649	0.00333428
STAT6	KIFC1_amp	706	-0.112872	20.5452	9	5.82403e-06	0.0459185	1184	-0.072188	20.8575	9	4.94761e-06	0.000500858
RBBP7	BRAF_mut	706	-0.0559118	10.3974	9	0.00126191	0.0461489	1184	-0.0465923	17.6489	9	2.65663e-05	0.000442063
FGFR4	ASXL2_mut	706	-0.0977408	15.6148	9	7.76459e-05	0.0462859	1184	-0.066929	15.7879	9	7.08555e-05	0.0098253
CD46	FAT4_mut	706	-0.0691243	13.549	9	0.000232414	0.0463132	1184	-0.0588319	20.9166	9	4.79723e-06	0.00022752
CCDC3	TP53_mut	706	-0.0136461	8.69933	9	0.00318328	0.0464057	1184	-0.00804688	8.65797	9	0.00325634	0.0208406
NUTM1	PCDH17_amp	706	-0.0827524	11.29	9	0.000779273	0.0465453	1184	-0.0310408	6.40897	9	0.0113546	0.155155
CSTF2	TPM3_amp	706	-0.0871112	13.8287	9	0.000200256	0.0467474	1184	-0.0590779	18.8026	9	1.44971e-05	0.00030154
SKIC3	MGA_mut	706	-0.103204	22.0055	9	2.7187e-06	0.046767	1184	-0.0605392	20.8951	9	4.85142e-06	0.0010091
DUSP4	TP53_mut	706	0.0386032	8.67242	9	0.00323061	0.0468025	1184	0.0353653	18.3254	9	1.86208e-05	0.00030985
NUTM1	PARP4_amp	706	-0.0670974	11.2115	9	0.000812908	0.0468727	1184	-0.0416359	13.1207	9	0.000292044	0.00674947
SLF1	LATS1_mut	706	-0.143276	18.5721	9	1.63593e-05	0.0469022	1184	-0.0995888	20.5465	9	5.82e-06	0.00121056
MEF2C	PBX1_amp	706	-0.122117	15.0696	9	0.00010362	0.046907	1184	-0.0931312	27.129	9	1.90321e-07	7.19761e-06
DHX9	WNK4_mut	706	-0.27366	13.5159	9	0.000236554	0.0469334	1184	-0.154216	12.1776	9	0.000483658	0.0402403
SKIC3	BAX_mut	706	-0.0571873	10.5525	9	0.0011603	0.0471641	1184	-0.0433942	15.1992	9	9.67436e-05	0.00402453
ITGA3	KRAS_mut	706	-0.0332623	8.95556	9	0.00276626	0.0472075	1184	-0.0351674	20.9597	9	4.69043e-06	7.50469e-05
PARD6B	TP53_mut	706	0.0412469	8.64595	9	0.00327789	0.0472247	1184	0.0228823	7.23511	9	0.00714914	0.0371755
SOX2	BCL6_amp	706	-0.110764	18.0091	9	2.19853e-05	0.047274	1184	-0.114246	44.3109	9	2.80146e-11	1.16541e-08
UBE2Z	FAT4_mut	706	-0.0831618	13.4082	9	0.000250531	0.0473586	1184	-0.0696924	20.2769	9	6.70043e-06	0.000278738
C7orf25	GOLGA5_amp	706	-0.0908691	18.0017	9	2.20711e-05	0.0474584	1184	-0.0666093	20.3125	9	6.57695e-06	0.00273601
FGFR4	CDC73_amp	706	-0.110914	16.569	9	4.69108e-05	0.0474682	1184	-0.0705532	26.8711	9	2.1749e-07	2.26189e-05
GAB1	FLT3_amp	706	-0.132995	10.9693	9	0.00092632	0.0475312	1184	-0.0593994	7.13435	9	0.00756211	0.0827852
PAX3	EBF1_mut	706	-0.110272	15.6901	9	7.46132e-05	0.0475369	1184	-0.0653245	11.8956	9	0.000562669	0.113518
KRAS	CCND2_amp	706	-0.395934	19.3197	9	1.10561e-05	0.0475469	1184	-0.238189	17.4945	9	2.8814e-05	0.0119866
GAB1	BRCA2_amp	706	-0.133024	11.0482	9	0.000887733	0.0475725	1184	-0.0786211	10.5695	9	0.00114969	0.0201471
PTPN2	MYCN_amp	706	0.0649221	8.79944	9	0.00301323	0.0475974	1184	0.0440394	9.49575	9	0.00205949	0.0142791
POU2F3	STAT5B_mut	706	-0.0715574	9.81339	9	0.00173246	0.0476005	1184	-0.0508773	11.3282	9	0.000763382	0.0211711
ETV6	BRAF_mut	706	-0.0413243	10.2724	9	0.00135037	0.0476005	1184	-0.0311684	14.0976	9	0.000173568	0.00212365
PAX8	CCND1_amp	706	0.0712369	11.7811	9	0.000598361	0.0476528	1184	0.0630565	16.417	9	5.08265e-05	0.00111283
POU2AF3	DDX10_amp	706	-0.118577	20.6396	9	5.54366e-06	0.047681	1184	-0.0985737	28.074	9	1.16764e-07	2.42869e-05
DHX9	MSH6_mut	706	-0.162332	17.166	9	3.42508e-05	0.0477055	1184	-0.120068	22.1466	9	2.52597e-06	0.000262701
ZBTB38	SDHC_amp	706	-0.0664545	14.6923	9	0.000126566	0.047711	1184	-0.0466841	22.5417	9	2.05626e-06	5.7027e-05
TTC7A	EZH2_mut	706	-0.192014	15.7642	9	7.1746e-05	0.0477883	1184	-0.176646	30.0952	9	4.11358e-08	1.90139e-06
NFKB1	DDR2_amp	706	-0.0843525	15.3551	9	8.90789e-05	0.0478855	1184	-0.0565338	22.0601	9	2.6424e-06	7.8517e-05
ELF3	CNOT3_amp	706	-0.0960965	17.755	9	2.51259e-05	0.048024	1184	-0.064344	20.6759	9	5.43965e-06	0.00113145
XPR1	FLI1_EWSR1_fusion	706	-0.147971	10.3453	9	0.00129803	0.0481223	1184	-0.109257	15.2587	9	9.37452e-05	0.0019499
GAB1	CDX2_amp	706	-0.132556	10.9787	9	0.000921636	0.0481884	1184	-0.0550871	6.39889	9	0.0114192	0.113104
GLI1	NAB2_amp	706	-0.132446	18.8677	9	1.40108e-05	0.0482026	1184	-0.0758143	17.4418	9	2.96242e-05	0.00217424
STAT6	CDK4_amp	706	-0.0728451	16.3279	9	5.32724e-05	0.0482312	1184	-0.0480942	17.2286	9	3.31405e-05	0.00125331
RPL22L1	KMT2A_mut	706	-0.192092	18.8631	9	1.40444e-05	0.0483185	1184	-0.123593	20.8465	9	4.97607e-06	0.000690016
RUNX2	LATS2_amp	706	0.111638	11.2878	9	0.000780174	0.0486238	1184	0.0519691	7.40253	9	0.00651324	0.0846721
RUNX2	FLT3_amp	706	0.113848	10.8522	9	0.000986782	0.0486624	1184	0.0419045	4.81802	9	0.0281636	0.180247
HYCC2	PCDH17_mut	706	-0.111636	11.6917	9	0.000627809	0.0487524	1184	-0.0894511	15.4592	9	8.43074e-05	0.00250513
CD46	PARP4_amp	706	-0.114372	11.0476	9	0.000888025	0.0488045	1184	-0.0833722	17.0022	9	3.7337e-05	0.00129435
CD46	BRCA2_amp	706	-0.114054	10.926	9	0.000948231	0.0488367	1184	-0.0841235	16.2374	9	5.58805e-05	0.00193719
NFE2L2	STK11_mut	706	-0.130213	18.8386	9	1.42257e-05	0.0489422	1184	-0.0915292	23.9382	9	9.94766e-07	0.000288775
WRN	USP9X_mut	706	-0.32356	20.5863	9	5.70033e-06	0.0490285	1184	-0.225963	33.7935	9	6.12847e-09	2.54944e-06
IL6ST	B2M_mut	706	-0.0848668	11.8753	9	0.00056882	0.0490516	1184	-0.0609983	12.7727	9	0.000351713	0.0133012
GFI1	SRSF3_amp	706	-0.104935	17.7143	9	2.56695e-05	0.049063	1184	-0.0556582	12.0034	9	0.000531032	0.0255892
BRAF	LATS2_amp	706	-0.196981	11.2032	9	0.000816586	0.0492228	1184	-0.135199	12.6197	9	0.000381708	0.00756145
POU2AF3	WNK4_mut	706	-0.103041	13.1576	9	0.00028635	0.049357	1184	-0.0547665	10.8719	9	0.000976326	0.0567103
ZNF296	SDHC_amp	706	-0.0506532	14.3435	9	0.000152303	0.0494323	1184	-0.0424261	29.6468	9	5.18379e-08	2.39606e-06
MRGPRD	CLTCL1_amp	706	-0.0731517	18.4716	9	1.72456e-05	0.049443	1184	-0.0555166	23.2382	9	1.43127e-06	0.00059541
DUSP4	LATS2_amp	706	-0.169342	11.1531	9	0.000838891	0.0497353	1184	-0.116544	14.0339	9	0.000179541	0.00439347
CTNNB1	CTCF_mut	706	-0.166978	13.8893	9	0.000193904	0.0497842	1184	-0.13779	20.749	9	5.23576e-06	0.000321964
HDAC1	NCOR2_mut	706	-0.146807	19.2778	9	1.13015e-05	0.0498646	1184	-0.0923506	17.5977	9	2.72923e-05	0.00567679
FZD5	RNF43_mut	706	-0.0700507	12.5987	9	0.000386021	0.0499273	1184	-0.056021	17.4867	9	2.89332e-05	0.00108725
ESR1	COL1A1_amp	706	-0.090497	16.7099	9	4.3554e-05	0.0499477	1184	-0.077557	27.8015	9	1.34422e-07	9.31995e-06
BAMBI	COL1A1_amp	706	-0.0965689	16.8264	9	4.09601e-05	0.0499477	1184	-0.0673038	20.7226	9	5.30859e-06	0.000315482
IRF4	TPR_amp	706	-0.204502	14.5535	9	0.000136239	0.0499938	1184	-0.132525	16.0124	9	6.29304e-05	0.00201377
TCF7L2	FAT4_mut	706	-0.0984378	13.2018	9	0.00027968	0.0501151	1184	-0.0903455	22.6194	9	1.97476e-06	0.000117357
IL2RG	HSP90AB1_amp	706	-0.0820338	17.8978	9	2.33095e-05	0.0501212	1184	-0.040291	15.6172	9	7.75461e-05	0.00930188
DNAI7	CDKN1B_amp	706	-0.137147	17.0582	9	3.62521e-05	0.0501234	1184	-0.0751297	15.418	9	8.61634e-05	0.0121039
KRAS	CDKN1B_amp	706	-0.4915	16.9126	9	3.91407e-05	0.0501234	1184	-0.280792	15.3935	9	8.72877e-05	0.0121039
SATB2	CDK12_mut	706	-0.164435	18.1502	9	2.04149e-05	0.0501681	1184	-0.0952519	15.9353	9	6.55452e-05	0.0120545
FOXP4	PARP4_amp	706	-0.0802272	10.9127	9	0.000955093	0.0502012	1184	-0.0529828	13.7219	9	0.000211965	0.00586464
RUNX2	PARP4_amp	706	0.113978	10.9111	9	0.000955877	0.0502012	1184	0.0549237	7.43278	9	0.00640463	0.0783626
TSPAN31	TP53_mut	706	0.0222263	8.46807	9	0.00361435	0.0503094	1184	0.0164887	13.302	9	0.000265123	0.00269003
MAP3K2	FOXO1_amp	706	-0.125179	11.6869	9	0.000629405	0.0503582	1184	-0.0788683	15.8248	9	6.94847e-05	0.00289056
C6orf136	KMT2B_mut	706	-0.0502656	10.0738	9	0.00150389	0.0504091	1184	-0.0340414	12.2196	9	0.000472894	0.0122952
RELB	MUC1_amp	706	-0.0629547	14.3708	9	0.000150114	0.0505381	1184	-0.038731	16.2449	9	5.56606e-05	0.00115774
PIK3CD	BRAF_mut	706	-0.0402727	10.0561	9	0.00151845	0.0509169	1184	-0.027855	10.9803	9	0.000920837	0.00823099
RPL22L1	BCL9L_mut	706	-0.166962	19.3772	9	1.07279e-05	0.0509171	1184	-0.113456	30.1236	9	4.05367e-08	8.43164e-06
SATB2	BCL9L_mut	706	-0.115944	19.0568	9	1.26885e-05	0.0509171	1184	-0.0583924	16.1549	9	5.83668e-05	0.00573219
SMAD7	ABL2_amp	706	-0.165754	16.3917	9	5.15092e-05	0.0510221	1184	-0.0914568	17.5805	9	2.754e-05	0.000954718
ZBTB38	TPM3_amp	706	-0.0484247	13.5336	9	0.000234324	0.0510828	1184	-0.0334805	17.8132	9	2.43687e-05	0.000482732
SEC23IP	VHL_mut	706	-0.0862099	13.8797	9	0.000194892	0.0511496	1184	-0.0713094	25.541	9	4.33084e-07	3.00272e-05
NCOA4	VHL_mut	706	-0.113886	13.7997	9	0.000203373	0.0511496	1184	-0.0733868	15.394	9	8.72657e-05	0.00518607
SMARCAL1	PARP4_amp	706	-0.0925857	10.8475	9	0.000989305	0.0512097	1184	-0.0603154	13.6052	9	0.000225563	0.00586464
FOXP4	FLT3_amp	706	-0.0792249	10.6123	9	0.00112341	0.0512636	1184	-0.0454659	11.2383	9	0.00080126	0.0145011
GRHL2	CDK12_amp	706	-0.0999396	13.7137	9	0.0002129	0.0512999	1184	-0.112101	36.8423	9	1.28082e-09	4.84385e-08
PTDSS2	MYCL_amp	706	-0.0807022	18.1033	9	2.09242e-05	0.0514196	1184	-0.0397728	13.7118	9	0.000213116	0.00886562
NRAS	TRIM33_amp	706	-0.299466	21.8207	9	2.99348e-06	0.0514938	1184	-0.213066	26.1136	9	3.21901e-07	0.000133911
CSTF2	CHD2_mut	706	-0.16784	17.8534	9	2.38596e-05	0.0515642	1184	-0.126369	21.7389	9	3.12393e-06	0.000433185
MDM4	BMPR2_mut	706	-0.153607	10.9615	9	0.000930237	0.0516192	1184	-0.116545	13.0487	9	0.000303503	0.00841715
FOXA1	GTF2I_amp	706	-0.199713	17.4977	9	2.87656e-05	0.0516527	1184	-0.0900113	8.12562	9	0.00436441	0.100866
PAX9	PTPRC_mut	706	-0.112824	18.3847	9	1.80499e-05	0.051749	1184	-0.0552754	12.8833	9	0.000331529	0.0275832
SNAI2	MAX_amp	706	-0.10845	14.9045	9	0.00011309	0.0518422	1184	-0.0913743	20.9726	9	4.65893e-06	0.000775968
ERBB3	SMARCE1_amp	706	-0.133223	15.7872	9	7.08804e-05	0.0518846	1184	-0.116851	27.6818	9	1.43e-07	1.98293e-05
GRHL2	MLLT6_amp	706	-0.138056	14.2857	9	0.000157052	0.0519539	1184	-0.142342	34.4264	9	4.42671e-09	2.04612e-07
JUP	TOP2A_amp	706	-0.132694	15.8477	9	6.86504e-05	0.0519771	1184	-0.086873	18.0424	9	2.16045e-05	0.00128392
GATA3	DDX5_amp	706	-0.133098	16.872	9	3.99871e-05	0.0519968	1184	-0.13595	36.4139	9	1.59562e-09	2.2126e-07
PIK3CB	MAP2K4_mut	706	-0.134786	10.3088	9	0.00132397	0.0519976	1184	-0.0684373	7.19621	9	0.00730575	0.154106
ANKIB1	SIX1_amp	706	-0.0825081	15.8276	9	6.93829e-05	0.0520001	1184	-0.065774	21.7628	9	3.08529e-06	0.00025752
AGR2	PARP4_amp	706	-0.0945976	10.7664	9	0.00103358	0.0520346	1184	-0.0590138	12.3467	9	0.000441767	0.00967236
MAPK1	CREB3L2_amp	706	-0.22266	17.6012	9	2.72423e-05	0.0520692	1184	-0.156683	23.881	9	1.0248e-06	7.1053e-05
DDX39A	NIN_mut	706	-0.142196	15.0636	9	0.00010395	0.05208	1184	-0.11411	19.7861	9	8.66081e-06	0.000720579
FOXA1	CDKN1A_amp	706	-0.256351	17.7761	9	2.48484e-05	0.0521227	1184	-0.142332	12.7744	9	0.000351396	0.020883
GFI1	CDKN1A_amp	706	-0.104467	17.6041	9	2.72007e-05	0.0521227	1184	-0.0558078	12.0204	9	0.000526216	0.0243229
SNAI2	SIX1_amp	706	-0.115079	15.7314	9	7.30025e-05	0.0523246	1184	-0.0828769	17.2645	9	3.25206e-05	0.00225476
VPS4A	RBM39_amp	706	-0.108456	19.6844	9	9.1342e-06	0.0523755	1184	-0.0923395	31.1913	9	2.33809e-08	9.72644e-06
ARFGEF2	RB1_amp	706	0.0786763	11.3545	9	0.000752661	0.0524181	1184	0.0431101	10.9355	9	0.000943375	0.022464
SRPK1	EP300_mut	706	-0.0475419	15.648	9	7.62928e-05	0.0524955	1184	-0.041099	22.2299	9	2.4188e-06	0.000335407
MAF	PRCC_amp	706	-0.0743972	14.8009	9	0.000119475	0.0525186	1184	-0.065409	32.5353	9	1.17049e-08	8.11541e-07
IL13RA1	AXIN2_mut	706	-0.0919152	16.2682	9	5.49779e-05	0.0525405	1184	-0.0632838	18.0997	9	2.09633e-05	0.00109009
TCF3	ZBTB7B_amp	706	-0.0650892	13.3125	9	0.000263646	0.0525493	1184	-0.0467551	18.6749	9	1.55011e-05	0.000372594
RPL22L1	EPHA2_mut	706	-0.154098	16.2755	9	5.47687e-05	0.0528467	1184	-0.155506	31.1542	9	2.38328e-08	4.95722e-06
RAC2	EZH2_mut	706	-0.0769352	15.4839	9	8.321e-05	0.053014	1184	-0.0667094	28.9731	9	7.33894e-08	3.053e-06
DHX9	ARID1A_mut	706	-0.0957413	10.6365	9	0.00110877	0.0531757	1184	-0.0775479	15.1565	9	9.8956e-05	0.00411657
MAF	NTRK1_amp	706	-0.0745703	14.9224	9	0.000112025	0.0531795	1184	-0.0654044	32.3942	9	1.25863e-08	8.72648e-07
FOXA1	PIM1_amp	706	-0.257899	17.8818	9	2.35063e-05	0.0532039	1184	-0.109211	9.0159	9	0.00267641	0.139173
GFI1	PIM1_amp	706	-0.103942	17.3599	9	3.09289e-05	0.0532039	1184	-0.0416671	8.02277	9	0.00461929	0.213514
ARFGEF2	CYSLTR2_amp	706	0.0784084	11.2369	9	0.000801863	0.0532573	1184	0.0424038	10.5674	9	0.00115102	0.0266012
ACOX1	CDKN1B_amp	706	-0.164013	15.6043	9	7.8077e-05	0.0534886	1184	-0.0854312	12.5475	9	0.000396741	0.0412611
SMAD7	PDE4DIP_amp	706	-0.0856346	14.7725	9	0.00012129	0.0534984	1184	-0.0817741	37.7876	9	7.88799e-10	1.82565e-07
RUNX2	PDE4DIP_amp	706	-0.0647856	14.7866	9	0.00012039	0.0534984	1184	-0.0484014	24.4373	9	7.67698e-07	3.99203e-05
XPR1	ARID1A_mut	706	-0.0639405	10.6179	9	0.00111998	0.0535164	1184	-0.0498285	14.6266	9	0.000131049	0.00495603
FOXA1	MDM4_amp	706	-0.226257	16.2305	9	5.60841e-05	0.0535977	1184	-0.242195	59.7107	9	1.0988e-14	4.57101e-12
PEX6	CLTC_amp	706	-0.10122	14.0856	9	0.000174673	0.0536295	1184	-0.0661516	15.7169	9	7.35634e-05	0.00218588
PTDSS2	DDX10_amp	706	-0.0925501	19.6246	9	9.42459e-06	0.0540406	1184	-0.0757458	26.5513	9	2.56631e-07	2.66896e-05
SKIC3	CRTC1_mut	706	-0.0836319	11.272	9	0.000786842	0.054141	1184	-0.0497673	9.59763	9	0.00194828	0.0803284
HERPUD1	MUC1_amp	706	-0.0489192	13.9487	9	0.000187863	0.0543121	1184	-0.0395695	25.2258	9	5.09967e-07	1.76789e-05
SOX3	RNF6_amp	706	0.0772671	9.99601	9	0.0015688	0.0543341	1184	0.0459413	11.9195	9	0.00055548	0.011554
MPL	MAP2K4_mut	706	0.0679049	10.157	9	0.00143756	0.054423	1184	0.0408862	9.98503	9	0.00157818	0.0547104
TFAP2C	CCR7_amp	706	-0.118086	15.9985	9	6.33937e-05	0.0545249	1184	-0.100289	23.561	9	1.21014e-06	8.39028e-05
HAND2	STAT3_amp	706	-0.112675	16.9642	9	3.80907e-05	0.054603	1184	-0.103961	30.1601	9	3.97806e-08	1.65487e-05
TFAP2C	SETDB1_amp	706	-0.0656106	13.8234	9	0.000200823	0.0548343	1184	-0.076072	48.209	9	3.83122e-12	1.37877e-09
ELF5	TP53_mut	706	-0.0118575	8.21996	9	0.00414321	0.054895	1184	-0.00682177	7.79071	9	0.00525156	0.0303423
GFI1	FLT3_amp	706	-0.0893221	10.3665	9	0.00128322	0.0549102	1184	-0.0675146	16.6502	9	4.49465e-05	0.00143829
HNF1A	ASXL2_mut	706	-0.133517	14.7209	9	0.000124659	0.0549843	1184	-0.101357	18.0267	9	2.17834e-05	0.00453094
CCNE1	CCND1_amp	706	0.0590543	11.4172	9	0.000727667	0.0551424	1184	0.0534761	18.0242	9	2.1811e-05	0.000533727
BRAF	RB1_amp	706	-0.221204	11.2073	9	0.000814778	0.0551607	1184	-0.147775	12.5506	9	0.000396082	0.0143999
FANCM	RB1_del	706	-0.161462	17.4886	9	2.89036e-05	0.0552443	1184	-0.0926956	13.9804	9	0.00018473	0.0384237
FOXA2	ZXDB_amp	706	-0.194976	15.878	9	6.75581e-05	0.0553397	1184	-0.0802921	11.7094	9	0.000621859	0.0896891
LIG1	MYC_amp	706	-0.0617772	17.4808	9	2.90227e-05	0.0554721	1184	-0.0420071	16.4932	9	4.88241e-05	0.00225676
PIK3R5	CDX2_amp	706	-0.0741523	10.4641	9	0.00121718	0.0555384	1184	-0.0371424	8.92893	9	0.00280688	0.0432468
DUSP4	SND1_amp	706	-0.20462	18.5919	9	1.61907e-05	0.0557025	1184	-0.152563	26.9545	9	2.08305e-07	8.66548e-05
PRSS23	HNF1A_mut	706	-0.0744058	16.0474	9	6.17769e-05	0.0557459	1184	-0.0414616	13.2594	9	0.000271222	0.0188047
RAF1	CDX2_amp	706	-0.163885	10.3049	9	0.00132675	0.0561405	1184	-0.116544	17.3941	9	3.03765e-05	0.00171837
RUNX2	CDX2_amp	706	0.110926	10.2919	9	0.00133616	0.0561405	1184	0.0377938	4.09226	9	0.04308	0.248907
FOXP4	CDX2_amp	706	-0.0779062	10.3264	9	0.0013114	0.0561405	1184	-0.0390332	8.63036	9	0.00330605	0.047644
GFI1	FOXO1_amp	706	-0.107399	11.2196	9	0.000809393	0.0561419	1184	-0.0616233	10.8318	9	0.000997694	0.020752
MTX2	KMT2A_mut	706	-0.175185	17.2552	9	3.26802e-05	0.0562165	1184	-0.101728	15.4881	9	8.30243e-05	0.00690763
IRF8	KMT2A_mut	706	-0.122266	17.8531	9	2.38633e-05	0.0562165	1184	-0.0636934	12.2551	9	0.000463982	0.0266545
CD44	CDKN2A_del	706	-0.0269985	11.7219	9	0.000617681	0.0562188	1184	-0.0208586	18.1887	9	2.00057e-05	0.000924709
BRAF	CYSLTR2_amp	706	-0.219633	11.0659	9	0.000879304	0.0562297	1184	-0.149364	12.7836	9	0.000349663	0.0127055
CYB5A	NFE2L2_amp	706	-0.109876	18.9938	9	1.31143e-05	0.0563979	1184	-0.077476	21.0878	9	4.38722e-06	0.000608361
TRADD	RPL22_mut	706	-0.0254944	8.51898	9	0.00351462	0.0565032	1184	-0.0175482	9.76402	9	0.0017796	0.0222869
PIK3CB	PTCH1_mut	706	-0.159271	18.9898	9	1.31422e-05	0.056518	1184	-0.078515	13.0711	9	0.000299882	0.0178216
MMP27	RAC1_amp	706	-0.0374467	15.8931	9	6.70212e-05	0.0565256	1184	-0.0267726	20.2889	9	6.6586e-06	0.00276998
IRS1	KRAS_mut	706	-0.0336596	8.42445	9	0.00370209	0.0565267	1184	-0.0275222	11.5889	9	0.000663466	0.00575004
ZEB2	KRAS_mut	706	0.043554	8.4234	9	0.00370423	0.0565267	1184	0.0363981	10.1724	9	0.0014256	0.0107827
TFAP2A	TNC_mut	706	-0.242063	18.9886	9	1.31502e-05	0.0565524	1184	-0.111518	13.0611	9	0.00030149	0.12542
TFAP2C	ARNT_amp	706	-0.066131	13.9847	9	0.000184308	0.0566155	1184	-0.0761769	49.0572	9	2.48608e-12	5.17105e-10
CYB561A3	KMT2A_amp	706	-0.101797	17.1969	9	3.36983e-05	0.0566574	1184	-0.0721511	16.4618	9	4.96394e-05	0.00516249
SRPK1	GNA13_mut	706	-0.1382	11.2071	9	0.00081485	0.0567492	1184	-0.127758	35.2026	9	2.97128e-09	8.24034e-08
MTX2	MAP2K4_mut	706	-0.14692	10.0125	9	0.00155477	0.0568057	1184	-0.0905833	10.3094	9	0.00132354	0.0500538
HDAC1	KMT2D_mut	706	-0.0686785	15.2841	9	9.24895e-05	0.0568216	1184	-0.0510112	21.8952	9	2.87952e-06	0.000149735
CAV1	MTCP1_amp	706	-0.0818812	17.231	9	3.30997e-05	0.0569381	1184	-0.0520696	19.163	9	1.20016e-05	0.00124816
CCND2	FCRL4_amp	706	-0.128941	14.5101	9	0.000139407	0.0570973	1184	-0.103399	27.955	9	1.24171e-07	5.73946e-06
ARID1B	ACVR2A_mut	706	-0.0572495	8.75398	9	0.00308927	0.0572951	1184	-0.0437293	12.6337	9	0.000378854	0.0065668
PIP4K2C	MDM2_amp	706	-0.0852022	19.5112	9	1.00012e-05	0.0573468	1184	-0.0494461	17.7749	9	2.48645e-05	0.00344788
BRAF	FOXO1_amp	706	-0.236626	11.164	9	0.000834001	0.0573859	1184	-0.152798	12.6196	9	0.000381733	0.0132334
RUNX2	RNF6_amp	706	0.11504	9.80737	9	0.00173814	0.0573885	1184	0.0420451	4.33648	9	0.037304	0.235129
ZFPM1	MYCN_amp	706	-0.059171	8.22032	9	0.00414238	0.0574461	1184	-0.0484414	12.0562	9	0.000516216	0.00429492
FGFR4	MDM4_amp	706	-0.0942736	15.4762	9	8.35506e-05	0.0574895	1184	-0.0678533	30.2409	9	3.81583e-08	2.26769e-06
RAF1	FLT3_amp	706	-0.162424	10.0961	9	0.00148585	0.057496	1184	-0.117069	16.8331	9	4.08154e-05	0.00141493
MIEN1	RARA_amp	706	-0.119415	15.0662	9	0.000103806	0.0576024	1184	-0.0917732	22.3672	9	2.25188e-06	0.000133826
CDX2	MAP2K4_mut	706	-0.104377	9.96546	9	0.00159504	0.0576821	1184	-0.0917173	20.087	9	7.39983e-06	0.00102611
SKIC3	KMT2B_mut	706	-0.0580106	9.65147	9	0.001892	0.0577061	1184	-0.04625	15.3536	9	8.91495e-05	0.00337147
MYOD1	SOHLH2_amp	706	-0.0832361	10.6155	9	0.00112141	0.0578349	1184	-0.0561262	12.5948	9	0.000386815	0.00937174
MAP2K1	DIS3_amp	706	-0.146352	13.5204	9	0.000235985	0.0579915	1184	-0.0714816	12.4961	9	0.000407799	0.0302507
NFKB1	ARNT_amp	706	-0.0511542	13.6579	9	0.000219317	0.0580414	1184	-0.0410673	23.1371	9	1.50852e-06	6.27542e-05
TNPO2	CCND3_amp	706	-0.053084	17.013	9	3.71245e-05	0.058056	1184	-0.0320803	16.661	9	4.46913e-05	0.00371832
ZBTB38	ZMYM2_del	706	-0.0378658	21.5895	9	3.37692e-06	0.0580898	1184	-0.0302156	33.38	9	7.58014e-09	3.15334e-06
IL2RG	KRAS_mut	706	0.0186876	8.30298	9	0.003958	0.058138	1184	0.0128165	8.80906	9	0.00299738	0.0184767
KLB	APC_mut	706	0.036727	9.02662	9	0.00266075	0.0583744	1184	0.0280496	11.1547	9	0.000838196	0.00792476
PIERCE2	APC_mut	706	0.0260816	9.04399	9	0.0026356	0.0583744	1184	0.0197076	11.1703	9	0.000831181	0.00792476
ANKIB1	HIF1A_amp	706	-0.0807724	15.2187	9	9.57513e-05	0.0585157	1184	-0.0622884	20.3001	9	6.61986e-06	0.000550772
TRADD	FLCN_mut	706	-0.0530138	12.6902	9	0.000367582	0.0585477	1184	-0.0376582	13.5989	9	0.00022632	0.013895
TCF7L2	ACVR2A_mut	706	-0.0720765	8.6601	9	0.00325253	0.0588948	1184	-0.0838852	27.0139	9	2.01994e-07	1.05037e-05
MAP2K1	KLF5_amp	706	-0.147053	13.5692	9	0.000229927	0.0590329	1184	-0.0701362	12.0398	9	0.000520774	0.036107
AKT1	GTF2I_amp	706	-0.105712	16.9803	9	3.77688e-05	0.0590635	1184	-0.0613645	15.4977	9	8.26074e-05	0.00859117
AKT1	PTEN_mut	706	-0.0515731	16.1527	9	5.84355e-05	0.0591299	1184	-0.0371674	21.4765	9	3.58185e-06	0.000372512
FOXP4	BRCA2_amp	706	-0.0782063	10.3481	9	0.00129606	0.0591374	1184	-0.053885	13.3361	9	0.000260342	0.00676888
TCF7L2	LATS2_amp	706	-0.155401	10.5736	9	0.00114714	0.0592588	1184	-0.1039	13.4108	9	0.000250176	0.00578185
PEX6	CDKN1B_amp	706	-0.158961	15.0119	9	0.000106838	0.0592847	1184	-0.0737054	9.38448	9	0.0021883	0.151722
GREB1L	DUSP16_amp	706	-0.0830624	16.4551	9	4.9815e-05	0.059412	1184	-0.051115	18.7784	9	1.46824e-05	0.00305395
SEC23B	NIPBL_mut	706	-0.0720571	11.7588	9	0.00060557	0.0596839	1184	-0.044704	11.3283	9	0.000763345	0.0393023
VPS36	UBR5_amp	706	-0.113092	18.8844	9	1.38883e-05	0.0597265	1184	-0.0746926	21.5354	9	3.47353e-06	0.000361247
C6orf136	WNK4_mut	706	-0.0966018	12.4401	9	0.000420218	0.0597405	1184	-0.0516216	10.6994	9	0.00107169	0.0567103
LMNTD1	ACVR2A_mut	706	0.0279176	8.60908	9	0.00334492	0.0597594	1184	0.0202591	11.5589	9	0.000674263	0.0103886
EXOC6	PCDH17_amp	706	-0.108421	10.4325	9	0.00123817	0.0598288	1184	-0.0493743	8.17362	9	0.0042504	0.0803713
ITGA3	NUMA1_amp	706	-0.0679368	12.2306	9	0.000470117	0.0599034	1184	-0.0566147	17.0469	9	3.64682e-05	0.00168564
FGFR4	ELF3_amp	706	-0.105115	16.4256	9	5.05979e-05	0.0601361	1184	-0.0781684	32.9897	9	9.26498e-09	6.42372e-07
KRAS	BRAF_mut	706	0.150159	9.45393	9	0.00210697	0.0603064	1184	0.0918673	8.48349	9	0.00358383	0.0244406
HNF1B	TP53_mut	706	0.0573927	7.95451	9	0.00479677	0.0603173	1184	0.0398044	10.0759	9	0.00150222	0.0105919
ABCD1	KRAS_mut	706	-0.0303979	8.17494	9	0.00424731	0.0603322	1184	-0.0226726	10.1131	9	0.00147217	0.0109014
ARHGAP1	TET2_mut	706	-0.126045	13.1112	9	0.000293533	0.0604024	1184	-0.0554349	8.80884	9	0.00299774	0.0593838
TRMT12	EXT1_amp	706	-0.0439655	16.6168	9	4.57448e-05	0.0605309	1184	-0.0344513	22.8415	9	1.75921e-06	0.000104547
TRMT12	CDK12_mut	706	-0.134145	17.1105	9	3.52666e-05	0.0606656	1184	-0.0751681	14.2985	9	0.000155986	0.0153082
ZNFX1	APC_mut	706	0.0374824	8.84066	9	0.00294593	0.060672	1184	0.0350697	16.1731	9	5.78103e-05	0.000858895
HRAS	NFE2L2_amp	706	-0.124406	18.2807	9	1.90626e-05	0.0607239	1184	-0.0873263	19.7638	9	8.76254e-06	0.000911304
MYCL	NFE2L2_amp	706	-0.0978626	18.0801	9	2.11803e-05	0.0607239	1184	-0.0754029	22.3901	9	2.22515e-06	0.000462831
RELB	ZBTB7B_amp	706	-0.056241	12.803	9	0.000346069	0.0607458	1184	-0.0366579	15.4651	9	8.40425e-05	0.00145674
SATB1	PRR14_mut	706	-0.124152	12.0624	9	0.000514488	0.0608617	1184	-0.0605778	10.8235	9	0.00100218	0.0330477
NRAS	NRAS_amp	706	-0.297552	21.4943	9	3.54873e-06	0.0610452	1184	-0.215878	26.7677	9	2.29439e-07	9.54466e-05
CCND3	KLF5_amp	706	-0.223837	13.4233	9	0.000248515	0.0610709	1184	-0.0978257	8.71087	9	0.00316319	0.0877258
SLC25A37	BRAF_mut	706	-0.0381062	9.41228	9	0.00215537	0.0611295	1184	-0.0228126	8.12871	9	0.00435697	0.0274621
ARID1B	BRCA2_mut	706	-0.0824207	13.1011	9	0.000295125	0.0611655	1184	-0.0520981	13.1973	9	0.00028035	0.0145782
DUSP4	BRAF_amp	706	-0.198509	17.5184	9	2.84536e-05	0.0611823	1184	-0.141784	24.3572	9	8.0027e-07	6.65825e-05
B4GALNT1	PRDM2_mut	706	-0.0585266	9.42904	9	0.00213576	0.0612323	1184	-0.0261408	6.0923	9	0.0135772	0.160241
ARID1B	ARID1B_mut	706	-0.0879413	12.7865	9	0.000349138	0.0612843	1184	-0.0723122	18.9984	9	1.30826e-05	0.00090706
AGPAT1	SETBP1_amp	706	-0.192013	21.4846	9	3.56687e-06	0.0613573	1184	-0.0822055	15.0555	9	0.000104393	0.0329432
GFI1	CDX2_amp	706	-0.0873611	9.93353	9	0.00162295	0.061444	1184	-0.0635586	15.3794	9	8.79441e-05	0.00281421
SMARCAL1	LATS2_amp	706	-0.0870963	10.4176	9	0.00124819	0.0614777	1184	-0.0586765	14.2702	9	0.00015835	0.00411711
AGR2	CDX2_amp	706	-0.0909581	9.9146	9	0.00163972	0.0616874	1184	-0.0477982	9.37555	9	0.00219898	0.0351837
EIF2AK4	BAX_mut	706	-0.0847993	9.70639	9	0.00183629	0.0616949	1184	-0.0634807	14.0499	9	0.000178028	0.00673269
MDM4	HLF_amp	706	-0.194271	15.3416	9	8.97166e-05	0.0617322	1184	-0.124075	18.0895	9	2.10758e-05	0.00137206
CTTNBP2	ATP2B3_amp	706	-0.0546733	18.0965	9	2.09992e-05	0.0617683	1184	-0.0424742	25.6024	9	4.19512e-07	0.000174517
WT1	RHPN2_amp	706	-0.0586749	16.3027	9	5.3986e-05	0.0619111	1184	-0.0391041	16.6564	9	4.47982e-05	0.00689583
POU2AF1	SDHC_amp	706	-0.11243	13.7129	9	0.000212985	0.0620978	1184	-0.0837915	18.8227	9	1.43452e-05	0.000314084
MYH14	ERBB2_amp	706	-0.0435319	11.8701	9	0.000570413	0.0621028	1184	-0.0294169	12.6022	9	0.000385289	0.0064112
PEA15	TP53_mut	706	0.0223072	7.85843	9	0.00505844	0.0621943	1184	0.0185552	14.7519	9	0.000122627	0.00141702
PAX8	WNK4_amp	706	-0.227309	17.2579	9	3.26329e-05	0.0623724	1184	-0.149976	15.141	9	9.97714e-05	0.00546925
SATB2	STAT5B_mut	706	-0.0794447	8.93551	9	0.00279679	0.0625821	1184	-0.0713358	16.1833	9	5.74989e-05	0.00239196
PUM3	EFTUD2_amp	706	-0.115308	13.7943	9	0.000203956	0.0626509	1184	-0.0597683	11.6213	9	0.000651991	0.0193734
MOGAT2	TCEA1_del	706	-0.119838	21.44	9	3.6508e-06	0.0628011	1184	-0.0605142	18.846	9	1.4171e-05	0.00589514
CCDC51	CCND1_amp	706	-0.0664641	11.0582	9	0.000882952	0.0628528	1184	-0.0617947	19.4261	9	1.04569e-05	0.000271879
IRF4	LMNA_amp	706	-0.120595	14.1986	9	0.000164495	0.0628808	1184	-0.122955	33.5862	9	6.81747e-09	5.67213e-07
AGR2	PCDH17_amp	706	-0.113948	10.2633	9	0.00135706	0.0629221	1184	-0.0482153	7.2236	9	0.00719514	0.110859
SOS1	TP53_mut	706	-0.0361824	7.81435	9	0.00518329	0.0629682	1184	-0.0180675	5.13873	9	0.0233977	0.0824868
SMAD7	BCL9_amp	706	-0.0839194	14.2507	9	0.000159998	0.0630114	1184	-0.0812518	35.683	9	2.32182e-09	4.38712e-07
TCF7L2	BMPR2_mut	706	-0.123159	10.3104	9	0.00132285	0.0630277	1184	-0.114162	19.0162	9	1.29615e-05	0.000539199
POU2AF2	ARID1A_mut	706	-0.0358181	10.0805	9	0.00149848	0.0631787	1184	-0.0275217	13.1997	9	0.000279999	0.00776532
HERPUD1	SMAD4_amp	706	-0.167045	17.7704	9	2.49234e-05	0.0634228	1184	-0.0498536	8.5188	9	0.00351496	0.162469
CCND2	SMAD4_amp	706	-0.36505	17.9516	9	2.26593e-05	0.0634228	1184	-0.1413	14.8558	9	0.000116051	0.0241386
NEUROD1	MYCN_amp	706	-0.0489096	7.89083	9	0.0049686	0.0635463	1184	-0.0473107	17.8056	9	2.44657e-05	0.000318054
HNF1A	MAP2K4_mut	706	-0.12428	9.61233	9	0.00193275	0.0635703	1184	-0.0917079	13.8516	9	0.000197824	0.0137158
INSM1	DNMT3A_mut	706	-0.101938	18.3397	9	1.84813e-05	0.063583	1184	-0.0656925	19.5008	9	1.0056e-05	0.000880711
TUBB4B	RNF6_amp	706	-0.211885	9.4344	9	0.00212953	0.0635976	1184	-0.105578	7.42993	9	0.00641479	0.0666914
GAB1	TP53_mut	706	-0.0277047	7.77467	9	0.0052984	0.0638256	1184	-0.0198454	11.2773	9	0.000784603	0.00666112
ALAD	RPL22_mut	706	-0.0487431	8.12824	9	0.0043581	0.063857	1184	-0.0444111	15.7753	9	7.13289e-05	0.00174546
TCAP	CCR7_amp	706	-0.0657237	15.3534	9	8.91602e-05	0.0639056	1184	-0.0565939	25.5454	9	4.32095e-07	3.59503e-05
GRHL2	LASP1_amp	706	-0.135392	13.7224	9	0.000211914	0.0639534	1184	-0.150571	40.285	9	2.19483e-10	1.14131e-08
ESR1	MSI2_amp	706	-0.112864	17.9753	9	2.23791e-05	0.064161	1184	-0.0902708	29.5142	9	5.55073e-08	7.69701e-06
KLB	SMC1A_amp	706	-0.135399	17.9717	9	2.24218e-05	0.0642833	1184	-0.0605614	12.9443	9	0.000320901	0.0580666
TCF3	FCRL4_amp	706	-0.0836126	13.9915	9	0.000183638	0.0643306	1184	-0.0629636	24.1426	9	8.94596e-07	3.10127e-05
NFKB1	SETDB1_amp	706	-0.0505584	13.4341	9	0.000247087	0.0643999	1184	-0.0398714	21.5956	9	3.36632e-06	0.000127308
GNAI2	TNC_mut	706	-0.171507	17.2476	9	3.28117e-05	0.0644003	1184	-0.0734935	11.5088	9	0.000692671	0.144076
FGFR3	STAT6_amp	706	-0.121426	17.4202	9	2.99627e-05	0.0644272	1184	-0.0756572	19.1458	9	1.21106e-05	0.00125951
IRS4	PDE4DIP_amp	706	-0.0448554	14.1923	9	0.000165043	0.0645243	1184	-0.0263976	14.6675	9	0.00012824	0.00331602
POU2AF2	DDX6_amp	706	-0.116733	19.8673	9	8.30089e-06	0.0645326	1184	-0.0928842	27.4127	9	1.64348e-07	6.83687e-05
FLT3	AFF3_mut	706	-0.099953	17.1923	9	3.37796e-05	0.0645641	1184	-0.0617802	15.5764	9	7.92389e-05	0.0329634
SEC23IP	AXIN2_amp	706	-0.0981627	17.3134	9	3.16951e-05	0.0646507	1184	-0.0617548	17.6844	9	2.60756e-05	0.00180791
MAPK1	BRAF_amp	706	-0.218456	16.8062	9	4.13971e-05	0.0647375	1184	-0.156313	23.7531	9	1.09519e-06	7.59332e-05
PPM1D	BAX_mut	706	-0.0945109	9.55337	9	0.00199582	0.0648509	1184	-0.0566032	7.99094	9	0.00470119	0.063087
CCND3	TFEB_amp	706	-0.152166	16.3963	9	5.13844e-05	0.064893	1184	-0.0751079	9.46471	9	0.00209462	0.0689526
IL13RA1	FANCE_amp	706	-0.0907536	17.4063	9	3.01831e-05	0.0649011	1184	-0.0539252	17.494	9	2.88213e-05	0.00199827
CTSZ	FAM186A_mut	706	-0.078495	16.6151	9	4.5786e-05	0.0650188	1184	-0.0448299	14.3261	9	0.000153719	0.0319735
ERBB3	GTF2I_amp	706	-0.124001	16.1005	9	6.00691e-05	0.0650667	1184	-0.0685855	13.1255	9	0.000291308	0.017312
SNAI2	FAT3_amp	706	-0.124846	17.7244	9	2.55325e-05	0.0650789	1184	-0.0942605	19.6428	9	9.33566e-06	0.00388364
AGPAT1	MYCN_amp	706	-0.0655853	7.82932	9	0.00514054	0.0651065	1184	-0.061513	16.6812	9	4.42171e-05	0.000525552
CCND3	DIS3_amp	706	-0.219243	12.8493	9	0.000337605	0.0652525	1184	-0.0962771	8.4068	9	0.00373819	0.102201
DUSP1	APC_mut	706	0.0353111	8.54882	9	0.00345746	0.0654362	1184	0.0347914	17.5488	9	2.80027e-05	0.000468567
CCND3	PCDH17_amp	706	-0.223969	10.1224	9	0.00146476	0.0654464	1184	-0.0873966	5.22044	9	0.0223229	0.232158
FOXA1	SPEN_mut	706	-0.151458	12.2845	9	0.000456746	0.0654745	1184	-0.108091	13.1747	9	0.00028375	0.0142265
HDAC1	ZFHX3_mut	706	-0.0848798	12.0498	9	0.000517986	0.0655176	1184	-0.0606987	12.9878	9	0.000313519	0.0217373
PAX9	AMER1_mut	706	-0.110151	19.2561	9	1.14305e-05	0.0655426	1184	-0.0766033	19.8122	9	8.54364e-06	0.00355415
CTNNB1	FAT3_mut	706	-0.14978	17.9082	9	2.31819e-05	0.065587	1184	-0.121531	28.0345	9	1.1917e-07	4.95749e-05
TUBB4B	RB1_mut	706	0.10433	13.6725	9	0.00021762	0.0656754	1184	0.0791074	22.2316	9	2.41664e-06	0.000335108
AGR2	FLT3_amp	706	-0.090016	9.68344	9	0.00185936	0.0657171	1184	-0.0534794	11.3014	9	0.000774482	0.0145011
ARID1B	CRTC1_mut	706	-0.0923675	10.5724	9	0.00114789	0.0657507	1184	-0.0544232	9.11395	9	0.00253667	0.0848106
CCND3	FOXO1_amp	706	-0.215725	10.6636	9	0.00109262	0.065896	1184	-0.110383	8.26626	9	0.00403887	0.0579368
IRS4	BCL9_amp	706	-0.0445249	14.0171	9	0.000181155	0.0663028	1184	-0.0258207	13.5236	9	0.000235581	0.00544453
ACACB	FBXW7_mut	706	-0.026204	9.35596	9	0.00222261	0.0663275	1184	-0.0157857	8.52486	9	0.00350327	0.0932433
CD19	MYC_mut	706	-0.166714	11.464	9	0.000709582	0.0663382	1184	-0.0993976	20.5893	9	5.69133e-06	0.000131533
NEDD4L	FCRL4_amp	706	-0.0662106	13.8219	9	0.000200978	0.0664849	1184	-0.0326124	11.2227	9	0.00080804	0.0120052
TRAF5	KIFC1_amp	706	-0.0890678	18.6794	9	1.54646e-05	0.0665056	1184	-0.0637694	25.019	9	5.67675e-07	7.87176e-05
KRAS	DUSP16_amp	706	-0.446818	15.4115	9	8.64615e-05	0.0665289	1184	-0.255873	14.2917	9	0.000156557	0.0217093
TRAF5	BRIP1_mut	706	-0.0571041	12.4868	9	0.000409835	0.0667033	1184	-0.0413971	14.5166	9	0.000138929	0.00577945
FGFR3	SDHC_amp	706	-0.0656537	13.4818	9	0.00024089	0.0668354	1184	-0.0419444	18.1108	9	2.08415e-05	0.000433503
BAMBI	FCGR2B_amp	706	-0.0877367	14.3524	9	0.00015159	0.0668627	1184	-0.0668062	27.0312	9	2.00196e-07	1.18974e-05
POU2AF2	SDHC_amp	706	-0.0691202	13.4455	9	0.000245595	0.0670591	1184	-0.0350636	11.1341	9	0.000847567	0.0117529
NFATC2	CDKN2A_del	706	-0.0190983	10.911	9	0.000955945	0.067119	1184	-0.0121579	10.6129	9	0.00112301	0.0137403
ZBTB38	ZBTB7B_amp	706	-0.0455613	12.4821	9	0.000410861	0.0673107	1184	-0.0304612	15.2366	9	9.48459e-05	0.00157824
PARD6B	ZNF780A_amp	706	-0.123891	14.0287	9	0.000180043	0.0673281	1184	-0.0946477	18.8736	9	1.39672e-05	0.00193679
SATB2	SETDB1_amp	706	-0.0554497	13.1164	9	0.000292719	0.0673839	1184	-0.0391262	17.9788	9	2.23377e-05	0.000516249
SLC7A4	KMT2C_amp	706	-0.0673173	18.1384	9	2.05416e-05	0.067568	1184	-0.0393845	17.949	9	2.269e-05	0.0023473
MAPK1	KMT2C_amp	706	-0.173355	17.4552	9	2.94165e-05	0.067568	1184	-0.110249	17.5346	9	2.82128e-05	0.0023473
JUP	CCR7_amp	706	-0.107863	15.1692	9	9.82921e-05	0.0676329	1184	-0.0765423	17.8815	9	2.35091e-05	0.00139711
ITSN2	EP300_mut	706	-0.0382428	14.5104	9	0.000139391	0.0677145	1184	-0.0309825	17.2342	9	3.30431e-05	0.0019637
C6orf136	PRDM2_mut	706	-0.0675181	9.0871	9	0.00257419	0.0677487	1184	-0.0357001	8.16928	9	0.00426059	0.0708961
PRKCI	BRAF_mut	706	0.0463956	9.07786	9	0.00258722	0.0680511	1184	0.0396994	16.0953	9	6.02323e-05	0.00089488
DENND4C	FBXW7_mut	706	-0.0479947	9.27541	9	0.0023225	0.0680608	1184	-0.0389773	15.0384	9	0.000105348	0.00438247
MTX2	TRRAP_mut	706	-0.135269	19.5266	9	9.92111e-06	0.0683012	1184	-0.0771057	17.9515	9	2.26608e-05	0.00471344
PRDM1	ABL2_amp	706	-0.117986	15.2272	9	9.53229e-05	0.0683227	1184	-0.070998	19.099	9	1.24112e-05	0.000692333
SOX2	PAK2_amp	706	-0.107695	19.1753	9	1.19246e-05	0.0683759	1184	-0.105044	40.9754	9	1.54154e-10	6.41279e-08
RELB	PBX1_amp	706	-0.0909052	13.9573	9	0.000187006	0.0684442	1184	-0.0530445	16.2873	9	5.44287e-05	0.00125791
GFI1	RNF6_amp	706	-0.089338	9.19036	9	0.00243293	0.0684964	1184	-0.0691494	15.6751	9	7.52064e-05	0.00223471
PAX9	BCORL1_mut	706	-0.0676908	18.0729	9	2.12611e-05	0.0686875	1184	-0.0381156	14.6626	9	0.000128569	0.0129141
HDAC1	AXIN1_mut	706	-0.197205	18.6122	9	1.60188e-05	0.0688888	1184	-0.130432	20.1987	9	6.98008e-06	0.000967905
AKT2	AKT2_amp	706	-0.0751683	14.2509	9	0.000159987	0.0692489	1184	-0.0501362	14.2693	9	0.000158424	0.0109841
KIDINS220	ARID1A_mut	706	-0.0546617	9.7726	9	0.00177132	0.0692506	1184	-0.0437591	14.3564	9	0.000151263	0.00515439
EXOC6	EP300_mut	706	-0.0364492	14.2542	9	0.000159703	0.0693346	1184	-0.0265468	14.5223	9	0.00013851	0.00640223
STAG1	FBN2_mut	706	-0.118534	18.5977	9	1.61417e-05	0.0694172	1184	-0.0945789	23.5683	9	1.20557e-06	0.000501516
BAMBI	PRRX1_amp	706	-0.101346	14.9699	9	0.000109242	0.069467	1184	-0.0760694	27.9752	9	1.22878e-07	5.67971e-06
DENND4C	FAT4_mut	706	-0.0600568	11.8927	9	0.000563541	0.0697412	1184	-0.0504606	17.8866	9	2.3447e-05	0.000812831
FGFR3	NAB2_amp	706	-0.12065	17.2689	9	3.24448e-05	0.0697643	1184	-0.0748604	18.7931	9	1.45693e-05	0.00151521
OTX2	RPL22_mut	706	-0.040393	7.85465	9	0.00506901	0.0698098	1184	-0.0271588	8.39895	9	0.00375438	0.0364621
EGFR	NUMA1_amp	706	-0.125161	11.731	9	0.000614692	0.06993	1184	-0.110284	18.1705	9	2.01982e-05	0.00120035
CDX2	TRIM24_mut	706	-0.122863	13.6666	9	0.000218301	0.0699305	1184	-0.108767	26.535	9	2.58808e-07	5.38321e-05
DMXL1	TRIM24_mut	706	-0.110079	13.6561	9	0.000219524	0.0699305	1184	-0.0692527	13.8037	9	0.00020294	0.0211057
MYB	BRAF_mut	706	-0.0665385	8.99798	9	0.00270279	0.0700201	1184	-0.0336619	4.47181	9	0.0344584	0.119456
VPS4A	CTCF_mut	706	0.124701	12.4259	9	0.000423429	0.0700367	1184	0.0901221	16.0129	9	6.29125e-05	0.00327145
DHX9	CTCF_mut	706	-0.162012	12.4591	9	0.00041595	0.0700367	1184	-0.136375	20.6836	9	5.41767e-06	0.000321964
MAPK1	RNF6_amp	706	-0.189677	9.10877	9	0.00254387	0.0701212	1184	-0.118015	10.3203	9	0.00131573	0.0210517
ATP6V0E1	CDH10_amp	706	-0.0801513	15.1772	9	9.78774e-05	0.0701536	1184	-0.0654537	23.64	9	1.1615e-06	0.000483185
SATB2	ARNT_amp	706	-0.0553768	13.022	9	0.00030786	0.0705868	1184	-0.0393802	18.4962	9	1.70243e-05	0.000416595
OTX2	BAX_mut	706	-0.0482456	9.28582	9	0.00230935	0.070594	1184	-0.0316799	10.0629	9	0.00151289	0.0299696
AKT1	HIP1_amp	706	-0.102154	16.8362	9	4.07486e-05	0.0706572	1184	-0.0589768	15.1502	9	9.92862e-05	0.00826061
FOXA1	HIP1_amp	706	-0.190988	16.8211	9	4.1075e-05	0.0706572	1184	-0.0847193	7.62582	9	0.00575384	0.113981
CCND3	FLT3_amp	706	-0.175708	9.43704	9	0.00212647	0.0708905	1184	-0.0832832	6.01277	9	0.0142027	0.120578
CD46	DIS3_amp	706	-0.129515	12.2909	9	0.000455173	0.0708944	1184	-0.0608575	10.4897	9	0.0012004	0.045397
GAB1	PARP4_amp	706	-0.124254	9.63116	9	0.00191304	0.0709226	1184	-0.0660463	7.92754	9	0.0048688	0.0613764
CTNNB1	ARID2_mut	706	-0.204287	17.0138	9	3.71089e-05	0.0709276	1184	-0.168966	26.8281	9	2.22375e-07	4.6254e-05
MITF	TP53_mut	706	0.0220436	7.45994	9	0.00630872	0.0709298	1184	0.0221202	18.7017	9	1.52848e-05	0.000264936
ERBB3	COL1A1_amp	706	-0.109747	15.4627	9	8.41475e-05	0.0709574	1184	-0.0760451	18.0201	9	2.18584e-05	0.00101034
LRP8	FCRL4_amp	706	-0.0886962	13.5648	9	0.000230463	0.0710852	1184	-0.052815	14.3556	9	0.000151325	0.00299767
ADAM29	FBXW7_mut	706	0.0304983	9.1033	9	0.00255149	0.0711482	1184	0.0180701	8.07003	9	0.00450035	0.0979231
HDAC1	PTEN_mut	706	-0.0662096	14.9274	9	0.000111729	0.0711835	1184	-0.0424504	16.0111	9	6.2972e-05	0.00436606
CTTNBP2	NKX2-1_amp	706	-0.0545733	18.5239	9	1.67784e-05	0.071246	1184	-0.0372588	21.1531	9	4.24004e-06	0.000881928
MMP27	FLI1_EWSR1_fusion	706	0.0579379	9.08972	9	0.00257051	0.0712703	1184	0.0438008	14.3915	9	0.000148471	0.0029051
ATP6V0E1	CCND1_amp	706	-0.0673702	10.6237	9	0.00111648	0.0713228	1184	-0.0609267	17.2482	9	3.28007e-05	0.000758061
TRUB1	DAZAP1_mut	706	-0.0626303	11.3374	9	0.000759617	0.0714088	1184	-0.0358482	9.84208	9	0.00170565	0.0829548
RUNX2	MAP2K4_mut	706	0.10365	9.17735	9	0.00245028	0.071549	1184	0.0703741	11.6687	9	0.000635587	0.0293782
ALAD	TET2_mut	706	-0.128736	12.5073	9	0.000405372	0.0718888	1184	-0.0523552	6.77251	9	0.00925726	0.160247
AR	WNK2_mut	706	-0.0695914	10.8353	9	0.000995833	0.0719761	1184	-0.0494422	12.9892	9	0.000313286	0.0217212
C7orf25	DICER1_amp	706	-0.0923617	19.9517	9	7.94225e-06	0.0720143	1184	-0.0681477	22.4445	9	2.16306e-06	0.000899832
MRGPRD	MAPK1_amp	706	-0.0655894	15.8924	9	6.70478e-05	0.0720848	1184	-0.0429172	17.1142	9	3.51973e-05	0.0146421
PARD6B	VHL_mut	706	-0.127731	12.4252	9	0.000423589	0.0721444	1184	-0.122934	29.495	9	5.60606e-08	4.66424e-06
ODAD2	GNA13_mut	706	0.0842701	10.3536	9	0.00129223	0.0721717	1184	0.0398294	9.05223	9	0.00262374	0.0279866
CDX2	AXIN2_mut	706	-0.123819	15.2315	9	9.51049e-05	0.0721833	1184	-0.10534	24.8618	9	6.15912e-07	5.12439e-05
CD46	KLF5_amp	706	-0.129525	12.2973	9	0.000453612	0.0722504	1184	-0.0608078	10.482	9	0.00120544	0.0455877
MAPK1	RB1_amp	706	-0.203626	10.2131	9	0.00139449	0.072466	1184	-0.132728	12.171	9	0.000485379	0.0144227
ERBB3	CCR7_amp	706	-0.12515	14.7514	9	0.000122656	0.0727561	1184	-0.113897	26.3701	9	2.81872e-07	2.93147e-05
GRHL2	HMGA1_amp	706	-0.172805	16.1533	9	5.84176e-05	0.0727694	1184	-0.0983681	12.2979	9	0.000453479	0.0134748
HOXB13	HMGA1_amp	706	-0.118718	16.7254	9	4.3199e-05	0.0727694	1184	-0.0652932	13.3609	9	0.000256921	0.00822146
C6orf136	DAZAP1_mut	706	-0.0915001	11.165	9	0.000833542	0.0727954	1184	-0.0550153	10.8293	9	0.00099908	0.0593739
PIK3CB	CUX1_amp	706	-0.0983409	17.1872	9	3.38707e-05	0.0728306	1184	-0.0710858	23.6962	9	1.12804e-06	0.000234632
C6orf136	SPEN_mut	706	-0.0637032	11.7582	9	0.000605754	0.0728684	1184	-0.0412654	12.8252	9	0.000341984	0.0142265
BCL2	TP53_mut	706	0.0269898	7.39821	9	0.00652888	0.0728811	1184	0.0149121	5.70683	9	0.016899	0.0633331
DDX39A	RPL22_mut	706	-0.0529865	7.69606	9	0.00553415	0.073117	1184	-0.0451427	13.8163	9	0.000201576	0.00399312
CCND2	DHX9_amp	706	-0.210639	14.1829	9	0.000165874	0.0731999	1184	-0.105105	13.9052	9	0.00019227	0.00499902
MAPK1	CYSLTR2_amp	706	-0.202601	10.1488	9	0.00144394	0.0732705	1184	-0.134468	12.4201	9	0.000424743	0.0135918
[truncated: 254,054+ more rows]
