# Supplementary material for: Synthetic augmentation of cancer cell line multi-omic datasets using unsupervised deep learning
Source: Nat Commun. 2024 Nov 29;15:10390. doi: 10.1038/s41467-024-54771-4 (PMC11607321; doi:10.1038/s41467-024-54771-4)
Supplement: Supplementary file 11 — Supplementary Data 9 [file 41467_2024_54771_MOESM11_ESM.xlsx]

## Sheet: latent_shap_val
feature	importance	omic_layer
conditionals_tissue_Haematopoietic and Lymphoid	8.72839	conditionals
copynumber_RSPH10B2	5.07084	copynumber
conditionals_day4_day1_ratio	3.04257	conditionals
conditionals_mut_TP53	2.66549	conditionals
conditionals_tissue_Lung	2.63301	conditionals
copynumber_CDKN2A	2.52043	copynumber
copynumber_ZMYM2	2.14004	copynumber
copynumber_NBEA	2.0735	copynumber
copynumber_PCM1	1.92959	copynumber
copynumber_PMS2	1.81754	copynumber
copynumber_DROSHA	1.77149	copynumber
copynumber_PTPN13	1.68635	copynumber
copynumber_NFIB	1.57467	copynumber
copynumber_ETV1	1.56151	copynumber
copynumber_NPEPPS	1.55462	copynumber
copynumber_MITF	1.49281	copynumber
copynumber_UGT2B17	1.48571	copynumber
copynumber_MGA	1.46336	copynumber
drugresponse_1008;Methotrexate;GDSC2	1.40339	drugresponse
copynumber_MYC	1.37861	copynumber
copynumber_NRK	1.37281	copynumber
copynumber_TBL1XR1	1.33816	copynumber
drugresponse_1008;Methotrexate;GDSC1	1.33639	drugresponse
metabolomics_1-methylnicotinamide	1.26937	metabolomics
drugresponse_1034;Staurosporine;GDSC2	1.25988	drugresponse
metabolomics_C52:2 TAG	1.25207	metabolomics
metabolomics_C52:3 TAG	1.25042	metabolomics
drugresponse_1372;Trametinib;GDSC2	1.22566	drugresponse
copynumber_PTPRD	1.21345	copynumber
copynumber_RAC1	1.20999	copynumber
metabolomics_C50:2 TAG	1.19531	metabolomics
metabolomics_C54:3 TAG	1.1889	metabolomics
copynumber_PDCD1LG2	1.17713	copynumber
drugresponse_478;LDN-193189;GDSC1	1.17112	drugresponse
copynumber_CD274	1.16417	copynumber
drugresponse_1062;Selumetinib;GDSC1	1.16157	drugresponse
drugresponse_2043;BIBR-1532;GDSC2	1.15912	drugresponse
copynumber_RB1	1.15792	copynumber
metabolomics_C16:1 SM	1.14433	metabolomics
drugresponse_1382;AZD3514;GDSC1	1.13949	drugresponse
copynumber_SDHA	1.13675	copynumber
metabolomics_C48:2 TAG	1.11004	metabolomics
copynumber_APOBEC3B	1.10333	copynumber
copynumber_TOP2A	1.10274	copynumber
copynumber_JAK2	1.09327	copynumber
drugresponse_1032;Afatinib;GDSC2	1.09259	drugresponse
drugresponse_1060;PD0325901;GDSC2	1.09067	drugresponse
copynumber_MYB	1.07968	copynumber
copynumber_MLLT3	1.07343	copynumber
drugresponse_1564;SCH772984;GDSC2	1.07335	drugresponse
copynumber_NDRG1	1.06942	copynumber
metabolomics_C50:1 TAG	1.06377	metabolomics
metabolomics_C14:0 SM	1.0569	metabolomics
metabolomics_C54:4 TAG	1.05606	metabolomics
drugresponse_279;BIX02189;GDSC1	1.04616	drugresponse
copynumber_LIFR	1.03861	copynumber
drugresponse_1932;NVP-ADW742;GDSC2	1.03605	drugresponse
copynumber_EXT1	1.02546	copynumber
drugresponse_1918;AZD8186;GDSC2	1.02534	drugresponse
metabolomics_C54:2 TAG	1.0209	metabolomics
copynumber_SMAD4	1.01908	copynumber
copynumber_TERT	1.01787	copynumber
metabolomics_C18:1 CE	1.01519	metabolomics
metabolomics_betaine	1.01501	metabolomics
copynumber_CR1	1.01306	copynumber
copynumber_PTPRB	1.00721	copynumber
drugresponse_225;Genentech Cpd 10;GDSC1	1.00557	drugresponse
copynumber_RAD21	1.00555	copynumber
drugresponse_1079;Dasatinib;GDSC2	1.00446	drugresponse
copynumber_CYSLTR2	1.00093	copynumber
drugresponse_1014;Refametinib;GDSC1	0.996612	drugresponse
drugresponse_1549;Sapatinib;GDSC2	0.994753	drugresponse
copynumber_CDH10	0.992167	copynumber
metabolomics_C20:4 CE	0.992086	metabolomics
metabolomics_glycine	0.991693	metabolomics
metabolomics_C24:1 SM	0.989588	metabolomics
metabolomics_C50:3 TAG	0.988632	metabolomics
conditionals_tissue_Skin	0.987384	conditionals
metabolomics_cis/trans-hydroxyproline	0.981278	metabolomics
copynumber_CUX1	0.976865	copynumber
conditionals_tissue_Central Nervous System	0.973163	conditionals
metabolomics_adipate	0.968757	metabolomics
drugresponse_1561;Taselisib;GDSC2	0.968593	drugresponse
metabolomics_oxalate	0.964068	metabolomics
metabolomics_threonine	0.961773	metabolomics
copynumber_CDK6	0.957175	copynumber
metabolomics_C18:2 CE	0.956609	metabolomics
copynumber_TCF4	0.956583	copynumber
metabolomics_butyrobetaine	0.95525	metabolomics
drugresponse_1413;EphB4_9721;GDSC1	0.951777	drugresponse
metabolomics_C34:2 PC	0.949183	metabolomics
copynumber_GNAS	0.946615	copynumber
drugresponse_1039;SL0101;GDSC1	0.945727	drugresponse
drugresponse_476;SB505124;GDSC1	0.94455	drugresponse
metabolomics_C52:1 TAG	0.940772	metabolomics
drugresponse_1016;Temsirolimus;GDSC1	0.940565	drugresponse
copynumber_CARD11	0.940262	copynumber
drugresponse_194;Luminespib;GDSC1	0.937777	drugresponse
metabolomics_niacinamide	0.927691	metabolomics
copynumber_ASXL1	0.927273	copynumber
metabolomics_C16:0 CE	0.926675	metabolomics
copynumber_GMPS	0.923851	copynumber
metabolomics_C54:6 TAG	0.923523	metabolomics
metabolomics_ornithine	0.919843	metabolomics
drugresponse_1058;Pictilisib;GDSC2	0.918849	drugresponse
copynumber_FAM135B	0.918376	copynumber
metabolomics_C48:1 TAG	0.915772	metabolomics
metabolomics_NAD	0.915693	metabolomics
drugresponse_1049;PD173074;GDSC1	0.91341	drugresponse
drugresponse_1007;Docetaxel;GDSC1	0.910525	drugresponse
drugresponse_1560;Alpelisib;GDSC2	0.909396	drugresponse
drugresponse_1092;Saracatinib;GDSC2	0.907563	drugresponse
drugresponse_1494;SN-38;GDSC2	0.907553	drugresponse
copynumber_FAT1	0.906958	copynumber
metabolomics_alanine	0.906494	metabolomics
drugresponse_1060;PD0325901;GDSC1	0.903649	drugresponse
copynumber_NBN	0.903193	copynumber
drugresponse_1498;Selumetinib;GDSC1	0.900765	drugresponse
copynumber_BCL2	0.898959	copynumber
drugresponse_1032;Afatinib;GDSC1	0.897428	drugresponse
metabolomics_C56:3 TAG	0.894808	metabolomics
drugresponse_374;GSK1059615;GDSC1	0.892993	drugresponse
conditionals_mut_KMT2C	0.892228	conditionals
drugresponse_1386;Doxorubicin;GDSC1	0.892085	drugresponse
copynumber_IL7R	0.890857	copynumber
metabolomics_asparagine	0.889345	metabolomics
copynumber_NIPBL	0.889063	copynumber
copynumber_RECQL4	0.888448	copynumber
copynumber_FOXP1	0.88679	copynumber
metabolomics_C38:5 PC	0.886765	metabolomics
drugresponse_1458;PARP_9495;GDSC1	0.886351	drugresponse
drugresponse_1091;BMS-536924;GDSC1	0.883598	drugresponse
drugresponse_1941;Sepantronium bromide;GDSC2	0.882834	drugresponse
copynumber_SS18L1	0.882496	copynumber
copynumber_KDSR	0.881669	copynumber
drugresponse_1036;PLX-4720;GDSC2	0.881338	drugresponse
metabolomics_proline	0.880935	metabolomics
drugresponse_2161;Rigosertib;GDSC2	0.879844	drugresponse
drugresponse_375;Voxtalisib;GDSC1	0.879116	drugresponse
drugresponse_1133;Serdemetan;GDSC1	0.872081	drugresponse
metabolomics_C52:4 TAG	0.871067	metabolomics
copynumber_ABCB1	0.868211	copynumber
copynumber_DEK	0.866996	copynumber
copynumber_PTK6	0.866868	copynumber
copynumber_NFATC2	0.866761	copynumber
metabolomics_trimethylamine-N-oxide	0.864459	metabolomics
metabolomics_citrate	0.86327	metabolomics
copynumber_RBM38	0.862711	copynumber
metabolomics_C36:4 PC-B	0.860572	metabolomics
copynumber_DDX6	0.859651	copynumber
metabolomics_C18:0 LPC	0.859333	metabolomics
drugresponse_1908;Ulixertinib;GDSC2	0.859071	drugresponse
copynumber_LZTR1	0.858401	copynumber
drugresponse_2466;CA3;GDSC2	0.858139	drugresponse
metabolomics_phenylalanine	0.856458	metabolomics
copynumber_H3C2	0.854125	copynumber
drugresponse_1463;AZD1332;GDSC1	0.852441	drugresponse
drugresponse_1372;Trametinib;GDSC1	0.85241	drugresponse
drugresponse_1069;EHT-1864;GDSC1	0.850786	drugresponse
drugresponse_380;BIBF-1120;GDSC1	0.850332	drugresponse
drugresponse_436;CAP-232, TT-232, TLN-232;GDSC1	0.846589	drugresponse
metabolomics_allantoin	0.846022	metabolomics
drugresponse_1502;Bicalutamide;GDSC1	0.845872	drugresponse
metabolomics_citrulline	0.84335	metabolomics
drugresponse_1069;EHT-1864;GDSC2	0.842078	drugresponse
copynumber_TGIF1	0.842026	copynumber
drugresponse_136;Mitomycin-C;GDSC1	0.841093	drugresponse
metabolomics_fumarate/maleate/alpha-ketoisovalerate	0.840848	metabolomics
copynumber_SALL4	0.838838	copynumber
metabolomics_AMP	0.838692	metabolomics
drugresponse_1558;Lapatinib;GDSC2	0.837488	drugresponse
drugresponse_1598;LGK974;GDSC2	0.836967	drugresponse
drugresponse_1025;SB216763;GDSC2	0.836817	drugresponse
copynumber_BIRC6	0.834653	copynumber
metabolomics_glutamate	0.833037	metabolomics
metabolomics_C16:1 CE	0.831827	metabolomics
drugresponse_2096;VX-11e;GDSC2	0.831784	drugresponse
metabolomics_hexoses (HILIC neg)	0.831086	metabolomics
metabolomics_C20:3 CE	0.830295	metabolomics
drugresponse_332;XMD15-27;GDSC1	0.829683	drugresponse
drugresponse_1527;Pictilisib;GDSC1	0.829647	drugresponse
drugresponse_1015;CI-1040;GDSC1	0.829084	drugresponse
drugresponse_1047;Nutlin-3a (-);GDSC1	0.828605	drugresponse
metabolomics_malate	0.826487	metabolomics
copynumber_TRRAP	0.824374	copynumber
drugresponse_1373;Dabrafenib;GDSC2	0.823306	drugresponse
drugresponse_1374;Dabrafenib (1373) + Trametinib (1372);GDSC1	0.822445	drugresponse
metabolomics_F1P/F6P/G1P/G6P	0.822026	metabolomics
copynumber_AXIN2	0.819733	copynumber
metabolomics_UDP-galactose/UDP-glucose	0.819061	metabolomics
copynumber_SDC4	0.818797	copynumber
copynumber_SFRP4	0.818645	copynumber
drugresponse_257;NPK76-II-72-1;GDSC1	0.818141	drugresponse
copynumber_PSIP1	0.817434	copynumber
copynumber_ZBTB7B	0.816843	copynumber
copynumber_TCEA1	0.812717	copynumber
drugresponse_134;Etoposide;GDSC1	0.812185	drugresponse
metabolomics_taurine	0.809219	metabolomics
copynumber_RUNX1T1	0.809165	copynumber
metabolomics_C36:2 PC	0.808991	metabolomics
metabolomics_lysine	0.808369	metabolomics
proteomics_RAB21	0.806266	proteomics
copynumber_MET	0.806038	copynumber
drugresponse_201;Epothilone B;GDSC1	0.805008	drugresponse
metabolomics_C38:4 PC	0.80441	metabolomics
drugresponse_1019;Bosutinib;GDSC1	0.804141	drugresponse
copynumber_TPM3	0.803032	copynumber
drugresponse_446;MIM1;GDSC1	0.801272	drugresponse
drugresponse_2045;AMG-319;GDSC2	0.800886	drugresponse
metabolomics_C18:1 SM	0.800723	metabolomics
copynumber_KMT2C	0.799541	copynumber
drugresponse_175;PAC-1;GDSC1	0.799375	drugresponse
drugresponse_1010;Gefitinib;GDSC1	0.799293	drugresponse
metabolomics_valine	0.79927	metabolomics
metabolomics_alpha-glycerophosphate	0.797258	metabolomics
drugresponse_236;IC-87114;GDSC1	0.796701	drugresponse
metabolomics_tyrosine	0.796086	metabolomics
drugresponse_272;AR-42;GDSC1	0.794217	drugresponse
drugresponse_245;UNC0638;GDSC1	0.792034	drugresponse
copynumber_HOXA9	0.791765	copynumber
drugresponse_1054;Palbociclib;GDSC1	0.790181	drugresponse
copynumber_HOXA11	0.789991	copynumber
drugresponse_303;PIK-93;GDSC1	0.789573	drugresponse
copynumber_MB21D2	0.788015	copynumber
copynumber_LMNA	0.787422	copynumber
copynumber_NT5C3A	0.784863	copynumber
metabolomics_C16:0 LPC	0.783377	metabolomics
drugresponse_2365;ML216;GDSC2	0.782821	drugresponse
drugresponse_261;TL-1-85;GDSC1	0.781278	drugresponse
drugresponse_1924;Ipatasertib;GDSC2	0.778701	drugresponse
copynumber_EIF3E	0.77767	copynumber
proteomics_DLAT	0.777614	proteomics
metabolomics_C22:6 LPE	0.777349	metabolomics
drugresponse_372;Pilaralisib;GDSC1	0.776972	drugresponse
drugresponse_1786;AZD4547;GDSC2	0.776749	drugresponse
metabolomics_methionine	0.77661	metabolomics
copynumber_FOXO1	0.774694	copynumber
copynumber_KLF5	0.774617	copynumber
drugresponse_1926;GNE-317;GDSC2	0.77438	drugresponse
drugresponse_1091;BMS-536924;GDSC2	0.773448	drugresponse
drugresponse_356;AT7867;GDSC1	0.77307	drugresponse
metabolomics_GMP	0.772819	metabolomics
drugresponse_207;AS601245;GDSC1	0.772743	drugresponse
drugresponse_1057;Dactolisib;GDSC2	0.771694	drugresponse
drugresponse_362;CI-1033;GDSC1	0.771369	drugresponse
copynumber_MUC1	0.770587	copynumber
drugresponse_1013;Nilotinib;GDSC2	0.77013	drugresponse
metabolomics_SDMA/ADMA	0.76927	metabolomics
drugresponse_200;Dacinostat;GDSC1	0.768744	drugresponse
drugresponse_366;TWS119;GDSC1	0.765766	drugresponse
metabolomics_C58:6 TAG	0.764691	metabolomics
proteomics_ATAD3A	0.76384	proteomics
drugresponse_1061;SB590885;GDSC2	0.763105	drugresponse
drugresponse_256;JW-7-24-1;GDSC1	0.76308	drugresponse
drugresponse_1037;BX795;GDSC1	0.76222	drugresponse
metabolomics_inositol	0.762149	metabolomics
drugresponse_156;AZD6482;GDSC1	0.761501	drugresponse
drugresponse_1938;Tretinoin;GDSC2	0.761106	drugresponse
metabolomics_C32:2 PC	0.760947	metabolomics
proteomics_PSIP1	0.760629	proteomics
transcriptomics_SCD	0.760539	transcriptomics
drugresponse_1516;Cymarine;GDSC1	0.760527	drugresponse
proteomics_SMARCC2	0.760099	proteomics
drugresponse_1945;Taselisib;GDSC2	0.75967	drugresponse
drugresponse_1248;Daporinad;GDSC1	0.759102	drugresponse
metabolomics_C38:6 PC	0.758608	metabolomics
drugresponse_171;AKT inhibitor VIII;GDSC1	0.758205	drugresponse
transcriptomics_RPL22L1	0.758061	transcriptomics
drugresponse_184;BMS-754807;GDSC1	0.758044	drugresponse
drugresponse_2076;ERK_5330;GDSC2	0.756987	drugresponse
conditionals_mut_KRAS	0.755784	conditionals
metabolomics_carnosine	0.755775	metabolomics
copynumber_ARNT	0.755404	copynumber
copynumber_RSPO2	0.754894	copynumber
drugresponse_1200;Fulvestrant;GDSC2	0.754687	drugresponse
drugresponse_1916;AZD5363;GDSC2	0.753076	drugresponse
drugresponse_1007;Docetaxel;GDSC2	0.752981	drugresponse
proteomics_HSPB1	0.751905	proteomics
drugresponse_1510;Linsitinib;GDSC2	0.751611	drugresponse
conditionals_mut_KMT2D	0.751456	conditionals
drugresponse_1089;Oxaliplatin;GDSC2	0.750752	drugresponse
drugresponse_1445;AZD8835;GDSC1	0.750338	drugresponse
copynumber_MALT1	0.749681	copynumber
proteomics_HYOU1	0.749507	proteomics
drugresponse_576;RU-SKI 43;GDSC1	0.749215	drugresponse
drugresponse_1931;MIRA-1;GDSC2	0.748853	drugresponse
proteomics_FIS1	0.747644	proteomics
proteomics_BAZ1B	0.747279	proteomics
drugresponse_262;VX-11e;GDSC1	0.747104	drugresponse
metabolomics_C22:0 SM	0.747049	metabolomics
drugresponse_1966;KIT_6754;GDSC2	0.74668	drugresponse
proteomics_CMAS	0.745983	proteomics
proteomics_MTDH	0.745623	proteomics
copynumber_BCL6	0.745468	copynumber
drugresponse_1053;MK-2206;GDSC2	0.743435	drugresponse
drugresponse_1393;Gemcitabine;GDSC1	0.742317	drugresponse
metabolomics_C32:0 PC	0.742093	metabolomics
drugresponse_304;SB52334;GDSC1	0.741852	drugresponse
drugresponse_317;WYE-125132;GDSC1	0.74134	drugresponse
copynumber_PTPRK	0.740512	copynumber
drugresponse_155;Ponatinib;GDSC1	0.739386	drugresponse
metabolomics_arginine	0.739341	metabolomics
copynumber_RIPK1	0.738906	copynumber
copynumber_LPP	0.738354	copynumber
drugresponse_2107;LJI308;GDSC2	0.737825	drugresponse
metabolomics_glutathione reduced	0.737754	metabolomics
drugresponse_1401;AZD5438;GDSC1	0.737712	drugresponse
copynumber_HNRNPA2B1	0.737678	copynumber
copynumber_RBM39	0.737509	copynumber
drugresponse_1136;Capivasertib;GDSC1	0.736943	drugresponse
copynumber_BAP1	0.736333	copynumber
drugresponse_1237;EPZ004777;GDSC2	0.735863	drugresponse
copynumber_ING1	0.735163	copynumber
metabolomics_C18:1 LPC	0.735048	metabolomics
metabolomics_CMP	0.734624	metabolomics
drugresponse_1526;Refametinib;GDSC1	0.734426	drugresponse
drugresponse_1001;AICA Ribonucleotide;GDSC1	0.733914	drugresponse
copynumber_PDE4DIP	0.733787	copynumber
proteomics_ACAT1	0.732307	proteomics
copynumber_IKZF1	0.732156	copynumber
drugresponse_1377;Afatinib;GDSC1	0.731679	drugresponse
proteomics_TOP1	0.730971	proteomics
proteomics_SSBP1	0.729035	proteomics
drugresponse_164;JQ12;GDSC1	0.728885	drugresponse
metabolomics_C32:1 PC	0.728395	metabolomics
metabolomics_C18:0 SM	0.727798	metabolomics
copynumber_SETDB1	0.726296	copynumber
drugresponse_1006;Cytarabine;GDSC1	0.726147	drugresponse
drugresponse_1373;Dabrafenib;GDSC1	0.725682	drugresponse
drugresponse_176;IPA-3;GDSC1	0.72566	drugresponse
drugresponse_263;FR-180204;GDSC1	0.725654	drugresponse
metabolomics_C18:0 CE	0.725143	metabolomics
proteomics_HNRNPUL2	0.724176	proteomics
proteomics_CYB5B	0.723992	proteomics
proteomics_SUCLA2	0.723638	proteomics
proteomics_XRN2	0.72337	proteomics
drugresponse_342;Tenovin-6;GDSC1	0.723335	drugresponse
copynumber_SRC	0.722491	copynumber
metabolomics_C16:0 SM	0.722438	metabolomics
metabolomics_C58:7 TAG	0.722092	metabolomics
proteomics_GTF2I	0.722048	proteomics
proteomics_IGF2R	0.721597	proteomics
proteomics_STX7	0.720212	proteomics
copynumber_IRF4	0.719752	copynumber
drugresponse_177;GSK650394;GDSC1	0.719552	drugresponse
drugresponse_284;JNJ38877605;GDSC1	0.719295	drugresponse
drugresponse_1058;Pictilisib;GDSC1	0.719151	drugresponse
proteomics_AK3	0.719128	proteomics
copynumber_PTPRT	0.718386	copynumber
proteomics_ACADM	0.717062	proteomics
drugresponse_1392;Bleomycin (10 uM);GDSC1	0.716844	drugresponse
copynumber_LATS2	0.716761	copynumber
metabolomics_cotinine	0.716653	metabolomics
drugresponse_1919;Osimertinib;GDSC2	0.716068	drugresponse
copynumber_PAK2	0.714856	copynumber
drugresponse_1193;UNC0638;GDSC2	0.714493	drugresponse
copynumber_PIK3CA	0.714308	copynumber
drugresponse_477;A-83-01;GDSC1	0.714086	drugresponse
crisprcas9_EFR3A	0.713243	crisprcas9
metabolomics_5-adenosylhomocysteine	0.713147	metabolomics
drugresponse_331;QL-X-138;GDSC1	0.711888	drugresponse
drugresponse_1010;Gefitinib;GDSC2	0.711696	drugresponse
copynumber_SOHLH2	0.710907	copynumber
proteomics_CDK5RAP3	0.710795	proteomics
proteomics_VAPA	0.710497	proteomics
copynumber_ETNK1	0.710448	copynumber
copynumber_MAP3K13	0.709338	copynumber
drugresponse_1050;ZM447439;GDSC2	0.707885	drugresponse
proteomics_SARS2	0.707842	proteomics
proteomics_PDHB	0.706635	proteomics
drugresponse_1446;PI3Ka_4409;GDSC1	0.705506	drugresponse
drugresponse_1023;GW441756;GDSC1	0.705423	drugresponse
drugresponse_172;Embelin;GDSC1	0.705119	drugresponse
drugresponse_1432;AZD1480;GDSC1	0.70492	drugresponse
drugresponse_2162;Danusertib;GDSC2	0.70403	drugresponse
drugresponse_1459;PARP_0108;GDSC1	0.70376	drugresponse
copynumber_PCDH17	0.703631	copynumber
drugresponse_1021;Axitinib;GDSC1	0.703223	drugresponse
drugresponse_1912;Afuresertib;GDSC2	0.703142	drugresponse
drugresponse_1497;AZD4547;GDSC1	0.702757	drugresponse
metabolomics_xanthine	0.702685	metabolomics
drugresponse_1922;Cediranib;GDSC2	0.702473	drugresponse
drugresponse_376;Brivanib, BMS-540215;GDSC1	0.702249	drugresponse
copynumber_MECOM	0.701985	copynumber
drugresponse_1414;Fulvestrant;GDSC1	0.701435	drugresponse
metabolomics_thiamine	0.701324	metabolomics
copynumber_SOX21	0.700394	copynumber
metabolomics_uracil	0.699565	metabolomics
copynumber_KRAS	0.699521	copynumber
metabolomics_C22:6 CE	0.699422	metabolomics
drugresponse_167;OSU-03012;GDSC1	0.698692	drugresponse
metabolomics_leucine	0.69797	metabolomics
drugresponse_1371;PLX-4720;GDSC1	0.697925	drugresponse
copynumber_TP53	0.697846	copynumber
drugresponse_159;HG6-64-1;GDSC1	0.69706	drugresponse
drugresponse_1495;Olaparib;GDSC1	0.696162	drugresponse
copynumber_PTEN	0.695977	copynumber
proteomics_HNRNPAB	0.695551	proteomics
crisprcas9_SCAP	0.695527	crisprcas9
drugresponse_299;OSI-027;GDSC1	0.69541	drugresponse
drugresponse_1512;Cyclophosphamide;GDSC2	0.694589	drugresponse
drugresponse_363;PF-00299804;GDSC1	0.694162	drugresponse
drugresponse_1460;PARP_9482;GDSC1	0.693532	drugresponse
drugresponse_1915;AZD3759;GDSC2	0.693261	drugresponse
proteomics_CSNK2A2	0.693177	proteomics
metabolomics_acetylcarnitine	0.692864	metabolomics
copynumber_TP63	0.692642	copynumber
copynumber_HEY1	0.692424	copynumber
copynumber_ARHGEF10	0.692295	copynumber
drugresponse_1997;WEHI-539;GDSC2	0.69173	drugresponse
proteomics_PURB	0.690748	proteomics
drugresponse_1018;Veliparib;GDSC1	0.690572	drugresponse
copynumber_BIRC3	0.690362	copynumber
proteomics_REXO2	0.690295	proteomics
copynumber_MAP2K4	0.68992	copynumber
drugresponse_1530;PFI-3;GDSC1	0.689904	drugresponse
metabolomics_creatinine	0.6899	metabolomics
metabolomics_aconitate	0.689457	metabolomics
proteomics_AARS2	0.689125	proteomics
drugresponse_273;CUDC-101;GDSC1	0.688338	drugresponse
drugresponse_1050;ZM447439;GDSC1	0.688274	drugresponse
metabolomics_2-deoxycytidine	0.687449	metabolomics
proteomics_MMAB	0.686588	proteomics
metabolomics_carnitine	0.686338	metabolomics
drugresponse_1594;OSI-027;GDSC2	0.686334	drugresponse
drugresponse_1241;CHIR-99021;GDSC1	0.686095	drugresponse
proteomics_TMX1	0.686064	proteomics
copynumber_SMARCB1	0.685962	copynumber
copynumber_PDPR	0.685409	copynumber
copynumber_FOXA2	0.685355	copynumber
copynumber_KLHL6	0.685317	copynumber
proteomics_MDH2	0.68451	proteomics
metabolomics_inosine	0.68443	metabolomics
drugresponse_186;Bexarotene;GDSC1	0.683734	drugresponse
copynumber_NTRK1	0.683165	copynumber
drugresponse_182;Obatoclax Mesylate;GDSC1	0.682709	drugresponse
drugresponse_1444;AZD8186;GDSC1	0.682637	drugresponse
proteomics_DCXR	0.682512	proteomics
proteomics_AKAP8	0.68214	proteomics
drugresponse_2460;Prexasertib;GDSC2	0.681967	drugresponse
proteomics_EHD4	0.681728	proteomics
drugresponse_326;GSK690693;GDSC1	0.68162	drugresponse
drugresponse_2282;Romidepsin;GDSC2	0.681586	drugresponse
copynumber_TFEB	0.681253	copynumber
proteomics_HTRA2	0.680672	proteomics
proteomics_DIABLO	0.679998	proteomics
copynumber_CREB3L2	0.679901	copynumber
copynumber_PRCC	0.679728	copynumber
metabolomics_C18:0 LPE	0.679642	metabolomics
proteomics_VDAC3	0.67929	proteomics
proteomics_KPNA4	0.679231	proteomics
drugresponse_1441;AZD2014;GDSC1	0.678911	drugresponse
crisprcas9_CCND1	0.678871	crisprcas9
drugresponse_1970;ERK_6197;GDSC2	0.67872	drugresponse
drugresponse_1378;Bleomycin (50 uM);GDSC1	0.678307	drugresponse
copynumber_BCR	0.677711	copynumber
proteomics_PPP1CA	0.677688	proteomics
proteomics_KARS1	0.677549	proteomics
metabolomics_C36:3 PC	0.677331	metabolomics
drugresponse_546;FTY-720;GDSC1	0.676634	drugresponse
proteomics_NUP153	0.676569	proteomics
metabolomics_C36:1 PC	0.676131	metabolomics
proteomics_C1QBP	0.676074	proteomics
drugresponse_1930;Telomerase Inhibitor IX;GDSC2	0.675851	drugresponse
proteomics_DIDO1	0.675645	proteomics
proteomics_TSFM	0.67559	proteomics
drugresponse_1054;Palbociclib;GDSC2	0.675584	drugresponse
copynumber_PLCG1	0.67535	copynumber
drugresponse_2109;AZ6102;GDSC2	0.67446	drugresponse
copynumber_CCND1	0.674303	copynumber
copynumber_ETV5	0.674143	copynumber
copynumber_TOP1	0.673672	copynumber
metabolomics_succinate/methylmalonate	0.673452	metabolomics
copynumber_CDX2	0.672718	copynumber
proteomics_CYCS	0.672015	proteomics
metabolomics_C54:5 TAG	0.671851	metabolomics
drugresponse_308;Foretinib;GDSC1	0.671486	drugresponse
drugresponse_382;Apitolisib;GDSC1	0.671188	drugresponse
proteomics_ESYT1	0.670868	proteomics
proteomics_STAU1	0.670628	proteomics
proteomics_THOC2	0.67056	proteomics
metabolomics_dimethylglycine	0.670317	metabolomics
proteomics_NNT	0.670166	proteomics
proteomics_STX12	0.670018	proteomics
proteomics_GCDH	0.669763	proteomics
copynumber_PRKAR1A	0.669444	copynumber
drugresponse_1453;RAF_9304;GDSC1	0.669295	drugresponse
copynumber_H4C9	0.669138	copynumber
copynumber_MLLT10	0.669086	copynumber
proteomics_GLRX5	0.668767	proteomics
drugresponse_1047;Nutlin-3a (-);GDSC2	0.668723	drugresponse
proteomics_ERP44	0.668368	proteomics
copynumber_PPFIBP1	0.668218	copynumber
copynumber_TRIM24	0.668214	copynumber
copynumber_MAFB	0.667433	copynumber
proteomics_PPIG	0.666938	proteomics
proteomics_ADAR	0.666841	proteomics
copynumber_ERCC5	0.666574	copynumber
proteomics_FH	0.666357	proteomics
transcriptomics_KLHL24	0.666301	transcriptomics
transcriptomics_RPS27L	0.665938	transcriptomics
drugresponse_1451;PLK_6522;GDSC1	0.665744	drugresponse
drugresponse_1850;Tepotinib;GDSC2	0.665592	drugresponse
drugresponse_1242;(5Z)-7-Oxozeaenol;GDSC1	0.665408	drugresponse
drugresponse_344;THZ-2-49;GDSC1	0.665404	drugresponse
proteomics_USP7	0.665318	proteomics
transcriptomics_PBXIP1	0.665283	transcriptomics
copynumber_MAPK1	0.664389	copynumber
proteomics_FOXK1	0.664069	proteomics
drugresponse_223;ZSTK474;GDSC1	0.663961	drugresponse
transcriptomics_DDIT3	0.663695	transcriptomics
drugresponse_269;NSC-207895;GDSC1	0.663553	drugresponse
proteomics_CSTF2	0.663187	proteomics
proteomics_POP1	0.663174	proteomics
metabolomics_C18:1 LPE	0.663048	metabolomics
metabolomics_C56:2 TAG	0.662919	metabolomics
drugresponse_204;Tipifarnib;GDSC1	0.662599	drugresponse
proteomics_TMEM109	0.66218	proteomics
proteomics_MMUT	0.661962	proteomics
copynumber_SDHD	0.661734	copynumber
drugresponse_1149;TW 37;GDSC1	0.661503	drugresponse
copynumber_DIS3	0.661278	copynumber
drugresponse_1911;Dactinomycin;GDSC2	0.660871	drugresponse
drugresponse_1084;Rapamycin;GDSC2	0.660788	drugresponse
proteomics_SHMT2	0.660303	proteomics
proteomics_MTHFD2	0.659224	proteomics
transcriptomics_CCNE2	0.65891	transcriptomics
proteomics_GLG1	0.658776	proteomics
copynumber_FLT4	0.658771	copynumber
proteomics_NADK2	0.658383	proteomics
drugresponse_371;Torin 2;GDSC1	0.658263	drugresponse
proteomics_SLC1A5	0.658219	proteomics
metabolomics_C20:5 CE	0.658082	metabolomics
drugresponse_249;Cabozantinib;GDSC1	0.65667	drugresponse
proteomics_TAF15	0.656643	proteomics
proteomics_ME2	0.656582	proteomics
copynumber_NCOA2	0.656316	copynumber
copynumber_BRCA2	0.656163	copynumber
drugresponse_432;Flavopiridol;GDSC1	0.656053	drugresponse
drugresponse_437;Trichostatin A;GDSC1	0.655996	drugresponse
drugresponse_573;LGK974;GDSC1	0.655626	drugresponse
drugresponse_173;FH535;GDSC1	0.655516	drugresponse
proteomics_FXR1	0.655151	proteomics
drugresponse_2047;Ulixertinib;GDSC2	0.655081	drugresponse
copynumber_BRAF	0.655052	copynumber
drugresponse_1012;Vorinostat;GDSC1	0.654913	drugresponse
drugresponse_442;IMD-0354;GDSC1	0.654445	drugresponse
copynumber_EIF4A2	0.654209	copynumber
drugresponse_563;Kobe2602;GDSC1	0.653788	drugresponse
metabolomics_cystathionine	0.653482	metabolomics
proteomics_PDS5B	0.653436	proteomics
drugresponse_1005;Cisplatin;GDSC1	0.653434	drugresponse
drugresponse_381;AST-1306;GDSC1	0.653277	drugresponse
proteomics_EZR	0.653003	proteomics
proteomics_TIMM13	0.652477	proteomics
drugresponse_1518;Lasalocid;GDSC1	0.652366	drugresponse
drugresponse_407;kb NB 142-70;GDSC1	0.651767	drugresponse
copynumber_EGFR	0.651609	copynumber
drugresponse_255;CP724714;GDSC1	0.651426	drugresponse
crisprcas9_MBTPS1	0.651373	crisprcas9
copynumber_HLA-B	0.650763	copynumber
proteomics_SFXN1	0.650575	proteomics
proteomics_HSD17B10	0.650417	proteomics
proteomics_PRKDC	0.650016	proteomics
copynumber_KAT6A	0.649777	copynumber
proteomics_SCO1	0.649332	proteomics
proteomics_OPA1	0.649058	proteomics
proteomics_NTPCR	0.648068	proteomics
proteomics_TXNDC12	0.647878	proteomics
drugresponse_291;KIN001-266;GDSC1	0.647692	drugresponse
drugresponse_222;BX-912;GDSC1	0.646815	drugresponse
copynumber_NCOR1	0.646584	copynumber
drugresponse_1494;SN-38;GDSC1	0.646514	drugresponse
drugresponse_431;Alisertib;GDSC1	0.646433	drugresponse
drugresponse_1429;IAP_7638;GDSC1	0.646388	drugresponse
drugresponse_1199;Tamoxifen;GDSC1	0.646276	drugresponse
copynumber_DCC	0.645964	copynumber
metabolomics_C20:4 LPC	0.64568	metabolomics
proteomics_RAD50	0.645497	proteomics
copynumber_BCL9	0.645275	copynumber
copynumber_FLT3	0.644952	copynumber
drugresponse_301;PHA-793887;GDSC1	0.644912	drugresponse
copynumber_PARP4	0.644581	copynumber
drugresponse_1057;Dactolisib;GDSC1	0.644165	drugresponse
proteomics_DDRGK1	0.64414	proteomics
metabolomics_choline	0.643798	metabolomics
proteomics_MESD	0.643561	proteomics
drugresponse_1168;Erlotinib;GDSC2	0.643443	drugresponse
proteomics_ALDH18A1	0.64276	proteomics
drugresponse_2078;Senexin B;GDSC2	0.64203	drugresponse
proteomics_MACF1	0.64202	proteomics
drugresponse_276;CAY10603;GDSC1	0.641912	drugresponse
proteomics_PPIB	0.64185	proteomics
copynumber_SIRPA	0.641365	copynumber
proteomics_COMT	0.641365	proteomics
proteomics_C7orf50	0.641311	proteomics
proteomics_RAC1	0.641123	proteomics
proteomics_LONP1	0.640134	proteomics
drugresponse_329;QL-XI-92;GDSC1	0.64009	drugresponse
proteomics_TPP1	0.639742	proteomics
proteomics_CAPZB	0.6397	proteomics
copynumber_TET2	0.639205	copynumber
copynumber_NSD1	0.639013	copynumber
proteomics_PTRH2	0.638832	proteomics
proteomics_TFRC	0.63866	proteomics
drugresponse_1175;Rucaparib;GDSC1	0.638556	drugresponse
copynumber_DCSTAMP	0.638383	copynumber
drugresponse_302;PI-103;GDSC1	0.637965	drugresponse
copynumber_DGCR8	0.637875	copynumber
copynumber_UBR5	0.637793	copynumber
proteomics_DNAJC11	0.637699	proteomics
transcriptomics_FDXR	0.63765	transcriptomics
proteomics_GOT2	0.637567	proteomics
copynumber_SOX9	0.637563	copynumber
crisprcas9_NHLRC2	0.637265	crisprcas9
drugresponse_1169;AZ628;GDSC2	0.636754	drugresponse
proteomics_YLPM1	0.636245	proteomics
crisprcas9_RAB6A	0.635844	crisprcas9
copynumber_KEL	0.635754	copynumber
copynumber_KMT2A	0.635718	copynumber
metabolomics_N-carbamoyl-beta-alanine	0.635712	metabolomics
proteomics_FUBP3	0.635134	proteomics
proteomics_DAZAP1	0.635023	proteomics
copynumber_SMO	0.63447	copynumber
drugresponse_226;GSK1070916;GDSC1	0.634341	drugresponse
metabolomics_adenosine	0.634144	metabolomics
proteomics_LNPK	0.634016	proteomics
drugresponse_1430;IGFR_3801;GDSC1	0.633881	drugresponse
crisprcas9_TAPT1	0.633417	crisprcas9
proteomics_PPIL1	0.633059	proteomics
transcriptomics_SDF2L1	0.632879	transcriptomics
proteomics_PDHA1	0.632118	proteomics
drugresponse_288;WHI-P97;GDSC1	0.631745	drugresponse
copynumber_CDH1	0.631555	copynumber
proteomics_PGAM5	0.631347	proteomics
proteomics_SNAP23	0.63128	proteomics
copynumber_ZNF680	0.630724	copynumber
drugresponse_2020;Poziotinib;GDSC2	0.630197	drugresponse
crisprcas9_NFE2L2	0.629819	crisprcas9
proteomics_LYPLA1	0.6295	proteomics
transcriptomics_EDA2R	0.629444	transcriptomics
proteomics_LBR	0.628896	proteomics
proteomics_TXNRD1	0.628848	proteomics
proteomics_PDIA4	0.628473	proteomics
proteomics_RAB8A	0.628458	proteomics
proteomics_WDR18	0.628144	proteomics
proteomics_HNRNPUL1	0.627925	proteomics
drugresponse_283;Omipalisib;GDSC1	0.627551	drugresponse
copynumber_CCND3	0.627131	copynumber
proteomics_SEC22B	0.626953	proteomics
drugresponse_1407;Dyrk1b_0191;GDSC1	0.626927	drugresponse
transcriptomics_ZNF425	0.626564	transcriptomics
drugresponse_1009;Tretinoin;GDSC1	0.626416	drugresponse
metabolomics_C34:2 DAG	0.626327	metabolomics
proteomics_GFM1	0.626283	proteomics
drugresponse_449;CD532;GDSC1	0.626204	drugresponse
proteomics_SDHB	0.626172	proteomics
proteomics_CAPZA1	0.626078	proteomics
proteomics_NKRF	0.626041	proteomics
drugresponse_165;DMOG;GDSC1	0.626029	drugresponse
proteomics_HNRNPF	0.6257	proteomics
copynumber_PRRX1	0.625322	copynumber
proteomics_RAE1	0.625295	proteomics
crisprcas9_RICTOR	0.625279	crisprcas9
proteomics_CSTF1	0.625176	proteomics
metabolomics_sorbitol	0.625062	metabolomics
metabolomics_pyroglutamic acid	0.624542	metabolomics
proteomics_AP1B1	0.624525	proteomics
metabolomics_isocitrate	0.624244	metabolomics
drugresponse_1199;Tamoxifen;GDSC2	0.624197	drugresponse
proteomics_CSTF3	0.624127	proteomics
drugresponse_185;Linsitinib;GDSC1	0.623945	drugresponse
copynumber_FGFR4	0.623715	copynumber
proteomics_HP1BP3	0.623644	proteomics
drugresponse_1038;NU7441;GDSC1	0.623438	drugresponse
proteomics_DNAJB11	0.623382	proteomics
proteomics_RALY	0.623367	proteomics
proteomics_PTBP3	0.62311	proteomics
proteomics_ATP1A1	0.623062	proteomics
drugresponse_1029;Motesanib;GDSC1	0.622695	drugresponse
drugresponse_1017;Olaparib;GDSC1	0.622681	drugresponse
drugresponse_238;Idelalisib;GDSC1	0.622404	drugresponse
proteomics_DECR1	0.622238	proteomics
proteomics_ERO1A	0.622192	proteomics
proteomics_TP53BP1	0.621903	proteomics
copynumber_CRNKL1	0.621645	copynumber
proteomics_CAPZA2	0.621581	proteomics
drugresponse_1066;AZD6482;GDSC1	0.621538	drugresponse
drugresponse_415;CPI-613;GDSC1	0.621447	drugresponse
drugresponse_1059;AZD8055;GDSC1	0.621417	drugresponse
drugresponse_264;ACY-1215;GDSC1	0.621349	drugresponse
drugresponse_1013;Nilotinib;GDSC1	0.621336	drugresponse
proteomics_MANF	0.620972	proteomics
proteomics_IDH2	0.620968	proteomics
metabolomics_3-phosphoglycerate	0.620898	metabolomics
drugresponse_1559;Luminespib;GDSC2	0.620758	drugresponse
crisprcas9_NAPG	0.620172	crisprcas9
drugresponse_1042;Doramapimod;GDSC2	0.620073	drugresponse
proteomics_CLPP	0.619682	proteomics
drugresponse_1461;TANK_1366;GDSC1	0.619519	drugresponse
proteomics_RAB5A	0.618898	proteomics
transcriptomics_SLC7A11	0.618714	transcriptomics
transcriptomics_ZBED6	0.618342	transcriptomics
transcriptomics_SAMD15	0.618168	transcriptomics
crisprcas9_EIF4A1	0.618164	crisprcas9
metabolomics_GABA	0.617924	metabolomics
proteomics_RPRD1B	0.617801	proteomics
proteomics_RAB18	0.617748	proteomics
drugresponse_406;LIMK1 inhibitor BMS4;GDSC1	0.617644	drugresponse
proteomics_NPM3	0.617538	proteomics
copynumber_KLF6	0.617435	copynumber
copynumber_H3-3B	0.617048	copynumber
transcriptomics_GNRH1	0.61666	transcriptomics
proteomics_HADH	0.616273	proteomics
drugresponse_1011;Navitoclax;GDSC2	0.61576	drugresponse
drugresponse_1236;UNC0638;GDSC1	0.615665	drugresponse
drugresponse_300;CX-5461;GDSC1	0.61547	drugresponse
proteomics_ANXA7	0.615338	proteomics
proteomics_FDXR	0.615283	proteomics
crisprcas9_SCD	0.614974	crisprcas9
copynumber_FCRL4	0.614831	copynumber
conditionals_doubling_time_hours	0.614619	conditionals
crisprcas9_MCL1	0.614519	crisprcas9
proteomics_DDX5	0.614457	proteomics
metabolomics_C48:0 TAG	0.61441	metabolomics
drugresponse_1375;Temozolomide;GDSC2	0.61414	drugresponse
crisprcas9_UBIAD1	0.613912	crisprcas9
proteomics_ECH1	0.613732	proteomics
drugresponse_199;Pazopanib;GDSC1	0.613726	drugresponse
proteomics_TBL2	0.613262	proteomics
drugresponse_306;Fedratinib;GDSC1	0.613194	drugresponse
crisprcas9_ARF4	0.613151	crisprcas9
proteomics_DLD	0.613145	proteomics
metabolomics_acetylglycine	0.613134	metabolomics
crisprcas9_GRB2	0.61287	crisprcas9
proteomics_ZCCHC8	0.612868	proteomics
proteomics_RAB7A	0.612866	proteomics
copynumber_FGFR1	0.612787	copynumber
drugresponse_221;TAK-715;GDSC1	0.612622	drugresponse
proteomics_UFL1	0.612504	proteomics
proteomics_SPTBN1	0.612415	proteomics
proteomics_SEC62	0.612377	proteomics
copynumber_ASXL2	0.611578	copynumber
drugresponse_2152;I-BET151;GDSC2	0.611332	drugresponse
proteomics_FKBP2	0.611208	proteomics
copynumber_DDX5	0.611173	copynumber
proteomics_PRKAR2A	0.611046	proteomics
proteomics_WBP11	0.610784	proteomics
proteomics_BANF1	0.610453	proteomics
drugresponse_1936;Savolitinib;GDSC2	0.610363	drugresponse
proteomics_CALR	0.610128	proteomics
proteomics_NCOA5	0.609963	proteomics
crisprcas9_SLC3A2	0.60996	crisprcas9
crisprcas9_SLC33A1	0.609854	crisprcas9
proteomics_POLR1G	0.609711	proteomics
drugresponse_2260;BI-7273;GDSC2	0.609568	drugresponse
metabolomics_tryptophan	0.609551	metabolomics
drugresponse_1022;AZD7762;GDSC1	0.609337	drugresponse
proteomics_UGDH	0.609204	proteomics
proteomics_PHB	0.608959	proteomics
drugresponse_1402;AZD7762;GDSC1	0.608888	drugresponse
proteomics_PDLIM5	0.608772	proteomics
proteomics_ACTL6A	0.608669	proteomics
proteomics_HBA1	0.608609	proteomics
proteomics_NENF	0.608587	proteomics
copynumber_NSD3	0.608573	copynumber
transcriptomics_PBK	0.607902	transcriptomics
proteomics_HMGN2	0.607154	proteomics
transcriptomics_GPR135	0.606878	transcriptomics
transcriptomics_TCP11L2	0.606873	transcriptomics
crisprcas9_HNRNPH1	0.606462	crisprcas9
metabolomics_malonylcarnitine	0.606151	metabolomics
proteomics_HMG20A	0.605929	proteomics
proteomics_OXCT1	0.605352	proteomics
proteomics_SPTAN1	0.60533	proteomics
copynumber_RHPN2	0.605227	copynumber
proteomics_ACO2	0.604712	proteomics
drugresponse_1219;PFI-1;GDSC1	0.604542	drugresponse
proteomics_SRSF9	0.604243	proteomics
drugresponse_1263;UNC0642;GDSC1	0.60371	drugresponse
proteomics_GSR	0.603555	proteomics
drugresponse_282;Pelitinib;GDSC1	0.603242	drugresponse
proteomics_CLTB	0.603194	proteomics
crisprcas9_KIF4A	0.603177	crisprcas9
proteomics_PRDX3	0.602818	proteomics
proteomics_BCLAF1	0.602691	proteomics
proteomics_G6PD	0.602204	proteomics
copynumber_GNA13	0.602048	copynumber
proteomics_RALA	0.60202	proteomics
copynumber_RARA	0.601941	copynumber
proteomics_ERLIN2	0.601836	proteomics
proteomics_UBTF	0.601749	proteomics
proteomics_GLUD1	0.601621	proteomics
metabolomics_C34:1 PC	0.601431	metabolomics
transcriptomics_CRYGS	0.600988	transcriptomics
proteomics_SERPINH1	0.600664	proteomics
drugresponse_292;Masitinib;GDSC1	0.600257	drugresponse
proteomics_PCMT1	0.600206	proteomics
drugresponse_2509;Taselisib;GDSC2	0.600124	drugresponse
proteomics_POLR1C	0.599865	proteomics
drugresponse_1218;JQ1;GDSC1	0.599726	drugresponse
drugresponse_295;NVP-BHG712;GDSC1	0.59944	drugresponse
proteomics_PRPF4B	0.599326	proteomics
copynumber_LRP1B	0.599256	copynumber
drugresponse_229;Enzastaurin;GDSC1	0.599203	drugresponse
drugresponse_1954;ASLAN002;GDSC2	0.59911	drugresponse
proteomics_SOD2	0.598963	proteomics
proteomics_GAA	0.598878	proteomics
drugresponse_170;Shikonin;GDSC1	0.598858	drugresponse
metabolomics_isoleucine	0.598772	metabolomics
proteomics_SYNCRIP	0.598758	proteomics
transcriptomics_SRR	0.598696	transcriptomics
crisprcas9_FBXW11	0.598401	crisprcas9
proteomics_RACGAP1	0.598205	proteomics
copynumber_KDM6A	0.597999	copynumber
drugresponse_1030;KU-55933;GDSC1	0.597666	drugresponse
proteomics_HMGN1	0.597229	proteomics
proteomics_TPX2	0.597196	proteomics
proteomics_HNRNPR	0.59684	proteomics
proteomics_PRPF3	0.596264	proteomics
drugresponse_1419;FEN1_3940;GDSC1	0.596085	drugresponse
proteomics_CISD2	0.595859	proteomics
metabolomics_C56:8 TAG	0.595846	metabolomics
proteomics_RIDA	0.59514	proteomics
drugresponse_2071;Menin_MLL_8690;GDSC2	0.595029	drugresponse
proteomics_RCC1	0.594822	proteomics
drugresponse_1036;PLX-4720;GDSC1	0.594475	drugresponse
metabolomics_butyrylcarnitine/isobutyrylcarnitine	0.594262	metabolomics
proteomics_LMNB1	0.594048	proteomics
proteomics_TMPO	0.593908	proteomics
proteomics_SIN3A	0.593761	proteomics
proteomics_B2M	0.593315	proteomics
transcriptomics_ARL17A	0.593012	transcriptomics
proteomics_CANX	0.592957	proteomics
proteomics_POGLUT3	0.592633	proteomics
proteomics_CNPY3	0.592532	proteomics
proteomics_SLC25A13	0.592487	proteomics
proteomics_LAMTOR1	0.592362	proteomics
crisprcas9_IPO13	0.592264	crisprcas9
proteomics_KPNA3	0.591957	proteomics
metabolomics_C50:0 TAG	0.591881	metabolomics
proteomics_ADAM10	0.591859	proteomics
copynumber_PDGFRA	0.591641	copynumber
proteomics_GET3	0.591639	proteomics
proteomics_TIMM44	0.591497	proteomics
crisprcas9_MYH9	0.591469	crisprcas9
proteomics_GNB2	0.591213	proteomics
proteomics_IGF2BP3	0.590904	proteomics
proteomics_TPD52L2	0.590674	proteomics
drugresponse_1913;AGI-5198;GDSC2	0.590588	drugresponse
transcriptomics_SLC4A7	0.590328	transcriptomics
proteomics_PSPH	0.590081	proteomics
copynumber_FLCN	0.589976	copynumber
proteomics_NLN	0.58993	proteomics
proteomics_GRSF1	0.589748	proteomics
proteomics_LPCAT1	0.589673	proteomics
transcriptomics_BBC3	0.589455	transcriptomics
copynumber_ZNF521	0.589331	copynumber
proteomics_SCAMP3	0.589311	proteomics
transcriptomics_EIF5AL1	0.588984	transcriptomics
drugresponse_1038;NU7441;GDSC2	0.588869	drugresponse
copynumber_RAF1	0.588858	copynumber
transcriptomics_SLC27A5	0.588818	transcriptomics
drugresponse_2170;AT13148;GDSC2	0.588553	drugresponse
proteomics_FAF2	0.588214	proteomics
proteomics_PLD3	0.588192	proteomics
proteomics_TFAM	0.587986	proteomics
drugresponse_1376;Olaparib(1495) + Temozolomide(1375);GDSC1	0.587838	drugresponse
proteomics_DNAJC3	0.587773	proteomics
proteomics_EDC4	0.587568	proteomics
proteomics_TRA2A	0.587221	proteomics
copynumber_ENPEP	0.587026	copynumber
transcriptomics_NATD1	0.586856	transcriptomics
proteomics_NIPSNAP1	0.586653	proteomics
copynumber_RNF6	0.58659	copynumber
proteomics_NAPG	0.586516	proteomics
proteomics_RUFY1	0.586465	proteomics
proteomics_LAMP1	0.586257	proteomics
crisprcas9_KIF11	0.586238	crisprcas9
copynumber_CEBPA	0.585915	copynumber
drugresponse_1072;Avagacestat;GDSC2	0.585754	drugresponse
proteomics_YARS2	0.585745	proteomics
drugresponse_1026;Tanespimycin;GDSC1	0.585711	drugresponse
proteomics_QSOX2	0.585673	proteomics
drugresponse_1021;Axitinib;GDSC2	0.585665	drugresponse
proteomics_ARMC1	0.585593	proteomics
proteomics_SQSTM1	0.585305	proteomics
crisprcas9_TYMS	0.585131	crisprcas9
drugresponse_2182;A-366;GDSC2	0.585008	drugresponse
copynumber_MYCN	0.584924	copynumber
copynumber_PTPN14	0.58463	copynumber
proteomics_CCAR2	0.584425	proteomics
crisprcas9_BCAN	0.58434	crisprcas9
proteomics_RBM4	0.584274	proteomics
crisprcas9_THAP1	0.584232	crisprcas9
copynumber_MTCP1	0.584226	copynumber
copynumber_NF2	0.584137	copynumber
proteomics_MPST	0.58394	proteomics
proteomics_GLS	0.583902	proteomics
drugresponse_1998;BPD-00008900;GDSC2	0.583628	drugresponse
drugresponse_1046;Wee1 Inhibitor;GDSC2	0.583392	drugresponse
drugresponse_1962;Sapanisertib;GDSC2	0.583334	drugresponse
transcriptomics_C6orf226	0.583307	transcriptomics
crisprcas9_VMA21	0.583244	crisprcas9
copynumber_CBFA2T3	0.583225	copynumber
proteomics_PAM16	0.582779	proteomics
proteomics_SRPRA	0.58265	proteomics
crisprcas9_USP37	0.582392	crisprcas9
crisprcas9_SETD1B	0.582128	crisprcas9
proteomics_AFG3L2	0.581964	proteomics
transcriptomics_H4C11	0.581905	transcriptomics
proteomics_SSR1	0.581891	proteomics
proteomics_RBM42	0.581604	proteomics
transcriptomics_NUDT13	0.581564	transcriptomics
copynumber_HIP1	0.581505	copynumber
transcriptomics_ENKD1	0.581314	transcriptomics
crisprcas9_THAP11	0.581274	crisprcas9
proteomics_PRKRA	0.581222	proteomics
proteomics_PUS1	0.581017	proteomics
crisprcas9_SETD1A	0.580994	crisprcas9
transcriptomics_TMEM160	0.58099	transcriptomics
crisprcas9_TRPM7	0.580845	crisprcas9
crisprcas9_PABPC1	0.580707	crisprcas9
copynumber_ASPSCR1	0.580552	copynumber
crisprcas9_TRA2A	0.580213	crisprcas9
copynumber_AKT3	0.580189	copynumber
transcriptomics_MKRN3	0.580153	transcriptomics
copynumber_COL2A1	0.580021	copynumber
proteomics_PRDX5	0.580016	proteomics
drugresponse_153;Midostaurin;GDSC1	0.579761	drugresponse
proteomics_TAPBP	0.579663	proteomics
drugresponse_1049;PD173074;GDSC2	0.579619	drugresponse
proteomics_PTGES2	0.579609	proteomics
copynumber_PABPC1	0.579494	copynumber
transcriptomics_GOLGA6L4	0.579395	transcriptomics
copynumber_EZH2	0.57929	copynumber
transcriptomics_SPATA18	0.57911	transcriptomics
crisprcas9_FURIN	0.57911	crisprcas9
crisprcas9_PTAR1	0.579022	crisprcas9
conditionals_mut_RB1	0.578912	conditionals
proteomics_DDX41	0.578242	proteomics
copynumber_SMARCA4	0.578177	copynumber
drugresponse_190;Bleomycin;GDSC1	0.577928	drugresponse
proteomics_TOP2B	0.577916	proteomics
proteomics_CTBP1	0.577658	proteomics
proteomics_LAMP2	0.577612	proteomics
proteomics_IDH3A	0.577488	proteomics
proteomics_UHRF1	0.577325	proteomics
crisprcas9_TUBB	0.57723	crisprcas9
copynumber_IKBKB	0.576991	copynumber
drugresponse_416;CAY10566;GDSC1	0.576784	drugresponse
drugresponse_1053;MK-2206;GDSC1	0.576744	drugresponse
metabolomics_C56:4 TAG	0.576558	metabolomics
proteomics_ZC3HAV1	0.57652	proteomics
crisprcas9_NUP62	0.576255	crisprcas9
copynumber_ERBB2	0.576223	copynumber
drugresponse_1192;GSK269962A;GDSC1	0.57615	drugresponse
copynumber_XPC	0.57602	copynumber
copynumber_HOOK3	0.575639	copynumber
crisprcas9_VPS45	0.575626	crisprcas9
drugresponse_2093;Capivasertib;GDSC2	0.575084	drugresponse
crisprcas9_LMNB1	0.575066	crisprcas9
transcriptomics_PABPC3	0.574885	transcriptomics
proteomics_HNRNPH2	0.574838	proteomics
proteomics_UQCRH	0.574775	proteomics
crisprcas9_DOLPP1	0.574773	crisprcas9
copynumber_CCNE1	0.574758	copynumber
metabolomics_C40:6 PC	0.574722	metabolomics
metabolomics_C52:5 TAG	0.574572	metabolomics
proteomics_RAB5B	0.574468	proteomics
copynumber_SOX2	0.57438	copynumber
proteomics_VDAC2	0.57436	proteomics
crisprcas9_KCTD10	0.574278	crisprcas9
proteomics_NUFIP2	0.574158	proteomics
proteomics_SCFD1	0.573955	proteomics
metabolomics_C58:8 TAG	0.573934	metabolomics
proteomics_CHCHD3	0.573761	proteomics
copynumber_RGL3	0.573693	copynumber
drugresponse_1082;Seliciclib;GDSC2	0.573684	drugresponse
transcriptomics_SNX32	0.57362	transcriptomics
crisprcas9_GMNN	0.573418	crisprcas9
drugresponse_1425;BPTES;GDSC1	0.573411	drugresponse
proteomics_FAHD1	0.573379	proteomics
proteomics_RSF1	0.573223	proteomics
drugresponse_1093;GSK1904529A;GDSC2	0.573128	drugresponse
drugresponse_1262;UNC1215;GDSC1	0.572836	drugresponse
proteomics_MRPL12	0.572201	proteomics
crisprcas9_GPI	0.572155	crisprcas9
transcriptomics_NAMPT	0.572034	transcriptomics
transcriptomics_ZSCAN23	0.572005	transcriptomics
drugresponse_435;C-75;GDSC1	0.571979	drugresponse
crisprcas9_YAP1	0.571909	crisprcas9
transcriptomics_HMGCS1	0.571869	transcriptomics
proteomics_USO1	0.571801	proteomics
crisprcas9_PRKRA	0.571725	crisprcas9
proteomics_TMX3	0.571629	proteomics
crisprcas9_NAA10	0.571547	crisprcas9
proteomics_NDUFAF2	0.57154	proteomics
drugresponse_2028;STAT3_2372;GDSC2	0.571348	drugresponse
transcriptomics_SPA17	0.571344	transcriptomics
crisprcas9_MLST8	0.571308	crisprcas9
copynumber_SDHC	0.571167	copynumber
proteomics_TIMM50	0.571147	proteomics
proteomics_SMCHD1	0.571128	proteomics
proteomics_SNRPB2	0.571101	proteomics
drugresponse_1529;Pevonedistat;GDSC2	0.570928	drugresponse
proteomics_NSUN2	0.570846	proteomics
crisprcas9_EAF1	0.570837	crisprcas9
proteomics_HINT2	0.570833	proteomics
crisprcas9_MED1	0.570792	crisprcas9
proteomics_ERP29	0.570461	proteomics
crisprcas9_CSNK1D	0.570385	crisprcas9
crisprcas9_AHRR	0.570346	crisprcas9
proteomics_GGH	0.570216	proteomics
proteomics_UNC45A	0.569945	proteomics
drugresponse_328;SNX-2112;GDSC1	0.569746	drugresponse
crisprcas9_FAM104B	0.569695	crisprcas9
metabolomics_propionylcarnitine	0.569687	metabolomics
crisprcas9_SPACDR	0.569482	crisprcas9
copynumber_BRIP1	0.56944	copynumber
proteomics_LSG1	0.569361	proteomics
proteomics_PDCD6	0.569088	proteomics
proteomics_KDM2A	0.56898	proteomics
drugresponse_1085;Sorafenib;GDSC2	0.568863	drugresponse
drugresponse_151;QS11;GDSC1	0.568706	drugresponse
proteomics_HSPE1	0.568699	proteomics
drugresponse_439;LCL161;GDSC1	0.568529	drugresponse
crisprcas9_RAE1	0.568154	crisprcas9
proteomics_WDR33	0.567946	proteomics
crisprcas9_NOL8	0.567863	crisprcas9
drugresponse_2046;MK-8776;GDSC2	0.567617	drugresponse
proteomics_PDLIM1	0.567588	proteomics
proteomics_RBM15	0.567551	proteomics
proteomics_NSF	0.567494	proteomics
transcriptomics_ZNF117	0.56748	transcriptomics
proteomics_CYB5A	0.567473	proteomics
proteomics_MKI67	0.56742	proteomics
copynumber_GAS7	0.567232	copynumber
proteomics_RFC1	0.567206	proteomics
proteomics_BUD31	0.567055	proteomics
proteomics_EIF2AK2	0.566995	proteomics
transcriptomics_GPT2	0.566947	transcriptomics
drugresponse_1925;GDC0810;GDSC2	0.566721	drugresponse
metabolomics_pantothenate	0.566634	metabolomics
copynumber_RHOH	0.566608	copynumber
crisprcas9_SMCHD1	0.566514	crisprcas9
proteomics_RBM3	0.566461	proteomics
proteomics_SLC25A6	0.566306	proteomics
proteomics_TOP2A	0.566256	proteomics
crisprcas9_IARS2	0.566206	crisprcas9
proteomics_STAT1	0.566106	proteomics
proteomics_SF3A2	0.566068	proteomics
copynumber_FCGR2B	0.566062	copynumber
copynumber_SFMBT2	0.565953	copynumber
proteomics_NUP62	0.565893	proteomics
crisprcas9_SPICE1	0.565842	crisprcas9
crisprcas9_FCHO2	0.565714	crisprcas9
proteomics_ATP5IF1	0.56565	proteomics
drugresponse_1014;Refametinib;GDSC2	0.565642	drugresponse
proteomics_RPL37A	0.565595	proteomics
metabolomics_C16:0 LPE	0.56557	metabolomics
proteomics_PNPO	0.565509	proteomics
proteomics_LMAN1	0.565509	proteomics
proteomics_CPNE1	0.565436	proteomics
proteomics_CIRBP	0.565243	proteomics
proteomics_WDR5	0.56519	proteomics
transcriptomics_SLC6A6	0.565168	transcriptomics
metabolomics_phosphocreatine	0.565162	metabolomics
copynumber_PAFAH1B2	0.565076	copynumber
crisprcas9_TARS1	0.56472	crisprcas9
proteomics_ELAC2	0.564702	proteomics
proteomics_RNF2	0.564594	proteomics
proteomics_MTHFD1L	0.564444	proteomics
proteomics_RAVER1	0.56443	proteomics
crisprcas9_UBL5	0.564369	crisprcas9
drugresponse_1179;MK-1775;GDSC2	0.564135	drugresponse
drugresponse_163;JQ1;GDSC1	0.564115	drugresponse
proteomics_SUPT5H	0.563972	proteomics
drugresponse_1434;JAK3_7406;GDSC1	0.5639	drugresponse
drugresponse_1394;AZD6738;GDSC1	0.563808	drugresponse
drugresponse_1375;Temozolomide;GDSC1	0.563767	drugresponse
transcriptomics_PHETA2	0.563735	transcriptomics
crisprcas9_SLC7A1	0.563686	crisprcas9
crisprcas9_NXT1	0.56361	crisprcas9
drugresponse_1261;rTRAIL;GDSC1	0.563449	drugresponse
drugresponse_1933;P22077;GDSC2	0.563443	drugresponse
drugresponse_206;Ruxolitinib;GDSC1	0.563411	drugresponse
proteomics_IMMT	0.563128	proteomics
proteomics_CDC42	0.563068	proteomics
proteomics_DLST	0.563003	proteomics
proteomics_ABI1	0.562972	proteomics
proteomics_FXR2	0.562946	proteomics
copynumber_CLTCL1	0.56287	copynumber
proteomics_HLA-A	0.562799	proteomics
drugresponse_1020;Lenalidomide;GDSC1	0.562739	drugresponse
crisprcas9_BDP1	0.562609	crisprcas9
proteomics_SCCPDH	0.562486	proteomics
crisprcas9_RRAGA	0.562329	crisprcas9
drugresponse_193;GW-2580;GDSC1	0.5623	drugresponse
proteomics_ARPC4	0.562286	proteomics
proteomics_HNRNPA3	0.56226	proteomics
proteomics_DIS3	0.561982	proteomics
crisprcas9_TRIP13	0.56198	crisprcas9
proteomics_MCCC2	0.561979	proteomics
proteomics_NAMPT	0.561929	proteomics
proteomics_DDX24	0.561873	proteomics
transcriptomics_DCAF4L1	0.561856	transcriptomics
proteomics_DNASE2	0.561763	proteomics
crisprcas9_PPP6C	0.561641	crisprcas9
transcriptomics_FOXO4	0.561545	transcriptomics
proteomics_KPNA6	0.561437	proteomics
transcriptomics_UFSP1	0.561256	transcriptomics
crisprcas9_LRRC45	0.561176	crisprcas9
proteomics_GOLPH3	0.561116	proteomics
transcriptomics_C16orf86	0.561083	transcriptomics
copynumber_ABI1	0.560746	copynumber
crisprcas9_KNTC1	0.560666	crisprcas9
transcriptomics_CDKN2A	0.560593	transcriptomics
proteomics_RHOA	0.560496	proteomics
proteomics_OSBPL8	0.560345	proteomics
crisprcas9_KIF18A	0.560324	crisprcas9
proteomics_ZC3H14	0.560125	proteomics
metabolomics_C20:3 LPC	0.560115	metabolomics
crisprcas9_C2CD3	0.559749	crisprcas9
proteomics_EIF6	0.559712	proteomics
proteomics_SLC25A5	0.559482	proteomics
copynumber_SETBP1	0.559318	copynumber
proteomics_UBE4A	0.559264	proteomics
proteomics_SCAF11	0.558909	proteomics
crisprcas9_ACTG1	0.558829	crisprcas9
proteomics_DDX23	0.558776	proteomics
copynumber_HGF	0.558619	copynumber
crisprcas9_WBP11	0.558294	crisprcas9
proteomics_NAXE	0.558284	proteomics
crisprcas9_PSMG2	0.55823	crisprcas9
proteomics_PRDX4	0.558208	proteomics
crisprcas9_USP9X	0.558081	crisprcas9
crisprcas9_ZC3H18	0.558045	crisprcas9
crisprcas9_CTNNA1	0.55793	crisprcas9
drugresponse_1968;ERK_5051;GDSC2	0.557886	drugresponse
metabolomics_C18:3 CE	0.557855	metabolomics
crisprcas9_IRS2	0.557755	crisprcas9
proteomics_PML	0.557744	proteomics
transcriptomics_OPN3	0.557383	transcriptomics
transcriptomics_RSC1A1	0.557364	transcriptomics
proteomics_PEX14	0.557284	proteomics
proteomics_STRBP	0.557146	proteomics
drugresponse_461;NSC319726;GDSC1	0.557126	drugresponse
proteomics_BAG2	0.557073	proteomics
crisprcas9_ZBED6	0.556867	crisprcas9
metabolomics_taurodeoxycholate/taurochenodeoxycholate	0.55678	metabolomics
metabolomics_C34:1 DAG	0.556698	metabolomics
crisprcas9_MAPKAP1	0.556582	crisprcas9
drugresponse_133;Doxorubicin;GDSC1	0.556563	drugresponse
crisprcas9_CEP55	0.556524	crisprcas9
drugresponse_1005;Cisplatin;GDSC2	0.556476	drugresponse
transcriptomics_PCDHB9	0.55647	transcriptomics
copynumber_NKX2-1	0.556399	copynumber
transcriptomics_HSPA2	0.556399	transcriptomics
crisprcas9_WDR24	0.556189	crisprcas9
proteomics_BZW2	0.556181	proteomics
crisprcas9_ANAPC13	0.556157	crisprcas9
crisprcas9_RRAGC	0.556085	crisprcas9
proteomics_GLYR1	0.556027	proteomics
crisprcas9_ZNF574	0.555876	crisprcas9
transcriptomics_ABTB1	0.55574	transcriptomics
crisprcas9_FAM50A	0.555717	crisprcas9
proteomics_NDUFAB1	0.555649	proteomics
crisprcas9_FEN1	0.555642	crisprcas9
proteomics_TARS2	0.555601	proteomics
proteomics_OCIAD1	0.555479	proteomics
metabolomics_C22:1 SM	0.555192	metabolomics
proteomics_PSPC1	0.555149	proteomics
proteomics_H1-10	0.555018	proteomics
drugresponse_289;KIN001-042;GDSC1	0.554937	drugresponse
proteomics_COPG2	0.554919	proteomics
crisprcas9_PPP2R1A	0.554892	crisprcas9
crisprcas9_TBCE	0.554867	crisprcas9
drugresponse_158;PF-562271;GDSC1	0.554712	drugresponse
proteomics_SACM1L	0.554575	proteomics
proteomics_SRSF6	0.554532	proteomics
drugresponse_1416;AZD8931;GDSC1	0.554442	drugresponse
transcriptomics_C4orf48	0.554168	transcriptomics
transcriptomics_PCK2	0.554056	transcriptomics
copynumber_FH	0.554042	copynumber
proteomics_FAHD2A	0.55398	proteomics
proteomics_ACOT7	0.553896	proteomics
transcriptomics_LRRC39	0.553833	transcriptomics
crisprcas9_AHCYL1	0.553806	crisprcas9
metabolomics_C56:5 TAG	0.553671	metabolomics
crisprcas9_TEAD1	0.553668	crisprcas9
transcriptomics_CHAC1	0.553648	transcriptomics
crisprcas9_RAD1	0.553583	crisprcas9
crisprcas9_RPP25L	0.553554	crisprcas9
crisprcas9_SNAP23	0.553434	crisprcas9
proteomics_NUMA1	0.553416	proteomics
crisprcas9_INSR	0.553278	crisprcas9
proteomics_THOC6	0.553273	proteomics
proteomics_ZC3H18	0.55321	proteomics
proteomics_CRYZ	0.553049	proteomics
crisprcas9_NOPCHAP1	0.552995	crisprcas9
crisprcas9_CUL1	0.552983	crisprcas9
transcriptomics_CDKN1A	0.552736	transcriptomics
copynumber_BCL9L	0.552719	copynumber
crisprcas9_CSNK2A1	0.552671	crisprcas9
crisprcas9_MED9	0.552646	crisprcas9
transcriptomics_EIF4EBP3	0.55258	transcriptomics
copynumber_MDM4	0.552524	copynumber
proteomics_TIMM9	0.552458	proteomics
proteomics_TMEM43	0.552349	proteomics
proteomics_ABHD11	0.552333	proteomics
crisprcas9_RAF1	0.552117	crisprcas9
proteomics_GRHPR	0.551996	proteomics
drugresponse_180;Thapsigargin;GDSC1	0.551971	drugresponse
crisprcas9_CTDNEP1	0.551959	crisprcas9
proteomics_HAX1	0.551945	proteomics
drugresponse_428;Pemetrexed;GDSC1	0.551776	drugresponse
crisprcas9_TUBB4B	0.551746	crisprcas9
transcriptomics_LRRC29	0.551516	transcriptomics
proteomics_SMARCA5	0.551475	proteomics
proteomics_M6PR	0.551469	proteomics
crisprcas9_HAUS8	0.551225	crisprcas9
crisprcas9_ACTR1A	0.551196	crisprcas9
copynumber_GTF2I	0.55101	copynumber
proteomics_FDFT1	0.550977	proteomics
proteomics_HNRNPDL	0.550935	proteomics
drugresponse_1525;VER-155008;GDSC1	0.55076	drugresponse
proteomics_IPO5	0.550751	proteomics
proteomics_HSDL2	0.550723	proteomics
copynumber_PER1	0.55065	copynumber
transcriptomics_ZMAT3	0.550645	transcriptomics
transcriptomics_CPS1	0.550632	transcriptomics
proteomics_NAPA	0.550543	proteomics
proteomics_GATAD2A	0.550526	proteomics
copynumber_SRGAP3	0.550401	copynumber
crisprcas9_EIF2S3	0.55028	crisprcas9
transcriptomics_PTCHD4	0.550237	transcriptomics
proteomics_RMDN1	0.550157	proteomics
transcriptomics_H2BC15	0.550151	transcriptomics
proteomics_SPCS2	0.550057	proteomics
drugresponse_196;Phenformin;GDSC1	0.550042	drugresponse
proteomics_MECP2	0.549925	proteomics
proteomics_PDIA3	0.549898	proteomics
drugresponse_135;Gemcitabine;GDSC1	0.549892	drugresponse
copynumber_ATG7	0.549812	copynumber
drugresponse_202;GSK1904529A;GDSC1	0.549643	drugresponse
copynumber_TLX3	0.549494	copynumber
crisprcas9_PSMB5	0.549491	crisprcas9
proteomics_SELENOH	0.549372	proteomics
crisprcas9_U2AF2	0.549323	crisprcas9
proteomics_SCRIB	0.549269	proteomics
crisprcas9_NUP43	0.54926	crisprcas9
crisprcas9_SPTSSA	0.549258	crisprcas9
copynumber_RGS7	0.549217	copynumber
proteomics_H1-0	0.549055	proteomics
drugresponse_294;MPS-1-IN-1;GDSC1	0.549039	drugresponse
transcriptomics_AKR1E2	0.5489	transcriptomics
proteomics_CNN2	0.548889	proteomics
transcriptomics_C5	0.548824	transcriptomics
proteomics_ATP1B3	0.548754	proteomics
proteomics_NSDHL	0.548736	proteomics
crisprcas9_MON2	0.548694	crisprcas9
transcriptomics_MFSD3	0.54866	transcriptomics
proteomics_ADNP	0.548642	proteomics
copynumber_H3-3A	0.548635	copynumber
crisprcas9_KLF5	0.548519	crisprcas9
proteomics_DDX17	0.548513	proteomics
proteomics_PDIA5	0.548482	proteomics
proteomics_RAB35	0.548473	proteomics
transcriptomics_APOM	0.54845	transcriptomics
proteomics_ABHD12	0.548367	proteomics
crisprcas9_TRIT1	0.548336	crisprcas9
crisprcas9_ACSL3	0.548307	crisprcas9
transcriptomics_ELOVL6	0.548301	transcriptomics
drugresponse_203;BMS-345541;GDSC1	0.548221	drugresponse
proteomics_PRKAR1A	0.548174	proteomics
proteomics_RPRD2	0.548018	proteomics
drugresponse_1268;XAV939;GDSC1	0.547994	drugresponse
proteomics_PCK2	0.547911	proteomics
transcriptomics_SYCE2	0.547872	transcriptomics
proteomics_SDHA	0.547863	proteomics
crisprcas9_CHMP4B	0.547815	crisprcas9
crisprcas9_TP63	0.547755	crisprcas9
proteomics_NDUFA6	0.547708	proteomics
crisprcas9_POLD3	0.547688	crisprcas9
proteomics_LSS	0.547622	proteomics
crisprcas9_MBTPS2	0.547564	crisprcas9
crisprcas9_KCNC4	0.547505	crisprcas9
crisprcas9_ZNF236	0.547398	crisprcas9
transcriptomics_CCDC17	0.547214	transcriptomics
proteomics_ACAD9	0.547126	proteomics
transcriptomics_MT1G	0.547064	transcriptomics
proteomics_SF3B4	0.54705	proteomics
proteomics_KPNA2	0.54698	proteomics
crisprcas9_BTF3	0.546947	crisprcas9
crisprcas9_ITM2B	0.546927	crisprcas9
copynumber_PPARG	0.546795	copynumber
drugresponse_1956;MCL1_1284;GDSC2	0.546603	drugresponse
crisprcas9_ZC3H13	0.546393	crisprcas9
drugresponse_1033;Vismodegib;GDSC1	0.546281	drugresponse
drugresponse_310;YM201636;GDSC1	0.546276	drugresponse
transcriptomics_ITIH4	0.54604	transcriptomics
transcriptomics_FAM102B	0.545902	transcriptomics
proteomics_GNA13	0.545891	proteomics
proteomics_COIL	0.545889	proteomics
crisprcas9_HNRNPA1	0.545856	crisprcas9
transcriptomics_FADS2	0.545843	transcriptomics
transcriptomics_DHRS13	0.545832	transcriptomics
proteomics_SEC63	0.545749	proteomics
proteomics_ATP13A1	0.545744	proteomics
drugresponse_252;WZ3105;GDSC1	0.54574	drugresponse
crisprcas9_HEATR3	0.54572	crisprcas9
proteomics_BNIP1	0.545718	proteomics
proteomics_RHOT2	0.545662	proteomics
proteomics_HNRNPH1	0.545652	proteomics
crisprcas9_PDCD6	0.545544	crisprcas9
crisprcas9_AIFM1	0.545471	crisprcas9
transcriptomics_PABPC1L	0.545438	transcriptomics
transcriptomics_ARL17B	0.545293	transcriptomics
proteomics_LAP3	0.545242	proteomics
proteomics_USP39	0.545188	proteomics
drugresponse_265;Tubastatin A;GDSC1	0.545113	drugresponse
metabolomics_C36:1 DAG	0.545096	metabolomics
transcriptomics_SLFN11	0.54508	transcriptomics
transcriptomics_FBXO36	0.545036	transcriptomics
transcriptomics_DDAH2	0.544873	transcriptomics
crisprcas9_COPA	0.544869	crisprcas9
transcriptomics_UCP3	0.544865	transcriptomics
proteomics_MRE11	0.544752	proteomics
drugresponse_1051;Alisertib;GDSC2	0.544709	drugresponse
transcriptomics_SMKR1	0.544607	transcriptomics
transcriptomics_H6PD	0.544576	transcriptomics
proteomics_AP1G1	0.544544	proteomics
crisprcas9_GSR	0.544525	crisprcas9
crisprcas9_STAMBP	0.544451	crisprcas9
crisprcas9_H2AC7	0.544417	crisprcas9
proteomics_ZC3H11A	0.544412	proteomics
crisprcas9_SLC35B1	0.544307	crisprcas9
crisprcas9_ZWINT	0.544307	crisprcas9
crisprcas9_TRAPPC14	0.544263	crisprcas9
crisprcas9_MATR3	0.544249	crisprcas9
proteomics_SNX3	0.544223	proteomics
proteomics_RHOG	0.544199	proteomics
proteomics_SNRPA	0.544099	proteomics
proteomics_SMARCC1	0.543872	proteomics
copynumber_SOX17	0.543786	copynumber
crisprcas9_DHFR2	0.543609	crisprcas9
crisprcas9_ANAPC15	0.543531	crisprcas9
crisprcas9_NFKBIB	0.543505	crisprcas9
proteomics_ALDH1B1	0.543468	proteomics
proteomics_NCBP1	0.543374	proteomics
metabolomics_C48:3 TAG	0.543146	metabolomics
transcriptomics_CFAP70	0.542996	transcriptomics
transcriptomics_MASP2	0.542989	transcriptomics
transcriptomics_NBPF4	0.542957	transcriptomics
crisprcas9_GABARAP	0.54263	crisprcas9
proteomics_ACOT13	0.542588	proteomics
drugresponse_1004;Vinblastine;GDSC1	0.542581	drugresponse
transcriptomics_ZNF25	0.542568	transcriptomics
proteomics_SND1	0.542555	proteomics
proteomics_NUP54	0.542385	proteomics
metabolomics_putrescine	0.542377	metabolomics
transcriptomics_NPFF	0.542372	transcriptomics
proteomics_TOMM40	0.542336	proteomics
crisprcas9_CDC40	0.542292	crisprcas9
transcriptomics_NEURL2	0.542288	transcriptomics
copynumber_ETV6	0.542168	copynumber
proteomics_PDHX	0.541839	proteomics
crisprcas9_CEP135	0.541832	crisprcas9
proteomics_MACROH2A1	0.541362	proteomics
proteomics_QARS1	0.541265	proteomics
proteomics_CWC15	0.541246	proteomics
proteomics_IGF2BP2	0.541159	proteomics
proteomics_CPNE3	0.541054	proteomics
proteomics_AK2	0.541031	proteomics
transcriptomics_TREX2	0.540996	transcriptomics
crisprcas9_ATP2B1	0.540991	crisprcas9
crisprcas9_SNRPD2	0.540927	crisprcas9
copynumber_FLI1	0.540808	copynumber
transcriptomics_CCDC39	0.540757	transcriptomics
crisprcas9_INTS9	0.540721	crisprcas9
crisprcas9_MIOS	0.540661	crisprcas9
proteomics_DTD1	0.540544	proteomics
crisprcas9_TMEM165	0.540328	crisprcas9
crisprcas9_IMPDH2	0.540067	crisprcas9
transcriptomics_PRKAR1B	0.54003	transcriptomics
transcriptomics_SLC9A5	0.540017	transcriptomics
crisprcas9_WNK1	0.539907	crisprcas9
crisprcas9_KRAS	0.539771	crisprcas9
proteomics_SF3B1	0.539738	proteomics
drugresponse_260;NG-25;GDSC1	0.539693	drugresponse
proteomics_PMVK	0.539488	proteomics
transcriptomics_MYBL2	0.539396	transcriptomics
crisprcas9_CNOT1	0.539391	crisprcas9
proteomics_TPR	0.539292	proteomics
proteomics_SUN2	0.539278	proteomics
transcriptomics_ANLN	0.539215	transcriptomics
proteomics_PYCR2	0.539134	proteomics
transcriptomics_ASNS	0.539133	transcriptomics
transcriptomics_CCDC189	0.538876	transcriptomics
metabolomics_histidine	0.538846	metabolomics
crisprcas9_ESRRA	0.538585	crisprcas9
crisprcas9_INTS6	0.538461	crisprcas9
crisprcas9_KMT2A	0.538448	crisprcas9
copynumber_GATA3	0.538439	copynumber
transcriptomics_MDM2	0.538379	transcriptomics
crisprcas9_GLRX3	0.538212	crisprcas9
proteomics_CPSF1	0.538203	proteomics
transcriptomics_CLYBL	0.53816	transcriptomics
crisprcas9_MYL6	0.5381	crisprcas9
crisprcas9_PSRC1	0.538006	crisprcas9
proteomics_BCAP31	0.537993	proteomics
proteomics_ADD1	0.537857	proteomics
crisprcas9_ACO2	0.537835	crisprcas9
proteomics_DDX50	0.537698	proteomics
copynumber_VHL	0.537571	copynumber
proteomics_CHP1	0.537458	proteomics
crisprcas9_ZNHIT6	0.537424	crisprcas9
drugresponse_1937;S-crizotinib;GDSC2	0.537145	drugresponse
proteomics_TRMT10C	0.537127	proteomics
proteomics_VCP	0.537053	proteomics
crisprcas9_RANBP9	0.537048	crisprcas9
proteomics_NDRG3	0.53703	proteomics
proteomics_INF2	0.536996	proteomics
proteomics_RRP9	0.536918	proteomics
proteomics_PSMB5	0.536888	proteomics
proteomics_GRPEL1	0.536856	proteomics
copynumber_SND1	0.536849	copynumber
crisprcas9_RBM28	0.536843	crisprcas9
crisprcas9_MFAP1	0.536658	crisprcas9
proteomics_NPM1	0.53659	proteomics
proteomics_FLOT2	0.53657	proteomics
proteomics_RBM17	0.536551	proteomics
metabolomics_C38:2 PC	0.536434	metabolomics
crisprcas9_TMED2	0.536389	crisprcas9
transcriptomics_CTRL	0.536386	transcriptomics
transcriptomics_GPD1L	0.536276	transcriptomics
transcriptomics_CSNK2A3	0.536272	transcriptomics
proteomics_MRPS31	0.536118	proteomics
drugresponse_1934;P5091;GDSC2	0.535987	drugresponse
proteomics_NDUFA4	0.535979	proteomics
proteomics_AUP1	0.535965	proteomics
proteomics_BSG	0.535925	proteomics
drugresponse_274;Belinostat;GDSC1	0.535871	drugresponse
drugresponse_1048;Mirin;GDSC1	0.535798	drugresponse
proteomics_NIPSNAP2	0.535723	proteomics
proteomics_EMD	0.535653	proteomics
crisprcas9_ZC3H3	0.53557	crisprcas9
transcriptomics_NCOA7	0.535535	transcriptomics
proteomics_SF3B3	0.535194	proteomics
crisprcas9_SRFBP1	0.53503	crisprcas9
proteomics_NUCB2	0.535023	proteomics
proteomics_SUGP2	0.534952	proteomics
proteomics_PPIF	0.534933	proteomics
drugresponse_147;NSC-87877;GDSC1	0.534848	drugresponse
copynumber_NFKBIA	0.534732	copynumber
crisprcas9_SF3A2	0.534528	crisprcas9
crisprcas9_ARF1	0.5345	crisprcas9
proteomics_ISCA2	0.534422	proteomics
proteomics_IDH3G	0.534316	proteomics
proteomics_LMNB2	0.534302	proteomics
proteomics_PSAT1	0.534301	proteomics
proteomics_ACTN4	0.534215	proteomics
copynumber_SUSD2	0.53419	copynumber
copynumber_STK11	0.534169	copynumber
crisprcas9_CCNL1	0.534107	crisprcas9
crisprcas9_EEF1E1	0.534089	crisprcas9
drugresponse_140;Vinorelbine;GDSC1	0.534053	drugresponse
copynumber_PCMTD1	0.533928	copynumber
crisprcas9_SF3B2	0.533924	crisprcas9
proteomics_IARS2	0.53378	proteomics
drugresponse_1088;Irinotecan;GDSC2	0.533698	drugresponse
crisprcas9_SF3A3	0.53345	crisprcas9
proteomics_PWP1	0.533428	proteomics
copynumber_IKZF3	0.533424	copynumber
crisprcas9_VPS13D	0.5334	crisprcas9
crisprcas9_TYRP1	0.533269	crisprcas9
transcriptomics_CAPRIN2	0.533235	transcriptomics
transcriptomics_TRIM59	0.533123	transcriptomics
crisprcas9_DROSHA	0.533111	crisprcas9
transcriptomics_AMH	0.53311	transcriptomics
crisprcas9_UFM1	0.533087	crisprcas9
proteomics_PNKP	0.533052	proteomics
crisprcas9_TMEM53	0.532972	crisprcas9
copynumber_SMAD2	0.532967	copynumber
copynumber_NIN	0.532765	copynumber
proteomics_ILVBL	0.532724	proteomics
copynumber_PLCB4	0.5327	copynumber
proteomics_AGK	0.532586	proteomics
copynumber_ZEB1	0.532528	copynumber
copynumber_PBX1	0.532459	copynumber
proteomics_RTCA	0.532389	proteomics
proteomics_PDE12	0.532373	proteomics
crisprcas9_PRELID1	0.532292	crisprcas9
drugresponse_228;AKT inhibitor VIII;GDSC1	0.532256	drugresponse
crisprcas9_BRF2	0.532255	crisprcas9
proteomics_PPA2	0.532254	proteomics
crisprcas9_ASNS	0.532178	crisprcas9
proteomics_ATL3	0.532165	proteomics
crisprcas9_RBM18	0.532003	crisprcas9
transcriptomics_EBLN2	0.531937	transcriptomics
metabolomics_C22:6 LPC	0.531935	metabolomics
proteomics_ATAD3B	0.531928	proteomics
crisprcas9_CASZ1	0.531905	crisprcas9
crisprcas9_BRD2	0.531889	crisprcas9
copynumber_CBL	0.531714	copynumber
crisprcas9_RMI1	0.531686	crisprcas9
crisprcas9_ITGB1	0.531661	crisprcas9
proteomics_ALG5	0.531636	proteomics
transcriptomics_CES3	0.531623	transcriptomics
proteomics_ALDH9A1	0.53159	proteomics
proteomics_THOC3	0.531529	proteomics
crisprcas9_FCGR2B	0.531285	crisprcas9
proteomics_MAN2B1	0.531249	proteomics
proteomics_PHIP	0.531146	proteomics
copynumber_KIF5B	0.531021	copynumber
proteomics_PRPF6	0.530917	proteomics
proteomics_PICALM	0.530905	proteomics
proteomics_IDH3B	0.530857	proteomics
crisprcas9_PCM1	0.530788	crisprcas9
crisprcas9_TRNAU1AP	0.530733	crisprcas9
crisprcas9_SLC2A1	0.530647	crisprcas9
transcriptomics_LMO4	0.530631	transcriptomics
proteomics_RAB14	0.530617	proteomics
proteomics_PITRM1	0.530525	proteomics
transcriptomics_INSIG1	0.530456	transcriptomics
proteomics_PHB2	0.530424	proteomics
transcriptomics_HSF4	0.530349	transcriptomics
proteomics_PAIP1	0.530342	proteomics
transcriptomics_SLC43A2	0.530341	transcriptomics
transcriptomics_H2BC9	0.530311	transcriptomics
copynumber_CCNB1IP1	0.530241	copynumber
transcriptomics_TMEM65	0.53016	transcriptomics
metabolomics_C34:4 PC	0.530148	metabolomics
transcriptomics_BBOF1	0.53012	transcriptomics
proteomics_POLDIP3	0.530064	proteomics
crisprcas9_MAPK14	0.529881	crisprcas9
crisprcas9_IGF1R	0.52972	crisprcas9
crisprcas9_GAK	0.529688	crisprcas9
proteomics_PPP1R12A	0.529664	proteomics
proteomics_CCDC47	0.529612	proteomics
crisprcas9_DICER1	0.529505	crisprcas9
drugresponse_1942;Pexidartinib;GDSC2	0.529481	drugresponse
proteomics_CHTOP	0.529451	proteomics
drugresponse_1409;AZD4877;GDSC1	0.529375	drugresponse
crisprcas9_DDX39B	0.529269	crisprcas9
proteomics_MCCC1	0.529194	proteomics
crisprcas9_ZRSR2	0.5291	crisprcas9
proteomics_CBX3	0.529087	proteomics
crisprcas9_SLC35D1	0.529076	crisprcas9
crisprcas9_BRCA2	0.52906	crisprcas9
proteomics_SNX27	0.52902	proteomics
proteomics_AP2A1	0.528999	proteomics
transcriptomics_UQCRHL	0.52889	transcriptomics
copynumber_FANCD2	0.528881	copynumber
proteomics_MAD1L1	0.528838	proteomics
proteomics_DARS2	0.52881	proteomics
metabolomics_C24:0 SM	0.528793	metabolomics
transcriptomics_USP2	0.528769	transcriptomics
crisprcas9_ATP2C1	0.528741	crisprcas9
crisprcas9_GET1	0.528578	crisprcas9
transcriptomics_IQSEC1	0.528544	transcriptomics
proteomics_TRIM28	0.528538	proteomics
proteomics_KRI1	0.528389	proteomics
crisprcas9_TACC3	0.528314	crisprcas9
crisprcas9_ASCC3	0.528308	crisprcas9
copynumber_U2AF2	0.528251	copynumber
drugresponse_1074;Carboplatin;GDSC2	0.52815	drugresponse
transcriptomics_SAPCD1	0.528137	transcriptomics
metabolomics_C46:1 TAG	0.528123	metabolomics
proteomics_GNB1	0.528119	proteomics
proteomics_SFPQ	0.52811	proteomics
drugresponse_285;SU11274;GDSC1	0.528076	drugresponse
transcriptomics_NEIL3	0.528076	transcriptomics
proteomics_RPL36AL	0.528008	proteomics
drugresponse_1064;Sonolisib;GDSC2	0.527981	drugresponse
transcriptomics_C17orf97	0.527811	transcriptomics
crisprcas9_ZNF468	0.527769	crisprcas9
crisprcas9_SAMD4A	0.527736	crisprcas9
crisprcas9_H1-1	0.527734	crisprcas9
transcriptomics_LDLR	0.527655	transcriptomics
proteomics_PRPF38A	0.527643	proteomics
crisprcas9_STT3A	0.527625	crisprcas9
crisprcas9_TFEB	0.527617	crisprcas9
copynumber_KCNJ5	0.527573	copynumber
crisprcas9_NOC3L	0.527546	crisprcas9
crisprcas9_PLK2	0.527522	crisprcas9
crisprcas9_ACIN1	0.527433	crisprcas9
drugresponse_2176;UNC0642;GDSC2	0.527413	drugresponse
crisprcas9_ZFAT	0.52735	crisprcas9
proteomics_ARPC3	0.527307	proteomics
transcriptomics_PLTP	0.527306	transcriptomics
crisprcas9_FBXO28	0.527286	crisprcas9
proteomics_RBM10	0.527273	proteomics
drugresponse_2034;RAF_7242;GDSC2	0.527266	drugresponse
proteomics_SRPRB	0.527263	proteomics
proteomics_LUZP1	0.527097	proteomics
proteomics_HSD17B12	0.527082	proteomics
transcriptomics_MIF	0.527078	transcriptomics
proteomics_PRPF4	0.52704	proteomics
proteomics_VIM	0.526875	proteomics
transcriptomics_DNPH1	0.526801	transcriptomics
proteomics_CUX1	0.526733	proteomics
crisprcas9_ALDH18A1	0.526683	crisprcas9
crisprcas9_PHF23	0.526619	crisprcas9
drugresponse_1012;Vorinostat;GDSC2	0.526619	drugresponse
copynumber_NPM1	0.526418	copynumber
metabolomics_2-hydroxyglutarate	0.526363	metabolomics
proteomics_DDX39A	0.526358	proteomics
transcriptomics_AKAP3	0.526331	transcriptomics
drugresponse_1052;RO-3306;GDSC1	0.526289	drugresponse
crisprcas9_KCNA10	0.526285	crisprcas9
crisprcas9_SMG6	0.526161	crisprcas9
proteomics_PRKCSH	0.52609	proteomics
crisprcas9_DDX5	0.52607	crisprcas9
crisprcas9_SP1	0.526043	crisprcas9
proteomics_MIPEP	0.525834	proteomics
proteomics_MRTO4	0.525795	proteomics
copynumber_NRP1	0.525771	copynumber
drugresponse_1230;IOX2;GDSC1	0.525726	drugresponse
crisprcas9_FIG4	0.525707	crisprcas9
proteomics_TMEM30A	0.525691	proteomics
drugresponse_2164;BLU9931;GDSC2	0.525688	drugresponse
proteomics_EMC8	0.525661	proteomics
crisprcas9_DUSP10	0.525588	crisprcas9
transcriptomics_EFCAB2	0.525524	transcriptomics
proteomics_EHD1	0.525368	proteomics
crisprcas9_COPG1	0.525243	crisprcas9
transcriptomics_LETM2	0.525221	transcriptomics
crisprcas9_LCN8	0.525157	crisprcas9
crisprcas9_ING3	0.525154	crisprcas9
crisprcas9_GLUL	0.525078	crisprcas9
crisprcas9_POLR1A	0.525051	crisprcas9
crisprcas9_FIS1	0.525011	crisprcas9
drugresponse_1080;Paclitaxel;GDSC2	0.525009	drugresponse
crisprcas9_TFDP1	0.524962	crisprcas9
transcriptomics_FTCDNL1	0.524922	transcriptomics
crisprcas9_AATF	0.524897	crisprcas9
proteomics_CNP	0.524893	proteomics
proteomics_PYCR1	0.52485	proteomics
crisprcas9_SLC7A5	0.524799	crisprcas9
proteomics_YME1L1	0.524756	proteomics
proteomics_RBM26	0.524528	proteomics
proteomics_RIF1	0.52451	proteomics
proteomics_MARS1	0.524448	proteomics
crisprcas9_RFC1	0.524422	crisprcas9
proteomics_MRPL1	0.524346	proteomics
proteomics_YKT6	0.524324	proteomics
crisprcas9_TMED5	0.52432	crisprcas9
drugresponse_287;KIN001-244;GDSC1	0.524259	drugresponse
crisprcas9_MTBP	0.52425	crisprcas9
crisprcas9_SOX9	0.524216	crisprcas9
proteomics_SYNJ2BP	0.524201	proteomics
crisprcas9_BAP1	0.524177	crisprcas9
crisprcas9_VBP1	0.524163	crisprcas9
proteomics_RBM12B	0.524072	proteomics
transcriptomics_E2F8	0.524053	transcriptomics
proteomics_DHX8	0.523959	proteomics
transcriptomics_INHBE	0.523934	transcriptomics
transcriptomics_PRR22	0.523909	transcriptomics
drugresponse_1259;Talazoparib;GDSC1	0.523804	drugresponse
proteomics_SRRM2	0.52379	proteomics
metabolomics_C54:7 TAG	0.523772	metabolomics
transcriptomics_CFAP44	0.52377	transcriptomics
proteomics_CTNNBL1	0.523755	proteomics
proteomics_LARP4	0.523565	proteomics
transcriptomics_AKAP5	0.52356	transcriptomics
transcriptomics_NOMO3	0.523546	transcriptomics
transcriptomics_WDR97	0.52333	transcriptomics
transcriptomics_CBSL	0.523297	transcriptomics
transcriptomics_C1orf53	0.523277	transcriptomics
copynumber_CDC73	0.523272	copynumber
crisprcas9_CHD1	0.523205	crisprcas9
crisprcas9_CUL2	0.523149	crisprcas9
transcriptomics_CCPG1	0.522992	transcriptomics
crisprcas9_KLHDC8A	0.522977	crisprcas9
transcriptomics_TAS2R4	0.52288	transcriptomics
copynumber_RAD51B	0.5228	copynumber
proteomics_BYSL	0.522761	proteomics
transcriptomics_EOGT	0.522748	transcriptomics
crisprcas9_RBM8A	0.522719	crisprcas9
crisprcas9_YY1	0.5226	crisprcas9
proteomics_NIT1	0.52259	proteomics
transcriptomics_MYLK4	0.522566	transcriptomics
crisprcas9_GLS	0.522465	crisprcas9
drugresponse_179;5-Fluorouracil;GDSC1	0.522302	drugresponse
crisprcas9_DBF4	0.522265	crisprcas9
transcriptomics_BSCL2	0.522214	transcriptomics
proteomics_HSPA5	0.52215	proteomics
metabolomics_5-HIAA	0.522106	metabolomics
crisprcas9_ANKRD52	0.522093	crisprcas9
proteomics_PCM1	0.522009	proteomics
proteomics_METAP1	0.521986	proteomics
transcriptomics_RAB3A	0.521959	transcriptomics
crisprcas9_RAD54L	0.521959	crisprcas9
transcriptomics_MXD1	0.521945	transcriptomics
crisprcas9_SRRD	0.521695	crisprcas9
proteomics_RBBP7	0.521606	proteomics
crisprcas9_PFDN1	0.521591	crisprcas9
crisprcas9_DDX17	0.521563	crisprcas9
proteomics_LYRM7	0.521505	proteomics
copynumber_POT1	0.521458	copynumber
proteomics_FAM162A	0.521417	proteomics
conditionals_mut_BRAF	0.521301	conditionals
copynumber_MLF1	0.521287	copynumber
crisprcas9_TAF7	0.521249	crisprcas9
transcriptomics_SESN2	0.521135	transcriptomics
proteomics_NDUFA8	0.521098	proteomics
drugresponse_2044;Pyridostatin;GDSC2	0.521052	drugresponse
crisprcas9_SBDS	0.520906	crisprcas9
crisprcas9_CTDSPL2	0.520899	crisprcas9
proteomics_HLA-C	0.520891	proteomics
crisprcas9_KAT6A	0.520805	crisprcas9
transcriptomics_SESN1	0.520746	transcriptomics
transcriptomics_C19orf57	0.520647	transcriptomics
copynumber_AJUBA	0.520644	copynumber
transcriptomics_POLR3G	0.520636	transcriptomics
proteomics_DHX30	0.520457	proteomics
crisprcas9_POLR2H	0.52045	crisprcas9
transcriptomics_DHCR7	0.520257	transcriptomics
transcriptomics_KIFC2	0.520216	transcriptomics
proteomics_SAFB2	0.520215	proteomics
drugresponse_1927;GSK2578215A;GDSC2	0.520156	drugresponse
proteomics_TOMM70	0.520146	proteomics
proteomics_HIBADH	0.520127	proteomics
crisprcas9_ALG10B	0.520105	crisprcas9
crisprcas9_TMEM41B	0.520014	crisprcas9
drugresponse_224;AS605240;GDSC1	0.520007	drugresponse
transcriptomics_QRICH2	0.51999	transcriptomics
crisprcas9_PA2G4	0.519954	crisprcas9
proteomics_HACD3	0.519925	proteomics
transcriptomics_ZNF596	0.519881	transcriptomics
proteomics_DDX6	0.519868	proteomics
transcriptomics_SLC22A5	0.519776	transcriptomics
proteomics_TACO1	0.519688	proteomics
transcriptomics_LRRCC1	0.519552	transcriptomics
transcriptomics_ACAT2	0.519543	transcriptomics
crisprcas9_SHC1	0.519538	crisprcas9
proteomics_UTP14A	0.519537	proteomics
transcriptomics_NRGN	0.519535	transcriptomics
crisprcas9_PFN1	0.519497	crisprcas9
transcriptomics_GVQW3	0.51943	transcriptomics
crisprcas9_DIDO1	0.519419	crisprcas9
proteomics_TMOD3	0.519402	proteomics
proteomics_RFC5	0.519368	proteomics
crisprcas9_PTP4A1	0.519351	crisprcas9
transcriptomics_THBS3	0.519269	transcriptomics
crisprcas9_KLF7	0.519234	crisprcas9
proteomics_PLBD2	0.519148	proteomics
proteomics_HMGA1	0.519141	proteomics
crisprcas9_PGP	0.51903	crisprcas9
proteomics_HDHD5	0.519026	proteomics
transcriptomics_H4C8	0.518984	transcriptomics
crisprcas9_PGM5	0.518976	crisprcas9
crisprcas9_SYNE4	0.518849	crisprcas9
proteomics_GSTK1	0.518744	proteomics
copynumber_KMT2B	0.518689	copynumber
transcriptomics_ZGLP1	0.518648	transcriptomics
crisprcas9_H2BC14	0.518635	crisprcas9
drugresponse_1944;LY2584702;GDSC2	0.518623	drugresponse
copynumber_SS18	0.518537	copynumber
crisprcas9_SENP6	0.518529	crisprcas9
proteomics_PTBP1	0.518518	proteomics
proteomics_DNAJC9	0.518473	proteomics
proteomics_SPOUT1	0.518446	proteomics
proteomics_NEMF	0.5184	proteomics
proteomics_NDUFAF4	0.518384	proteomics
crisprcas9_DYNLL1	0.518315	crisprcas9
proteomics_STIM1	0.51831	proteomics
crisprcas9_CAB39	0.518093	crisprcas9
proteomics_FKBP8	0.517896	proteomics
transcriptomics_DAAM1	0.517873	transcriptomics
proteomics_SMARCA4	0.517866	proteomics
proteomics_LAMTOR2	0.51776	proteomics
metabolomics_glutathione oxidized	0.517726	metabolomics
transcriptomics_RHEBL1	0.517701	transcriptomics
crisprcas9_PIAS1	0.517677	crisprcas9
transcriptomics_RIBC1	0.51763	transcriptomics
proteomics_NUP88	0.517451	proteomics
drugresponse_1073;5-Fluorouracil;GDSC2	0.517418	drugresponse
crisprcas9_SLC39A7	0.517378	crisprcas9
transcriptomics_NUDT8	0.517284	transcriptomics
crisprcas9_GGTLC2	0.517144	crisprcas9
transcriptomics_PROCA1	0.517074	transcriptomics
proteomics_H4C1	0.517066	proteomics
crisprcas9_TMEM41A	0.516984	crisprcas9
proteomics_SLC3A2	0.516931	proteomics
crisprcas9_KRTAP9-9	0.516836	crisprcas9
transcriptomics_IL11RA	0.516781	transcriptomics
crisprcas9_TFAP4	0.516718	crisprcas9
proteomics_STRN3	0.516714	proteomics
copynumber_PPP3CA	0.516547	copynumber
transcriptomics_MYBL1	0.516364	transcriptomics
crisprcas9_PDCD2	0.51636	crisprcas9
crisprcas9_PPP2R2A	0.516326	crisprcas9
crisprcas9_NCAPH2	0.516301	crisprcas9
crisprcas9_YIPF6	0.516277	crisprcas9
crisprcas9_FAM98C	0.516225	crisprcas9
proteomics_AKAP8L	0.516203	proteomics
copynumber_CLTC	0.516154	copynumber
transcriptomics_IQCA1	0.51603	transcriptomics
proteomics_MDC1	0.516011	proteomics
proteomics_PLIN3	0.515962	proteomics
proteomics_MRPS12	0.515862	proteomics
drugresponse_2040;Foretinib;GDSC2	0.515843	drugresponse
crisprcas9_HEXIM1	0.515814	crisprcas9
proteomics_DNAJA3	0.515662	proteomics
crisprcas9_HTT	0.515614	crisprcas9
transcriptomics_ERMP1	0.515516	transcriptomics
proteomics_NUCB1	0.515506	proteomics
proteomics_RCN2	0.515439	proteomics
crisprcas9_HSPA13	0.5154	crisprcas9
crisprcas9_PYROXD1	0.515245	crisprcas9
proteomics_HNRNPA0	0.515101	proteomics
proteomics_ADPGK	0.515049	proteomics
proteomics_SRSF2	0.514953	proteomics
transcriptomics_MYOM1	0.51482	transcriptomics
crisprcas9_GPATCH1	0.51482	crisprcas9
drugresponse_1490;SN-38;GDSC1	0.514806	drugresponse
crisprcas9_HIGD2A	0.514781	crisprcas9
copynumber_TSHR	0.514764	copynumber
transcriptomics_ARL10	0.514761	transcriptomics
crisprcas9_ARHGEF7	0.51476	crisprcas9
transcriptomics_ADM2	0.514691	transcriptomics
crisprcas9_TRA2B	0.514682	crisprcas9
proteomics_TMED7	0.514657	proteomics
transcriptomics_HERC3	0.514628	transcriptomics
copynumber_ARID1B	0.514473	copynumber
crisprcas9_CD2BP2	0.514443	crisprcas9
proteomics_NCSTN	0.514408	proteomics
crisprcas9_ANKRD11	0.514399	crisprcas9
copynumber_HIF1A	0.514369	copynumber
crisprcas9_GTF2A1	0.514333	crisprcas9
proteomics_POLR2H	0.514286	proteomics
proteomics_CTBP2	0.514283	proteomics
proteomics_TPD52	0.514245	proteomics
transcriptomics_KCNMB3	0.514244	transcriptomics
crisprcas9_MYLIP	0.514225	crisprcas9
crisprcas9_LENG8	0.514158	crisprcas9
crisprcas9_EXOSC10	0.513975	crisprcas9
crisprcas9_MAP2K3	0.51396	crisprcas9
drugresponse_1496;Cisplatin;GDSC1	0.513943	drugresponse
crisprcas9_CRTC3	0.513926	crisprcas9
transcriptomics_CEBPB	0.513903	transcriptomics
proteomics_HMOX2	0.513894	proteomics
copynumber_CD79B	0.51385	copynumber
transcriptomics_SFXN2	0.513805	transcriptomics
transcriptomics_TTLL1	0.513805	transcriptomics
transcriptomics_ABHD2	0.51374	transcriptomics
crisprcas9_PRPF4B	0.513734	crisprcas9
proteomics_EXOSC6	0.513723	proteomics
proteomics_MRPL39	0.513582	proteomics
proteomics_DDX39B	0.513549	proteomics
transcriptomics_AVIL	0.513311	transcriptomics
crisprcas9_UFL1	0.513273	crisprcas9
metabolomics_xanthosine	0.51325	metabolomics
metabolomics_hexanoylcarnitine	0.513244	metabolomics
proteomics_ATP6V0A1	0.513216	proteomics
crisprcas9_MCCD1	0.513205	crisprcas9
crisprcas9_MYC	0.513139	crisprcas9
transcriptomics_ALDH1L2	0.513089	transcriptomics
transcriptomics_CCDC163	0.513004	transcriptomics
proteomics_NDUFS6	0.512939	proteomics
crisprcas9_PPP2CA	0.5129	crisprcas9
crisprcas9_PPARG	0.512873	crisprcas9
transcriptomics_UBE2C	0.512826	transcriptomics
proteomics_PRPF31	0.51282	proteomics
crisprcas9_KRTAP4-2	0.512794	crisprcas9
proteomics_MAVS	0.512763	proteomics
crisprcas9_ZER1	0.512733	crisprcas9
transcriptomics_SLC7A5	0.512686	transcriptomics
proteomics_TIMM8B	0.512662	proteomics
crisprcas9_APEX2	0.512658	crisprcas9
copynumber_SLC34A2	0.512584	copynumber
drugresponse_1194;SB505124;GDSC1	0.512548	drugresponse
crisprcas9_CDK5RAP3	0.512421	crisprcas9
proteomics_DDX54	0.512419	proteomics
crisprcas9_ELAC2	0.512417	crisprcas9
crisprcas9_TRAF5	0.512383	crisprcas9
transcriptomics_H4C14	0.512345	transcriptomics
proteomics_QKI	0.512249	proteomics
proteomics_GORASP2	0.512247	proteomics
transcriptomics_SLC16A14	0.512136	transcriptomics
proteomics_ANXA11	0.51203	proteomics
proteomics_PPP1CB	0.51199	proteomics
proteomics_CYC1	0.511889	proteomics
transcriptomics_HK2	0.511883	transcriptomics
proteomics_GTF3C1	0.511818	proteomics
proteomics_SNRPA1	0.511634	proteomics
crisprcas9_IPO11	0.511583	crisprcas9
crisprcas9_MED26	0.511578	crisprcas9
transcriptomics_REL	0.511533	transcriptomics
crisprcas9_TMEM8B	0.51152	crisprcas9
copynumber_COL1A1	0.511475	copynumber
drugresponse_1426;AZD7969;GDSC1	0.511415	drugresponse
transcriptomics_MSH5	0.511274	transcriptomics
proteomics_NDUFA10	0.511241	proteomics
proteomics_RDH14	0.511163	proteomics
transcriptomics_NUTM2D	0.511127	transcriptomics
crisprcas9_PALB2	0.511099	crisprcas9
proteomics_VAPB	0.510939	proteomics
proteomics_SYMPK	0.510939	proteomics
crisprcas9_LRR1	0.510929	crisprcas9
crisprcas9_KDF1	0.510923	crisprcas9
proteomics_CTSC	0.510922	proteomics
proteomics_POLR2B	0.51089	proteomics
copynumber_SPOP	0.510727	copynumber
copynumber_CHCHD7	0.510726	copynumber
proteomics_COLGALT1	0.510697	proteomics
transcriptomics_SHC1	0.510639	transcriptomics
crisprcas9_WDR7	0.510595	crisprcas9
copynumber_AKT2	0.510557	copynumber
proteomics_STXBP3	0.510551	proteomics
crisprcas9_SRSF11	0.510522	crisprcas9
proteomics_ALB	0.510485	proteomics
proteomics_TOMM22	0.510421	proteomics
crisprcas9_CDS2	0.510417	crisprcas9
proteomics_YWHAZ	0.510358	proteomics
drugresponse_1433;JAK1_3715;GDSC1	0.510348	drugresponse
crisprcas9_QARS1	0.510296	crisprcas9
proteomics_GPD2	0.510277	proteomics
transcriptomics_UHRF1	0.510244	transcriptomics
proteomics_P4HA1	0.510231	proteomics
transcriptomics_VEGFA	0.510218	transcriptomics
transcriptomics_C21orf62	0.51015	transcriptomics
crisprcas9_PKMYT1	0.510146	crisprcas9
transcriptomics_AMT	0.510053	transcriptomics
crisprcas9_CDC26	0.510037	crisprcas9
transcriptomics_ZDHHC11	0.509974	transcriptomics
crisprcas9_EIF3A	0.509936	crisprcas9
crisprcas9_DDX42	0.509929	crisprcas9
crisprcas9_RBM27	0.50988	crisprcas9
copynumber_KDR	0.509852	copynumber
crisprcas9_VPS36	0.50979	crisprcas9
crisprcas9_POLR3E	0.509629	crisprcas9
crisprcas9_RARG	0.509609	crisprcas9
transcriptomics_TMEM191C	0.509595	transcriptomics
transcriptomics_WDR31	0.509518	transcriptomics
proteomics_ETFA	0.509513	proteomics
proteomics_ABCF1	0.509483	proteomics
proteomics_CBX8	0.509314	proteomics
copynumber_PPM1D	0.509275	copynumber
proteomics_NCBP3	0.509262	proteomics
proteomics_ALDH4A1	0.509167	proteomics
transcriptomics_DDX43	0.509166	transcriptomics
proteomics_SMC3	0.509145	proteomics
proteomics_RAB10	0.509065	proteomics
proteomics_RCN1	0.509021	proteomics
proteomics_TIAL1	0.508981	proteomics
crisprcas9_GCN1	0.508874	crisprcas9
copynumber_KDM5A	0.508844	copynumber
crisprcas9_PBX2	0.508726	crisprcas9
crisprcas9_RNF25	0.508672	crisprcas9
proteomics_STOML2	0.508538	proteomics
crisprcas9_NRF1	0.508535	crisprcas9
crisprcas9_PSMG1	0.508514	crisprcas9
crisprcas9_KMT5B	0.508507	crisprcas9
crisprcas9_PCNT	0.508506	crisprcas9
proteomics_ZRANB2	0.508466	proteomics
transcriptomics_MAP10	0.50845	transcriptomics
proteomics_MRPL30	0.50842	proteomics
proteomics_SART3	0.508403	proteomics
proteomics_DHODH	0.508288	proteomics
proteomics_SF3B2	0.508213	proteomics
proteomics_ZMYND8	0.508207	proteomics
proteomics_ALDH3A2	0.508198	proteomics
transcriptomics_DNAI4	0.508053	transcriptomics
drugresponse_1011;Navitoclax;GDSC1	0.508039	drugresponse
crisprcas9_WDR73	0.508003	crisprcas9
transcriptomics_PPM1M	0.507979	transcriptomics
proteomics_FXN	0.507943	proteomics
drugresponse_1928;I-BRD9;GDSC2	0.507914	drugresponse
proteomics_MBD2	0.507895	proteomics
transcriptomics_PPP1R3F	0.50789	transcriptomics
proteomics_ISY1	0.507862	proteomics
transcriptomics_IDNK	0.507786	transcriptomics
proteomics_LIG3	0.507665	proteomics
crisprcas9_CFDP1	0.50765	crisprcas9
proteomics_WDR74	0.507647	proteomics
crisprcas9_TRAPPC1	0.5075	crisprcas9
proteomics_PPIL4	0.507342	proteomics
crisprcas9_RLN2	0.507321	crisprcas9
proteomics_CBX1	0.507314	proteomics
copynumber_PDGFB	0.507221	copynumber
proteomics_IVD	0.50717	proteomics
transcriptomics_IDI2	0.50716	transcriptomics
proteomics_PDIA6	0.507125	proteomics
crisprcas9_CEP85	0.507081	crisprcas9
proteomics_LACTB2	0.506989	proteomics
crisprcas9_MAU2	0.506931	crisprcas9
proteomics_PURA	0.506918	proteomics
crisprcas9_PIK3R1	0.506885	crisprcas9
crisprcas9_LRRC57	0.506877	crisprcas9
transcriptomics_CCNB3	0.506875	transcriptomics
proteomics_DPY30	0.506797	proteomics
metabolomics_ribose-5-P/ribulose5-P	0.506765	metabolomics
crisprcas9_DEPDC1	0.506704	crisprcas9
proteomics_CPOX	0.506699	proteomics
proteomics_NDUFV1	0.506694	proteomics
[truncated: 25,853 more rows]
