# Supplementary material for: Synthetic augmentation of cancer cell line multi-omic datasets using unsupervised deep learning
Source: Nat Commun. 2024 Nov 29;15:10390. doi: 10.1038/s41467-024-54771-4 (PMC11607321; doi:10.1038/s41467-024-54771-4)
Supplement: Supplementary file 12 — Supplementary Data 10 [file 41467_2024_54771_MOESM12_ESM.xlsx]

## Sheet: drugresponse_shap_values_global
feature	importance
conditionals_day4_day1_ratio	9.01488
conditionals_tissue_Haematopoietic and Lymphoid	7.73907
conditionals_tissue_Lung	1.71567
conditionals_mut_TP53	1.60769
conditionals_mut_KRAS	0.977371
conditionals_mut_KMT2D	0.732822
copynumber_RSPH10B2	0.648935
copynumber_CDKN2A	0.506169
conditionals_tissue_Skin	0.462276
conditionals_tissue_Central Nervous System	0.459504
drugresponse_1034;Staurosporine;GDSC2	0.42101
copynumber_PTPN13	0.387501
copynumber_PTPRD	0.377466
copynumber_ZMYM2	0.362749
copynumber_NBEA	0.35941
copynumber_APOBEC3B	0.357072
conditionals_mut_PIK3CA	0.351531
copynumber_FAT1	0.340525
drugresponse_1918;AZD8186;GDSC2	0.339075
drugresponse_1079;Dasatinib;GDSC2	0.338373
copynumber_SDHA	0.33029
drugresponse_1058;Pictilisib;GDSC2	0.326487
drugresponse_1372;Trametinib;GDSC2	0.324389
drugresponse_1932;NVP-ADW742;GDSC2	0.323526
conditionals_tissue_Large Intestine	0.316285
copynumber_GNAS	0.311841
drugresponse_1036;PLX-4720;GDSC2	0.308451
copynumber_CR1	0.30681
drugresponse_2107;LJI308;GDSC2	0.304296
drugresponse_1926;GNE-317;GDSC2	0.304017
drugresponse_1549;Sapatinib;GDSC2	0.303814
conditionals_mut_ARID1A	0.303036
drugresponse_1016;Temsirolimus;GDSC1	0.298615
conditionals_mut_PABPC1	0.297624
drugresponse_1008;Methotrexate;GDSC2	0.296081
drugresponse_1091;BMS-536924;GDSC2	0.294856
conditionals_mut_CREBBP	0.29345
conditionals_mut_BRAF	0.292661
drugresponse_1527;Pictilisib;GDSC1	0.290977
copynumber_SS18L1	0.28834
drugresponse_2043;BIBR-1532;GDSC2	0.2878
copynumber_KDSR	0.287339
drugresponse_1510;Linsitinib;GDSC2	0.286109
drugresponse_1561;Taselisib;GDSC2	0.286037
copynumber_BCL2	0.285137
drugresponse_1558;Lapatinib;GDSC2	0.284561
copynumber_NRK	0.281935
drugresponse_1060;PD0325901;GDSC2	0.280693
copynumber_MYC	0.280579
conditionals_mut_HLA-A	0.280213
drugresponse_1053;MK-2206;GDSC2	0.279889
drugresponse_1564;SCH772984;GDSC2	0.279198
drugresponse_1032;Afatinib;GDSC2	0.278303
drugresponse_184;BMS-754807;GDSC1	0.277618
drugresponse_1008;Methotrexate;GDSC1	0.276937
copynumber_PSIP1	0.276396
copynumber_NFATC2	0.276324
drugresponse_1069;EHT-1864;GDSC2	0.275216
drugresponse_1019;Bosutinib;GDSC1	0.272347
copynumber_CDK6	0.271017
drugresponse_1924;Ipatasertib;GDSC2	0.270921
conditionals_mut_RB1	0.270756
drugresponse_1200;Fulvestrant;GDSC2	0.27015
metabolomics_C18:1 CE	0.268808
drugresponse_1560;Alpelisib;GDSC2	0.268227
drugresponse_1413;EphB4_9721;GDSC1	0.267939
drugresponse_1373;Dabrafenib;GDSC2	0.266349
copynumber_KMT2C	0.263571
drugresponse_1193;UNC0638;GDSC2	0.262837
copynumber_MITF	0.262738
drugresponse_201;Epothilone B;GDSC1	0.26236
copynumber_NFIB	0.260096
drugresponse_1038;NU7441;GDSC1	0.259173
drugresponse_1092;Saracatinib;GDSC2	0.258303
drugresponse_478;LDN-193189;GDSC1	0.257373
copynumber_TERT	0.255917
drugresponse_225;Genentech Cpd 10;GDSC1	0.255589
conditionals_tissue_Pancreas	0.255055
copynumber_MLLT3	0.253839
copynumber_TCF4	0.253201
drugresponse_2045;AMG-319;GDSC2	0.252299
drugresponse_1032;Afatinib;GDSC1	0.251989
drugresponse_1050;ZM447439;GDSC1	0.251962
drugresponse_2096;VX-11e;GDSC2	0.251813
drugresponse_167;OSU-03012;GDSC1	0.250687
drugresponse_136;Mitomycin-C;GDSC1	0.250308
drugresponse_1916;AZD5363;GDSC2	0.250164
drugresponse_476;SB505124;GDSC1	0.246735
drugresponse_380;BIBF-1120;GDSC1	0.246634
drugresponse_134;Etoposide;GDSC1	0.24637
drugresponse_1049;PD173074;GDSC1	0.245966
copynumber_MYB	0.245839
drugresponse_372;Pilaralisib;GDSC1	0.245762
drugresponse_1445;AZD8835;GDSC1	0.245622
drugresponse_1386;Doxorubicin;GDSC1	0.244953
conditionals_mut_SDHA	0.244875
drugresponse_1933;P22077;GDSC2	0.244638
drugresponse_173;FH535;GDSC1	0.244517
proteomics_SMARCC1	0.243958
proteomics_RAB21	0.243529
drugresponse_1463;AZD1332;GDSC1	0.242904
drugresponse_1912;Afuresertib;GDSC2	0.242041
proteomics_DNAJC11	0.241542
drugresponse_1133;Serdemetan;GDSC1	0.241541
drugresponse_1093;GSK1904529A;GDSC2	0.241225
drugresponse_1458;PARP_9495;GDSC1	0.241008
drugresponse_1039;SL0101;GDSC1	0.240442
drugresponse_1007;Docetaxel;GDSC1	0.240123
drugresponse_1072;Avagacestat;GDSC2	0.239664
copynumber_BAP1	0.238662
copynumber_PDCD1LG2	0.23863
drugresponse_1058;Pictilisib;GDSC1	0.238184
drugresponse_1248;Daporinad;GDSC1	0.238039
drugresponse_1057;Dactolisib;GDSC2	0.237798
copynumber_CD274	0.237467
drugresponse_182;Obatoclax Mesylate;GDSC1	0.237209
drugresponse_1136;Capivasertib;GDSC1	0.237089
drugresponse_1441;AZD2014;GDSC1	0.236553
metabolomics_C20:4 CE	0.236459
drugresponse_171;AKT inhibitor VIII;GDSC1	0.235603
drugresponse_1010;Gefitinib;GDSC1	0.235582
conditionals_mut_CDKN2A	0.235491
copynumber_PTK6	0.235254
copynumber_SALL4	0.234836
drugresponse_299;OSI-027;GDSC1	0.2348
drugresponse_1927;GSK2578215A;GDSC2	0.234631
crisprcas9_MCL1	0.234414
drugresponse_1997;WEHI-539;GDSC2	0.234375
drugresponse_284;JNJ38877605;GDSC1	0.233683
copynumber_ABCB1	0.233373
drugresponse_362;CI-1033;GDSC1	0.232257
drugresponse_1064;Sonolisib;GDSC2	0.231987
drugresponse_156;AZD6482;GDSC1	0.231884
copynumber_PCM1	0.231579
copynumber_CUX1	0.231136
drugresponse_2109;AZ6102;GDSC2	0.230891
drugresponse_1598;LGK974;GDSC2	0.230876
drugresponse_257;NPK76-II-72-1;GDSC1	0.230529
drugresponse_1007;Docetaxel;GDSC2	0.230255
copynumber_TFEB	0.230004
drugresponse_1451;PLK_6522;GDSC1	0.229792
drugresponse_2162;Danusertib;GDSC2	0.22914
drugresponse_207;AS601245;GDSC1	0.229045
drugresponse_1913;AGI-5198;GDSC2	0.228685
drugresponse_1014;Refametinib;GDSC1	0.228589
metabolomics_oxalate	0.228018
drugresponse_1091;BMS-536924;GDSC1	0.227879
drugresponse_262;VX-11e;GDSC1	0.227861
drugresponse_1042;Doramapimod;GDSC2	0.227722
drugresponse_194;Luminespib;GDSC1	0.227515
drugresponse_331;QL-X-138;GDSC1	0.226829
metabolomics_trimethylamine-N-oxide	0.226264
drugresponse_1444;AZD8186;GDSC1	0.226233
drugresponse_1498;Selumetinib;GDSC1	0.226191
metabolomics_C16:0 CE	0.226133
metabolomics_C16:1 SM	0.226033
drugresponse_1062;Selumetinib;GDSC1	0.225985
drugresponse_1908;Ulixertinib;GDSC2	0.224757
drugresponse_1915;AZD3759;GDSC2	0.224562
drugresponse_177;GSK650394;GDSC1	0.22431
drugresponse_1047;Nutlin-3a (-);GDSC1	0.224107
drugresponse_1025;SB216763;GDSC2	0.224024
drugresponse_151;QS11;GDSC1	0.223655
drugresponse_1786;AZD4547;GDSC2	0.223383
drugresponse_223;ZSTK474;GDSC1	0.223206
copynumber_NT5C3A	0.223154
proteomics_POLR2B	0.222323
drugresponse_1237;EPZ004777;GDSC2	0.222009
drugresponse_1060;PD0325901;GDSC1	0.221753
copynumber_RBM38	0.221748
drugresponse_1446;PI3Ka_4409;GDSC1	0.221589
conditionals_tissue_Peripheral Nervous System	0.221227
drugresponse_2161;Rigosertib;GDSC2	0.221154
drugresponse_245;UNC0638;GDSC1	0.220458
copynumber_PMS2	0.220422
drugresponse_1382;AZD3514;GDSC1	0.220062
drugresponse_283;Omipalisib;GDSC1	0.219677
drugresponse_1494;SN-38;GDSC2	0.218985
drugresponse_366;TWS119;GDSC1	0.218563
drugresponse_176;IPA-3;GDSC1	0.218369
conditionals_mut_KMT2C	0.218368
copynumber_SMAD4	0.218129
drugresponse_153;Midostaurin;GDSC1	0.217901
copynumber_ASXL1	0.217843
drugresponse_1050;ZM447439;GDSC2	0.217751
drugresponse_175;PAC-1;GDSC1	0.217236
drugresponse_375;Voxtalisib;GDSC1	0.21712
proteomics_RAC1	0.217047
drugresponse_576;RU-SKI 43;GDSC1	0.216738
drugresponse_308;Foretinib;GDSC1	0.216073
drugresponse_180;Thapsigargin;GDSC1	0.214622
drugresponse_332;XMD15-27;GDSC1	0.214492
drugresponse_1512;Cyclophosphamide;GDSC2	0.213893
drugresponse_255;CP724714;GDSC1	0.213708
drugresponse_1015;CI-1040;GDSC1	0.213646
drugresponse_2170;AT13148;GDSC2	0.213504
drugresponse_1054;Palbociclib;GDSC1	0.212915
drugresponse_200;Dacinostat;GDSC1	0.212807
drugresponse_1029;Motesanib;GDSC1	0.212798
drugresponse_159;HG6-64-1;GDSC1	0.212789
drugresponse_2365;ML216;GDSC2	0.212571
metabolomics_AMP	0.212556
drugresponse_204;Tipifarnib;GDSC1	0.212496
metabolomics_2-deoxycytidine	0.212346
drugresponse_1459;PARP_0108;GDSC1	0.211538
drugresponse_1038;NU7441;GDSC2	0.211496
drugresponse_185;Linsitinib;GDSC1	0.211293
drugresponse_1922;Cediranib;GDSC2	0.211265
drugresponse_1175;Rucaparib;GDSC1	0.210568
drugresponse_303;PIK-93;GDSC1	0.210212
copynumber_SFRP4	0.210074
drugresponse_1052;RO-3306;GDSC1	0.209976
drugresponse_140;Vinorelbine;GDSC1	0.209938
drugresponse_291;KIN001-266;GDSC1	0.209855
drugresponse_172;Embelin;GDSC1	0.209381
drugresponse_1017;Olaparib;GDSC1	0.209122
drugresponse_1374;Dabrafenib (1373) + Trametinib (1372);GDSC1	0.208829
drugresponse_1037;BX795;GDSC1	0.208745
drugresponse_164;JQ12;GDSC1	0.208465
drugresponse_1377;Afatinib;GDSC1	0.20827
drugresponse_1372;Trametinib;GDSC1	0.208017
drugresponse_279;BIX02189;GDSC1	0.20787
proteomics_PAXX	0.207359
drugresponse_256;JW-7-24-1;GDSC1	0.207261
drugresponse_282;Pelitinib;GDSC1	0.20715
copynumber_KDM6A	0.207107
drugresponse_1460;PARP_9482;GDSC1	0.206795
drugresponse_163;JQ1;GDSC1	0.206726
copynumber_JAK2	0.206281
drugresponse_381;AST-1306;GDSC1	0.206183
drugresponse_2466;CA3;GDSC2	0.205727
proteomics_CYB5B	0.20535
drugresponse_288;WHI-P97;GDSC1	0.20523
drugresponse_2177;SGC0946;GDSC2	0.205053
proteomics_CASP3	0.204683
drugresponse_1414;Fulvestrant;GDSC1	0.204673
drugresponse_326;GSK690693;GDSC1	0.204666
drugresponse_1069;EHT-1864;GDSC1	0.204432
drugresponse_1033;Vismodegib;GDSC1	0.203869
copynumber_MGA	0.20371
copynumber_RBM39	0.203664
metabolomics_alpha-glycerophosphate	0.203502
drugresponse_1012;Vorinostat;GDSC1	0.203404
metabolomics_C18:2 CE	0.203362
drugresponse_236;IC-87114;GDSC1	0.203356
drugresponse_1057;Dactolisib;GDSC1	0.203323
metabolomics_C54:3 TAG	0.203168
drugresponse_1518;Lasalocid;GDSC1	0.203126
drugresponse_1393;Gemcitabine;GDSC1	0.202856
drugresponse_477;A-83-01;GDSC1	0.202612
conditionals_tissue_Bone	0.202553
metabolomics_C52:3 TAG	0.202529
drugresponse_249;Cabozantinib;GDSC1	0.202451
drugresponse_1937;S-crizotinib;GDSC2	0.202333
metabolomics_glutamate	0.202311
proteomics_RBM6	0.202286
drugresponse_263;FR-180204;GDSC1	0.201358
drugresponse_437;Trichostatin A;GDSC1	0.200891
drugresponse_1085;Sorafenib;GDSC2	0.200545
proteomics_LNPK	0.20027
copynumber_HOXA11	0.200146
drugresponse_1873;Buparlisib;GDSC2	0.200121
drugresponse_435;C-75;GDSC1	0.199877
proteomics_MAVS	0.199595
drugresponse_186;Bexarotene;GDSC1	0.199167
copynumber_SDC4	0.199136
drugresponse_1919;Osimertinib;GDSC2	0.198845
drugresponse_1026;Tanespimycin;GDSC1	0.198756
drugresponse_1006;Cytarabine;GDSC1	0.198696
drugresponse_317;WYE-125132;GDSC1	0.198685
drugresponse_226;GSK1070916;GDSC1	0.198636
drugresponse_1179;MK-1775;GDSC2	0.19851
drugresponse_1392;Bleomycin (10 uM);GDSC1	0.198437
drugresponse_304;SB52334;GDSC1	0.198367
proteomics_MACF1	0.198252
copynumber_ETV1	0.198231
proteomics_SMARCA4	0.198158
drugresponse_356;AT7867;GDSC1	0.19808
drugresponse_1013;Nilotinib;GDSC2	0.197737
drugresponse_300;CX-5461;GDSC1	0.197457
copynumber_BIRC3	0.197057
drugresponse_135;Gemcitabine;GDSC1	0.196896
copynumber_DROSHA	0.196376
drugresponse_1940;WIKI4;GDSC2	0.196348
drugresponse_1011;Navitoclax;GDSC2	0.196223
copynumber_HOXA9	0.196171
drugresponse_202;GSK1904529A;GDSC1	0.196062
proteomics_EHD1	0.196005
drugresponse_1502;Bicalutamide;GDSC1	0.195821
drugresponse_573;LGK974;GDSC1	0.195789
drugresponse_221;TAK-715;GDSC1	0.195671
drugresponse_1375;Temozolomide;GDSC2	0.195526
drugresponse_1494;SN-38;GDSC1	0.195404
proteomics_NDUFA10	0.195216
drugresponse_1925;GDC0810;GDSC2	0.195211
copynumber_BIRC6	0.195142
drugresponse_1378;Bleomycin (50 uM);GDSC1	0.19487
drugresponse_1084;Rapamycin;GDSC2	0.194601
drugresponse_415;CPI-613;GDSC1	0.194487
drugresponse_1236;UNC0638;GDSC1	0.194464
drugresponse_1049;PD173074;GDSC2	0.194421
drugresponse_238;Idelalisib;GDSC1	0.194115
drugresponse_302;PI-103;GDSC1	0.19397
drugresponse_1426;AZD7969;GDSC1	0.193938
copynumber_CCND3	0.193623
drugresponse_344;THZ-2-49;GDSC1	0.193032
drugresponse_436;CAP-232, TT-232, TLN-232;GDSC1	0.192955
drugresponse_2046;MK-8776;GDSC2	0.1929
drugresponse_1051;Alisertib;GDSC2	0.192831
drugresponse_1930;Telomerase Inhibitor IX;GDSC2	0.192811
drugresponse_382;Apitolisib;GDSC1	0.192655
drugresponse_406;LIMK1 inhibitor BMS4;GDSC1	0.192485
drugresponse_1526;Refametinib;GDSC1	0.192316
drugresponse_376;Brivanib, BMS-540215;GDSC1	0.192082
drugresponse_1013;Nilotinib;GDSC1	0.192062
drugresponse_1053;MK-2206;GDSC1	0.192007
conditionals_doubling_time_hours	0.191768
drugresponse_1995;A-1210477;GDSC2	0.191526
drugresponse_261;TL-1-85;GDSC1	0.191385
drugresponse_1928;I-BRD9;GDSC2	0.191281
drugresponse_1074;Carboplatin;GDSC2	0.191246
drugresponse_1066;AZD6482;GDSC1	0.190895
drugresponse_1496;Cisplatin;GDSC1	0.190828
proteomics_ATP1A1	0.190803
drugresponse_1047;Nutlin-3a (-);GDSC2	0.190788
drugresponse_363;PF-00299804;GDSC1	0.190325
drugresponse_269;NSC-207895;GDSC1	0.190188
drugresponse_1219;PFI-1;GDSC1	0.190161
drugresponse_1192;GSK269962A;GDSC1	0.190137
drugresponse_1497;AZD4547;GDSC1	0.189868
proteomics_PPIG	0.189444
drugresponse_1402;AZD7762;GDSC1	0.189327
copynumber_DDX6	0.189
proteomics_PTBP3	0.188774
proteomics_APOE	0.188518
drugresponse_374;GSK1059615;GDSC1	0.188491
drugresponse_133;Doxorubicin;GDSC1	0.188469
drugresponse_1559;Luminespib;GDSC2	0.18812
proteomics_EML4	0.187629
drugresponse_546;FTY-720;GDSC1	0.187495
drugresponse_1373;Dabrafenib;GDSC1	0.187449
drugresponse_1432;AZD1480;GDSC1	0.187333
drugresponse_1401;AZD5438;GDSC1	0.187325
drugresponse_1938;Tretinoin;GDSC2	0.187324
drugresponse_1962;Sapanisertib;GDSC2	0.187277
drugresponse_2044;Pyridostatin;GDSC2	0.187194
drugresponse_2176;UNC0642;GDSC2	0.187098
drugresponse_409;eEF2K Inhibitor, A-484954;GDSC1	0.187067
drugresponse_229;Enzastaurin;GDSC1	0.187055
drugresponse_1945;Taselisib;GDSC2	0.186908
drugresponse_1021;Axitinib;GDSC2	0.186665
drugresponse_1061;SB590885;GDSC2	0.186614
metabolomics_GABA	0.186526
proteomics_PURB	0.186391
metabolomics_1-methylnicotinamide	0.186369
drugresponse_2290;EPZ011989;GDSC2	0.186296
proteomics_XRN2	0.186004
metabolomics_C52:2 TAG	0.185948
drugresponse_155;Ponatinib;GDSC1	0.185736
drugresponse_371;Torin 2;GDSC1	0.185715
drugresponse_2160;Volasertib;GDSC2	0.185443
drugresponse_1263;UNC0642;GDSC1	0.18519
drugresponse_1394;AZD6738;GDSC1	0.185047
conditionals_mut_NF1	0.184988
drugresponse_193;GW-2580;GDSC1	0.184899
drugresponse_170;Shikonin;GDSC1	0.184853
drugresponse_1931;MIRA-1;GDSC2	0.184585
drugresponse_329;QL-XI-92;GDSC1	0.184228
copynumber_FOXP1	0.184057
drugresponse_301;PHA-793887;GDSC1	0.183931
copynumber_TBL1XR1	0.183744
drugresponse_306;Fedratinib;GDSC1	0.183633
drugresponse_446;MIM1;GDSC1	0.183552
proteomics_TMEM30A	0.183432
drugresponse_1371;PLX-4720;GDSC1	0.183319
drugresponse_190;Bleomycin;GDSC1	0.183308
conditionals_mut_APC	0.18326
drugresponse_1036;PLX-4720;GDSC1	0.183051
drugresponse_1453;RAF_9304;GDSC1	0.18284
drugresponse_1054;Palbociclib;GDSC2	0.182577
drugresponse_1242;(5Z)-7-Oxozeaenol;GDSC1	0.182332
drugresponse_1009;Tretinoin;GDSC1	0.182301
proteomics_VTN	0.182207
drugresponse_1011;Navitoclax;GDSC1	0.182154
drugresponse_1052;RO-3306;GDSC2	0.18215
copynumber_MALT1	0.182098
drugresponse_1941;Sepantronium bromide;GDSC2	0.182005
drugresponse_2282;Romidepsin;GDSC2	0.181981
drugresponse_1012;Vorinostat;GDSC2	0.181654
drugresponse_1149;TW 37;GDSC1	0.181571
drugresponse_449;CD532;GDSC1	0.181563
drugresponse_1516;Cymarine;GDSC1	0.181307
metabolomics_methionine	0.181218
drugresponse_1067;CCT007093;GDSC2	0.181067
copynumber_PTPN14	0.180921
drugresponse_1430;IGFR_3801;GDSC1	0.18067
drugresponse_408;Sphingosine Kinase 1 Inhibitor II;GDSC1	0.180576
drugresponse_1434;JAK3_7406;GDSC1	0.180255
drugresponse_1241;CHIR-99021;GDSC1	0.180189
drugresponse_1020;Lenalidomide;GDSC1	0.180166
drugresponse_1017;Olaparib;GDSC2	0.180026
drugresponse_1021;Axitinib;GDSC1	0.179426
conditionals_mut_PTEN	0.179397
drugresponse_1864;R428;GDSC2	0.179085
drugresponse_1043;JNK Inhibitor VIII;GDSC1	0.179041
drugresponse_295;NVP-BHG712;GDSC1	0.17831
drugresponse_1264;SGC0946;GDSC1	0.178177
drugresponse_407;kb NB 142-70;GDSC1	0.178012
drugresponse_1169;AZ628;GDSC2	0.177879
drugresponse_2460;Prexasertib;GDSC2	0.17743
proteomics_BCLAF1	0.177358
proteomics_TIMM9	0.177197
drugresponse_342;Tenovin-6;GDSC1	0.177157
copynumber_PBX1	0.177088
copynumber_STK11	0.177059
drugresponse_158;PF-562271;GDSC1	0.176574
drugresponse_1594;OSI-027;GDSC2	0.176507
copynumber_UGT2B17	0.176209
drugresponse_1010;Gefitinib;GDSC2	0.176199
drugresponse_157;JNK-9L;GDSC1	0.17561
drugresponse_222;BX-912;GDSC1	0.175431
drugresponse_1059;AZD8055;GDSC1	0.175371
metabolomics_C50:2 TAG	0.175266
drugresponse_1023;GW441756;GDSC1	0.175248
drugresponse_447;ETP-45835;GDSC1	0.17515
drugresponse_1185;KU-60019;GDSC1	0.175113
drugresponse_1376;Olaparib(1495) + Temozolomide(1375);GDSC1	0.175075
drugresponse_2040;Foretinib;GDSC2	0.174994
drugresponse_1089;Oxaliplatin;GDSC2	0.174855
proteomics_PDLIM5	0.174807
drugresponse_197;Bryostatin 1;GDSC1	0.174456
conditionals_tissue_Ovary	0.174297
copynumber_SIRPA	0.174282
drugresponse_285;SU11274;GDSC1	0.174205
drugresponse_1259;Talazoparib;GDSC2	0.174182
drugresponse_1168;Erlotinib;GDSC2	0.174172
drugresponse_292;Masitinib;GDSC1	0.173987
proteomics_GATAD2A	0.17397
metabolomics_cystathionine	0.173638
drugresponse_1023;GW441756;GDSC2	0.173588
drugresponse_1005;Cisplatin;GDSC1	0.173251
drugresponse_208;Ispinesib Mesylate;GDSC1	0.172778
proteomics_BID	0.172609
drugresponse_310;YM201636;GDSC1	0.172375
drugresponse_272;AR-42;GDSC1	0.172299
proteomics_NDUFAF2	0.172267
drugresponse_165;DMOG;GDSC1	0.172196
drugresponse_192;LFM-A13;GDSC1	0.172141
drugresponse_1199;Tamoxifen;GDSC2	0.172037
metabolomics_C14:0 SM	0.171666
metabolomics_C16:1 CE	0.171507
proteomics_TBL2	0.171443
drugresponse_1083;Crizotinib;GDSC2	0.171238
proteomics_SSR1	0.171162
drugresponse_2047;Ulixertinib;GDSC2	0.171109
copynumber_SRC	0.170846
drugresponse_179;5-Fluorouracil;GDSC1	0.170693
drugresponse_228;AKT inhibitor VIII;GDSC1	0.170651
metabolomics_CMP	0.170497
proteomics_WBP11	0.170237
drugresponse_199;Pazopanib;GDSC1	0.170235
copynumber_POT1	0.170179
drugresponse_289;KIN001-042;GDSC1	0.169961
drugresponse_442;IMD-0354;GDSC1	0.169652
copynumber_DCC	0.169624
proteomics_PYGB	0.16958
proteomics_STAU1	0.16937
drugresponse_1190;Gemcitabine;GDSC2	0.169344
drugresponse_1088;Irinotecan;GDSC2	0.169272
drugresponse_432;Flavopiridol;GDSC1	0.169175
drugresponse_147;NSC-87877;GDSC1	0.169154
drugresponse_1262;UNC1215;GDSC1	0.169153
proteomics_ATP1B3	0.16908
metabolomics_C34:2 DAG	0.169063
drugresponse_1495;Olaparib;GDSC1	0.168968
drugresponse_2164;BLU9931;GDSC2	0.16873
drugresponse_1022;AZD7762;GDSC2	0.168728
drugresponse_328;SNX-2112;GDSC1	0.168673
drugresponse_439;LCL161;GDSC1	0.168605
drugresponse_224;AS605240;GDSC1	0.168378
drugresponse_2076;ERK_5330;GDSC2	0.167969
proteomics_MAK16	0.167955
drugresponse_1934;P5091;GDSC2	0.167784
drugresponse_1954;ASLAN002;GDSC2	0.16777
proteomics_TMEM43	0.16772
proteomics_TOP1	0.167698
drugresponse_1461;TANK_1366;GDSC1	0.167691
drugresponse_1529;Pevonedistat;GDSC2	0.167597
drugresponse_1433;JAK1_3715;GDSC1	0.167347
drugresponse_166;FTI-277;GDSC1	0.167159
drugresponse_431;Alisertib;GDSC1	0.167154
metabolomics_betaine	0.167125
drugresponse_2260;BI-7273;GDSC2	0.167017
crisprcas9_UBE2J2	0.16701
metabolomics_F1P/F6P/G1P/G6P	0.166404
drugresponse_2289;GSK583;GDSC2	0.166381
drugresponse_563;Kobe2602;GDSC1	0.166366
drugresponse_1018;Veliparib;GDSC1	0.166339
proteomics_SMS	0.166049
drugresponse_2182;A-366;GDSC2	0.165887
proteomics_AP3B1	0.165799
drugresponse_1030;KU-55933;GDSC1	0.165458
copynumber_CCND1	0.16534
drugresponse_461;NSC319726;GDSC1	0.165305
drugresponse_2152;I-BET151;GDSC2	0.165259
metabolomics_glutathione reduced	0.165241
metabolomics_cis/trans-hydroxyproline	0.165019
drugresponse_273;CUDC-101;GDSC1	0.164944
drugresponse_268;Sepantronium bromide;GDSC1	0.164582
drugresponse_1407;Dyrk1b_0191;GDSC1	0.164384
drugresponse_2048;Vinorelbine;GDSC2	0.16373
proteomics_SF3B3	0.163705
metabolomics_proline	0.163424
drugresponse_1416;AZD8931;GDSC1	0.163222
proteomics_ANXA1	0.16314
drugresponse_2020;Poziotinib;GDSC2	0.162988
transcriptomics_STK32A	0.162621
copynumber_HOOK3	0.162607
drugresponse_1966;KIT_6754;GDSC2	0.162517
drugresponse_235;QL-XII-47;GDSC1	0.162197
proteomics_VCP	0.162188
drugresponse_1530;PFI-3;GDSC1	0.162139
copynumber_HNRNPA2B1	0.162008
metabolomics_inosine	0.161972
drugresponse_1563;EPZ5676;GDSC2	0.161943
drugresponse_1042;Doramapimod;GDSC1	0.161873
proteomics_CMAS	0.161834
metabolomics_C18:1 LPC	0.161742
copynumber_PDE4DIP	0.161553
crisprcas9_ATP13A1	0.161486
proteomics_CNDP2	0.161333
drugresponse_2110;GSK591;GDSC2	0.161261
proteomics_CUL1	0.16105
drugresponse_1425;BPTES;GDSC1	0.161046
proteomics_GOT1	0.160965
copynumber_NPEPPS	0.160735
proteomics_ALDH3A2	0.160666
copynumber_RB1	0.160583
drugresponse_1862;MG-132;GDSC2	0.160489
drugresponse_1014;Refametinib;GDSC2	0.160453
drugresponse_1048;Mirin;GDSC1	0.160434
proteomics_TIMMDC1	0.160299
drugresponse_1632;Ribociclib;GDSC2	0.160237
proteomics_CAPN2	0.160227
proteomics_AIP	0.160074
metabolomics_phosphocreatine	0.160063
proteomics_P3H1	0.159932
proteomics_GTF3C1	0.159397
drugresponse_1936;Savolitinib;GDSC2	0.159369
proteomics_SYMPK	0.159369
metabolomics_xanthine	0.159249
metabolomics_hexoses (HILIC neg)	0.159171
drugresponse_276;CAY10603;GDSC1	0.159087
drugresponse_294;MPS-1-IN-1;GDSC1	0.159074
drugresponse_1046;Wee1 Inhibitor;GDSC2	0.158994
proteomics_STX12	0.158727
metabolomics_putrescine	0.158659
proteomics_HNRNPF	0.158636
drugresponse_260;NG-25;GDSC1	0.158099
drugresponse_1001;AICA Ribonucleotide;GDSC1	0.158056
drugresponse_1449;AZD1208;GDSC1	0.157989
proteomics_MFN2	0.157973
metabolomics_C24:1 SM	0.157901
proteomics_TPX2	0.157875
proteomics_SQSTM1	0.157809
drugresponse_410;MetAP2 Inhibitor, A832234;GDSC1	0.157767
drugresponse_1073;5-Fluorouracil;GDSC2	0.15731
drugresponse_1199;Tamoxifen;GDSC1	0.157246
drugresponse_1191;Bortezomib;GDSC2	0.157204
proteomics_MPHOSPH8	0.157062
proteomics_SPAG9	0.157057
drugresponse_1082;Seliciclib;GDSC2	0.156887
proteomics_CDKN2AIP	0.156768
metabolomics_C34:2 PC	0.156754
proteomics_XPNPEP1	0.156695
drugresponse_152;CP466722;GDSC1	0.156538
copynumber_SH3GL1	0.156505
metabolomics_lysine	0.156413
drugresponse_252;WZ3105;GDSC1	0.156322
copynumber_SLC34A2	0.155874
drugresponse_1268;XAV939;GDSC1	0.155862
drugresponse_1194;SB505124;GDSC1	0.155836
copynumber_RECQL4	0.1558
drugresponse_1003;Camptothecin;GDSC2	0.15578
drugresponse_1004;Vinblastine;GDSC1	0.155602
metabolomics_C36:2 PC	0.155562
proteomics_RBMXL1	0.155529
drugresponse_1028;VX-702;GDSC1	0.155528
proteomics_MRPS12	0.15519
proteomics_KDM2A	0.155151
proteomics_NUDT19	0.155147
drugresponse_330;XMD13-2;GDSC1	0.154971
proteomics_DNASE2	0.154697
proteomics_EIPR1	0.154616
proteomics_TIAL1	0.154501
proteomics_SRPRA	0.154468
proteomics_MRPL46	0.154454
drugresponse_346;THZ-2-102-1;GDSC1	0.154432
proteomics_CIAO1	0.154154
drugresponse_1409;AZD4877;GDSC1	0.154014
metabolomics_glycine	0.154004
drugresponse_1490;SN-38;GDSC1	0.153692
proteomics_GALNT2	0.153651
crisprcas9_CCND1	0.153597
drugresponse_1970;ERK_6197;GDSC2	0.153385
proteomics_ACADM	0.153382
drugresponse_2256;Kobe0065;GDSC2	0.153372
drugresponse_1911;Dactinomycin;GDSC2	0.153359
proteomics_NLN	0.153333
copynumber_FAT3	0.153278
drugresponse_574;Wnt-C59;GDSC1	0.153046
copynumber_H3C2	0.152865
proteomics_CCDC59	0.152836
proteomics_RALB	0.15277
proteomics_ESD	0.152707
drugresponse_1429;IAP_7638;GDSC1	0.152533
transcriptomics_RPL22L1	0.152517
crisprcas9_SETD1B	0.152472
drugresponse_1031;Elesclomol;GDSC1	0.152411
copynumber_FGFR1	0.152391
proteomics_NUP62	0.152174
drugresponse_206;Ruxolitinib;GDSC1	0.152075
proteomics_SEC23A	0.151776
proteomics_BCL2L1	0.151468
drugresponse_2308;PF-3644022;GDSC2	0.151395
drugresponse_1080;Paclitaxel;GDSC2	0.151361
drugresponse_1419;FEN1_3940;GDSC1	0.151261
proteomics_VDAC3	0.151037
proteomics_GDI2	0.150997
drugresponse_1022;AZD7762;GDSC1	0.150938
metabolomics_arginine	0.150825
drugresponse_1259;Talazoparib;GDSC1	0.150763
drugresponse_552;BAM7;GDSC1	0.150748
drugresponse_2303;G-5555;GDSC2	0.150699
proteomics_PRKDC	0.150628
proteomics_USP39	0.150581
proteomics_MARCKS	0.150458
drugresponse_1850;Tepotinib;GDSC2	0.150439
copynumber_LIFR	0.150428
drugresponse_1422;FGFR_3831;GDSC1	0.150128
crisprcas9_MARCHF5	0.149989
drugresponse_1243;Piperlongumine;GDSC1	0.149944
crisprcas9_PPTC7	0.14972
drugresponse_1218;JQ1;GDSC1	0.149635
drugresponse_1525;VER-155008;GDSC1	0.149604
drugresponse_287;KIN001-244;GDSC1	0.149509
proteomics_DFFA	0.14937
copynumber_NBN	0.149245
metabolomics_threonine	0.149176
drugresponse_1910;ABT737;GDSC2	0.149046
proteomics_ABHD12	0.149016
proteomics_ARID1A	0.149003
proteomics_USP7	0.148768
copynumber_CYSLTR2	0.14847
metabolomics_dCMP	0.148451
proteomics_CAST	0.148386
proteomics_PTPN1	0.148147
copynumber_ETV6	0.148124
drugresponse_428;Pemetrexed;GDSC1	0.147929
drugresponse_1043;JNK Inhibitor VIII;GDSC2	0.147919
metabolomics_C56:3 TAG	0.147655
proteomics_DDX5	0.147584
proteomics_VRK1	0.147567
proteomics_SUPV3L1	0.14739
drugresponse_1909;Venetoclax;GDSC2	0.147381
proteomics_DAZAP1	0.14712
copynumber_PAX5	0.147088
copynumber_MSH6	0.147087
copynumber_LATS2	0.146969
metabolomics_C54:2 TAG	0.146942
metabolomics_C50:3 TAG	0.146795
crisprcas9_IMP3	0.146772
crisprcas9_PCM1	0.146738
metabolomics_3-phosphoglycerate	0.146544
proteomics_HNRNPUL1	0.14628
copynumber_TMPRSS2	0.146188
proteomics_MTA3	0.146073
drugresponse_275;I-BET-762;GDSC1	0.14602
copynumber_ASXL2	0.145991
drugresponse_1170;CCT-018159;GDSC1	0.145965
drugresponse_2509;Taselisib;GDSC2	0.145957
drugresponse_2299;VH298;GDSC2	0.14584
proteomics_PRKRA	0.145778
copynumber_PTEN	0.145748
copynumber_TCF12	0.145471
drugresponse_1261;rTRAIL;GDSC1	0.145308
copynumber_MAP2K2	0.145092
crisprcas9_UBIAD1	0.144978
drugresponse_1956;MCL1_1284;GDSC2	0.144896
proteomics_ISYNA1	0.144841
proteomics_GLRX5	0.144699
proteomics_STOML2	0.144592
proteomics_PLS3	0.144544
proteomics_CZIB	0.144244
copynumber_MYCL	0.144173
drugresponse_1239;YK-4-279;GDSC2	0.144143
crisprcas9_KIF11	0.144117
drugresponse_150;Bicalutamide;GDSC1	0.144108
proteomics_VPS45	0.143961
proteomics_MRPS31	0.143874
drugresponse_1942;Pexidartinib;GDSC2	0.143683
drugresponse_2316;eCF309;GDSC2	0.143589
proteomics_DIABLO	0.143569
proteomics_BZW2	0.143548
drugresponse_1511;Epirubicin;GDSC2	0.14345
crisprcas9_TUBB4B	0.14344
drugresponse_274;Belinostat;GDSC1	0.143412
drugresponse_2078;Senexin B;GDSC2	0.143373
proteomics_NPM3	0.143355
drugresponse_2295;NVS-PAK1-1;GDSC2	0.143316
drugresponse_1239;YK-4-279;GDSC1	0.143229
drugresponse_2171;BMS-754807;GDSC2	0.143142
copynumber_RHPN2	0.143044
drugresponse_1421;FGFR_0939;GDSC1	0.143042
proteomics_ALB	0.143036
copynumber_IL7R	0.142905
crisprcas9_NFE2L2	0.14275
proteomics_GNAS	0.142684
metabolomics_C48:2 TAG	0.14264
copynumber_PRRX1	0.142625
metabolomics_C38:6 PC	0.142455
proteomics_GPD2	0.142121
metabolomics_C36:4 PC-B	0.142085
drugresponse_264;ACY-1215;GDSC1	0.141982
proteomics_NCOR1	0.141968
proteomics_LAMTOR1	0.141966
proteomics_ATP2A2	0.141821
proteomics_AARS2	0.14164
drugresponse_1230;IOX2;GDSC1	0.141632
proteomics_SF3B1	0.141628
drugresponse_2259;BI-9564;GDSC2	0.14159
drugresponse_1961;UNC-2025;GDSC2	0.141341
copynumber_NSD3	0.141304
proteomics_RNF20	0.141295
copynumber_RAD21	0.141284
proteomics_SNRPD1	0.14113
drugresponse_2255;RK-33;GDSC2	0.141003
metabolomics_cytidine	0.140977
proteomics_RPL26	0.140954
proteomics_MCCC2	0.140863
proteomics_SF3B6	0.140849
proteomics_KARS1	0.140807
drugresponse_1062;Selumetinib;GDSC2	0.140683
metabolomics_uracil	0.14068
drugresponse_211;TL-2-105;GDSC1	0.140588
copynumber_DEK	0.140554
proteomics_TSN	0.140478
copynumber_SMAD2	0.140359
metabolomics_phenylalanine	0.140284
proteomics_ESYT2	0.140238
drugresponse_265;Tubastatin A;GDSC1	0.140228
drugresponse_2280;GSK481;GDSC2	0.140104
drugresponse_2028;STAT3_2372;GDSC2	0.140099
proteomics_SMARCA5	0.139973
proteomics_MSI2	0.139953
copynumber_ABL2	0.139907
proteomics_TPBG	0.139897
copynumber_MTCP1	0.139873
proteomics_HSD17B12	0.139659
proteomics_RPL18A	0.139497
proteomics_CISD2	0.139483
crisprcas9_TUBB	0.139473
drugresponse_1375;Temozolomide;GDSC1	0.139439
metabolomics_NAD	0.139412
drugresponse_1030;KU-55933;GDSC2	0.139334
drugresponse_2071;Menin_MLL_8690;GDSC2	0.13927
copynumber_TOP2A	0.139235
proteomics_ABHD11	0.139038
copynumber_CARD11	0.138956
crisprcas9_C5orf15	0.138875
copynumber_RAC1	0.138778
proteomics_TRIP11	0.138541
proteomics_MTA1	0.138329
drugresponse_254;Quizartinib;GDSC1	0.138259
drugresponse_2510;AZD1390;GDSC2	0.138178
proteomics_CTDSPL2	0.138174
drugresponse_1046;Wee1 Inhibitor;GDSC1	0.138173
proteomics_LIMA1	0.138048
drugresponse_1968;ERK_5051;GDSC2	0.138038
proteomics_HK1	0.138012
copynumber_XPC	0.137997
proteomics_RPS26	0.137947
proteomics_POLR1C	0.137895
copynumber_SETBP1	0.137748
proteomics_TIMM10	0.137734
crisprcas9_PNN	0.13772
proteomics_CDK1	0.137502
proteomics_SMARCE1	0.137474
metabolomics_C22:6 LPE	0.137444
copynumber_FBXO11	0.137436
proteomics_PPOX	0.137373
drugresponse_1016;Temsirolimus;GDSC2	0.137326
proteomics_ETFB	0.137293
proteomics_SMARCB1	0.13728
drugresponse_1535;Paclitaxel (0.005);GDSC1	0.137224
drugresponse_1025;SB216763;GDSC1	0.137176
metabolomics_pyroglutamic acid	0.137145
proteomics_TM9SF2	0.13711
proteomics_RAB5A	0.136975
drugresponse_2108;PD0166285;GDSC2	0.136949
proteomics_HSDL2	0.136927
proteomics_NUDCD2	0.13684
proteomics_ETFA	0.13677
proteomics_PDXK	0.136746
proteomics_SEC62	0.136712
proteomics_G6PD	0.136704
copynumber_TRRAP	0.136642
copynumber_CEBPA	0.136605
copynumber_TSHR	0.136555
proteomics_SCAF11	0.136515
drugresponse_1520;Latamoxef;GDSC1	0.13647
metabolomics_GMP	0.136449
proteomics_ENY2	0.136382
proteomics_PDIA4	0.136333
metabolomics_asparagine	0.136312
proteomics_TRMT6	0.136237
drugresponse_205;Avagacestat;GDSC1	0.136237
proteomics_PARD3	0.136216
proteomics_UNC45A	0.136173
metabolomics_leucine	0.136155
crisprcas9_RAF1	0.13589
proteomics_GPATCH4	0.135775
proteomics_PURA	0.135673
copynumber_PDGFB	0.135658
proteomics_CDC42	0.135535
drugresponse_1944;LY2584702;GDSC2	0.135408
metabolomics_C16:0 SM	0.135399
metabolomics_C18:1 SM	0.135316
drugresponse_203;BMS-345541;GDSC1	0.135308
proteomics_BAD	0.135178
proteomics_EMC4	0.135123
drugresponse_2093;Capivasertib;GDSC2	0.135102
proteomics_QDPR	0.134965
drugresponse_2328;RGFP966;GDSC2	0.134932
proteomics_LGALS1	0.134927
proteomics_SLC25A11	0.134879
proteomics_GTF2F2	0.134834
drugresponse_178;BAY-61-3606;GDSC1	0.134702
crisprcas9_BORCS8	0.134626
proteomics_TBCB	0.134364
metabolomics_C56:8 TAG	0.134277
proteomics_UBTF	0.134243
proteomics_STAMBP	0.134181
copynumber_ARHGAP5	0.134161
crisprcas9_SREK1	0.134035
drugresponse_2332;UNC2025;GDSC2	0.134034
drugresponse_2254;GSK2292767;GDSC2	0.133777
copynumber_TGIF1	0.133764
proteomics_ASH2L	0.13363
proteomics_SRRM2	0.133623
proteomics_TFRC	0.133615
proteomics_TMX1	0.133554
crisprcas9_TMEM53	0.133497
metabolomics_C16:0 LPE	0.133175
drugresponse_1005;Cisplatin;GDSC2	0.13315
drugresponse_1184;AZ20;GDSC1	0.133135
proteomics_FDFT1	0.133105
crisprcas9_SNRNP48	0.132986
transcriptomics_RP1	0.132944
copynumber_MDM4	0.132911
proteomics_TMX4	0.132878
proteomics_SMC3	0.132776
proteomics_PTRH2	0.132732
crisprcas9_VPS33A	0.132683
proteomics_CUX1	0.132609
proteomics_ASCC2	0.132458
conditionals_mut_SMARCA4	0.132454
proteomics_CAT	0.132413
crisprcas9_H1-1	0.132352
proteomics_DCXR	0.132297
proteomics_ADGRE5	0.132285
drugresponse_154;CHIR-99021;GDSC1	0.132192
drugresponse_305;TPCA-1;GDSC1	0.132114
proteomics_ESYT1	0.13211
drugresponse_219;AT-7519;GDSC1	0.132088
metabolomics_thiamine	0.132073
drugresponse_2257;EAI045;GDSC2	0.132055
proteomics_ASPH	0.131956
proteomics_EZR	0.131896
proteomics_TXNRD1	0.13187
copynumber_H3-3A	0.131828
proteomics_POLR2A	0.131707
proteomics_POR	0.131651
metabolomics_UMP	0.131647
drugresponse_2173;PFI-1;GDSC2	0.131506
drugresponse_277;Linifanib;GDSC1	0.131501
proteomics_MRTO4	0.131475
drugresponse_1794;Idelalisib;GDSC2	0.131458
metabolomics_C38:5 PC	0.13139
drugresponse_416;CAY10566;GDSC1	0.131328
proteomics_ECI1	0.131325
proteomics_ACP2	0.131308
drugresponse_1067;CCT007093;GDSC1	0.131263
drugresponse_1135;AZD4547;GDSC1	0.131254
proteomics_EXOSC2	0.13112
proteomics_LMNA	0.131001
drugresponse_2298;AZD1152-HQPA;GDSC2	0.130955
proteomics_MDH2	0.130918
proteomics_NUP160	0.130901
proteomics_RBM26	0.13087
proteomics_SLC25A12	0.130834
proteomics_PIP4K2C	0.130829
proteomics_GTF3C4	0.130828
proteomics_ATP5F1D	0.130793
conditionals_mut_KMT2B	0.130762
proteomics_SUCLG1	0.13071
crisprcas9_SRSF2	0.13062
drugresponse_309;Y-39983;GDSC1	0.130594
proteomics_SIN3A	0.130543
conditionals_tissue_Kidney	0.130462
proteomics_UGDH	0.130399
drugresponse_1266;ICL1100013;GDSC1	0.13033
proteomics_MYH14	0.130161
metabolomics_C50:1 TAG	0.130065
proteomics_LAMP1	0.129925
proteomics_HNRNPDL	0.129844
proteomics_NDUFA6	0.129843
copynumber_MET	0.129582
copynumber_HLA-A	0.12952
copynumber_HERPUD1	0.129496
proteomics_ATL2	0.12946
drugresponse_1427;AZD5582;GDSC1	0.129444
proteomics_S100A11	0.129436
drugresponse_2034;RAF_7242;GDSC2	0.1294
proteomics_PYM1	0.129364
copynumber_CDC73	0.12935
proteomics_MMTAG2	0.129069
metabolomics_C22:0 SM	0.129039
drugresponse_412;Venotoclax;GDSC1	0.128933
proteomics_CNN2	0.128913
proteomics_COX7A2L	0.128883
proteomics_COMMD3	0.128851
proteomics_ETHE1	0.128832
copynumber_COL2A1	0.128797
conditionals_mut_NOTCH1	0.128771
proteomics_TECR	0.128755
drugresponse_258;STF-62247;GDSC1	0.128735
drugresponse_1061;SB590885;GDSC1	0.128722
proteomics_DECR1	0.128717
metabolomics_5-adenosylhomocysteine	0.128717
proteomics_DBN1	0.12871
proteomics_TTN	0.128696
metabolomics_C20:3 CE	0.128685
proteomics_MYO1B	0.128655
proteomics_PGRMC2	0.12864
proteomics_CALU	0.128565
proteomics_SSR4	0.128537
crisprcas9_SMC2	0.128531
proteomics_SUMO1	0.128511
conditionals_mut_CBLC	0.128424
transcriptomics_SNRPN	0.128422
drugresponse_474;ARRY-520;GDSC1	0.128384
drugresponse_341;Selisistat;GDSC1	0.128347
proteomics_TPM4	0.12832
proteomics_REXO2	0.12826
proteomics_HSD17B10	0.128258
proteomics_GALK1	0.128114
proteomics_SLC1A5	0.12807
proteomics_ALDH5A1	0.128058
proteomics_TP53BP1	0.128029
proteomics_PML	0.127962
proteomics_PCYOX1	0.12793
crisprcas9_ADCY6	0.127896
copynumber_SDHD	0.127871
proteomics_RPL37A	0.127848
proteomics_TM9SF4	0.127839
drugresponse_2103;Capmatinib;GDSC2	0.127824
proteomics_LMNB1	0.127723
drugresponse_2288;SGC707;GDSC2	0.127588
proteomics_NIT1	0.127516
proteomics_POLR1G	0.127439
proteomics_CSTF2	0.127416
copynumber_PTPRT	0.127331
proteomics_APOOL	0.127321
copynumber_CDH10	0.127316
proteomics_EHD4	0.127261
proteomics_MESD	0.127252
copynumber_PDPR	0.127211
crisprcas9_IRS2	0.12719
metabolomics_sorbitol	0.12716
proteomics_PATL1	0.126951
proteomics_SELENOH	0.126916
proteomics_RTCA	0.126875
drugresponse_2508;Trametinib;GDSC2	0.12687
copynumber_FCGR2B	0.126847
crisprcas9_FAM25A	0.126819
proteomics_C8orf82	0.126768
proteomics_C11orf54	0.126702
metabolomics_tyrosine	0.126684
copynumber_EXT1	0.126619
proteomics_RACGAP1	0.126617
proteomics_AHNAK	0.126504
metabolomics_carnosine	0.126496
conditionals_tissue_Head and Neck	0.126445
drugresponse_427;Ara-G;GDSC1	0.126401
proteomics_ABCD3	0.126387
copynumber_NCOR1	0.126326
proteomics_THOC2	0.126299
proteomics_PCM1	0.126291
drugresponse_2286;AX15836;GDSC2	0.12626
proteomics_TOM1	0.126221
proteomics_DHODH	0.12622
drugresponse_1917;AZD6738;GDSC2	0.126148
proteomics_SLC25A1	0.126119
proteomics_MCAM	0.125995
metabolomics_creatinine	0.125986
proteomics_MIPEP	0.125894
crisprcas9_DROSHA	0.125879
proteomics_NDUFA9	0.125854
copynumber_PCDH17	0.125828
proteomics_BAX	0.12576
copynumber_HLA-B	0.125728
proteomics_KPNA4	0.125576
crisprcas9_KRAS	0.125466
proteomics_PRIM1	0.125461
transcriptomics_JARID2	0.125444
copynumber_DDX5	0.125352
proteomics_RIDA	0.1253
drugresponse_1248;Daporinad;GDSC2	0.125251
drugresponse_2270;BAY-598;GDSC2	0.125205
copynumber_KEL	0.125201
crisprcas9_KLF7	0.125153
crisprcas9_CLPX	0.125139
crisprcas9_MED26	0.125135
proteomics_FASN	0.125067
proteomics_OSBPL8	0.125058
proteomics_NAMPT	0.125035
crisprcas9_BCL2L2	0.125011
proteomics_EDC3	0.124997
drugresponse_2042;Deltarasin;GDSC2	0.124992
crisprcas9_STT3A	0.12486
proteomics_ARMC1	0.124859
transcriptomics_NAA11	0.124857
proteomics_RPL7A	0.124805
crisprcas9_PGP	0.12471
drugresponse_2266;GSK484;GDSC2	0.12466
metabolomics_cotinine	0.124645
proteomics_IST1	0.124602
crisprcas9_EWSR1	0.124543
proteomics_RBM15	0.124531
proteomics_AP3S1	0.124509
metabolomics_6-phosphogluconate	0.124406
copynumber_CREB3L2	0.124395
metabolomics_adipate	0.124386
crisprcas9_HNRNPD	0.124366
proteomics_WDR18	0.124302
metabolomics_niacinamide	0.12421
crisprcas9_FAM104B	0.124187
metabolomics_C38:4 PC	0.124183
proteomics_DDX3X	0.124182
proteomics_SURF6	0.12414
proteomics_CLPB	0.124077
proteomics_CBX1	0.12407
crisprcas9_PRPF4B	0.123996
crisprcas9_BMPR1A	0.123935
crisprcas9_HNRNPA1	0.123934
proteomics_ACSL3	0.123923
proteomics_SEH1L	0.123921
crisprcas9_PI4KB	0.123918
proteomics_HBA1	0.123821
proteomics_SACM1L	0.12379
proteomics_SRSF2	0.123777
metabolomics_C18:0 CE	0.123769
crisprcas9_AFF2	0.123744
metabolomics_fumarate/maleate/alpha-ketoisovalerate	0.123727
crisprcas9_EIF4E2	0.12365
proteomics_MRPL12	0.123643
proteomics_SLC4A1AP	0.12359
proteomics_KPNA1	0.123569
crisprcas9_RNF31	0.123544
proteomics_OPA1	0.123529
proteomics_RBM27	0.123443
proteomics_NDUFAB1	0.123369
proteomics_CDK5	0.123357
proteomics_ERLIN2	0.12333
proteomics_TTLL12	0.123256
proteomics_UTP11	0.123248
drugresponse_1024;Lestaurtinib;GDSC1	0.123223
copynumber_CTCF	0.123119
proteomics_TPD52L2	0.123099
crisprcas9_TRPM7	0.123016
proteomics_CALR	0.123012
crisprcas9_RABIF	0.122966
proteomics_XPO7	0.12293
drugresponse_2277;OICR-9429;GDSC2	0.122886
proteomics_MBD3	0.122769
drugresponse_2066;Rociletinib;GDSC2	0.122741
copynumber_NRG1	0.122725
proteomics_NPEPPS	0.122702
proteomics_DNAJC2	0.122656
drugresponse_1464;TTK_3146;GDSC1	0.122652
transcriptomics_PXMP4	0.122621
drugresponse_1959;SYK_1543;GDSC2	0.122593
proteomics_ADPRS	0.122517
proteomics_UFM1	0.12237
proteomics_TMEM11	0.122366
proteomics_RELCH	0.122225
proteomics_FOXK1	0.122167
proteomics_ACAT1	0.12208
proteomics_GNA13	0.122076
drugresponse_2090;EGFR_7518;GDSC2	0.122073
crisprcas9_SRP14	0.121967
drugresponse_1026;Tanespimycin;GDSC2	0.121925
proteomics_KRT18	0.121912
copynumber_IKZF1	0.121841
copynumber_TPM3	0.121817
proteomics_MRPS25	0.121754
proteomics_ACTN4	0.121729
proteomics_LMAN1	0.121647
transcriptomics_LRRC29	0.121609
crisprcas9_MFAP1	0.1216
conditionals_mut_LRP1B	0.121568
proteomics_AUP1	0.12152
metabolomics_C16:0 LPC	0.121511
copynumber_NF2	0.121487
crisprcas9_BIRC2	0.121394
metabolomics_C52:1 TAG	0.121345
copynumber_FHIT	0.121205
crisprcas9_IPO5	0.121179
crisprcas9_DOCK5	0.121169
proteomics_PGAM5	0.12112
proteomics_IFI16	0.120956
transcriptomics_DDIT3	0.120936
proteomics_CYCS	0.120925
proteomics_WIZ	0.120885
proteomics_WDR36	0.12083
drugresponse_1004;Vinblastine;GDSC2	0.120703
proteomics_SCG2	0.120686
proteomics_ARMCX3	0.120677
proteomics_CKAP4	0.120599
copynumber_FSTL3	0.120584
crisprcas9_CHORDC1	0.12056
proteomics_BUD13	0.120545
proteomics_KIF23	0.120541
drugresponse_293;Amuvatinib;GDSC1	0.120518
proteomics_SRRT	0.120383
proteomics_NDUFV1	0.120381
proteomics_SEPTIN11	0.12036
proteomics_RPRD1B	0.120155
proteomics_ZC3H18	0.120112
crisprcas9_RICTOR	0.120079
transcriptomics_GALNT9	0.12001
proteomics_RANBP3	0.120002
proteomics_SMC4	0.119926
proteomics_DNAJC8	0.119883
proteomics_PCYT1A	0.119846
copynumber_BCLAF1	0.119838
drugresponse_1998;BPD-00008900;GDSC2	0.11981
crisprcas9_FBXW7	0.119797
drugresponse_2125;Mcl1_7350;GDSC2	0.119725
proteomics_STRN	0.119723
proteomics_CHTOP	0.119648
proteomics_PDHB	0.119601
proteomics_PPP1CA	0.1196
proteomics_MMUT	0.11959
drugresponse_2296;GDC-0879;GDSC2	0.119578
crisprcas9_SLC7A5	0.119565
metabolomics_taurodeoxycholate/taurochenodeoxycholate	0.119543
crisprcas9_POP1	0.119433
crisprcas9_WASHC3	0.119423
proteomics_FKBP8	0.11937
transcriptomics_ALDH1L2	0.119364
copynumber_WRN	0.119364
drugresponse_2150;AZD0156;GDSC2	0.11936
copynumber_CDKN2C	0.119357
crisprcas9_TAF7	0.119293
transcriptomics_HOXB4	0.119264
proteomics_B3GAT3	0.119135
proteomics_UQCRH	0.119132
proteomics_HMOX2	0.119103
proteomics_RABL3	0.119033
proteomics_ATAD3B	0.119019
drugresponse_230;GSK429286A;GDSC1	0.118997
crisprcas9_CLP1	0.118974
metabolomics_ornithine	0.118895
crisprcas9_ANAPC13	0.118848
metabolomics_taurine	0.118734
proteomics_RABL6	0.118647
crisprcas9_MAP3K2	0.118642
proteomics_DIS3	0.118608
drugresponse_1975;BVD523;GDSC2	0.118497
proteomics_UTP14A	0.118478
drugresponse_562;AGI-6780;GDSC1	0.11846
proteomics_ATL3	0.118447
proteomics_HP1BP3	0.118441
proteomics_PSMB5	0.118372
proteomics_CMSS1	0.118366
proteomics_LGALS3	0.118306
drugresponse_2304;BMS-911543;GDSC2	0.118256
crisprcas9_LIN28B	0.118191
copynumber_PTPRB	0.118162
proteomics_RUFY1	0.118143
crisprcas9_RPS7	0.118124
proteomics_RAD21	0.118068
crisprcas9_MAPK1	0.118046
proteomics_GOLM1	0.118026
transcriptomics_CTSA	0.117997
proteomics_SBDS	0.117978
proteomics_EXOSC9	0.117962
proteomics_YBX3	0.117905
proteomics_RPL7	0.117856
copynumber_TP53	0.117849
proteomics_NCAPD2	0.117843
proteomics_SRPK1	0.117731
proteomics_WDR5	0.117706
proteomics_LUZP1	0.117665
transcriptomics_NTRK2	0.117645
proteomics_CHD4	0.117629
crisprcas9_SEPSECS	0.117626
drugresponse_1972;Ravoxertinib;GDSC2	0.117561
drugresponse_2320;GSK864;GDSC2	0.11755
proteomics_RBM34	0.117524
copynumber_PTPRK	0.117518
conditionals_mut_ACVR2A	0.117515
proteomics_LIMS1	0.117496
crisprcas9_RLN2	0.117487
proteomics_PAK1IP1	0.117409
copynumber_GMPS	0.117387
proteomics_SF3A2	0.117353
proteomics_TMPO	0.117306
crisprcas9_VHL	0.117298
crisprcas9_OTUD5	0.117214
copynumber_SIX1	0.117147
copynumber_SND1	0.117133
proteomics_CASP7	0.117111
proteomics_CPSF4	0.117106
copynumber_NIPBL	0.117098
proteomics_DNAJC3	0.117082
crisprcas9_SIAH1	0.117055
proteomics_MTHFD2	0.116987
proteomics_IVD	0.116967
proteomics_RPS10	0.116957
proteomics_AP2A1	0.116929
proteomics_TFAM	0.116915
crisprcas9_NUP153	0.116861
copynumber_PRKCD	0.116806
proteomics_C1QBP	0.116802
proteomics_RAB6A	0.116633
copynumber_KAT6A	0.116577
crisprcas9_MBTPS1	0.116576
proteomics_GNL2	0.116542
proteomics_GOT2	0.11652
crisprcas9_HELZ	0.116489
proteomics_H1-0	0.116434
crisprcas9_SHOC2	0.116412
metabolomics_C20:5 CE	0.116405
crisprcas9_EFR3A	0.11638
drugresponse_2283;CGI1746;GDSC2	0.116347
proteomics_UBE4A	0.116337
crisprcas9_PARD3	0.116325
metabolomics_C40:6 PC	0.116298
proteomics_MTHFD1L	0.11629
proteomics_FXR2	0.116262
proteomics_SNRPE	0.116243
proteomics_FLOT2	0.116226
proteomics_MRPS2	0.116193
drugresponse_2503;Tenalisib;GDSC2	0.116188
proteomics_B2M	0.116181
proteomics_TAF15	0.116155
proteomics_PRPF38A	0.116154
crisprcas9_PPARGC1B	0.11613
copynumber_ENPEP	0.116126
proteomics_STIM1	0.116059
proteomics_LRRC47	0.116018
metabolomics_isoleucine	0.115888
crisprcas9_FAM32A	0.11588
drugresponse_88;Entinostat;GDSC1	0.11584
proteomics_PRDX5	0.115792
proteomics_PRPF3	0.115768
drugresponse_2080;Menin_MLL_8687;GDSC2	0.115742
crisprcas9_BUB1B	0.115741
proteomics_ZC3H11A	0.11568
proteomics_ATP13A1	0.115663
proteomics_RAD50	0.115661
proteomics_TCF25	0.115638
copynumber_SMO	0.115573
crisprcas9_RNF212B	0.115555
crisprcas9_FBXO28	0.115509
drugresponse_2276;EPZ015666;GDSC2	0.115506
proteomics_SUN2	0.115473
proteomics_MTDH	0.115429
copynumber_PIK3CA	0.115411
copynumber_EZH2	0.115364
proteomics_PSPH	0.115359
proteomics_LSM1	0.115247
crisprcas9_KLRG2	0.115234
crisprcas9_CMIP	0.115215
copynumber_PBRM1	0.1152
crisprcas9_SMC4	0.1152
proteomics_UBE2Z	0.115165
proteomics_GLG1	0.11511
proteomics_HEXB	0.115089
metabolomics_acetylglycine	0.115066
metabolomics_valine	0.115052
copynumber_KLHL6	0.115048
proteomics_PLXNB2	0.114987
proteomics_CLPP	0.114978
proteomics_PSMB6	0.114972
crisprcas9_REL	0.114961
transcriptomics_ARX	0.114923
proteomics_RPL27	0.114913
proteomics_OXA1L	0.114908
proteomics_VAT1	0.114896
copynumber_GOPC	0.114894
crisprcas9_ID2	0.114874
proteomics_AKAP8	0.114856
copynumber_TRIM27	0.114782
copynumber_FOXA2	0.114751
copynumber_KRAS	0.114751
crisprcas9_SIN3A	0.114743
drugresponse_1072;Avagacestat;GDSC1	0.114732
crisprcas9_RMND5A	0.114706
proteomics_DCAF13	0.114686
transcriptomics_DNMT3B	0.114631
copynumber_ARNT	0.114631
copynumber_PLCG1	0.114608
proteomics_NDUFAF3	0.114555
crisprcas9_TMED5	0.114444
metabolomics_C22:6 CE	0.114438
proteomics_TOP2A	0.114422
crisprcas9_MASTL	0.114396
crisprcas9_CAPZA2	0.11433
crisprcas9_DHDDS	0.114306
copynumber_SOX9	0.114287
proteomics_BNIP1	0.114276
proteomics_INPPL1	0.114271
drugresponse_2075;EGFR_8897;GDSC2	0.114252
metabolomics_C58:8 TAG	0.114239
drugresponse_1987;BCLXL_3202;GDSC2	0.114181
proteomics_KRT8	0.114174
crisprcas9_RAD1	0.114173
proteomics_TIMM44	0.114166
proteomics_HSPA5	0.114153
proteomics_NCBP1	0.114144
proteomics_LGALS3BP	0.114084
drugresponse_1947;entospletinib;GDSC2	0.113926
proteomics_CARS1	0.113901
drugresponse_196;Phenformin;GDSC1	0.113886
proteomics_MYO6	0.113882
crisprcas9_EAF1	0.113879
drugresponse_2323;A-1155463;GDSC2	0.113845
proteomics_RPL13A	0.113836
copynumber_NDRG1	0.113788
proteomics_LAS1L	0.113769
proteomics_BRD4	0.113752
proteomics_PEPD	0.113615
proteomics_P4HA2	0.113594
proteomics_NDUFS1	0.113576
proteomics_MARCKSL1	0.113553
proteomics_USP15	0.113547
proteomics_WAPL	0.113452
crisprcas9_ELOVL5	0.113441
proteomics_MRPS36	0.113438
proteomics_STUB1	0.113412
copynumber_IKBKB	0.113391
copynumber_RNF213	0.113364
proteomics_SUCLA2	0.113335
proteomics_ABI1	0.113229
crisprcas9_GRB2	0.113183
crisprcas9_RMI1	0.113168
proteomics_IDH2	0.113113
transcriptomics_OMD	0.113071
metabolomics_C54:4 TAG	0.113037
proteomics_ZC3HAV1	0.113009
crisprcas9_GET3	0.112951
proteomics_HSPBP1	0.112919
crisprcas9_ATF6B	0.112896
proteomics_LASP1	0.112865
proteomics_CWC27	0.112839
proteomics_SPECC1	0.112791
drugresponse_2293;AMG900;GDSC2	0.112776
crisprcas9_WSB2	0.112751
proteomics_QSOX2	0.112746
proteomics_CLPX	0.112742
proteomics_ESF1	0.112701
drugresponse_2272;MK-5108;GDSC2	0.112678
copynumber_ARHGEF10	0.112612
proteomics_CIRBP	0.112573
proteomics_CPT1A	0.112527
proteomics_LARP1	0.1125
drugresponse_345;KIN001-270;GDSC1	0.112475
copynumber_ING1	0.112465
crisprcas9_CDK5RAP3	0.112444
copynumber_EPAS1	0.112434
drugresponse_2273;CPI-360;GDSC2	0.112401
proteomics_DHX8	0.112312
drugresponse_1990;BCL6_7224;GDSC2	0.112173
proteomics_NOP9	0.112088
proteomics_TAGLN2	0.112086
proteomics_PBDC1	0.112031
drugresponse_1129;PF-4708671;GDSC1	0.111993
proteomics_USO1	0.111974
copynumber_TOP1	0.111945
crisprcas9_SNRNP40	0.111937
copynumber_RHOH	0.111913
proteomics_LYPLA1	0.111909
proteomics_INTS14	0.111893
proteomics_BCS1L	0.111883
transcriptomics_AJAP1	0.111834
crisprcas9_ZNF322	0.111762
proteomics_MYEF2	0.111756
crisprcas9_H2BC6	0.111741
proteomics_NACC1	0.111709
transcriptomics_HORMAD1	0.111692
metabolomics_malonylcarnitine	0.11169
proteomics_TSG101	0.111667
drugresponse_1428;IAP_5620;GDSC1	0.11166
proteomics_SCAF4	0.111651
proteomics_CHP1	0.111632
proteomics_WDR74	0.111609
proteomics_MAD1L1	0.111556
metabolomics_aconitate	0.111535
proteomics_SMC1A	0.111497
crisprcas9_RBM47	0.111495
crisprcas9_RPS27L	0.111454
metabolomics_SDMA/ADMA	0.111419
proteomics_ALDH4A1	0.111414
drugresponse_2015;Olmutinib;GDSC2	0.111345
proteomics_FRG1	0.111315
proteomics_RIF1	0.111303
proteomics_LSS	0.111286
transcriptomics_GRPR	0.111223
proteomics_RAB7A	0.111221
metabolomics_N-carbamoyl-beta-alanine	0.111191
crisprcas9_MYO9B	0.111188
copynumber_FAM135B	0.111187
proteomics_CLTB	0.111178
proteomics_SCFD1	0.111158
crisprcas9_EAF2	0.111133
proteomics_EXOSC6	0.11112
proteomics_TPP1	0.111115
transcriptomics_SMIM10L2A	0.111037
proteomics_NRBP1	0.111023
drugresponse_1534;Paclitaxel (0.001);GDSC1	0.111022
crisprcas9_FAM50A	0.111009
proteomics_CSDE1	0.110996
proteomics_PICALM	0.110992
proteomics_TXNL1	0.11099
crisprcas9_COQ8B	0.110965
proteomics_ACAA2	0.110897
proteomics_CYB5R1	0.110827
crisprcas9_ESRRA	0.110824
proteomics_ALDH9A1	0.110801
proteomics_MAGT1	0.110776
proteomics_ANXA4	0.110765
crisprcas9_ABHD11	0.110764
proteomics_BYSL	0.110743
drugresponse_266;Zibotentan;GDSC1	0.11072
proteomics_PUS7	0.110716
proteomics_THOC1	0.110716
proteomics_NVL	0.11067
proteomics_LSG1	0.110661
crisprcas9_SCAP	0.110618
proteomics_SNX27	0.110618
drugresponse_2306;Filgotinib;GDSC2	0.110595
proteomics_BANF1	0.11055
crisprcas9_TUFM	0.110543
proteomics_NOP53	0.110522
metabolomics_lactose	0.110508
copynumber_RHOA	0.110499
proteomics_HLA-B	0.110481
copynumber_MAP2K4	0.110472
transcriptomics_HTR7	0.110472
transcriptomics_SIK1	0.110447
proteomics_PDHA1	0.110434
proteomics_TOP2B	0.110427
copynumber_FLT4	0.110407
copynumber_TCEA1	0.110383
proteomics_DDX39A	0.110367
drugresponse_438;Panobinostat;GDSC1	0.110343
proteomics_TFB2M	0.110328
metabolomics_C20:4 LPC	0.110282
crisprcas9_TUBA1B	0.110251
drugresponse_1019;Bosutinib;GDSC2	0.11024
crisprcas9_RNASEH2C	0.110223
copynumber_SS18	0.110213
crisprcas9_TUBGCP2	0.110194
copynumber_NUMA1	0.110165
proteomics_MKI67	0.110157
copynumber_ERG	0.110134
proteomics_VAPB	0.110084
proteomics_NUCB1	0.110081
proteomics_MAN2B1	0.110069
proteomics_TAPBP	0.110064
proteomics_ACOT13	0.110034
proteomics_IAH1	0.110034
proteomics_RPRD1A	0.110032
crisprcas9_BTG1	0.109958
crisprcas9_SRP19	0.109856
crisprcas9_MRPS27	0.109842
proteomics_STX18	0.10983
transcriptomics_SLFN11	0.109819
proteomics_TACO1	0.109812
proteomics_NUP210	0.109793
transcriptomics_NFE2L3	0.109526
proteomics_KLC2	0.109525
proteomics_ALG1	0.109515
drugresponse_290;KIN001-260;GDSC1	0.109504
drugresponse_2253;AZD8835;GDSC2	0.109495
proteomics_LPCAT1	0.109475
proteomics_ATXN2	0.109441
copynumber_BCL9	0.109437
proteomics_SYNJ2BP	0.109409
copynumber_KLF5	0.109348
proteomics_MRM3	0.109333
proteomics_RCN1	0.109329
copynumber_MYCN	0.109298
metabolomics_allantoin	0.109223
copynumber_ROS1	0.109144
drugresponse_2312;PDD00017273;GDSC2	0.109142
proteomics_RBM42	0.109141
proteomics_HTRA2	0.109123
copynumber_BCL9L	0.109099
crisprcas9_PPP4R2	0.109036
crisprcas9_CDC25B	0.109029
crisprcas9_ZNHIT6	0.109027
drugresponse_1991;Ibrutinib;GDSC2	0.108988
proteomics_BSG	0.108982
copynumber_CDX2	0.108893
copynumber_MDM2	0.108887
proteomics_HYOU1	0.108865
proteomics_SCAMP3	0.108853
crisprcas9_FZR1	0.108823
proteomics_RTN4	0.108762
proteomics_BPNT2	0.108756
proteomics_NDUFS6	0.108729
conditionals_mut_POLQ	0.108728
crisprcas9_AGAP6	0.108703
crisprcas9_ACOX1	0.108702
transcriptomics_ZSCAN23	0.108551
proteomics_RNF213	0.10855
proteomics_TXNDC12	0.108519
metabolomics_inositol	0.108486
proteomics_CTSC	0.10846
crisprcas9_GATA6	0.108452
drugresponse_1866;BDP-00009066;GDSC2	0.108426
proteomics_PGM2	0.108417
crisprcas9_DDX42	0.108411
metabolomics_glutathione oxidized	0.108376
proteomics_GPX1	0.108375
proteomics_FDPS	0.108345
proteomics_HSPB1	0.108344
proteomics_RDX	0.108342
drugresponse_1403;AZD6094;GDSC1	0.10828
crisprcas9_CTNNB1	0.108278
crisprcas9_RAB7A	0.108273
proteomics_CRYZ	0.108246
proteomics_CCAR2	0.108235
proteomics_SRPRB	0.108233
proteomics_ME2	0.108227
proteomics_TARS2	0.108208
proteomics_DBT	0.108192
proteomics_CAPZA1	0.108187
metabolomics_UDP-galactose/UDP-glucose	0.10818
drugresponse_2111;VE821;GDSC2	0.10814
crisprcas9_SLC3A2	0.108103
metabolomics_adenine	0.108087
crisprcas9_SPECC1L	0.108029
proteomics_OXCT1	0.108009
proteomics_LRPAP1	0.10798
drugresponse_298;OSI-930;GDSC1	0.107954
crisprcas9_PDCD2L	0.107913
drugresponse_2274;A-196;GDSC2	0.107905
copynumber_PARP4	0.107873
crisprcas9_KIF23	0.107864
proteomics_NUDT21	0.107849
copynumber_LPP	0.107827
proteomics_ITGB1	0.107823
proteomics_GNL3	0.107764
proteomics_DKC1	0.107677
copynumber_LZTR1	0.107644
metabolomics_C18:0 SM	0.10764
proteomics_RPL18	0.107627
proteomics_DMAC2	0.107598
crisprcas9_H3C8	0.107587
proteomics_CSK	0.107587
proteomics_CTNNBL1	0.107521
copynumber_ARID2	0.107509
crisprcas9_EIPR1	0.107501
proteomics_ACAD8	0.107484
metabolomics_C32:2 PC	0.107484
metabolomics_citrate	0.107478
copynumber_EP300	0.107473
crisprcas9_ATP6AP2	0.10745
proteomics_NUP54	0.107406
proteomics_EIF4A2	0.10739
crisprcas9_H2AC11	0.10737
crisprcas9_IER3IP1	0.107363
drugresponse_2013;CDK12_8969;GDSC2	0.10732
crisprcas9_CDK2	0.107311
proteomics_MAIP1	0.107299
crisprcas9_FOXL2	0.107294
crisprcas9_CEP97	0.107244
crisprcas9_NDE1	0.107221
drugresponse_2319;Tubacin;GDSC2	0.107217
conditionals_mut_NRAS	0.107197
proteomics_NGDN	0.107175
copynumber_HIF1A	0.107169
proteomics_IPO5	0.107162
proteomics_FDXR	0.107141
proteomics_SLC30A9	0.107132
proteomics_ZRANB2	0.107117
copynumber_LMNA	0.107109
proteomics_GTF2F1	0.1071
proteomics_TBCE	0.107085
crisprcas9_GLRX3	0.107072
copynumber_ATP2B3	0.10704
crisprcas9_H2AC12	0.107003
proteomics_PDHX	0.106978
proteomics_NIPSNAP2	0.106969
crisprcas9_MSI2	0.106963
copynumber_RIPK1	0.10693
transcriptomics_INSIG1	0.106926
crisprcas9_UTP25	0.106908
copynumber_CDH1	0.106873
crisprcas9_THOC5	0.106862
proteomics_FUBP3	0.106861
proteomics_THYN1	0.106859
crisprcas9_PDCD6IP	0.106858
proteomics_STT3B	0.106836
proteomics_AP1B1	0.106777
copynumber_PRKAR1A	0.106759
proteomics_ZNF638	0.106737
proteomics_PPIF	0.106706
drugresponse_312;Tivozanib;GDSC1	0.106702
metabolomics_glucuronate	0.106691
proteomics_ARPC5L	0.106687
metabolomics_kynurenic acid	0.10667
proteomics_PHF6	0.106662
proteomics_GET3	0.106648
copynumber_ABL1	0.106625
crisprcas9_TACC1	0.106621
metabolomics_ribose-5-P/ribulose5-P	0.106608
drugresponse_1633;Abemaciclib;GDSC2	0.106593
crisprcas9_RRS1	0.106517
proteomics_MMAB	0.106512
crisprcas9_NCAPD2	0.106502
proteomics_PGP	0.106497
crisprcas9_INTS13	0.106481
crisprcas9_GPATCH1	0.106445
proteomics_GLS	0.106373
transcriptomics_GAB2	0.106348
proteomics_DPM3	0.106347
drugresponse_2074;EGFR_0300;GDSC2	0.106334
crisprcas9_PPWD1	0.106332
transcriptomics_CPS1	0.106331
crisprcas9_MRGBP	0.106324
proteomics_NADK2	0.106306
proteomics_TUBB4B	0.106292
drugresponse_1851;Ceritinib;GDSC2	0.106287
copynumber_H3-3B	0.106277
proteomics_SCCPDH	0.106267
transcriptomics_SNX32	0.106216
proteomics_RDH13	0.106193
proteomics_PSAT1	0.106185
proteomics_BAG2	0.106153
drugresponse_2022;PF-06747775;GDSC2	0.10615
proteomics_AGPS	0.106118
crisprcas9_CLSPN	0.106107
transcriptomics_FAM50B	0.10603
crisprcas9_LEMD2	0.105956
transcriptomics_SMIM31	0.105919
proteomics_DNAJC13	0.105878
proteomics_DLAT	0.105795
proteomics_WDR33	0.10578
proteomics_PSPC1	0.105734
copynumber_NPM1	0.105716
copynumber_GATA3	0.105683
proteomics_RNF40	0.105681
proteomics_HNRNPA3	0.105602
copynumber_IFNGR1	0.105582
drugresponse_1436;MCT1_6447;GDSC1	0.105555
metabolomics_adenosine	0.105536
proteomics_RPIA	0.105467
proteomics_KRI1	0.105466
drugresponse_1973;KRASi;GDSC2	0.105463
proteomics_GGH	0.105463
copynumber_CACNA1D	0.105446
crisprcas9_C2CD3	0.105419
proteomics_H4C1	0.105412
proteomics_ACACA	0.105379
proteomics_NT5E	0.1053
proteomics_CDK5RAP3	0.105254
crisprcas9_TTC7B	0.105242
drugresponse_2168;Ponatinib;GDSC2	0.105229
copynumber_FOXO1	0.105226
proteomics_GOLGA2	0.105197
crisprcas9_CSNK2A1	0.105191
proteomics_SLC25A6	0.105165
crisprcas9_TOMM70	0.105138
proteomics_OAT	0.105126
metabolomics_2-deoxyadenosine	0.105126
crisprcas9_LMNB1	0.10512
crisprcas9_FOCAD	0.105114
proteomics_ZFPL1	0.105071
proteomics_NENF	0.105053
copynumber_CCNB1IP1	0.105036
crisprcas9_CENPP	0.10503
proteomics_NUP153	0.104987
copynumber_TET2	0.104972
crisprcas9_FAM83D	0.104896
copynumber_ACVR2A	0.104895
proteomics_ITGAV	0.104892
transcriptomics_EN1	0.104879
copynumber_IRF4	0.10485
copynumber_GNAI2	0.104828
crisprcas9_IL3	0.10479
crisprcas9_NAPA	0.104775
crisprcas9_MROH7	0.104771
proteomics_POGZ	0.104737
proteomics_SLC27A4	0.104727
transcriptomics_SLC2A4	0.104689
crisprcas9_TTC5	0.104676
metabolomics_arachidonyl_carnitine	0.104667
drugresponse_2294;EI1;GDSC2	0.10464
metabolomics_C52:4 TAG	0.104567
proteomics_SYNCRIP	0.104562
proteomics_CAPZA2	0.104555
copynumber_ERCC5	0.104544
crisprcas9_DYNC1H1	0.104543
transcriptomics_FMO5	0.104519
transcriptomics_ZNF175	0.10451
proteomics_HDAC1	0.10447
proteomics_NDUFA7	0.104457
proteomics_UBL5	0.104429
crisprcas9_CR1L	0.104419
proteomics_RPS13	0.104411
proteomics_PPIB	0.104289
proteomics_ARMC10	0.10427
crisprcas9_NPR2	0.104249
proteomics_UTP20	0.104236
proteomics_RCC1	0.104231
drugresponse_104;Bortezomib;GDSC1	0.104178
crisprcas9_GARIN4	0.104148
proteomics_MRPL32	0.104146
proteomics_NAGK	0.104111
transcriptomics_SEMA3G	0.104094
proteomics_RPS16	0.104067
proteomics_SF3B2	0.10405
transcriptomics_WNT11	0.104032
proteomics_ATP6V0A1	0.10403
crisprcas9_ZFX	0.104009
copynumber_MB21D2	0.103981
copynumber_NPRL2	0.103893
proteomics_NFS1	0.103888
proteomics_RHOA	0.103838
crisprcas9_SRSF1	0.103837
proteomics_SDHA	0.103822
proteomics_HSPE1	0.103817
drugresponse_1515;Picrotin;GDSC1	0.103794
transcriptomics_PYGB	0.103787
crisprcas9_HNRNPU	0.103766
crisprcas9_RPL22	0.103758
proteomics_AK3	0.103728
proteomics_ISCA2	0.103713
transcriptomics_DIRAS2	0.103697
crisprcas9_EIF4A1	0.103643
proteomics_PDE12	0.103614
copynumber_FCRL4	0.103584
copynumber_ARID1B	0.103547
copynumber_CBFA2T3	0.10351
copynumber_MAP3K13	0.103485
proteomics_DTD1	0.103481
drugresponse_2292;Tofacitinib;GDSC2	0.103469
copynumber_MSH2	0.103385
transcriptomics_NEURL2	0.103377
drugresponse_1946;MIK-665 / S-64315;GDSC2	0.103361
copynumber_MRTFA	0.103358
copynumber_ARID1A	0.103352
proteomics_EXOSC7	0.103322
proteomics_FH	0.103259
proteomics_EMD	0.103249
proteomics_APMAP	0.103232
proteomics_ALG5	0.10311
drugresponse_1857;Ravoxertinib;GDSC2	0.10308
crisprcas9_GMNN	0.103051
copynumber_RGS7	0.103039
proteomics_METAP2	0.103027
crisprcas9_RNF40	0.103025
copynumber_TNFAIP3	0.102975
crisprcas9_PEDS1	0.10297
proteomics_DYNC1LI1	0.102929
proteomics_ITGA6	0.102918
proteomics_SFSWAP	0.102916
proteomics_SPTLC2	0.102901
proteomics_NDUFB5	0.102868
proteomics_CUL4B	0.102866
proteomics_CDCA8	0.102851
metabolomics_C54:6 TAG	0.102824
copynumber_AKT3	0.102819
transcriptomics_RIMBP3B	0.102801
proteomics_BLVRB	0.102776
transcriptomics_MYH7B	0.102771
transcriptomics_FRMPD1	0.102757
crisprcas9_PLK1	0.102751
drugresponse_1081;Sunitinib;GDSC2	0.102751
drugresponse_253;XMD14-99;GDSC1	0.102689
transcriptomics_SLC4A11	0.102684
crisprcas9_IRAK1	0.102676
proteomics_LMAN2L	0.102675
copynumber_TRIM24	0.102673
crisprcas9_EGFR	0.102657
crisprcas9_UBE3B	0.102632
crisprcas9_COQ6	0.102617
crisprcas9_H2BC17	0.102527
crisprcas9_RDH10	0.102527
transcriptomics_PFKM	0.102471
metabolomics_C58:7 TAG	0.102431
conditionals_mut_TGFBR2	0.102424
proteomics_RPS24	0.102419
transcriptomics_CYP2U1	0.102406
proteomics_PBK	0.102335
proteomics_STX5	0.102311
crisprcas9_OST4	0.102297
crisprcas9_PDE4DIP	0.102173
drugresponse_1437;MCT4_1422;GDSC1	0.102154
proteomics_ADAM10	0.102152
crisprcas9_VDAC2	0.102152
copynumber_NFKBIA	0.102152
transcriptomics_FRG2	0.102134
metabolomics_citrulline	0.102131
crisprcas9_CENPO	0.102089
crisprcas9_WDR43	0.102087
crisprcas9_MDM4	0.102067
transcriptomics_QRFPR	0.102066
proteomics_TBRG4	0.102059
copynumber_USP8	0.102037
proteomics_PEX14	0.102032
crisprcas9_ELOB	0.102001
crisprcas9_MON2	0.101972
crisprcas9_PABPC4	0.101951
proteomics_SRSF9	0.101944
proteomics_PDCD10	0.101928
crisprcas9_NUDT21	0.101919
copynumber_SRSF3	0.101905
transcriptomics_HOXB3	0.101864
proteomics_PSMB4	0.101833
proteomics_OGFR	0.10182
transcriptomics_MAGEA2	0.101802
crisprcas9_MCM5	0.10179
crisprcas9_ZGPAT	0.101786
proteomics_RIOX1	0.101759
crisprcas9_TRUB1	0.101726
metabolomics_C32:0 PC	0.101724
proteomics_RIC8A	0.101696
crisprcas9_TSACC	0.101686
proteomics_VAPA	0.10166
copynumber_KTN1	0.101633
proteomics_NKRF	0.101612
proteomics_LAMTOR3	0.101609
copynumber_ZBTB16	0.101607
crisprcas9_DIDO1	0.101565
proteomics_RPL12	0.101543
drugresponse_2258;LLY-507;GDSC2	0.101535
proteomics_IARS2	0.101518
proteomics_SRSF4	0.101489
crisprcas9_RPA3	0.101488
transcriptomics_SLC27A5	0.101467
transcriptomics_FZD3	0.101438
proteomics_DDRGK1	0.101428
proteomics_BRK1	0.101427
proteomics_PRKAR2A	0.101426
proteomics_RPS17	0.101423
crisprcas9_SRM	0.101418
proteomics_NEMF	0.101406
proteomics_MRRF	0.101401
transcriptomics_DNALI1	0.101399
crisprcas9_KIFBP	0.101387
proteomics_EIF4A3	0.101379
proteomics_FAHD1	0.101379
proteomics_ADAR	0.101373
drugresponse_2505;Alisertib;GDSC2	0.101363
proteomics_CTBP1	0.101361
proteomics_ALYREF	0.101359
crisprcas9_DDA1	0.101344
proteomics_RRP9	0.101341
proteomics_USP10	0.101323
proteomics_SNRPC	0.101319
crisprcas9_ATRX	0.101233
proteomics_C7orf50	0.10122
proteomics_SEC16A	0.101189
proteomics_HAX1	0.10117
proteomics_UHRF1	0.101136
proteomics_TPP2	0.101087
copynumber_PER1	0.101082
transcriptomics_FRAT2	0.101069
copynumber_GNA11	0.101059
crisprcas9_MLST8	0.100974
crisprcas9_GMFG	0.100959
crisprcas9_GET1	0.100927
crisprcas9_RPS9	0.100874
copynumber_CDKN1A	0.100863
proteomics_DBNL	0.10075
crisprcas9_ARF6	0.100749
crisprcas9_CPEB4	0.100726
copynumber_NTRK1	0.100701
copynumber_KMT2D	0.100698
proteomics_HADH	0.100695
proteomics_NNT	0.100693
crisprcas9_GSPT1	0.100687
transcriptomics_NIBAN1	0.100687
copynumber_SETDB1	0.100651
proteomics_MBOAT7	0.10065
crisprcas9_BID	0.100637
proteomics_CPSF2	0.10062
copynumber_SOHLH2	0.100618
crisprcas9_SRPK1	0.100602
crisprcas9_HTATIP2	0.100554
crisprcas9_RNF4	0.100521
proteomics_ALDH18A1	0.100514
proteomics_ATAD3A	0.100513
transcriptomics_OLFML1	0.100504
crisprcas9_GINS1	0.100484
copynumber_SETD2	0.100483
crisprcas9_POMP	0.100468
proteomics_PYCR2	0.100456
proteomics_LONP1	0.100426
proteomics_PPA2	0.100423
proteomics_IGF2BP3	0.100411
copynumber_MSI2	0.100397
drugresponse_1967;SMG1_1789;GDSC2	0.100394
crisprcas9_NELFA	0.100381
transcriptomics_POTEF	0.10037
crisprcas9_PPARG	0.100359
crisprcas9_CEPT1	0.100352
crisprcas9_EIF1AX	0.100327
drugresponse_1939;UMI-77;GDSC2	0.100303
drugresponse_2330;AZ191;GDSC2	0.100302
crisprcas9_PTPN11	0.100292
crisprcas9_CXXC1	0.10022
proteomics_THOC6	0.10022
proteomics_SOD2	0.100176
crisprcas9_DNAJB12	0.100105
proteomics_MYO1C	0.100093
proteomics_CHMP1A	0.100053
crisprcas9_CERS2	0.0999743
crisprcas9_CLPP	0.0999655
crisprcas9_UQCC2	0.0999377
proteomics_GRSF1	0.09993
proteomics_MAPK1	0.0999215
crisprcas9_ITM2B	0.0998895
crisprcas9_KLF5	0.0998876
crisprcas9_URM1	0.0998731
proteomics_RALA	0.0998668
drugresponse_1094;PHA-665752;GDSC2	0.0998461
proteomics_CNP	0.0998457
drugresponse_1958;Merestinib;GDSC2	0.0998254
drugresponse_2153;S63845;GDSC2	0.0997893
proteomics_TGOLN2	0.099782
crisprcas9_MTBP	0.0997719
crisprcas9_FGF8	0.0997127
proteomics_NUP133	0.0997092
proteomics_YME1L1	0.0996995
crisprcas9_HOXA10	0.099692
proteomics_DNPH1	0.0996665
transcriptomics_ADAMTS19	0.0996588
drugresponse_1529;Pevonedistat;GDSC1	0.099589
crisprcas9_ATL2	0.0994961
crisprcas9_CSNK1A1	0.099478
proteomics_DARS2	0.0994514
proteomics_MIF	0.0994352
proteomics_SNRPF	0.0994248
crisprcas9_INTS5	0.0994233
proteomics_GLE1	0.0994033
crisprcas9_SMARCA4	0.0993402
proteomics_NCOA5	0.0993226
proteomics_EP400	0.0993183
crisprcas9_FAR1	0.0992665
crisprcas9_RPL8	0.099258
proteomics_PSMB2	0.0992547
crisprcas9_CLPB	0.0992491
drugresponse_2014;Brigatinib;GDSC2	0.099249
proteomics_POP1	0.0992477
proteomics_G3BP2	0.099184
proteomics_TNKS1BP1	0.0991814
crisprcas9_SOX17	0.0991653
proteomics_MRPL13	0.0991641
proteomics_STX7	0.0991519
crisprcas9_TMEM11	0.0991429
crisprcas9_NLE1	0.0991354
transcriptomics_KCNMB3	0.0991292
proteomics_RPL6	0.0990961
proteomics_NFU1	0.0990958
proteomics_TCOF1	0.0990825
crisprcas9_NEK1	0.0990778
transcriptomics_FAM72B	0.0990762
copynumber_AKT2	0.0990718
proteomics_CHAMP1	0.0990648
proteomics_S100A13	0.0990464
copynumber_PAK2	0.0990453
proteomics_PRKAA1	0.0990448
proteomics_IMPDH1	0.099041
proteomics_U2SURP	0.0990372
proteomics_RPS7	0.0990348
proteomics_SAMD1	0.0990079
copynumber_PRCC	0.0990077
crisprcas9_F3	0.0990031
crisprcas9_USP37	0.0990002
copynumber_FH	0.0989763
[truncated: 25,853 more rows]
